# Supplementary material for: In silico characterisation of the complete Ly6 protein family in Fasciola gigantica supported through transcriptomics of the newly-excysted juveniles
Source: Mol Omics. 2021 Nov 8;18(1):45–56. doi: 10.1039/d1mo00254f (PMC8763315; doi:10.1039/d1mo00254f)
Supplement: MO-018-D1MO00254F-s005 [file MO-018-D1MO00254F-s005.txt]

>01777
MSGLTFSVAVLFGILLVIMPKVQGETIQCYHCTNCPTPFDENQGKKLANCNYCRTTITYDGEPRRVEKECVSTCAESDRRRDGRGMVVQCCKTPLCNPAPSVLANKQVVVWSAVLVLLVSSVWNKFA

>05428
MFRKFVALLTVFSVCLAVSDAVQCYSCTSCPIPFVPSTSRIRSSCSQCEISQTLVNFQVQSETRGCVSVCTPQNNVVRGFGARTDCCSTHLCNEKYNTSNPRSLFNFTLLGLITISLLKIQL

>04026
MGKNGSFLDMQHCLRLTYLFYFCALIVDAQITCYECMNCPRPFSTTGTGVSSKKDCKYCRTEDVYNKTGALTNSKRTCVTNTDSCVNSLNGTNEGVTEISCCRWNTCNMGSCNKPTMVIASVLVLGATYTQV

>11947
MAVDKLIMLTVVVFLVVLGYPALAIRCYHCEDCATVSSLTTIRQQCTNCKKNDTYFPNGKHMVSRYCRTDSCTSVNRVMGGVSSTVNCCYTDLCNAAPAIHSVALQTVLATSVLVMAKFFM

>11274
MCMMSEFTKIIIISCICIPSVHSVRCYTCDDCTTFDPVKTEIAQGCVSCEQFRRFQYGHLTYANRTCSRVCSPMHEDYGELLEERRCCEQDLCNSYWPNFTDFEVESLS

>05429
MFRKFVALLTVFSVCLAVSNAVRCYLCTTCQKPFVPTSSLIRNSCTQCQIAQSIFDNEVQSETRGCVSVCTPQDNVKFGNGARVACCSTDLCNEKYNTSNRRVPSNFALLGLITISLLKIQM

>11065
MLRKFVALLTVFSVCLSISDAARCYECTSCPLPFSPTGITVKDNCPQCLITQTLLANNVTLEVRSCVPVCKAESALVAGTGVRVGCCSTDLCNEKYNTSNRFAPFNVGLLGLLAIFLLKIRF

>14360
MIILAVLSLLVVSFSTVNSLKCYNCSSCPIPFNASAADITDNCDICVIKQVYSNKVLKFESRSCGPTCEAVNMVSGGNGTRTDCCYSDLCNGNSNSSIKFVTNSVTLILMLTWVLFKGGS


>10885
MMVTQIWLTLLPLLLFLIVCNFIHQTHGIQCYECNSFEQEACDSMAPNALRPITCAPGAESCLKLKQGAPFRADPIMNRTSKTRILRACNLVPLAEFGEGCIERVGTQKVSLTYCVCTGEMCNPAPPQSRPRFGLISSLVSTFLLVGHHF

>10181
MILRLSDYAAQIAILCIFGLQSILALECIVCDSYTDGEICENWDKFSFIKDCTQVPQINPKKPMSCRKIDETVEGMTTVIRQCSNVVEHDGCIDRVGSKAVRTRHCHCSTDLCNKGATQSQLSLKQTCLSSIFLLGLAHLIRF

>11200
MLLLLLLLSSPLTSVVGQVGFGPNLKCYQCNSLTQPRCADHFDNRTMILTPCPDDGKNYSRCVKAIQEMYIDGSWVRRYYRDCAVTGEIGLEDGRWCLDRSGVYRVKVRYCNCNNKNGCNLSNSLTVSFSLLIVMQLFLFVLQKPQNTDPIP

>01142
MFPVWIIYFLLPATAAIRCYQCDSNEDDSCPARRYFDRRMNAMIDCGSFLSHSPGTFCVKIYQESTGWNRWIKITRRCGARTDYGLAWSCRYWFEAQGVYKEVCYCQDRDGCNGASEHTNLLYLIISPVTFFYLFLYD

>09765
MVGRDGSRIGGLAYSYFAFSCLYLVSLDQVAGADPDHCPVQQIKCHSCDSQHTPECADPFRRHNQVPKNIPLVECNDYCFKWILRGSNGRPQLIRNCSSSLNIKMEKYLVCITESRSDIGMLCFCNKDKCNRAFKMSSLMPILFPLFTLRDFT

>02813
KETVYKVTLVRRFCASEGSEPEEQQCRFSQNLGGYSTICICGEDNCNHASRYAATAIIAIFTTLTSVWYALDNRAHHLVVLLKDGYLNRIIYSPFSETTICVHSKRTHRSEINYVLYNHTRFLELYDQYLWNCSCDTIVMRFLLVLYFISPCAACFSSFVEIKCQLISK

>06228 C terminal fragment
YRFTKSGEQTLDDATGWQPNLEQEIEVTSNRPGLTDRKCSRQFTSLCRDDHHARCCQEDLCNRSPKLLCSFQIVLLPYLITSFMEMNIL

>02241
MKPNKNLPEVMHQFHEFAKPMFFELPNFQPQLMQFRRYTCYVCTGCRVVTPSVTLTRGNCYECVMVLNWQYPPHRLCNTNPVTVCHKIPNARCCLKNLCNSLSRPTVNKILLMATLLVAITYLLNPK
