# Supplementary material for: In silico characterisation of the complete Ly6 protein family in Fasciola gigantica supported through transcriptomics of the newly-excysted juveniles
Source: Mol Omics. 2021 Nov 8;18(1):45–56. doi: 10.1039/d1mo00254f (PMC8763315; doi:10.1039/d1mo00254f)
Supplement: MO-018-D1MO00254F-s006 [file MO-018-D1MO00254F-s006.tar]

Archive with 21 entries (20 files):
- COORD
- COORD/FgCD59L.pdb
- COORD/FgCD59M.pdb
- COORD/FgCD59O.pdb
- COORD/FgCD59N.pdb
- COORD/FgCD59J.pdb
- COORD/FgCD59K.pdb
- COORD/FgCD59I.pdb
- COORD/FgCD59H.pdb
- COORD/FgCD59E.pdb
- COORD/FgCD59R.pdb
- COORD/FgCD59S.pdb
- COORD/FgCD59D.pdb
- COORD/FgCD59F.pdb
- COORD/FgCD59Q.pdb
- COORD/FgCD59P.pdb
- COORD/FgCD59G.pdb
- COORD/FgCD59T.pdb
- COORD/FgCD59C.pdb
- COORD/FgCD59B.pdb
- COORD/FgCD59A.pdb
