# Supplementary material for: In silico characterisation of the complete Ly6 protein family in Fasciola gigantica supported through transcriptomics of the newly-excysted juveniles
Source: Mol Omics. 2021 Nov 8;18(1):45–56. doi: 10.1039/d1mo00254f (PMC8763315; doi:10.1039/d1mo00254f)
Supplement: MO-018-D1MO00254F-s006 [file MO-018-D1MO00254F-s006.tar › COORD/FgCD59L.pdb]

ATOM      1  N   ILE A   1      42.358  58.959  55.709  1.00  4.16           N  
ATOM      2  CA  ILE A   1      42.499  60.420  55.723  1.00  4.16           C  
ATOM      3  C   ILE A   1      43.934  60.835  56.079  1.00  4.16           C  
ATOM      4  O   ILE A   1      44.450  61.900  55.719  1.00  4.16           O  
ATOM      5  CB  ILE A   1      41.445  61.029  56.689  1.00  4.16           C  
ATOM      6  CG1 ILE A   1      40.000  60.987  56.128  1.00  4.16           C  
ATOM      7  CG2 ILE A   1      41.740  62.504  57.031  1.00  4.16           C  
ATOM      8  CD1 ILE A   1      39.382  59.594  55.949  1.00  4.16           C  
ATOM      9  HA  ILE A   1      42.301  60.796  54.720  1.00  4.16           H  
ATOM     10  HB  ILE A   1      41.469  60.470  57.627  1.00  4.16           H  
ATOM     11 1HG1 ILE A   1      39.972  61.505  55.169  1.00  4.16           H  
ATOM     12 2HG1 ILE A   1      39.348  61.527  56.816  1.00  4.16           H  
ATOM     13 1HG2 ILE A   1      41.827  63.090  56.114  1.00  4.16           H  
ATOM     14 2HG2 ILE A   1      40.944  62.915  57.652  1.00  4.16           H  
ATOM     15 3HG2 ILE A   1      42.667  62.582  57.597  1.00  4.16           H  
ATOM     16  HD1 ILE A   1      38.315  59.695  55.752  1.00  4.16           H  
ATOM     17  HD2 ILE A   1      39.834  59.079  55.103  1.00  4.16           H  
ATOM     18  HD3 ILE A   1      39.520  59.002  56.855  1.00  4.16           H  
ATOM     19  N   ARG A   2      44.629  59.907  56.722  1.00  3.21           N  
ATOM     20  CA  ARG A   2      46.055  59.953  57.003  1.00  3.21           C  
ATOM     21  C   ARG A   2      46.612  58.612  56.635  1.00  3.21           C  
ATOM     22  O   ARG A   2      46.037  57.565  56.914  1.00  3.21           O  
ATOM     23  CB  ARG A   2      46.334  60.238  58.483  1.00  3.21           C  
ATOM     24  CG  ARG A   2      45.719  61.570  58.895  1.00  3.21           C  
ATOM     25  CD  ARG A   2      46.148  62.000  60.295  1.00  3.21           C  
ATOM     26  NE  ARG A   2      45.796  63.410  60.462  1.00  3.21           N  
ATOM     27  CZ  ARG A   2      44.584  63.886  60.643  1.00  3.21           C  
ATOM     28  NH1 ARG A   2      44.361  65.144  60.403  1.00  3.21           N1+
ATOM     29  NH2 ARG A   2      43.577  63.136  60.999  1.00  3.21           N  
ATOM     30  H   ARG A   2      44.137  59.033  56.868  1.00  3.21           H  
ATOM     31  HA  ARG A   2      46.536  60.721  56.394  1.00  3.21           H  
ATOM     32  HB1 ARG A   2      47.413  60.282  58.634  1.00  3.21           H  
ATOM     33  HB2 ARG A   2      45.926  59.438  59.098  1.00  3.21           H  
ATOM     34  HG1 ARG A   2      44.632  61.501  58.860  1.00  3.21           H  
ATOM     35  HG2 ARG A   2      46.034  62.331  58.185  1.00  3.21           H  
ATOM     36  HD1 ARG A   2      47.232  61.911  60.379  1.00  3.21           H  
ATOM     37  HD2 ARG A   2      45.675  61.371  61.050  1.00  3.21           H  
ATOM     38  HE  ARG A   2      46.485  64.064  60.080  1.00  3.21           H  
ATOM     39 1HH1 ARG A   2      45.076  65.586  59.810  1.00  3.21           H  
ATOM     40 2HH1 ARG A   2      43.443  65.521  60.446  1.00  3.21           H  
ATOM     41 1HH2 ARG A   2      43.696  62.112  61.036  1.00  3.21           H  
ATOM     42 2HH2 ARG A   2      42.649  63.491  61.037  1.00  3.21           H  
ATOM     43  N   CYS A   3      47.738  58.653  55.978  1.00  2.69           N  
ATOM     44  CA  CYS A   3      48.306  57.488  55.365  1.00  2.69           C  
ATOM     45  C   CYS A   3      49.720  57.326  55.821  1.00  2.69           C  
ATOM     46  O   CYS A   3      50.315  58.224  56.428  1.00  2.69           O  
ATOM     47  CB  CYS A   3      48.177  57.663  53.845  1.00  2.69           C  
ATOM     48  SG  CYS A   3      46.424  57.614  53.357  1.00  2.69           S  
ATOM     49  H   CYS A   3      48.167  59.553  55.792  1.00  2.69           H  
ATOM     50  HA  CYS A   3      47.768  56.595  55.673  1.00  2.69           H  
ATOM     51  HB1 CYS A   3      48.698  56.855  53.334  1.00  2.69           H  
ATOM     52  HB2 CYS A   3      48.614  58.619  53.547  1.00  2.69           H  
ATOM     53  HG  CYS A   3      45.939  58.563  54.168  1.00  2.69           H  
ATOM     54  N   TYR A   4      50.268  56.159  55.493  1.00  2.62           N  
ATOM     55  CA  TYR A   4      51.684  55.953  55.884  1.00  2.62           C  
ATOM     56  C   TYR A   4      52.397  55.805  54.562  1.00  2.62           C  
ATOM     57  O   TYR A   4      52.155  54.885  53.765  1.00  2.62           O  
ATOM     58  CB  TYR A   4      51.969  54.871  56.922  1.00  2.62           C  
ATOM     59  CG  TYR A   4      51.637  55.272  58.347  1.00  2.62           C  
ATOM     60  CD1 TYR A   4      50.538  54.715  59.029  1.00  2.62           C  
ATOM     61  CD2 TYR A   4      52.483  56.177  59.010  1.00  2.62           C  
ATOM     62  CE1 TYR A   4      50.334  55.003  60.393  1.00  2.62           C  
ATOM     63  CE2 TYR A   4      52.281  56.481  60.367  1.00  2.62           C  
ATOM     64  CZ  TYR A   4      51.213  55.880  61.067  1.00  2.62           C  
ATOM     65  OH  TYR A   4      51.090  56.086  62.405  1.00  2.62           O  
ATOM     66  H   TYR A   4      49.774  55.521  54.880  1.00  2.62           H  
ATOM     67  HA  TYR A   4      52.088  56.853  56.343  1.00  2.62           H  
ATOM     68  HB1 TYR A   4      53.039  54.661  56.891  1.00  2.62           H  
ATOM     69  HB2 TYR A   4      51.479  53.953  56.670  1.00  2.62           H  
ATOM     70  HD1 TYR A   4      49.856  54.058  58.515  1.00  2.62           H  
ATOM     71  HD2 TYR A   4      53.314  56.625  58.481  1.00  2.62           H  
ATOM     72  HE1 TYR A   4      49.502  54.564  60.928  1.00  2.62           H  
ATOM     73  HE2 TYR A   4      52.967  57.144  60.876  1.00  2.62           H  
ATOM     74  HH  TYR A   4      51.488  56.926  62.657  1.00  2.62           H  
ATOM     75  N   GLN A   5      53.158  56.848  54.293  1.00  2.85           N  
ATOM     76  CA  GLN A   5      54.149  56.837  53.262  1.00  2.85           C  
ATOM     77  C   GLN A   5      55.286  55.913  53.705  1.00  2.85           C  
ATOM     78  O   GLN A   5      55.842  56.072  54.811  1.00  2.85           O  
ATOM     79  CB  GLN A   5      54.611  58.281  53.041  1.00  2.85           C  
ATOM     80  CG  GLN A   5      55.503  58.448  51.804  1.00  2.85           C  
ATOM     81  CD  GLN A   5      54.747  58.790  50.520  1.00  2.85           C  
ATOM     82  NE2 GLN A   5      55.462  59.245  49.520  1.00  2.85           N  
ATOM     83  OE1 GLN A   5      53.537  58.659  50.383  1.00  2.85           O  
ATOM     84  H   GLN A   5      53.253  57.576  54.996  1.00  2.85           H  
ATOM     85  HA  GLN A   5      53.707  56.469  52.336  1.00  2.85           H  
ATOM     86  HB1 GLN A   5      55.159  58.614  53.918  1.00  2.85           H  
ATOM     87  HB2 GLN A   5      53.738  58.927  52.940  1.00  2.85           H  
ATOM     88  HG1 GLN A   5      56.106  57.554  51.642  1.00  2.85           H  
ATOM     89  HG2 GLN A   5      56.194  59.268  52.002  1.00  2.85           H  
ATOM     90 1HE2 GLN A   5      56.476  59.070  49.553  1.00  2.85           H  
ATOM     91 2HE2 GLN A   5      54.994  59.554  48.693  1.00  2.85           H  
ATOM     92  N   CYS A   6      55.593  54.940  52.834  1.00  3.24           N  
ATOM     93  CA  CYS A   6      56.861  54.239  52.856  1.00  3.24           C  
ATOM     94  C   CYS A   6      57.358  54.050  51.424  1.00  3.24           C  
ATOM     95  O   CYS A   6      56.742  53.312  50.652  1.00  3.24           O  
ATOM     96  CB  CYS A   6      56.682  52.870  53.541  1.00  3.24           C  
ATOM     97  SG  CYS A   6      55.852  52.999  55.156  1.00  3.24           S  
ATOM     98  H   CYS A   6      55.019  54.827  52.002  1.00  3.24           H  
ATOM     99  HA  CYS A   6      57.596  54.826  53.411  1.00  3.24           H  
ATOM    100  HB1 CYS A   6      57.662  52.421  53.677  1.00  3.24           H  
ATOM    101  HB2 CYS A   6      56.104  52.212  52.892  1.00  3.24           H  
ATOM    102  HG  CYS A   6      56.157  54.295  55.363  1.00  3.24           H  
ATOM    103  N   ASP A   7      58.464  54.702  51.073  1.00  4.34           N  
ATOM    104  CA  ASP A   7      59.007  54.667  49.715  1.00  4.34           C  
ATOM    105  C   ASP A   7      60.029  53.541  49.564  1.00  4.34           C  
ATOM    106  O   ASP A   7      61.211  53.687  49.862  1.00  4.34           O  
ATOM    107  CB  ASP A   7      59.481  56.070  49.289  1.00  4.34           C  
ATOM    108  CG  ASP A   7      58.278  56.936  48.876  1.00  4.34           C  
ATOM    109  OD1 ASP A   7      57.717  56.697  47.778  1.00  4.34           O  
ATOM    110  OD2 ASP A   7      57.803  57.782  49.666  1.00  4.34           O1-
ATOM    111  H   ASP A   7      58.939  55.303  51.737  1.00  4.34           H  
ATOM    112  HA  ASP A   7      58.198  54.423  49.024  1.00  4.34           H  
ATOM    113  HB1 ASP A   7      60.146  55.973  48.430  1.00  4.34           H  
ATOM    114  HB2 ASP A   7      60.035  56.542  50.102  1.00  4.34           H  
ATOM    115  N   SER A   8      59.529  52.368  49.158  1.00  4.53           N  
ATOM    116  CA  SER A   8      60.313  51.136  48.992  1.00  4.53           C  
ATOM    117  C   SER A   8      61.239  51.136  47.779  1.00  4.53           C  
ATOM    118  O   SER A   8      61.774  50.082  47.420  1.00  4.53           O  
ATOM    119  CB  SER A   8      59.392  49.919  48.947  1.00  4.53           C  
ATOM    120  OG  SER A   8      58.601  49.911  47.768  1.00  4.53           O  
ATOM    121  H   SER A   8      58.544  52.330  48.934  1.00  4.53           H  
ATOM    122  HA  SER A   8      60.969  51.042  49.845  1.00  4.53           H  
ATOM    123  HB1 SER A   8      58.749  49.939  49.824  1.00  4.53           H  
ATOM    124  HB2 SER A   8      59.995  49.011  48.982  1.00  4.53           H  
ATOM    125  HG  SER A   8      59.204  49.874  47.010  1.00  4.53           H  
ATOM    126  N   ASN A   9      61.401  52.312  47.170  1.00  6.29           N  
ATOM    127  CA  ASN A   9      62.506  52.669  46.302  1.00  6.29           C  
ATOM    128  C   ASN A   9      63.804  52.070  46.857  1.00  6.29           C  
ATOM    129  O   ASN A   9      64.399  51.161  46.275  1.00  6.29           O  
ATOM    130  CB  ASN A   9      62.614  54.207  46.211  1.00  6.29           C  
ATOM    131  CG  ASN A   9      61.388  54.996  45.792  1.00  6.29           C  
ATOM    132  ND2 ASN A   9      61.598  56.246  45.458  1.00  6.29           N  
ATOM    133  OD1 ASN A   9      60.252  54.543  45.805  1.00  6.29           O  
ATOM    134  H   ASN A   9      60.838  53.084  47.498  1.00  6.29           H  
ATOM    135  HA  ASN A   9      62.339  52.258  45.305  1.00  6.29           H  
ATOM    136  HB1 ASN A   9      63.417  54.444  45.514  1.00  6.29           H  
ATOM    137  HB2 ASN A   9      62.902  54.610  47.181  1.00  6.29           H  
ATOM    138 1HD2 ASN A   9      62.534  56.613  45.565  1.00  6.29           H  
ATOM    139 2HD2 ASN A   9      60.790  56.815  45.291  1.00  6.29           H  
ATOM    140  N   GLU A  10      64.112  52.469  48.089  1.00  7.51           N  
ATOM    141  CA  GLU A  10      65.262  52.011  48.831  1.00  7.51           C  
ATOM    142  C   GLU A  10      65.015  51.999  50.336  1.00  7.51           C  
ATOM    143  O   GLU A  10      63.949  52.337  50.859  1.00  7.51           O  
ATOM    144  CB  GLU A  10      66.520  52.821  48.437  1.00  7.51           C  
ATOM    145  CG  GLU A  10      66.489  54.329  48.746  1.00  7.51           C  
ATOM    146  CD  GLU A  10      65.606  55.134  47.782  1.00  7.51           C  
ATOM    147  OE1 GLU A  10      65.713  54.928  46.553  1.00  7.51           O  
ATOM    148  OE2 GLU A  10      64.799  55.956  48.274  1.00  7.51           O1-
ATOM    149  H   GLU A  10      63.533  53.177  48.522  1.00  7.51           H  
ATOM    150  HA  GLU A  10      65.463  50.976  48.551  1.00  7.51           H  
ATOM    151  HB1 GLU A  10      66.718  52.675  47.374  1.00  7.51           H  
ATOM    152  HB2 GLU A  10      67.378  52.396  48.960  1.00  7.51           H  
ATOM    153  HG1 GLU A  10      67.510  54.709  48.674  1.00  7.51           H  
ATOM    154  HG2 GLU A  10      66.161  54.473  49.778  1.00  7.51           H  
ATOM    155  N   ASP A  11      66.021  51.502  51.034  1.00  7.65           N  
ATOM    156  CA  ASP A  11      65.793  50.677  52.214  1.00  7.65           C  
ATOM    157  C   ASP A  11      66.047  51.433  53.532  1.00  7.65           C  
ATOM    158  O   ASP A  11      65.901  50.885  54.628  1.00  7.65           O  
ATOM    159  CB  ASP A  11      66.606  49.394  51.956  1.00  7.65           C  
ATOM    160  CG  ASP A  11      65.949  48.640  50.785  1.00  7.65           C  
ATOM    161  OD1 ASP A  11      66.494  48.607  49.662  1.00  7.65           O  
ATOM    162  OD2 ASP A  11      64.791  48.190  50.931  1.00  7.65           O1-
ATOM    163  H   ASP A  11      66.871  51.301  50.526  1.00  7.65           H  
ATOM    164  HA  ASP A  11      64.735  50.426  52.230  1.00  7.65           H  
ATOM    165  HB1 ASP A  11      66.631  48.760  52.840  1.00  7.65           H  
ATOM    166  HB2 ASP A  11      67.637  49.651  51.706  1.00  7.65           H  
ATOM    167  N   ASP A  12      66.286  52.739  53.394  1.00  7.10           N  
ATOM    168  CA  ASP A  12      66.099  53.742  54.440  1.00  7.10           C  
ATOM    169  C   ASP A  12      65.049  54.835  54.111  1.00  7.10           C  
ATOM    170  O   ASP A  12      64.747  55.668  54.963  1.00  7.10           O  
ATOM    171  CB  ASP A  12      67.455  54.286  54.922  1.00  7.10           C  
ATOM    172  CG  ASP A  12      68.221  53.247  55.757  1.00  7.10           C  
ATOM    173  OD1 ASP A  12      67.710  52.775  56.803  1.00  7.10           O  
ATOM    174  OD2 ASP A  12      69.350  52.856  55.390  1.00  7.10           O1-
ATOM    175  H   ASP A  12      66.458  53.069  52.458  1.00  7.10           H  
ATOM    176  HA  ASP A  12      65.661  53.236  55.300  1.00  7.10           H  
ATOM    177  HB1 ASP A  12      67.290  55.161  55.551  1.00  7.10           H  
ATOM    178  HB2 ASP A  12      68.051  54.596  54.063  1.00  7.10           H  
ATOM    179  N   SER A  13      64.415  54.795  52.932  1.00  5.85           N  
ATOM    180  CA  SER A  13      63.264  55.661  52.578  1.00  5.85           C  
ATOM    181  C   SER A  13      61.917  55.020  52.864  1.00  5.85           C  
ATOM    182  O   SER A  13      60.927  55.697  53.153  1.00  5.85           O  
ATOM    183  CB  SER A  13      63.294  55.954  51.076  1.00  5.85           C  
ATOM    184  OG  SER A  13      64.426  56.715  50.725  1.00  5.85           O  
ATOM    185  H   SER A  13      64.685  54.089  52.265  1.00  5.85           H  
ATOM    186  HA  SER A  13      63.327  56.607  53.115  1.00  5.85           H  
ATOM    187  HB1 SER A  13      62.395  56.503  50.789  1.00  5.85           H  
ATOM    188  HB2 SER A  13      63.318  55.013  50.526  1.00  5.85           H  
ATOM    189  HG  SER A  13      64.563  56.558  49.757  1.00  5.85           H  
ATOM    190  N   CYS A  14      61.881  53.697  52.847  1.00  4.43           N  
ATOM    191  CA  CYS A  14      60.935  52.958  53.644  1.00  4.43           C  
ATOM    192  C   CYS A  14      61.581  52.325  54.893  1.00  4.43           C  
ATOM    193  O   CYS A  14      62.797  52.093  54.973  1.00  4.43           O  
ATOM    194  CB  CYS A  14      60.298  51.863  52.760  1.00  4.43           C  
ATOM    195  SG  CYS A  14      61.516  50.611  52.271  1.00  4.43           S  
ATOM    196  H   CYS A  14      62.664  53.197  52.438  1.00  4.43           H  
ATOM    197  HA  CYS A  14      60.173  53.658  53.940  1.00  4.43           H  
ATOM    198  HB1 CYS A  14      59.881  52.323  51.877  1.00  4.43           H  
ATOM    199  HB2 CYS A  14      59.497  51.375  53.298  1.00  4.43           H  
ATOM    200  HG  CYS A  14      62.390  51.447  51.677  1.00  4.43           H  
ATOM    201  N   PRO A  15      60.748  51.861  55.844  1.00  7.14           N  
ATOM    202  CA  PRO A  15      60.731  50.489  56.354  1.00  7.14           C  
ATOM    203  C   PRO A  15      61.176  49.321  55.455  1.00  7.14           C  
ATOM    204  O   PRO A  15      60.441  48.351  55.321  1.00  7.14           O  
ATOM    205  CB  PRO A  15      59.208  50.301  56.578  1.00  7.14           C  
ATOM    206  CG  PRO A  15      58.653  51.629  57.032  1.00  7.14           C  
ATOM    207  CD  PRO A  15      59.519  52.572  56.213  1.00  7.14           C  
ATOM    208  HA  PRO A  15      61.268  50.342  57.263  1.00  7.14           H  
ATOM    209  HB1 PRO A  15      58.733  50.068  55.623  1.00  7.14           H  
ATOM    210  HB2 PRO A  15      58.987  49.489  57.245  1.00  7.14           H  
ATOM    211  HG1 PRO A  15      57.596  51.717  56.790  1.00  7.14           H  
ATOM    212  HG2 PRO A  15      58.754  51.798  58.098  1.00  7.14           H  
ATOM    213  HD1 PRO A  15      58.938  52.863  55.351  1.00  7.14           H  
ATOM    214  HD2 PRO A  15      59.768  53.451  56.799  1.00  7.14           H  
ATOM    215  N   ALA A  16      62.423  49.311  54.971  1.00  9.69           N  
ATOM    216  CA  ALA A  16      63.014  48.014  54.653  1.00  9.69           C  
ATOM    217  C   ALA A  16      62.995  47.081  55.867  1.00  9.69           C  
ATOM    218  O   ALA A  16      62.917  45.854  55.778  1.00  9.69           O  
ATOM    219  CB  ALA A  16      64.433  48.150  54.172  1.00  9.69           C  
ATOM    220  H   ALA A  16      63.003  50.148  54.973  1.00  9.69           H  
ATOM    221  HA  ALA A  16      62.434  47.540  53.858  1.00  9.69           H  
ATOM    222  HB1 ALA A  16      65.069  48.576  54.946  1.00  9.69           H  
ATOM    223  HB2 ALA A  16      64.822  47.177  53.869  1.00  9.69           H  
ATOM    224  HB3 ALA A  16      64.388  48.786  53.308  1.00  9.69           H  
ATOM    225  N   ARG A  17      63.049  47.704  57.041  1.00 11.64           N  
ATOM    226  CA  ARG A  17      63.418  47.072  58.283  1.00 11.64           C  
ATOM    227  C   ARG A  17      62.229  46.466  59.023  1.00 11.64           C  
ATOM    228  O   ARG A  17      61.890  46.907  60.108  1.00 11.64           O  
ATOM    229  CB  ARG A  17      64.377  48.011  59.072  1.00 11.64           C  
ATOM    230  CG  ARG A  17      65.513  48.592  58.187  1.00 11.64           C  
ATOM    231  CD  ARG A  17      66.491  49.513  58.934  1.00 11.64           C  
ATOM    232  NE  ARG A  17      67.440  50.184  58.011  1.00 11.64           N  
ATOM    233  CZ  ARG A  17      68.549  49.704  57.486  1.00 11.64           C  
ATOM    234  NH1 ARG A  17      69.278  50.442  56.711  1.00 11.64           N1+
ATOM    235  NH2 ARG A  17      68.986  48.495  57.712  1.00 11.64           N  
ATOM    236  H   ARG A  17      63.112  48.709  57.003  1.00 11.64           H  
ATOM    237  HA  ARG A  17      64.031  46.204  58.032  1.00 11.64           H  
ATOM    238  HB1 ARG A  17      64.818  47.446  59.895  1.00 11.64           H  
ATOM    239  HB2 ARG A  17      63.831  48.845  59.498  1.00 11.64           H  
ATOM    240  HG1 ARG A  17      65.078  49.188  57.384  1.00 11.64           H  
ATOM    241  HG2 ARG A  17      66.072  47.769  57.738  1.00 11.64           H  
ATOM    242  HD1 ARG A  17      67.036  48.938  59.684  1.00 11.64           H  
ATOM    243  HD2 ARG A  17      65.917  50.280  59.455  1.00 11.64           H  
ATOM    244  HE  ARG A  17      67.243  51.147  57.715  1.00 11.64           H  
ATOM    245 1HH1 ARG A  17      68.961  51.402  56.490  1.00 11.64           H  
ATOM    246 2HH1 ARG A  17      70.090  50.130  56.231  1.00 11.64           H  
ATOM    247 1HH2 ARG A  17      68.450  47.909  58.319  1.00 11.64           H  
ATOM    248 2HH2 ARG A  17      69.814  48.180  57.247  1.00 11.64           H  
ATOM    249  N   ARG A  18      61.546  45.541  58.334  1.00 12.38           N  
ATOM    250  CA  ARG A  18      60.313  44.825  58.738  1.00 12.38           C  
ATOM    251  C   ARG A  18      59.349  45.694  59.533  1.00 12.38           C  
ATOM    252  O   ARG A  18      59.157  45.540  60.728  1.00 12.38           O  
ATOM    253  CB  ARG A  18      60.645  43.462  59.374  1.00 12.38           C  
ATOM    254  CG  ARG A  18      61.288  42.569  58.298  1.00 12.38           C  
ATOM    255  CD  ARG A  18      61.344  41.080  58.658  1.00 12.38           C  
ATOM    256  NE  ARG A  18      61.643  40.281  57.447  1.00 12.38           N  
ATOM    257  CZ  ARG A  18      60.781  39.921  56.507  1.00 12.38           C  
ATOM    258  NH1 ARG A  18      61.194  39.381  55.395  1.00 12.38           N1+
ATOM    259  NH2 ARG A  18      59.497  40.107  56.637  1.00 12.38           N  
ATOM    260  H   ARG A  18      61.928  45.350  57.410  1.00 12.38           H  
ATOM    261  HA  ARG A  18      59.761  44.604  57.826  1.00 12.38           H  
ATOM    262  HB1 ARG A  18      59.719  43.001  59.721  1.00 12.38           H  
ATOM    263  HB2 ARG A  18      61.319  43.590  60.224  1.00 12.38           H  
ATOM    264  HG1 ARG A  18      62.300  42.919  58.092  1.00 12.38           H  
ATOM    265  HG2 ARG A  18      60.704  42.669  57.381  1.00 12.38           H  
ATOM    266  HD1 ARG A  18      60.393  40.767  59.093  1.00 12.38           H  
ATOM    267  HD2 ARG A  18      62.122  40.925  59.408  1.00 12.38           H  
ATOM    268  HE  ARG A  18      62.612  40.055  57.292  1.00 12.38           H  
ATOM    269 1HH1 ARG A  18      62.177  39.246  55.223  1.00 12.38           H  
ATOM    270 2HH1 ARG A  18      60.540  39.177  54.660  1.00 12.38           H  
ATOM    271 1HH2 ARG A  18      59.155  40.546  57.476  1.00 12.38           H  
ATOM    272 2HH2 ARG A  18      58.851  39.731  55.967  1.00 12.38           H  
ATOM    273  N   TYR A  19      58.797  46.656  58.797  1.00 11.36           N  
ATOM    274  CA  TYR A  19      57.886  47.702  59.268  1.00 11.36           C  
ATOM    275  C   TYR A  19      58.617  48.980  59.763  1.00 11.36           C  
ATOM    276  O   TYR A  19      57.969  49.919  60.211  1.00 11.36           O  
ATOM    277  CB  TYR A  19      56.691  47.129  60.058  1.00 11.36           C  
ATOM    278  CG  TYR A  19      56.139  45.842  59.427  1.00 11.36           C  
ATOM    279  CD1 TYR A  19      56.221  44.623  60.132  1.00 11.36           C  
ATOM    280  CD2 TYR A  19      55.669  45.833  58.093  1.00 11.36           C  
ATOM    281  CE1 TYR A  19      55.863  43.412  59.510  1.00 11.36           C  
ATOM    282  CE2 TYR A  19      55.334  44.617  57.455  1.00 11.36           C  
ATOM    283  CZ  TYR A  19      55.433  43.401  58.167  1.00 11.36           C  
ATOM    284  OH  TYR A  19      55.083  42.214  57.603  1.00 11.36           O  
ATOM    285  H   TYR A  19      59.021  46.647  57.816  1.00 11.36           H  
ATOM    286  HA  TYR A  19      57.424  48.059  58.348  1.00 11.36           H  
ATOM    287  HB1 TYR A  19      55.893  47.871  60.089  1.00 11.36           H  
ATOM    288  HB2 TYR A  19      56.997  46.935  61.088  1.00 11.36           H  
ATOM    289  HD1 TYR A  19      56.593  44.615  61.150  1.00 11.36           H  
ATOM    290  HD2 TYR A  19      55.576  46.766  57.556  1.00 11.36           H  
ATOM    291  HE1 TYR A  19      55.918  42.482  60.056  1.00 11.36           H  
ATOM    292  HE2 TYR A  19      54.982  44.613  56.435  1.00 11.36           H  
ATOM    293  HH  TYR A  19      54.755  42.271  56.703  1.00 11.36           H  
ATOM    294  N   PHE A  20      59.942  49.058  59.532  1.00  9.90           N  
ATOM    295  CA  PHE A  20      61.019  49.905  60.107  1.00  9.90           C  
ATOM    296  C   PHE A  20      61.080  49.886  61.645  1.00  9.90           C  
ATOM    297  O   PHE A  20      61.540  50.836  62.276  1.00  9.90           O  
ATOM    298  CB  PHE A  20      61.158  51.369  59.621  1.00  9.90           C  
ATOM    299  CG  PHE A  20      62.593  51.902  59.510  1.00  9.90           C  
ATOM    300  CD1 PHE A  20      63.386  51.715  58.355  1.00  9.90           C  
ATOM    301  CD2 PHE A  20      63.117  52.703  60.538  1.00  9.90           C  
ATOM    302  CE1 PHE A  20      64.638  52.333  58.228  1.00  9.90           C  
ATOM    303  CE2 PHE A  20      64.379  53.313  60.430  1.00  9.90           C  
ATOM    304  CZ  PHE A  20      65.142  53.134  59.264  1.00  9.90           C  
ATOM    305  H   PHE A  20      60.315  48.210  59.131  1.00  9.90           H  
ATOM    306  HA  PHE A  20      61.935  49.418  59.801  1.00  9.90           H  
ATOM    307  HB1 PHE A  20      60.575  52.008  60.282  1.00  9.90           H  
ATOM    308  HB2 PHE A  20      60.690  51.536  58.685  1.00  9.90           H  
ATOM    309  HD1 PHE A  20      63.062  51.143  57.519  1.00  9.90           H  
ATOM    310  HD2 PHE A  20      62.514  52.886  61.406  1.00  9.90           H  
ATOM    311  HE1 PHE A  20      65.210  52.220  57.315  1.00  9.90           H  
ATOM    312  HE2 PHE A  20      64.745  53.962  61.212  1.00  9.90           H  
ATOM    313  HZ  PHE A  20      66.097  53.630  59.145  1.00  9.90           H  
ATOM    314  N   ASP A  21      60.517  48.861  62.273  1.00  8.35           N  
ATOM    315  CA  ASP A  21      60.079  48.935  63.664  1.00  8.35           C  
ATOM    316  C   ASP A  21      59.226  50.183  63.979  1.00  8.35           C  
ATOM    317  O   ASP A  21      59.364  50.846  65.007  1.00  8.35           O  
ATOM    318  CB  ASP A  21      61.267  48.803  64.640  1.00  8.35           C  
ATOM    319  CG  ASP A  21      62.353  47.786  64.264  1.00  8.35           C  
ATOM    320  OD1 ASP A  21      62.025  46.738  63.678  1.00  8.35           O  
ATOM    321  OD2 ASP A  21      63.534  48.103  64.559  1.00  8.35           O1-
ATOM    322  H   ASP A  21      60.450  47.963  61.803  1.00  8.35           H  
ATOM    323  HA  ASP A  21      59.442  48.066  63.831  1.00  8.35           H  
ATOM    324  HB1 ASP A  21      60.881  48.546  65.627  1.00  8.35           H  
ATOM    325  HB2 ASP A  21      61.735  49.781  64.719  1.00  8.35           H  
ATOM    326  N   ARG A  22      58.398  50.575  63.010  1.00  7.92           N  
ATOM    327  CA  ARG A  22      57.625  51.818  62.891  1.00  7.92           C  
ATOM    328  C   ARG A  22      58.437  53.098  62.671  1.00  7.92           C  
ATOM    329  O   ARG A  22      57.860  54.083  62.212  1.00  7.92           O  
ATOM    330  CB  ARG A  22      56.633  51.974  64.058  1.00  7.92           C  
ATOM    331  CG  ARG A  22      55.777  50.710  64.293  1.00  7.92           C  
ATOM    332  CD  ARG A  22      54.356  51.057  64.745  1.00  7.92           C  
ATOM    333  NE  ARG A  22      53.659  51.742  63.647  1.00  7.92           N  
ATOM    334  CZ  ARG A  22      52.898  52.813  63.697  1.00  7.92           C  
ATOM    335  NH1 ARG A  22      52.642  53.429  62.582  1.00  7.92           N1+
ATOM    336  NH2 ARG A  22      52.398  53.286  64.808  1.00  7.92           N  
ATOM    337  H   ARG A  22      58.375  49.973  62.196  1.00  7.92           H  
ATOM    338  HA  ARG A  22      57.019  51.713  61.996  1.00  7.92           H  
ATOM    339  HB1 ARG A  22      55.994  52.827  63.828  1.00  7.92           H  
ATOM    340  HB2 ARG A  22      57.167  52.216  64.978  1.00  7.92           H  
ATOM    341  HG1 ARG A  22      56.259  50.087  65.048  1.00  7.92           H  
ATOM    342  HG2 ARG A  22      55.704  50.130  63.369  1.00  7.92           H  
ATOM    343  HD1 ARG A  22      54.410  51.684  65.636  1.00  7.92           H  
ATOM    344  HD2 ARG A  22      53.825  50.133  64.989  1.00  7.92           H  
ATOM    345  HE  ARG A  22      53.866  51.409  62.714  1.00  7.92           H  
ATOM    346 1HH1 ARG A  22      53.132  53.118  61.747  1.00  7.92           H  
ATOM    347 2HH1 ARG A  22      52.072  54.263  62.559  1.00  7.92           H  
ATOM    348 1HH2 ARG A  22      52.554  52.777  65.658  1.00  7.92           H  
ATOM    349 2HH2 ARG A  22      51.770  54.070  64.789  1.00  7.92           H  
ATOM    350  N   ARG A  23      59.751  53.128  62.916  1.00  7.08           N  
ATOM    351  CA  ARG A  23      60.526  54.382  63.040  1.00  7.08           C  
ATOM    352  C   ARG A  23      60.864  55.168  61.766  1.00  7.08           C  
ATOM    353  O   ARG A  23      61.491  56.214  61.860  1.00  7.08           O  
ATOM    354  CB  ARG A  23      61.816  54.191  63.875  1.00  7.08           C  
ATOM    355  CG  ARG A  23      61.717  53.357  65.164  1.00  7.08           C  
ATOM    356  CD  ARG A  23      63.098  53.205  65.830  1.00  7.08           C  
ATOM    357  NE  ARG A  23      64.021  52.443  64.960  1.00  7.08           N  
ATOM    358  CZ  ARG A  23      64.204  51.134  64.968  1.00  7.08           C  
ATOM    359  NH1 ARG A  23      64.630  50.511  63.911  1.00  7.08           N1+
ATOM    360  NH2 ARG A  23      63.942  50.389  65.998  1.00  7.08           N  
ATOM    361  H   ARG A  23      60.184  52.263  63.228  1.00  7.08           H  
ATOM    362  HA  ARG A  23      59.897  55.073  63.603  1.00  7.08           H  
ATOM    363  HB1 ARG A  23      62.183  55.179  64.156  1.00  7.08           H  
ATOM    364  HB2 ARG A  23      62.581  53.751  63.244  1.00  7.08           H  
ATOM    365  HG1 ARG A  23      61.345  52.363  64.931  1.00  7.08           H  
ATOM    366  HG2 ARG A  23      61.027  53.840  65.857  1.00  7.08           H  
ATOM    367  HD1 ARG A  23      62.970  52.702  66.791  1.00  7.08           H  
ATOM    368  HD2 ARG A  23      63.512  54.197  66.021  1.00  7.08           H  
ATOM    369  HE  ARG A  23      64.367  52.922  64.147  1.00  7.08           H  
ATOM    370 1HH1 ARG A  23      64.701  50.972  63.028  1.00  7.08           H  
ATOM    371 2HH1 ARG A  23      64.497  49.492  63.947  1.00  7.08           H  
ATOM    372 1HH2 ARG A  23      63.579  50.779  66.842  1.00  7.08           H  
ATOM    373 2HH2 ARG A  23      63.923  49.378  65.827  1.00  7.08           H  
ATOM    374  N   MET A  24      60.428  54.693  60.606  1.00  6.35           N  
ATOM    375  CA  MET A  24      60.418  55.457  59.349  1.00  6.35           C  
ATOM    376  C   MET A  24      59.026  55.384  58.684  1.00  6.35           C  
ATOM    377  O   MET A  24      58.857  55.544  57.483  1.00  6.35           O  
ATOM    378  CB  MET A  24      61.599  55.021  58.456  1.00  6.35           C  
ATOM    379  CG  MET A  24      61.796  55.815  57.157  1.00  6.35           C  
ATOM    380  SD  MET A  24      61.636  57.617  57.293  1.00  6.35           S  
ATOM    381  CE  MET A  24      61.987  58.041  55.567  1.00  6.35           C  
ATOM    382  H   MET A  24      59.979  53.796  60.628  1.00  6.35           H  
ATOM    383  HA  MET A  24      60.573  56.510  59.592  1.00  6.35           H  
ATOM    384  HB1 MET A  24      61.488  53.972  58.194  1.00  6.35           H  
ATOM    385  HB2 MET A  24      62.515  55.128  59.037  1.00  6.35           H  
ATOM    386  HG1 MET A  24      61.081  55.464  56.413  1.00  6.35           H  
ATOM    387  HG2 MET A  24      62.791  55.586  56.772  1.00  6.35           H  
ATOM    388  HE1 MET A  24      61.957  59.123  55.443  1.00  6.35           H  
ATOM    389  HE2 MET A  24      62.977  57.673  55.294  1.00  6.35           H  
ATOM    390  HE3 MET A  24      61.242  57.581  54.918  1.00  6.35           H  
ATOM    391  N   ASN A  25      57.984  55.060  59.462  1.00  5.32           N  
ATOM    392  CA  ASN A  25      56.605  55.170  59.003  1.00  5.32           C  
ATOM    393  C   ASN A  25      56.183  56.638  58.819  1.00  5.32           C  
ATOM    394  O   ASN A  25      55.617  57.208  59.756  1.00  5.32           O  
ATOM    395  CB  ASN A  25      55.615  54.493  59.990  1.00  5.32           C  
ATOM    396  CG  ASN A  25      55.580  52.983  60.073  1.00  5.32           C  
ATOM    397  ND2 ASN A  25      56.547  52.283  59.537  1.00  5.32           N  
ATOM    398  OD1 ASN A  25      54.664  52.422  60.663  1.00  5.32           O  
ATOM    399  H   ASN A  25      58.128  54.946  60.459  1.00  5.32           H  
ATOM    400  HA  ASN A  25      56.505  54.690  58.028  1.00  5.32           H  
ATOM    401  HB1 ASN A  25      54.609  54.780  59.696  1.00  5.32           H  
ATOM    402  HB2 ASN A  25      55.781  54.888  60.993  1.00  5.32           H  
ATOM    403 1HD2 ASN A  25      57.321  52.750  59.106  1.00  5.32           H  
ATOM    404 2HD2 ASN A  25      56.568  51.287  59.709  1.00  5.32           H  
ATOM    405  N   ALA A  26      56.434  57.281  57.673  1.00  4.94           N  
ATOM    406  CA  ALA A  26      56.148  58.717  57.613  1.00  4.94           C  
ATOM    407  C   ALA A  26      54.630  58.943  57.599  1.00  4.94           C  
ATOM    408  O   ALA A  26      53.936  58.458  56.701  1.00  4.94           O  
ATOM    409  CB  ALA A  26      56.864  59.318  56.399  1.00  4.94           C  
ATOM    410  H   ALA A  26      56.898  56.826  56.895  1.00  4.94           H  
ATOM    411  HA  ALA A  26      56.557  59.200  58.502  1.00  4.94           H  
ATOM    412  HB1 ALA A  26      56.570  60.362  56.272  1.00  4.94           H  
ATOM    413  HB2 ALA A  26      57.943  59.269  56.551  1.00  4.94           H  
ATOM    414  HB3 ALA A  26      56.616  58.758  55.501  1.00  4.94           H  
ATOM    415  N   MET A  27      54.104  59.628  58.617  1.00  4.08           N  
ATOM    416  CA  MET A  27      52.680  59.963  58.678  1.00  4.08           C  
ATOM    417  C   MET A  27      52.409  61.152  57.771  1.00  4.08           C  
ATOM    418  O   MET A  27      53.045  62.191  57.920  1.00  4.08           O  
ATOM    419  CB  MET A  27      52.227  60.181  60.130  1.00  4.08           C  
ATOM    420  CG  MET A  27      50.723  59.906  60.286  1.00  4.08           C  
ATOM    421  SD  MET A  27      50.215  59.551  61.992  1.00  4.08           S  
ATOM    422  CE  MET A  27      48.458  59.170  61.725  1.00  4.08           C  
ATOM    423  H   MET A  27      54.720  60.001  59.322  1.00  4.08           H  
ATOM    424  HA  MET A  27      52.128  59.108  58.287  1.00  4.08           H  
ATOM    425  HB1 MET A  27      52.463  61.193  60.463  1.00  4.08           H  
ATOM    426  HB2 MET A  27      52.762  59.478  60.769  1.00  4.08           H  
ATOM    427  HG1 MET A  27      50.458  59.038  59.682  1.00  4.08           H  
ATOM    428  HG2 MET A  27      50.161  60.763  59.912  1.00  4.08           H  
ATOM    429  HE1 MET A  27      47.989  58.904  62.671  1.00  4.08           H  
ATOM    430  HE2 MET A  27      47.951  60.043  61.317  1.00  4.08           H  
ATOM    431  HE3 MET A  27      48.357  58.338  61.027  1.00  4.08           H  
ATOM    432  N   ILE A  28      51.495  60.973  56.820  1.00  3.80           N  
ATOM    433  CA  ILE A  28      51.178  61.970  55.796  1.00  3.80           C  
ATOM    434  C   ILE A  28      49.655  62.085  55.723  1.00  3.80           C  
ATOM    435  O   ILE A  28      49.000  61.192  55.184  1.00  3.80           O  
ATOM    436  CB  ILE A  28      51.817  61.584  54.435  1.00  3.80           C  
ATOM    437  CG1 ILE A  28      53.364  61.518  54.470  1.00  3.80           C  
ATOM    438  CG2 ILE A  28      51.378  62.527  53.298  1.00  3.80           C  
ATOM    439  CD1 ILE A  28      54.099  62.840  54.737  1.00  3.80           C  
ATOM    440  H   ILE A  28      51.016  60.079  56.772  1.00  3.80           H  
ATOM    441  HA  ILE A  28      51.562  62.945  56.093  1.00  3.80           H  
ATOM    442  HB  ILE A  28      51.466  60.584  54.175  1.00  3.80           H  
ATOM    443 1HG1 ILE A  28      53.713  61.143  53.508  1.00  3.80           H  
ATOM    444 2HG1 ILE A  28      53.675  60.794  55.224  1.00  3.80           H  
ATOM    445 1HG2 ILE A  28      51.887  62.264  52.370  1.00  3.80           H  
ATOM    446 2HG2 ILE A  28      50.306  62.440  53.128  1.00  3.80           H  
ATOM    447 3HG2 ILE A  28      51.603  63.564  53.551  1.00  3.80           H  
ATOM    448  HD1 ILE A  28      55.169  62.645  54.810  1.00  3.80           H  
ATOM    449  HD2 ILE A  28      53.929  63.539  53.918  1.00  3.80           H  
ATOM    450  HD3 ILE A  28      53.761  63.289  55.669  1.00  3.80           H  
ATOM    451  N   ASP A  29      49.100  63.166  56.287  1.00  4.04           N  
ATOM    452  CA  ASP A  29      47.753  63.654  55.957  1.00  4.04           C  
ATOM    453  C   ASP A  29      47.574  63.609  54.449  1.00  4.04           C  
ATOM    454  O   ASP A  29      48.254  64.366  53.758  1.00  4.04           O  
ATOM    455  CB  ASP A  29      47.504  65.062  56.534  1.00  4.04           C  
ATOM    456  CG  ASP A  29      47.154  65.049  58.027  1.00  4.04           C  
ATOM    457  OD1 ASP A  29      46.142  65.672  58.426  1.00  4.04           O  
ATOM    458  OD2 ASP A  29      47.862  64.385  58.812  1.00  4.04           O1-
ATOM    459  H   ASP A  29      49.680  63.785  56.835  1.00  4.04           H  
ATOM    460  HA  ASP A  29      47.016  62.982  56.391  1.00  4.04           H  
ATOM    461  HB1 ASP A  29      46.670  65.511  55.993  1.00  4.04           H  
ATOM    462  HB2 ASP A  29      48.384  65.688  56.371  1.00  4.04           H  
ATOM    463  N   CYS A  30      46.785  62.656  53.925  1.00  3.52           N  
ATOM    464  CA  CYS A  30      46.837  62.404  52.484  1.00  3.52           C  
ATOM    465  C   CYS A  30      46.390  63.680  51.762  1.00  3.52           C  
ATOM    466  O   CYS A  30      47.149  64.308  51.030  1.00  3.52           O  
ATOM    467  CB  CYS A  30      46.061  61.138  52.072  1.00  3.52           C  
ATOM    468  SG  CYS A  30      44.307  61.153  52.540  1.00  3.52           S  
ATOM    469  H   CYS A  30      46.173  62.108  54.516  1.00  3.52           H  
ATOM    470  HA  CYS A  30      47.883  62.256  52.217  1.00  3.52           H  
ATOM    471  HB1 CYS A  30      46.539  60.272  52.524  1.00  3.52           H  
ATOM    472  HB2 CYS A  30      46.111  61.036  50.987  1.00  3.52           H  
ATOM    473  HG  CYS A  30      43.898  60.206  51.677  1.00  3.52           H  
ATOM    474  N   GLY A  31      45.181  64.127  52.063  1.00  4.71           N  
ATOM    475  CA  GLY A  31      44.597  65.309  51.464  1.00  4.71           C  
ATOM    476  C   GLY A  31      43.422  64.909  50.578  1.00  4.71           C  
ATOM    477  O   GLY A  31      43.490  63.936  49.829  1.00  4.71           O  
ATOM    478  H   GLY A  31      44.612  63.539  52.658  1.00  4.71           H  
ATOM    479  HA1 GLY A  31      45.321  65.858  50.862  1.00  4.71           H  
ATOM    480  HA2 GLY A  31      44.247  65.966  52.259  1.00  4.71           H  
ATOM    481  N   SER A  32      42.336  65.675  50.626  1.00  4.73           N  
ATOM    482  CA  SER A  32      41.095  65.373  49.897  1.00  4.73           C  
ATOM    483  C   SER A  32      41.110  65.848  48.440  1.00  4.73           C  
ATOM    484  O   SER A  32      40.269  66.629  47.992  1.00  4.73           O  
ATOM    485  CB  SER A  32      39.891  65.924  50.669  1.00  4.73           C  
ATOM    486  OG  SER A  32      39.891  65.396  51.986  1.00  4.73           O  
ATOM    487  H   SER A  32      42.306  66.435  51.287  1.00  4.73           H  
ATOM    488  HA  SER A  32      40.974  64.289  49.856  1.00  4.73           H  
ATOM    489  HB1 SER A  32      38.968  65.637  50.161  1.00  4.73           H  
ATOM    490  HB2 SER A  32      39.949  67.013  50.713  1.00  4.73           H  
ATOM    491  HG  SER A  32      39.781  64.441  51.925  1.00  4.73           H  
ATOM    492  N   PHE A  33      42.159  65.394  47.761  1.00  6.18           N  
ATOM    493  CA  PHE A  33      42.633  65.677  46.403  1.00  6.18           C  
ATOM    494  C   PHE A  33      44.072  65.175  46.213  1.00  6.18           C  
ATOM    495  O   PHE A  33      44.697  65.548  45.221  1.00  6.18           O  
ATOM    496  CB  PHE A  33      42.514  67.177  46.027  1.00  6.18           C  
ATOM    497  CG  PHE A  33      41.693  67.408  44.770  1.00  6.18           C  
ATOM    498  CD1 PHE A  33      42.247  67.129  43.505  1.00  6.18           C  
ATOM    499  CD2 PHE A  33      40.373  67.886  44.859  1.00  6.18           C  
ATOM    500  CE1 PHE A  33      41.490  67.334  42.338  1.00  6.18           C  
ATOM    501  CE2 PHE A  33      39.617  68.101  43.691  1.00  6.18           C  
ATOM    502  CZ  PHE A  33      40.175  67.823  42.430  1.00  6.18           C  
ATOM    503  H   PHE A  33      42.695  64.716  48.285  1.00  6.18           H  
ATOM    504  HA  PHE A  33      42.020  65.129  45.703  1.00  6.18           H  
ATOM    505  HB1 PHE A  33      43.502  67.609  45.870  1.00  6.18           H  
ATOM    506  HB2 PHE A  33      42.092  67.762  46.842  1.00  6.18           H  
ATOM    507  HD1 PHE A  33      43.262  66.763  43.428  1.00  6.18           H  
ATOM    508  HD2 PHE A  33      39.940  68.095  45.827  1.00  6.18           H  
ATOM    509  HE1 PHE A  33      41.924  67.127  41.370  1.00  6.18           H  
ATOM    510  HE2 PHE A  33      38.609  68.482  43.766  1.00  6.18           H  
ATOM    511  HZ  PHE A  33      39.597  67.996  41.534  1.00  6.18           H  
ATOM    512  N   LEU A  34      44.625  64.361  47.137  1.00  7.09           N  
ATOM    513  CA  LEU A  34      45.940  63.741  46.971  1.00  7.09           C  
ATOM    514  C   LEU A  34      45.894  62.776  45.793  1.00  7.09           C  
ATOM    515  O   LEU A  34      45.350  61.675  45.875  1.00  7.09           O  
ATOM    516  CB  LEU A  34      46.521  63.050  48.214  1.00  7.09           C  
ATOM    517  CG  LEU A  34      48.086  63.028  48.208  1.00  7.09           C  
ATOM    518  CD1 LEU A  34      48.689  62.245  49.384  1.00  7.09           C  
ATOM    519  CD2 LEU A  34      48.696  62.428  46.932  1.00  7.09           C  
ATOM    520  H   LEU A  34      44.083  64.055  47.936  1.00  7.09           H  
ATOM    521  HA  LEU A  34      46.625  64.553  46.722  1.00  7.09           H  
ATOM    522  HB1 LEU A  34      46.133  62.035  48.296  1.00  7.09           H  
ATOM    523  HB2 LEU A  34      46.161  63.601  49.068  1.00  7.09           H  
ATOM    524  HG  LEU A  34      48.444  64.056  48.275  1.00  7.09           H  
ATOM    525 1HD1 LEU A  34      49.639  61.777  49.131  1.00  7.09           H  
ATOM    526 2HD1 LEU A  34      48.905  62.933  50.199  1.00  7.09           H  
ATOM    527 3HD1 LEU A  34      47.984  61.499  49.732  1.00  7.09           H  
ATOM    528 1HD2 LEU A  34      49.771  62.282  47.042  1.00  7.09           H  
ATOM    529 2HD2 LEU A  34      48.221  61.478  46.689  1.00  7.09           H  
ATOM    530 3HD2 LEU A  34      48.573  63.121  46.103  1.00  7.09           H  
ATOM    531  N   SER A  35      46.388  63.262  44.661  1.00  9.77           N  
ATOM    532  CA  SER A  35      46.170  62.709  43.335  1.00  9.77           C  
ATOM    533  C   SER A  35      44.715  62.562  42.872  1.00  9.77           C  
ATOM    534  O   SER A  35      44.474  62.295  41.696  1.00  9.77           O  
ATOM    535  CB  SER A  35      46.848  61.339  43.192  1.00  9.77           C  
ATOM    536  OG  SER A  35      48.184  61.380  43.651  1.00  9.77           O  
ATOM    537  H   SER A  35      46.693  64.223  44.700  1.00  9.77           H  
ATOM    538  HA  SER A  35      46.642  63.383  42.621  1.00  9.77           H  
ATOM    539  HB1 SER A  35      46.836  61.034  42.144  1.00  9.77           H  
ATOM    540  HB2 SER A  35      46.301  60.595  43.772  1.00  9.77           H  
ATOM    541  HG  SER A  35      48.683  61.981  43.094  1.00  9.77           H  
ATOM    542  N   HIS A  36      43.741  62.665  43.778  1.00  9.77           N  
ATOM    543  CA  HIS A  36      42.366  62.254  43.554  1.00  9.77           C  
ATOM    544  C   HIS A  36      41.452  62.775  44.648  1.00  9.77           C  
ATOM    545  O   HIS A  36      41.849  62.791  45.809  1.00  9.77           O  
ATOM    546  CB  HIS A  36      42.347  60.725  43.594  1.00  9.77           C  
ATOM    547  CG  HIS A  36      41.056  60.102  43.150  1.00  9.77           C  
ATOM    548  CD2 HIS A  36      40.690  59.973  41.844  1.00  9.77           C  
ATOM    549  ND1 HIS A  36      40.132  59.434  43.962  1.00  9.77           N  
ATOM    550  CE1 HIS A  36      39.224  58.934  43.106  1.00  9.77           C  
ATOM    551  NE2 HIS A  36      39.536  59.232  41.836  1.00  9.77           N  
ATOM    552  H   HIS A  36      44.017  62.806  44.743  1.00  9.77           H  
ATOM    553  HA  HIS A  36      42.026  62.611  42.582  1.00  9.77           H  
ATOM    554  HB1 HIS A  36      42.585  60.397  44.605  1.00  9.77           H  
ATOM    555  HB2 HIS A  36      43.125  60.352  42.932  1.00  9.77           H  
ATOM    556  HD2 HIS A  36      41.248  60.334  40.988  1.00  9.77           H  
ATOM    557  HE1 HIS A  36      38.365  58.350  43.387  1.00  9.77           H  
ATOM    558  HE2 HIS A  36      39.047  58.895  41.018  1.00  9.77           H  
ATOM    559  N   SER A  37      40.242  63.196  44.297  1.00  8.26           N  
ATOM    560  CA  SER A  37      39.406  63.986  45.197  1.00  8.26           C  
ATOM    561  C   SER A  37      38.945  63.287  46.478  1.00  8.26           C  
ATOM    562  O   SER A  37      39.176  63.836  47.551  1.00  8.26           O  
ATOM    563  CB  SER A  37      38.248  64.648  44.432  1.00  8.26           C  
ATOM    564  OG  SER A  37      37.816  63.892  43.310  1.00  8.26           O  
ATOM    565  H   SER A  37      39.926  63.116  43.341  1.00  8.26           H  
ATOM    566  HA  SER A  37      40.007  64.821  45.551  1.00  8.26           H  
ATOM    567  HB1 SER A  37      38.598  65.613  44.067  1.00  8.26           H  
ATOM    568  HB2 SER A  37      37.413  64.828  45.111  1.00  8.26           H  
ATOM    569  HG  SER A  37      37.160  64.413  42.835  1.00  8.26           H  
ATOM    570  N   PRO A  38      38.351  62.083  46.452  1.00  6.95           N  
ATOM    571  CA  PRO A  38      38.286  61.260  47.652  1.00  6.95           C  
ATOM    572  C   PRO A  38      39.680  60.916  48.194  1.00  6.95           C  
ATOM    573  O   PRO A  38      39.888  61.021  49.400  1.00  6.95           O  
ATOM    574  CB  PRO A  38      37.495  60.013  47.253  1.00  6.95           C  
ATOM    575  CG  PRO A  38      36.626  60.518  46.100  1.00  6.95           C  
ATOM    576  CD  PRO A  38      37.531  61.524  45.395  1.00  6.95           C  
ATOM    577  HA  PRO A  38      37.734  61.801  48.421  1.00  6.95           H  
ATOM    578  HB1 PRO A  38      38.181  59.245  46.898  1.00  6.95           H  
ATOM    579  HB2 PRO A  38      36.893  59.635  48.081  1.00  6.95           H  
ATOM    580  HG1 PRO A  38      36.303  59.725  45.430  1.00  6.95           H  
ATOM    581  HG2 PRO A  38      35.758  61.039  46.506  1.00  6.95           H  
ATOM    582  HD1 PRO A  38      38.159  61.030  44.656  1.00  6.95           H  
ATOM    583  HD2 PRO A  38      36.910  62.283  44.926  1.00  6.95           H  
ATOM    584  N   GLY A  39      40.601  60.505  47.305  1.00  5.97           N  
ATOM    585  CA  GLY A  39      42.023  60.227  47.584  1.00  5.97           C  
ATOM    586  C   GLY A  39      42.339  59.430  48.855  1.00  5.97           C  
ATOM    587  O   GLY A  39      43.364  59.634  49.504  1.00  5.97           O  
ATOM    588  H   GLY A  39      40.334  60.527  46.332  1.00  5.97           H  
ATOM    589  HA1 GLY A  39      42.552  61.178  47.664  1.00  5.97           H  
ATOM    590  HA2 GLY A  39      42.451  59.681  46.748  1.00  5.97           H  
ATOM    591  N   THR A  40      41.398  58.568  49.232  1.00  3.80           N  
ATOM    592  CA  THR A  40      41.159  58.181  50.623  1.00  3.80           C  
ATOM    593  C   THR A  40      42.084  57.102  51.130  1.00  3.80           C  
ATOM    594  O   THR A  40      42.281  56.994  52.333  1.00  3.80           O  
ATOM    595  CB  THR A  40      39.704  57.698  50.776  1.00  3.80           C  
ATOM    596  CG2 THR A  40      39.162  57.841  52.198  1.00  3.80           C  
ATOM    597  OG1 THR A  40      38.845  58.453  49.941  1.00  3.80           O  
ATOM    598  H   THR A  40      40.596  58.488  48.633  1.00  3.80           H  
ATOM    599  HA  THR A  40      41.300  59.057  51.257  1.00  3.80           H  
ATOM    600  HB  THR A  40      39.635  56.654  50.476  1.00  3.80           H  
ATOM    601  HG1 THR A  40      38.993  59.376  50.199  1.00  3.80           H  
ATOM    602 1HG2 THR A  40      38.115  57.536  52.223  1.00  3.80           H  
ATOM    603 2HG2 THR A  40      39.723  57.198  52.877  1.00  3.80           H  
ATOM    604 3HG2 THR A  40      39.248  58.874  52.534  1.00  3.80           H  
ATOM    605  N   PHE A  41      42.593  56.248  50.247  1.00  2.93           N  
ATOM    606  CA  PHE A  41      43.025  54.942  50.707  1.00  2.93           C  
ATOM    607  C   PHE A  41      44.460  54.981  51.250  1.00  2.93           C  
ATOM    608  O   PHE A  41      45.361  55.726  50.870  1.00  2.93           O  
ATOM    609  CB  PHE A  41      42.706  53.882  49.640  1.00  2.93           C  
ATOM    610  CG  PHE A  41      41.220  53.538  49.663  1.00  2.93           C  
ATOM    611  CD1 PHE A  41      40.283  54.388  49.044  1.00  2.93           C  
ATOM    612  CD2 PHE A  41      40.758  52.463  50.448  1.00  2.93           C  
ATOM    613  CE1 PHE A  41      38.904  54.185  49.243  1.00  2.93           C  
ATOM    614  CE2 PHE A  41      39.381  52.245  50.629  1.00  2.93           C  
ATOM    615  CZ  PHE A  41      38.453  53.113  50.032  1.00  2.93           C  
ATOM    616  H   PHE A  41      42.554  56.450  49.259  1.00  2.93           H  
ATOM    617  HA  PHE A  41      42.411  54.676  51.570  1.00  2.93           H  
ATOM    618  HB1 PHE A  41      43.273  52.977  49.847  1.00  2.93           H  
ATOM    619  HB2 PHE A  41      42.997  54.240  48.652  1.00  2.93           H  
ATOM    620  HD1 PHE A  41      40.628  55.235  48.472  1.00  2.93           H  
ATOM    621  HD2 PHE A  41      41.463  51.833  50.959  1.00  2.93           H  
ATOM    622  HE1 PHE A  41      38.189  54.884  48.842  1.00  2.93           H  
ATOM    623  HE2 PHE A  41      39.028  51.449  51.271  1.00  2.93           H  
ATOM    624  HZ  PHE A  41      37.398  52.978  50.219  1.00  2.93           H  
ATOM    625  N   CYS A  42      44.717  54.101  52.189  1.00  2.38           N  
ATOM    626  CA  CYS A  42      46.059  53.540  52.287  1.00  2.38           C  
ATOM    627  C   CYS A  42      46.118  52.307  51.380  1.00  2.38           C  
ATOM    628  O   CYS A  42      45.078  51.708  51.118  1.00  2.38           O  
ATOM    629  CB  CYS A  42      46.120  53.060  53.737  1.00  2.38           C  
ATOM    630  SG  CYS A  42      46.628  54.393  54.849  1.00  2.38           S  
ATOM    631  H   CYS A  42      43.942  53.570  52.568  1.00  2.38           H  
ATOM    632  HA  CYS A  42      46.837  54.258  52.056  1.00  2.38           H  
ATOM    633  HB1 CYS A  42      46.785  52.217  53.827  1.00  2.38           H  
ATOM    634  HB2 CYS A  42      45.137  52.690  54.028  1.00  2.38           H  
ATOM    635  HG  CYS A  42      45.687  55.283  54.475  1.00  2.38           H  
ATOM    636  N   VAL A  43      47.303  51.880  50.939  1.00  2.46           N  
ATOM    637  CA  VAL A  43      47.394  50.966  49.776  1.00  2.46           C  
ATOM    638  C   VAL A  43      48.482  49.904  49.852  1.00  2.46           C  
ATOM    639  O   VAL A  43      48.589  49.139  48.919  1.00  2.46           O  
ATOM    640  CB  VAL A  43      47.567  51.748  48.452  1.00  2.46           C  
ATOM    641  CG1 VAL A  43      46.401  52.704  48.183  1.00  2.46           C  
ATOM    642  CG2 VAL A  43      48.883  52.538  48.404  1.00  2.46           C  
ATOM    643  H   VAL A  43      48.128  52.360  51.243  1.00  2.46           H  
ATOM    644  HA  VAL A  43      46.463  50.407  49.681  1.00  2.46           H  
ATOM    645  HB  VAL A  43      47.577  51.039  47.624  1.00  2.46           H  
ATOM    646 1HG1 VAL A  43      46.499  53.116  47.179  1.00  2.46           H  
ATOM    647 2HG1 VAL A  43      45.456  52.162  48.239  1.00  2.46           H  
ATOM    648 3HG1 VAL A  43      46.392  53.528  48.896  1.00  2.46           H  
ATOM    649 1HG2 VAL A  43      49.733  51.862  48.483  1.00  2.46           H  
ATOM    650 2HG2 VAL A  43      48.946  53.054  47.445  1.00  2.46           H  
ATOM    651 3HG2 VAL A  43      48.912  53.280  49.198  1.00  2.46           H  
ATOM    652  N   LYS A  44      49.288  49.838  50.920  1.00  2.58           N  
ATOM    653  CA  LYS A  44      50.391  48.867  51.125  1.00  2.58           C  
ATOM    654  C   LYS A  44      50.417  47.640  50.186  1.00  2.58           C  
ATOM    655  O   LYS A  44      49.590  46.767  50.388  1.00  2.58           O  
ATOM    656  CB  LYS A  44      50.397  48.452  52.622  1.00  2.58           C  
ATOM    657  CG  LYS A  44      49.035  48.001  53.200  1.00  2.58           C  
ATOM    658  CD  LYS A  44      49.072  47.688  54.703  1.00  2.58           C  
ATOM    659  CE  LYS A  44      47.646  47.520  55.255  1.00  2.58           C  
ATOM    660  NZ  LYS A  44      46.985  46.289  54.756  1.00  2.58           N1+
ATOM    661  H   LYS A  44      49.004  50.398  51.712  1.00  2.58           H  
ATOM    662  HA  LYS A  44      51.308  49.400  50.947  1.00  2.58           H  
ATOM    663  HB1 LYS A  44      50.725  49.314  53.203  1.00  2.58           H  
ATOM    664  HB2 LYS A  44      51.126  47.654  52.765  1.00  2.58           H  
ATOM    665  HG1 LYS A  44      48.679  47.120  52.670  1.00  2.58           H  
ATOM    666  HG2 LYS A  44      48.313  48.803  53.063  1.00  2.58           H  
ATOM    667  HD1 LYS A  44      49.540  48.524  55.224  1.00  2.58           H  
ATOM    668  HD2 LYS A  44      49.658  46.786  54.887  1.00  2.58           H  
ATOM    669  HE1 LYS A  44      47.061  48.400  54.968  1.00  2.58           H  
ATOM    670  HE2 LYS A  44      47.696  47.492  56.348  1.00  2.58           H  
ATOM    671  HZ1 LYS A  44      46.017  46.222  55.036  1.00  2.58           H  
ATOM    672  HZ2 LYS A  44      47.042  46.198  53.753  1.00  2.58           H  
ATOM    673  HZ3 LYS A  44      47.429  45.450  55.146  1.00  2.58           H  
ATOM    674  N   ILE A  45      51.381  47.643  49.235  1.00  2.78           N  
ATOM    675  CA  ILE A  45      51.609  46.970  47.919  1.00  2.78           C  
ATOM    676  C   ILE A  45      52.956  46.215  47.910  1.00  2.78           C  
ATOM    677  O   ILE A  45      53.970  46.835  47.617  1.00  2.78           O  
ATOM    678  CB  ILE A  45      51.680  48.043  46.773  1.00  2.78           C  
ATOM    679  CG1 ILE A  45      50.579  49.118  46.769  1.00  2.78           C  
ATOM    680  CG2 ILE A  45      51.730  47.333  45.407  1.00  2.78           C  
ATOM    681  CD1 ILE A  45      50.699  50.185  45.671  1.00  2.78           C  
ATOM    682  H   ILE A  45      51.962  48.464  49.313  1.00  2.78           H  
ATOM    683  HA  ILE A  45      50.821  46.329  47.638  1.00  2.78           H  
ATOM    684  HB  ILE A  45      52.601  48.614  46.881  1.00  2.78           H  
ATOM    685 1HG1 ILE A  45      50.638  49.655  47.713  1.00  2.78           H  
ATOM    686 2HG1 ILE A  45      49.607  48.641  46.671  1.00  2.78           H  
ATOM    687 1HG2 ILE A  45      51.944  48.047  44.614  1.00  2.78           H  
ATOM    688 2HG2 ILE A  45      52.520  46.588  45.381  1.00  2.78           H  
ATOM    689 3HG2 ILE A  45      50.768  46.859  45.204  1.00  2.78           H  
ATOM    690  HD1 ILE A  45      49.979  50.979  45.869  1.00  2.78           H  
ATOM    691  HD2 ILE A  45      51.703  50.607  45.668  1.00  2.78           H  
ATOM    692  HD3 ILE A  45      50.471  49.754  44.697  1.00  2.78           H  
ATOM    693  N   TYR A  46      53.054  44.907  48.186  1.00  3.07           N  
ATOM    694  CA  TYR A  46      54.373  44.278  48.417  1.00  3.07           C  
ATOM    695  C   TYR A  46      54.849  43.163  47.471  1.00  3.07           C  
ATOM    696  O   TYR A  46      54.731  41.976  47.770  1.00  3.07           O  
ATOM    697  CB  TYR A  46      54.587  43.957  49.901  1.00  3.07           C  
ATOM    698  CG  TYR A  46      53.741  42.894  50.576  1.00  3.07           C  
ATOM    699  CD1 TYR A  46      54.276  41.618  50.840  1.00  3.07           C  
ATOM    700  CD2 TYR A  46      52.453  43.217  51.036  1.00  3.07           C  
ATOM    701  CE1 TYR A  46      53.526  40.661  51.552  1.00  3.07           C  
ATOM    702  CE2 TYR A  46      51.667  42.237  51.665  1.00  3.07           C  
ATOM    703  CZ  TYR A  46      52.202  40.961  51.933  1.00  3.07           C  
ATOM    704  OH  TYR A  46      51.445  40.012  52.535  1.00  3.07           O  
ATOM    705  H   TYR A  46      52.222  44.378  48.404  1.00  3.07           H  
ATOM    706  HA  TYR A  46      55.116  45.041  48.260  1.00  3.07           H  
ATOM    707  HB1 TYR A  46      54.441  44.881  50.454  1.00  3.07           H  
ATOM    708  HB2 TYR A  46      55.631  43.677  50.013  1.00  3.07           H  
ATOM    709  HD1 TYR A  46      55.268  41.373  50.507  1.00  3.07           H  
ATOM    710  HD2 TYR A  46      52.039  44.200  50.860  1.00  3.07           H  
ATOM    711  HE1 TYR A  46      53.951  39.698  51.808  1.00  3.07           H  
ATOM    712  HE2 TYR A  46      50.648  42.462  51.935  1.00  3.07           H  
ATOM    713  HH  TYR A  46      50.563  40.327  52.754  1.00  3.07           H  
ATOM    714  N   GLN A  47      55.478  43.579  46.363  1.00  3.40           N  
ATOM    715  CA  GLN A  47      56.335  42.815  45.468  1.00  3.40           C  
ATOM    716  C   GLN A  47      57.342  41.848  46.106  1.00  3.40           C  
ATOM    717  O   GLN A  47      58.535  42.092  46.154  1.00  3.40           O  
ATOM    718  CB  GLN A  47      57.021  43.789  44.468  1.00  3.40           C  
ATOM    719  CG  GLN A  47      56.247  45.032  43.985  1.00  3.40           C  
ATOM    720  CD  GLN A  47      57.131  45.917  43.107  1.00  3.40           C  
ATOM    721  NE2 GLN A  47      56.887  46.026  41.816  1.00  3.40           N  
ATOM    722  OE1 GLN A  47      58.042  46.566  43.584  1.00  3.40           O  
ATOM    723  H   GLN A  47      55.565  44.580  46.264  1.00  3.40           H  
ATOM    724  HA  GLN A  47      55.684  42.143  45.000  1.00  3.40           H  
ATOM    725  HB1 GLN A  47      57.305  43.222  43.588  1.00  3.40           H  
ATOM    726  HB2 GLN A  47      57.935  44.161  44.933  1.00  3.40           H  
ATOM    727  HG1 GLN A  47      55.942  45.640  44.836  1.00  3.40           H  
ATOM    728  HG2 GLN A  47      55.353  44.737  43.441  1.00  3.40           H  
ATOM    729 1HE2 GLN A  47      56.171  45.500  41.351  1.00  3.40           H  
ATOM    730 2HE2 GLN A  47      57.534  46.592  41.300  1.00  3.40           H  
ATOM    731  N   GLU A  48      56.862  40.679  46.519  1.00  3.89           N  
ATOM    732  CA  GLU A  48      57.638  39.586  47.116  1.00  3.89           C  
ATOM    733  C   GLU A  48      58.204  38.590  46.084  1.00  3.89           C  
ATOM    734  O   GLU A  48      57.498  37.680  45.635  1.00  3.89           O  
ATOM    735  CB  GLU A  48      56.756  38.870  48.145  1.00  3.89           C  
ATOM    736  CG  GLU A  48      57.475  37.748  48.907  1.00  3.89           C  
ATOM    737  CD  GLU A  48      56.629  37.169  50.046  1.00  3.89           C  
ATOM    738  OE1 GLU A  48      55.462  37.605  50.209  1.00  3.89           O  
ATOM    739  OE2 GLU A  48      57.152  36.258  50.728  1.00  3.89           O1-
ATOM    740  H   GLU A  48      55.862  40.588  46.542  1.00  3.89           H  
ATOM    741  HA  GLU A  48      58.485  40.008  47.655  1.00  3.89           H  
ATOM    742  HB1 GLU A  48      55.899  38.438  47.639  1.00  3.89           H  
ATOM    743  HB2 GLU A  48      56.389  39.609  48.856  1.00  3.89           H  
ATOM    744  HG1 GLU A  48      58.412  38.132  49.309  1.00  3.89           H  
ATOM    745  HG2 GLU A  48      57.711  36.938  48.215  1.00  3.89           H  
ATOM    746  N   SER A  49      59.491  38.755  45.758  1.00  4.63           N  
ATOM    747  CA  SER A  49      60.431  37.691  45.413  1.00  4.63           C  
ATOM    748  C   SER A  49      60.169  36.389  46.164  1.00  4.63           C  
ATOM    749  O   SER A  49      60.262  36.314  47.390  1.00  4.63           O  
ATOM    750  CB  SER A  49      61.878  38.118  45.685  1.00  4.63           C  
ATOM    751  OG  SER A  49      62.173  39.348  45.050  1.00  4.63           O  
ATOM    752  H   SER A  49      59.944  39.601  46.077  1.00  4.63           H  
ATOM    753  HA  SER A  49      60.399  37.501  44.353  1.00  4.63           H  
ATOM    754  HB1 SER A  49      62.549  37.348  45.303  1.00  4.63           H  
ATOM    755  HB2 SER A  49      62.045  38.206  46.756  1.00  4.63           H  
ATOM    756  HG  SER A  49      63.129  39.444  44.995  1.00  4.63           H  
ATOM    757  N   THR A  50      59.916  35.328  45.405  1.00  5.85           N  
ATOM    758  CA  THR A  50      59.699  33.972  45.919  1.00  5.85           C  
ATOM    759  C   THR A  50      60.565  32.950  45.187  1.00  5.85           C  
ATOM    760  O   THR A  50      61.294  33.277  44.256  1.00  5.85           O  
ATOM    761  CB  THR A  50      58.187  33.652  45.887  1.00  5.85           C  
ATOM    762  CG2 THR A  50      57.584  33.512  44.496  1.00  5.85           C  
ATOM    763  OG1 THR A  50      57.877  32.428  46.525  1.00  5.85           O  
ATOM    764  H   THR A  50      59.851  35.472  44.405  1.00  5.85           H  
ATOM    765  HA  THR A  50      60.003  33.939  46.965  1.00  5.85           H  
ATOM    766  HB  THR A  50      57.655  34.447  46.411  1.00  5.85           H  
ATOM    767  HG1 THR A  50      57.228  32.000  45.950  1.00  5.85           H  
ATOM    768 1HG2 THR A  50      58.084  32.714  43.946  1.00  5.85           H  
ATOM    769 2HG2 THR A  50      56.521  33.285  44.566  1.00  5.85           H  
ATOM    770 3HG2 THR A  50      57.691  34.456  43.962  1.00  5.85           H  
ATOM    771  N   GLY A  51      60.532  31.703  45.657  1.00  6.58           N  
ATOM    772  CA  GLY A  51      61.333  30.609  45.111  1.00  6.58           C  
ATOM    773  C   GLY A  51      62.839  30.654  45.409  1.00  6.58           C  
ATOM    774  O   GLY A  51      63.572  29.775  44.971  1.00  6.58           O  
ATOM    775  H   GLY A  51      59.853  31.493  46.374  1.00  6.58           H  
ATOM    776  HA1 GLY A  51      61.221  30.602  44.025  1.00  6.58           H  
ATOM    777  HA2 GLY A  51      60.948  29.663  45.490  1.00  6.58           H  
ATOM    778  N   TRP A  52      63.312  31.675  46.122  1.00  6.54           N  
ATOM    779  CA  TRP A  52      64.709  32.120  46.142  1.00  6.54           C  
ATOM    780  C   TRP A  52      64.930  32.991  47.397  1.00  6.54           C  
ATOM    781  O   TRP A  52      64.115  32.970  48.321  1.00  6.54           O  
ATOM    782  CB  TRP A  52      64.905  32.890  44.812  1.00  6.54           C  
ATOM    783  CG  TRP A  52      66.201  33.585  44.498  1.00  6.54           C  
ATOM    784  CD1 TRP A  52      66.282  34.749  43.814  1.00  6.54           C  
ATOM    785  CD2 TRP A  52      67.585  33.195  44.773  1.00  6.54           C  
ATOM    786  CE2 TRP A  52      68.450  34.212  44.259  1.00  6.54           C  
ATOM    787  CE3 TRP A  52      68.203  32.100  45.417  1.00  6.54           C  
ATOM    788  NE1 TRP A  52      67.600  35.120  43.665  1.00  6.54           N  
ATOM    789  CZ2 TRP A  52      69.845  34.154  44.394  1.00  6.54           C  
ATOM    790  CZ3 TRP A  52      69.603  32.028  45.546  1.00  6.54           C  
ATOM    791  CH2 TRP A  52      70.425  33.048  45.037  1.00  6.54           C  
ATOM    792  H   TRP A  52      62.643  32.314  46.518  1.00  6.54           H  
ATOM    793  HA  TRP A  52      65.381  31.262  46.177  1.00  6.54           H  
ATOM    794  HB1 TRP A  52      64.118  33.646  44.751  1.00  6.54           H  
ATOM    795  HB2 TRP A  52      64.729  32.193  43.992  1.00  6.54           H  
ATOM    796  HD1 TRP A  52      65.434  35.294  43.416  1.00  6.54           H  
ATOM    797  HE1 TRP A  52      67.882  35.921  43.111  1.00  6.54           H  
ATOM    798  HE3 TRP A  52      67.597  31.288  45.788  1.00  6.54           H  
ATOM    799  HZ2 TRP A  52      70.466  34.933  43.979  1.00  6.54           H  
ATOM    800  HZ3 TRP A  52      70.054  31.167  46.023  1.00  6.54           H  
ATOM    801  HH2 TRP A  52      71.502  32.974  45.126  1.00  6.54           H  
ATOM    802  N   ASN A  53      65.995  33.796  47.431  1.00  6.18           N  
ATOM    803  CA  ASN A  53      66.166  34.893  48.384  1.00  6.18           C  
ATOM    804  C   ASN A  53      64.919  35.801  48.445  1.00  6.18           C  
ATOM    805  O   ASN A  53      64.665  36.591  47.529  1.00  6.18           O  
ATOM    806  CB  ASN A  53      67.425  35.693  48.001  1.00  6.18           C  
ATOM    807  CG  ASN A  53      68.681  35.065  48.564  1.00  6.18           C  
ATOM    808  ND2 ASN A  53      69.522  34.466  47.756  1.00  6.18           N  
ATOM    809  OD1 ASN A  53      68.919  35.100  49.757  1.00  6.18           O  
ATOM    810  H   ASN A  53      66.611  33.774  46.634  1.00  6.18           H  
ATOM    811  HA  ASN A  53      66.315  34.473  49.381  1.00  6.18           H  
ATOM    812  HB1 ASN A  53      67.360  36.691  48.435  1.00  6.18           H  
ATOM    813  HB2 ASN A  53      67.500  35.806  46.920  1.00  6.18           H  
ATOM    814 1HD2 ASN A  53      69.339  34.351  46.771  1.00  6.18           H  
ATOM    815 2HD2 ASN A  53      70.320  34.041  48.192  1.00  6.18           H  
ATOM    816  N   ARG A  54      64.143  35.681  49.532  1.00  5.33           N  
ATOM    817  CA  ARG A  54      62.904  36.436  49.780  1.00  5.33           C  
ATOM    818  C   ARG A  54      63.110  37.933  50.060  1.00  5.33           C  
ATOM    819  O   ARG A  54      62.939  38.398  51.188  1.00  5.33           O  
ATOM    820  CB  ARG A  54      62.023  35.790  50.868  1.00  5.33           C  
ATOM    821  CG  ARG A  54      61.314  34.525  50.378  1.00  5.33           C  
ATOM    822  CD  ARG A  54      60.139  34.172  51.306  1.00  5.33           C  
ATOM    823  NE  ARG A  54      59.438  32.976  50.815  1.00  5.33           N  
ATOM    824  CZ  ARG A  54      58.508  32.957  49.878  1.00  5.33           C  
ATOM    825  NH1 ARG A  54      58.194  31.837  49.302  1.00  5.33           N1+
ATOM    826  NH2 ARG A  54      57.881  34.010  49.447  1.00  5.33           N  
ATOM    827  H   ARG A  54      64.393  34.961  50.196  1.00  5.33           H  
ATOM    828  HA  ARG A  54      62.321  36.421  48.857  1.00  5.33           H  
ATOM    829  HB1 ARG A  54      61.246  36.507  51.144  1.00  5.33           H  
ATOM    830  HB2 ARG A  54      62.617  35.571  51.757  1.00  5.33           H  
ATOM    831  HG1 ARG A  54      62.024  33.697  50.341  1.00  5.33           H  
ATOM    832  HG2 ARG A  54      60.920  34.695  49.376  1.00  5.33           H  
ATOM    833  HD1 ARG A  54      59.451  35.019  51.358  1.00  5.33           H  
ATOM    834  HD2 ARG A  54      60.522  33.981  52.310  1.00  5.33           H  
ATOM    835  HE  ARG A  54      59.803  32.090  51.109  1.00  5.33           H  
ATOM    836 1HH1 ARG A  54      58.591  30.972  49.614  1.00  5.33           H  
ATOM    837 2HH1 ARG A  54      57.684  31.886  48.431  1.00  5.33           H  
ATOM    838 1HH2 ARG A  54      57.902  34.871  50.007  1.00  5.33           H  
ATOM    839 2HH2 ARG A  54      57.122  33.918  48.806  1.00  5.33           H  
ATOM    840  N   TRP A  55      63.448  38.696  49.026  1.00  4.48           N  
ATOM    841  CA  TRP A  55      63.193  40.140  49.003  1.00  4.48           C  
ATOM    842  C   TRP A  55      61.700  40.436  48.907  1.00  4.48           C  
ATOM    843  O   TRP A  55      60.915  39.696  48.309  1.00  4.48           O  
ATOM    844  CB  TRP A  55      63.933  40.785  47.824  1.00  4.48           C  
ATOM    845  CG  TRP A  55      65.349  41.172  48.111  1.00  4.48           C  
ATOM    846  CD1 TRP A  55      66.432  40.379  47.949  1.00  4.48           C  
ATOM    847  CD2 TRP A  55      65.855  42.449  48.613  1.00  4.48           C  
ATOM    848  CE2 TRP A  55      67.275  42.358  48.716  1.00  4.48           C  
ATOM    849  CE3 TRP A  55      65.258  43.673  48.992  1.00  4.48           C  
ATOM    850  NE1 TRP A  55      67.573  41.078  48.294  1.00  4.48           N  
ATOM    851  CZ2 TRP A  55      68.066  43.425  49.168  1.00  4.48           C  
ATOM    852  CZ3 TRP A  55      66.043  44.755  49.443  1.00  4.48           C  
ATOM    853  CH2 TRP A  55      67.441  44.632  49.529  1.00  4.48           C  
ATOM    854  H   TRP A  55      63.652  38.224  48.157  1.00  4.48           H  
ATOM    855  HA  TRP A  55      63.569  40.583  49.928  1.00  4.48           H  
ATOM    856  HB1 TRP A  55      63.410  41.695  47.529  1.00  4.48           H  
ATOM    857  HB2 TRP A  55      63.914  40.114  46.965  1.00  4.48           H  
ATOM    858  HD1 TRP A  55      66.398  39.356  47.592  1.00  4.48           H  
ATOM    859  HE1 TRP A  55      68.504  40.693  48.232  1.00  4.48           H  
ATOM    860  HE3 TRP A  55      64.187  43.782  48.933  1.00  4.48           H  
ATOM    861  HZ2 TRP A  55      69.137  43.324  49.237  1.00  4.48           H  
ATOM    862  HZ3 TRP A  55      65.579  45.690  49.731  1.00  4.48           H  
ATOM    863  HH2 TRP A  55      68.031  45.471  49.874  1.00  4.48           H  
ATOM    864  N   ILE A  56      61.327  41.566  49.508  1.00  4.39           N  
ATOM    865  CA  ILE A  56      59.949  42.020  49.666  1.00  4.39           C  
ATOM    866  C   ILE A  56      59.893  43.542  49.536  1.00  4.39           C  
ATOM    867  O   ILE A  56      60.219  44.242  50.497  1.00  4.39           O  
ATOM    868  CB  ILE A  56      59.360  41.554  51.030  1.00  4.39           C  
ATOM    869  CG1 ILE A  56      59.753  40.113  51.445  1.00  4.39           C  
ATOM    870  CG2 ILE A  56      57.838  41.697  50.946  1.00  4.39           C  
ATOM    871  CD1 ILE A  56      59.043  39.578  52.696  1.00  4.39           C  
ATOM    872  H   ILE A  56      62.039  42.115  49.967  1.00  4.39           H  
ATOM    873  HA  ILE A  56      59.349  41.587  48.865  1.00  4.39           H  
ATOM    874  HB  ILE A  56      59.721  42.211  51.823  1.00  4.39           H  
ATOM    875 1HG1 ILE A  56      60.823  40.092  51.649  1.00  4.39           H  
ATOM    876 2HG1 ILE A  56      59.555  39.431  50.623  1.00  4.39           H  
ATOM    877 1HG2 ILE A  56      57.391  41.592  51.934  1.00  4.39           H  
ATOM    878 2HG2 ILE A  56      57.573  42.675  50.558  1.00  4.39           H  
ATOM    879 3HG2 ILE A  56      57.449  40.930  50.280  1.00  4.39           H  
ATOM    880  HD1 ILE A  56      59.134  40.295  53.511  1.00  4.39           H  
ATOM    881  HD2 ILE A  56      57.989  39.392  52.483  1.00  4.39           H  
ATOM    882  HD3 ILE A  56      59.501  38.632  52.989  1.00  4.39           H  
ATOM    883  N   LYS A  57      59.522  44.076  48.362  1.00  3.68           N  
ATOM    884  CA  LYS A  57      59.501  45.551  48.178  1.00  3.68           C  
ATOM    885  C   LYS A  57      58.078  46.111  48.362  1.00  3.68           C  
ATOM    886  O   LYS A  57      57.155  45.743  47.642  1.00  3.68           O  
ATOM    887  CB  LYS A  57      60.117  45.939  46.818  1.00  3.68           C  
ATOM    888  CG  LYS A  57      61.619  45.597  46.658  1.00  3.68           C  
ATOM    889  CD  LYS A  57      62.619  46.761  46.838  1.00  3.68           C  
ATOM    890  CE  LYS A  57      62.864  47.186  48.293  1.00  3.68           C  
ATOM    891  NZ  LYS A  57      63.846  48.298  48.395  1.00  3.68           N1+
ATOM    892  H   LYS A  57      59.306  43.466  47.577  1.00  3.68           H  
ATOM    893  HA  LYS A  57      60.126  46.014  48.940  1.00  3.68           H  
ATOM    894  HB1 LYS A  57      59.974  47.007  46.646  1.00  3.68           H  
ATOM    895  HB2 LYS A  57      59.564  45.415  46.036  1.00  3.68           H  
ATOM    896  HG1 LYS A  57      61.750  45.233  45.638  1.00  3.68           H  
ATOM    897  HG2 LYS A  57      61.899  44.777  47.321  1.00  3.68           H  
ATOM    898  HD1 LYS A  57      62.274  47.620  46.258  1.00  3.68           H  
ATOM    899  HD2 LYS A  57      63.576  46.446  46.418  1.00  3.68           H  
ATOM    900  HE1 LYS A  57      63.236  46.328  48.862  1.00  3.68           H  
ATOM    901  HE2 LYS A  57      61.920  47.501  48.737  1.00  3.68           H  
ATOM    902  HZ1 LYS A  57      64.055  48.491  49.380  1.00  3.68           H  
ATOM    903  HZ2 LYS A  57      64.761  48.065  48.032  1.00  3.68           H  
ATOM    904  HZ3 LYS A  57      63.507  49.141  47.941  1.00  3.68           H  
ATOM    905  N   ILE A  58      57.913  46.937  49.402  1.00  3.25           N  
ATOM    906  CA  ILE A  58      56.649  47.217  50.110  1.00  3.25           C  
ATOM    907  C   ILE A  58      56.265  48.696  50.003  1.00  3.25           C  
ATOM    908  O   ILE A  58      56.553  49.488  50.907  1.00  3.25           O  
ATOM    909  CB  ILE A  58      56.774  46.784  51.608  1.00  3.25           C  
ATOM    910  CG1 ILE A  58      57.196  45.310  51.825  1.00  3.25           C  
ATOM    911  CG2 ILE A  58      55.471  47.018  52.404  1.00  3.25           C  
ATOM    912  CD1 ILE A  58      58.023  45.102  53.101  1.00  3.25           C  
ATOM    913  H   ILE A  58      58.754  47.175  49.903  1.00  3.25           H  
ATOM    914  HA  ILE A  58      55.845  46.642  49.655  1.00  3.25           H  
ATOM    915  HB  ILE A  58      57.552  47.407  52.054  1.00  3.25           H  
ATOM    916 1HG1 ILE A  58      57.790  44.959  50.990  1.00  3.25           H  
ATOM    917 2HG1 ILE A  58      56.316  44.676  51.896  1.00  3.25           H  
ATOM    918 1HG2 ILE A  58      55.589  46.652  53.423  1.00  3.25           H  
ATOM    919 2HG2 ILE A  58      55.259  48.083  52.448  1.00  3.25           H  
ATOM    920 3HG2 ILE A  58      54.635  46.507  51.926  1.00  3.25           H  
ATOM    921  HD1 ILE A  58      58.289  44.049  53.190  1.00  3.25           H  
ATOM    922  HD2 ILE A  58      58.940  45.691  53.048  1.00  3.25           H  
ATOM    923  HD3 ILE A  58      57.452  45.398  53.981  1.00  3.25           H  
ATOM    924  N   THR A  59      55.664  49.096  48.885  1.00  2.95           N  
ATOM    925  CA  THR A  59      55.264  50.509  48.760  1.00  2.95           C  
ATOM    926  C   THR A  59      54.101  50.796  49.683  1.00  2.95           C  
ATOM    927  O   THR A  59      53.182  50.001  49.808  1.00  2.95           O  
ATOM    928  CB  THR A  59      54.970  50.842  47.296  1.00  2.95           C  
ATOM    929  CG2 THR A  59      54.231  52.161  47.076  1.00  2.95           C  
ATOM    930  OG1 THR A  59      56.207  50.987  46.636  1.00  2.95           O  
ATOM    931  H   THR A  59      55.394  48.418  48.178  1.00  2.95           H  
ATOM    932  HA  THR A  59      56.093  51.146  49.077  1.00  2.95           H  
ATOM    933  HB  THR A  59      54.403  50.032  46.838  1.00  2.95           H  
ATOM    934  HG1 THR A  59      56.854  50.380  47.030  1.00  2.95           H  
ATOM    935 1HG2 THR A  59      54.169  52.363  46.007  1.00  2.95           H  
ATOM    936 2HG2 THR A  59      53.218  52.096  47.472  1.00  2.95           H  
ATOM    937 3HG2 THR A  59      54.768  52.973  47.568  1.00  2.95           H  
ATOM    938  N   ARG A  60      54.088  51.942  50.348  1.00  2.68           N  
ATOM    939  CA  ARG A  60      52.928  52.381  51.134  1.00  2.68           C  
ATOM    940  C   ARG A  60      52.731  53.848  50.862  1.00  2.68           C  
ATOM    941  O   ARG A  60      53.690  54.589  50.655  1.00  2.68           O  
ATOM    942  CB  ARG A  60      53.124  52.078  52.634  1.00  2.68           C  
ATOM    943  CG  ARG A  60      53.508  50.615  52.903  1.00  2.68           C  
ATOM    944  CD  ARG A  60      53.314  50.166  54.352  1.00  2.68           C  
ATOM    945  NE  ARG A  60      53.418  48.695  54.425  1.00  2.68           N  
ATOM    946  CZ  ARG A  60      52.857  47.898  55.317  1.00  2.68           C  
ATOM    947  NH1 ARG A  60      52.945  46.603  55.235  1.00  2.68           N1+
ATOM    948  NH2 ARG A  60      52.169  48.348  56.314  1.00  2.68           N  
ATOM    949  H   ARG A  60      54.882  52.573  50.249  1.00  2.68           H  
ATOM    950  HA  ARG A  60      52.034  51.859  50.793  1.00  2.68           H  
ATOM    951  HB1 ARG A  60      52.191  52.286  53.150  1.00  2.68           H  
ATOM    952  HB2 ARG A  60      53.887  52.735  53.045  1.00  2.68           H  
ATOM    953  HG1 ARG A  60      54.547  50.452  52.616  1.00  2.68           H  
ATOM    954  HG2 ARG A  60      52.880  49.980  52.289  1.00  2.68           H  
ATOM    955  HD1 ARG A  60      52.327  50.487  54.690  1.00  2.68           H  
ATOM    956  HD2 ARG A  60      54.073  50.631  54.984  1.00  2.68           H  
ATOM    957  HE  ARG A  60      53.961  48.247  53.708  1.00  2.68           H  
ATOM    958 1HH1 ARG A  60      53.359  46.146  54.447  1.00  2.68           H  
ATOM    959 2HH1 ARG A  60      52.417  46.066  55.923  1.00  2.68           H  
ATOM    960 1HH2 ARG A  60      52.068  49.334  56.491  1.00  2.68           H  
ATOM    961 2HH2 ARG A  60      52.019  47.730  57.105  1.00  2.68           H  
ATOM    962  N   ARG A  61      51.469  54.231  50.792  1.00  2.89           N  
ATOM    963  CA  ARG A  61      51.071  55.623  50.560  1.00  2.89           C  
ATOM    964  C   ARG A  61      49.578  55.779  50.855  1.00  2.89           C  
ATOM    965  O   ARG A  61      48.966  54.890  51.480  1.00  2.89           O  
ATOM    966  CB  ARG A  61      51.601  56.166  49.199  1.00  2.89           C  
ATOM    967  CG  ARG A  61      51.531  55.260  47.959  1.00  2.89           C  
ATOM    968  CD  ARG A  61      52.181  55.955  46.747  1.00  2.89           C  
ATOM    969  NE  ARG A  61      53.537  55.455  46.416  1.00  2.89           N  
ATOM    970  CZ  ARG A  61      54.718  55.911  46.816  1.00  2.89           C  
ATOM    971  NH1 ARG A  61      55.816  55.479  46.271  1.00  2.89           N1+
ATOM    972  NH2 ARG A  61      54.892  56.791  47.759  1.00  2.89           N  
ATOM    973  H   ARG A  61      50.748  53.549  50.965  1.00  2.89           H  
ATOM    974  HA  ARG A  61      51.557  56.239  51.319  1.00  2.89           H  
ATOM    975  HB1 ARG A  61      52.650  56.413  49.344  1.00  2.89           H  
ATOM    976  HB2 ARG A  61      51.123  57.116  48.958  1.00  2.89           H  
ATOM    977  HG1 ARG A  61      50.488  55.061  47.728  1.00  2.89           H  
ATOM    978  HG2 ARG A  61      52.027  54.308  48.146  1.00  2.89           H  
ATOM    979  HD1 ARG A  61      52.202  57.037  46.899  1.00  2.89           H  
ATOM    980  HD2 ARG A  61      51.537  55.771  45.884  1.00  2.89           H  
ATOM    981  HE  ARG A  61      53.594  54.759  45.694  1.00  2.89           H  
ATOM    982 1HH1 ARG A  61      55.853  54.744  45.592  1.00  2.89           H  
ATOM    983 2HH1 ARG A  61      56.696  55.859  46.642  1.00  2.89           H  
ATOM    984 1HH2 ARG A  61      54.140  57.121  48.332  1.00  2.89           H  
ATOM    985 2HH2 ARG A  61      55.861  57.029  47.996  1.00  2.89           H  
ATOM    986  N   CYS A  62      49.106  56.959  50.464  1.00  2.69           N  
ATOM    987  CA  CYS A  62      47.763  57.280  49.998  1.00  2.69           C  
ATOM    988  C   CYS A  62      47.334  56.433  48.785  1.00  2.69           C  
ATOM    989  O   CYS A  62      48.127  55.664  48.237  1.00  2.69           O  
ATOM    990  CB  CYS A  62      47.782  58.771  49.630  1.00  2.69           C  
ATOM    991  SG  CYS A  62      48.939  59.030  48.244  1.00  2.69           S  
ATOM    992  H   CYS A  62      49.802  57.590  50.097  1.00  2.69           H  
ATOM    993  HA  CYS A  62      47.066  57.146  50.811  1.00  2.69           H  
ATOM    994  HB1 CYS A  62      48.105  59.347  50.498  1.00  2.69           H  
ATOM    995  HB2 CYS A  62      46.778  59.098  49.344  1.00  2.69           H  
ATOM    996  HG  CYS A  62      48.771  60.353  48.121  1.00  2.69           H  
ATOM    997  N   GLY A  63      46.137  56.693  48.269  1.00  2.79           N  
ATOM    998  CA  GLY A  63      45.802  56.419  46.883  1.00  2.79           C  
ATOM    999  C   GLY A  63      44.373  56.842  46.564  1.00  2.79           C  
ATOM   1000  O   GLY A  63      43.485  56.929  47.422  1.00  2.79           O  
ATOM   1001  H   GLY A  63      45.469  57.210  48.827  1.00  2.79           H  
ATOM   1002  HA1 GLY A  63      45.899  55.352  46.684  1.00  2.79           H  
ATOM   1003  HA2 GLY A  63      46.496  56.957  46.238  1.00  2.79           H  
ATOM   1004  N   ALA A  64      44.175  57.112  45.279  1.00  3.80           N  
ATOM   1005  CA  ALA A  64      42.881  57.362  44.679  1.00  3.80           C  
ATOM   1006  C   ALA A  64      41.908  56.216  44.961  1.00  3.80           C  
ATOM   1007  O   ALA A  64      42.283  55.050  44.806  1.00  3.80           O  
ATOM   1008  CB  ALA A  64      43.116  57.459  43.163  1.00  3.80           C  
ATOM   1009  H   ALA A  64      44.953  56.996  44.653  1.00  3.80           H  
ATOM   1010  HA  ALA A  64      42.464  58.289  45.063  1.00  3.80           H  
ATOM   1011  HB1 ALA A  64      42.178  57.659  42.648  1.00  3.80           H  
ATOM   1012  HB2 ALA A  64      43.837  58.245  42.940  1.00  3.80           H  
ATOM   1013  HB3 ALA A  64      43.513  56.513  42.788  1.00  3.80           H  
ATOM   1014  N   ARG A  65      40.628  56.520  45.233  1.00  5.88           N  
ATOM   1015  CA  ARG A  65      39.593  55.491  45.486  1.00  5.88           C  
ATOM   1016  C   ARG A  65      39.218  54.614  44.270  1.00  5.88           C  
ATOM   1017  O   ARG A  65      38.112  54.071  44.197  1.00  5.88           O  
ATOM   1018  CB  ARG A  65      38.354  56.071  46.196  1.00  5.88           C  
ATOM   1019  CG  ARG A  65      37.323  56.779  45.289  1.00  5.88           C  
ATOM   1020  CD  ARG A  65      35.875  56.391  45.627  1.00  5.88           C  
ATOM   1021  NE  ARG A  65      35.638  54.974  45.296  1.00  5.88           N  
ATOM   1022  CZ  ARG A  65      34.540  54.262  45.457  1.00  5.88           C  
ATOM   1023  NH1 ARG A  65      34.570  52.994  45.187  1.00  5.88           N1+
ATOM   1024  NH2 ARG A  65      33.420  54.773  45.889  1.00  5.88           N  
ATOM   1025  H   ARG A  65      40.371  57.501  45.241  1.00  5.88           H  
ATOM   1026  HA  ARG A  65      40.047  54.780  46.181  1.00  5.88           H  
ATOM   1027  HB1 ARG A  65      38.669  56.749  46.991  1.00  5.88           H  
ATOM   1028  HB2 ARG A  65      37.863  55.229  46.681  1.00  5.88           H  
ATOM   1029  HG1 ARG A  65      37.496  56.547  44.240  1.00  5.88           H  
ATOM   1030  HG2 ARG A  65      37.447  57.849  45.396  1.00  5.88           H  
ATOM   1031  HD1 ARG A  65      35.199  57.020  45.044  1.00  5.88           H  
ATOM   1032  HD2 ARG A  65      35.695  56.566  46.691  1.00  5.88           H  
ATOM   1033  HE  ARG A  65      36.439  54.472  44.916  1.00  5.88           H  
ATOM   1034 1HH1 ARG A  65      35.454  52.569  44.940  1.00  5.88           H  
ATOM   1035 2HH1 ARG A  65      33.766  52.402  45.300  1.00  5.88           H  
ATOM   1036 1HH2 ARG A  65      33.386  55.751  46.109  1.00  5.88           H  
ATOM   1037 2HH2 ARG A  65      32.609  54.193  46.013  1.00  5.88           H  
ATOM   1038  N   THR A  66      40.110  54.551  43.293  1.00  6.89           N  
ATOM   1039  CA  THR A  66      40.006  53.955  41.964  1.00  6.89           C  
ATOM   1040  C   THR A  66      41.231  53.058  41.676  1.00  6.89           C  
ATOM   1041  O   THR A  66      41.275  52.433  40.624  1.00  6.89           O  
ATOM   1042  CB  THR A  66      39.814  55.074  40.916  1.00  6.89           C  
ATOM   1043  CG2 THR A  66      39.432  54.586  39.519  1.00  6.89           C  
ATOM   1044  OG1 THR A  66      38.745  55.920  41.303  1.00  6.89           O  
ATOM   1045  H   THR A  66      41.005  54.958  43.519  1.00  6.89           H  
ATOM   1046  HA  THR A  66      39.133  53.303  41.934  1.00  6.89           H  
ATOM   1047  HB  THR A  66      40.725  55.670  40.856  1.00  6.89           H  
ATOM   1048  HG1 THR A  66      37.947  55.434  41.074  1.00  6.89           H  
ATOM   1049 1HG2 THR A  66      39.127  55.430  38.900  1.00  6.89           H  
ATOM   1050 2HG2 THR A  66      40.294  54.120  39.041  1.00  6.89           H  
ATOM   1051 3HG2 THR A  66      38.625  53.857  39.576  1.00  6.89           H  
ATOM   1052  N   ASP A  67      42.138  52.855  42.649  1.00  6.26           N  
ATOM   1053  CA  ASP A  67      42.489  51.459  42.983  1.00  6.26           C  
ATOM   1054  C   ASP A  67      42.130  51.187  44.441  1.00  6.26           C  
ATOM   1055  O   ASP A  67      42.489  51.944  45.342  1.00  6.26           O  
ATOM   1056  CB  ASP A  67      43.945  51.026  42.644  1.00  6.26           C  
ATOM   1057  CG  ASP A  67      44.147  49.480  42.618  1.00  6.26           C  
ATOM   1058  OD1 ASP A  67      43.164  48.744  42.389  1.00  6.26           O  
ATOM   1059  OD2 ASP A  67      45.286  48.960  42.758  1.00  6.26           O1-
ATOM   1060  H   ASP A  67      42.171  53.480  43.449  1.00  6.26           H  
ATOM   1061  HA  ASP A  67      41.851  50.811  42.381  1.00  6.26           H  
ATOM   1062  HB1 ASP A  67      44.630  51.474  43.367  1.00  6.26           H  
ATOM   1063  HB2 ASP A  67      44.199  51.413  41.656  1.00  6.26           H  
ATOM   1064  N   TYR A  68      41.297  50.169  44.642  1.00  5.75           N  
ATOM   1065  CA  TYR A  68      40.718  49.804  45.928  1.00  5.75           C  
ATOM   1066  C   TYR A  68      40.092  48.413  45.841  1.00  5.75           C  
ATOM   1067  O   TYR A  68      39.742  47.928  44.764  1.00  5.75           O  
ATOM   1068  CB  TYR A  68      39.669  50.850  46.382  1.00  5.75           C  
ATOM   1069  CG  TYR A  68      38.263  50.677  45.821  1.00  5.75           C  
ATOM   1070  CD1 TYR A  68      37.187  50.426  46.697  1.00  5.75           C  
ATOM   1071  CD2 TYR A  68      38.037  50.708  44.430  1.00  5.75           C  
ATOM   1072  CE1 TYR A  68      35.902  50.173  46.183  1.00  5.75           C  
ATOM   1073  CE2 TYR A  68      36.756  50.441  43.910  1.00  5.75           C  
ATOM   1074  CZ  TYR A  68      35.690  50.154  44.788  1.00  5.75           C  
ATOM   1075  OH  TYR A  68      34.442  49.936  44.298  1.00  5.75           O  
ATOM   1076  H   TYR A  68      41.137  49.529  43.872  1.00  5.75           H  
ATOM   1077  HA  TYR A  68      41.526  49.778  46.661  1.00  5.75           H  
ATOM   1078  HB1 TYR A  68      40.015  51.857  46.146  1.00  5.75           H  
ATOM   1079  HB2 TYR A  68      39.611  50.798  47.470  1.00  5.75           H  
ATOM   1080  HD1 TYR A  68      37.356  50.390  47.765  1.00  5.75           H  
ATOM   1081  HD2 TYR A  68      38.865  50.891  43.757  1.00  5.75           H  
ATOM   1082  HE1 TYR A  68      35.084  49.947  46.849  1.00  5.75           H  
ATOM   1083  HE2 TYR A  68      36.607  50.429  42.840  1.00  5.75           H  
ATOM   1084  HH  TYR A  68      34.458  49.768  43.353  1.00  5.75           H  
ATOM   1085  N   GLY A  69      39.969  47.775  46.996  1.00  6.22           N  
ATOM   1086  CA  GLY A  69      39.846  46.329  47.077  1.00  6.22           C  
ATOM   1087  C   GLY A  69      41.122  45.758  47.671  1.00  6.22           C  
ATOM   1088  O   GLY A  69      42.191  46.362  47.622  1.00  6.22           O  
ATOM   1089  H   GLY A  69      40.303  48.242  47.826  1.00  6.22           H  
ATOM   1090  HA1 GLY A  69      39.691  45.882  46.095  1.00  6.22           H  
ATOM   1091  HA2 GLY A  69      39.001  46.076  47.717  1.00  6.22           H  
ATOM   1092  N   LEU A  70      41.016  44.557  48.213  1.00  5.97           N  
ATOM   1093  CA  LEU A  70      42.148  43.651  48.311  1.00  5.97           C  
ATOM   1094  C   LEU A  70      42.390  43.119  46.899  1.00  5.97           C  
ATOM   1095  O   LEU A  70      41.551  42.367  46.398  1.00  5.97           O  
ATOM   1096  CB  LEU A  70      41.717  42.570  49.333  1.00  5.97           C  
ATOM   1097  CG  LEU A  70      42.687  41.402  49.550  1.00  5.97           C  
ATOM   1098  CD1 LEU A  70      43.955  41.795  50.294  1.00  5.97           C  
ATOM   1099  CD2 LEU A  70      42.004  40.279  50.331  1.00  5.97           C  
ATOM   1100  H   LEU A  70      40.099  44.139  48.241  1.00  5.97           H  
ATOM   1101  HA  LEU A  70      43.041  44.173  48.664  1.00  5.97           H  
ATOM   1102  HB1 LEU A  70      40.767  42.151  48.994  1.00  5.97           H  
ATOM   1103  HB2 LEU A  70      41.537  43.049  50.296  1.00  5.97           H  
ATOM   1104  HG  LEU A  70      42.961  41.013  48.582  1.00  5.97           H  
ATOM   1105 1HD1 LEU A  70      44.628  40.940  50.355  1.00  5.97           H  
ATOM   1106 2HD1 LEU A  70      44.469  42.590  49.756  1.00  5.97           H  
ATOM   1107 3HD1 LEU A  70      43.715  42.115  51.304  1.00  5.97           H  
ATOM   1108 1HD2 LEU A  70      42.695  39.444  50.453  1.00  5.97           H  
ATOM   1109 2HD2 LEU A  70      41.706  40.638  51.317  1.00  5.97           H  
ATOM   1110 3HD2 LEU A  70      41.124  39.928  49.792  1.00  5.97           H  
ATOM   1111  N   ALA A  71      43.510  43.467  46.260  1.00  7.28           N  
ATOM   1112  CA  ALA A  71      43.971  42.793  45.033  1.00  7.28           C  
ATOM   1113  C   ALA A  71      44.524  41.394  45.356  1.00  7.28           C  
ATOM   1114  O   ALA A  71      45.612  41.002  44.934  1.00  7.28           O  
ATOM   1115  CB  ALA A  71      45.023  43.696  44.381  1.00  7.28           C  
ATOM   1116  H   ALA A  71      44.135  44.145  46.692  1.00  7.28           H  
ATOM   1117  HA  ALA A  71      43.131  42.678  44.347  1.00  7.28           H  
ATOM   1118  HB1 ALA A  71      45.354  43.246  43.448  1.00  7.28           H  
ATOM   1119  HB2 ALA A  71      44.591  44.678  44.180  1.00  7.28           H  
ATOM   1120  HB3 ALA A  71      45.883  43.807  45.044  1.00  7.28           H  
ATOM   1121  N   TRP A  72      43.747  40.668  46.154  1.00  7.21           N  
ATOM   1122  CA  TRP A  72      44.064  39.423  46.818  1.00  7.21           C  
ATOM   1123  C   TRP A  72      45.302  39.445  47.717  1.00  7.21           C  
ATOM   1124  O   TRP A  72      45.832  40.499  48.057  1.00  7.21           O  
ATOM   1125  CB  TRP A  72      44.049  38.328  45.722  1.00  7.21           C  
ATOM   1126  CG  TRP A  72      44.100  36.904  46.176  1.00  7.21           C  
ATOM   1127  CD1 TRP A  72      45.114  36.052  45.912  1.00  7.21           C  
ATOM   1128  CD2 TRP A  72      43.167  36.165  47.028  1.00  7.21           C  
ATOM   1129  CE2 TRP A  72      43.720  34.875  47.284  1.00  7.21           C  
ATOM   1130  CE3 TRP A  72      41.924  36.462  47.631  1.00  7.21           C  
ATOM   1131  NE1 TRP A  72      44.907  34.866  46.584  1.00  7.21           N  
ATOM   1132  CZ2 TRP A  72      43.086  33.933  48.107  1.00  7.21           C  
ATOM   1133  CZ3 TRP A  72      41.273  35.521  48.452  1.00  7.21           C  
ATOM   1134  CH2 TRP A  72      41.851  34.262  48.694  1.00  7.21           C  
ATOM   1135  H   TRP A  72      42.848  41.078  46.373  1.00  7.21           H  
ATOM   1136  HA  TRP A  72      43.237  39.183  47.483  1.00  7.21           H  
ATOM   1137  HB1 TRP A  72      44.884  38.499  45.041  1.00  7.21           H  
ATOM   1138  HB2 TRP A  72      43.133  38.440  45.138  1.00  7.21           H  
ATOM   1139  HD1 TRP A  72      45.991  36.296  45.321  1.00  7.21           H  
ATOM   1140  HE1 TRP A  72      45.594  34.125  46.611  1.00  7.21           H  
ATOM   1141  HE3 TRP A  72      41.466  37.424  47.453  1.00  7.21           H  
ATOM   1142  HZ2 TRP A  72      43.541  32.972  48.285  1.00  7.21           H  
ATOM   1143  HZ3 TRP A  72      40.320  35.767  48.901  1.00  7.21           H  
ATOM   1144  HH2 TRP A  72      41.345  33.546  49.328  1.00  7.21           H  
ATOM   1145  N   SER A  73      45.786  38.257  48.087  1.00  7.32           N  
ATOM   1146  CA  SER A  73      47.136  38.095  48.629  1.00  7.32           C  
ATOM   1147  C   SER A  73      48.200  38.747  47.770  1.00  7.32           C  
ATOM   1148  O   SER A  73      49.291  38.993  48.286  1.00  7.32           O  
ATOM   1149  CB  SER A  73      47.482  36.619  48.866  1.00  7.32           C  
ATOM   1150  OG  SER A  73      47.709  35.917  47.653  1.00  7.32           O  
ATOM   1151  H   SER A  73      45.309  37.425  47.763  1.00  7.32           H  
ATOM   1152  HA  SER A  73      47.160  38.596  49.596  1.00  7.32           H  
ATOM   1153  HB1 SER A  73      46.667  36.142  49.413  1.00  7.32           H  
ATOM   1154  HB2 SER A  73      48.384  36.561  49.479  1.00  7.32           H  
ATOM   1155  HG  SER A  73      48.529  36.237  47.256  1.00  7.32           H  
ATOM   1156  N   CYS A  74      47.870  38.990  46.490  1.00  7.04           N  
ATOM   1157  CA  CYS A  74      48.657  39.706  45.512  1.00  7.04           C  
ATOM   1158  C   CYS A  74      48.141  39.665  44.055  1.00  7.04           C  
ATOM   1159  O   CYS A  74      47.451  38.728  43.646  1.00  7.04           O  
ATOM   1160  CB  CYS A  74      50.023  38.975  45.474  1.00  7.04           C  
ATOM   1161  SG  CYS A  74      49.863  37.233  44.961  1.00  7.04           S  
ATOM   1162  H   CYS A  74      46.943  38.734  46.189  1.00  7.04           H  
ATOM   1163  HA  CYS A  74      48.761  40.741  45.831  1.00  7.04           H  
ATOM   1164  HB1 CYS A  74      50.522  39.004  46.425  1.00  7.04           H  
ATOM   1165  HB2 CYS A  74      50.698  39.492  44.820  1.00  7.04           H  
ATOM   1166  HG  CYS A  74      48.924  37.449  44.023  1.00  7.04           H  
ATOM   1167  N   ARG A  75      48.712  40.553  43.229  1.00  8.03           N  
ATOM   1168  CA  ARG A  75      49.031  40.347  41.793  1.00  8.03           C  
ATOM   1169  C   ARG A  75      50.510  39.926  41.695  1.00  8.03           C  
ATOM   1170  O   ARG A  75      51.161  39.760  42.716  1.00  8.03           O  
ATOM   1171  CB  ARG A  75      48.667  41.660  41.015  1.00  8.03           C  
ATOM   1172  CG  ARG A  75      47.432  42.477  41.520  1.00  8.03           C  
ATOM   1173  CD  ARG A  75      47.044  43.675  40.613  1.00  8.03           C  
ATOM   1174  NE  ARG A  75      45.834  44.437  41.049  1.00  8.03           N  
ATOM   1175  CZ  ARG A  75      45.744  45.659  41.590  1.00  8.03           C  
ATOM   1176  NH1 ARG A  75      44.591  46.248  41.742  1.00  8.03           N1+
ATOM   1177  NH2 ARG A  75      46.744  46.362  42.018  1.00  8.03           N  
ATOM   1178  H   ARG A  75      49.264  41.265  43.704  1.00  8.03           H  
ATOM   1179  HA  ARG A  75      48.421  39.527  41.410  1.00  8.03           H  
ATOM   1180  HB1 ARG A  75      48.498  41.388  39.972  1.00  8.03           H  
ATOM   1181  HB2 ARG A  75      49.525  42.330  41.030  1.00  8.03           H  
ATOM   1182  HG1 ARG A  75      47.650  42.869  42.515  1.00  8.03           H  
ATOM   1183  HG2 ARG A  75      46.578  41.804  41.596  1.00  8.03           H  
ATOM   1184  HD1 ARG A  75      46.844  43.282  39.615  1.00  8.03           H  
ATOM   1185  HD2 ARG A  75      47.892  44.347  40.511  1.00  8.03           H  
ATOM   1186  HE  ARG A  75      44.949  44.024  40.825  1.00  8.03           H  
ATOM   1187 1HH1 ARG A  75      43.721  45.856  41.458  1.00  8.03           H  
ATOM   1188 2HH1 ARG A  75      44.561  47.207  42.120  1.00  8.03           H  
ATOM   1189 1HH2 ARG A  75      47.701  45.998  41.976  1.00  8.03           H  
ATOM   1190 2HH2 ARG A  75      46.552  47.281  42.411  1.00  8.03           H  
ATOM   1191  N   TYR A  76      51.112  39.749  40.528  1.00  7.51           N  
ATOM   1192  CA  TYR A  76      52.514  39.290  40.483  1.00  7.51           C  
ATOM   1193  C   TYR A  76      53.269  39.997  39.350  1.00  7.51           C  
ATOM   1194  O   TYR A  76      53.097  39.690  38.172  1.00  7.51           O  
ATOM   1195  CB  TYR A  76      52.550  37.748  40.317  1.00  7.51           C  
ATOM   1196  CG  TYR A  76      53.236  37.034  41.463  1.00  7.51           C  
ATOM   1197  CD1 TYR A  76      52.484  36.412  42.478  1.00  7.51           C  
ATOM   1198  CD2 TYR A  76      54.641  37.053  41.539  1.00  7.51           C  
ATOM   1199  CE1 TYR A  76      53.138  35.849  43.593  1.00  7.51           C  
ATOM   1200  CE2 TYR A  76      55.293  36.545  42.676  1.00  7.51           C  
ATOM   1201  CZ  TYR A  76      54.540  35.950  43.707  1.00  7.51           C  
ATOM   1202  OH  TYR A  76      55.162  35.601  44.863  1.00  7.51           O  
ATOM   1203  H   TYR A  76      50.603  39.855  39.666  1.00  7.51           H  
ATOM   1204  HA  TYR A  76      53.036  39.547  41.411  1.00  7.51           H  
ATOM   1205  HB1 TYR A  76      53.078  37.481  39.401  1.00  7.51           H  
ATOM   1206  HB2 TYR A  76      51.536  37.358  40.214  1.00  7.51           H  
ATOM   1207  HD1 TYR A  76      51.405  36.402  42.419  1.00  7.51           H  
ATOM   1208  HD2 TYR A  76      55.213  37.517  40.751  1.00  7.51           H  
ATOM   1209  HE1 TYR A  76      52.565  35.408  44.396  1.00  7.51           H  
ATOM   1210  HE2 TYR A  76      56.361  36.654  42.786  1.00  7.51           H  
ATOM   1211  HH  TYR A  76      56.062  35.950  44.872  1.00  7.51           H  
ATOM   1212  N   TRP A  77      54.141  40.929  39.727  1.00  7.36           N  
ATOM   1213  CA  TRP A  77      55.250  41.411  38.907  1.00  7.36           C  
ATOM   1214  C   TRP A  77      56.356  40.345  38.670  1.00  7.36           C  
ATOM   1215  O   TRP A  77      57.525  40.524  39.025  1.00  7.36           O  
ATOM   1216  CB  TRP A  77      55.856  42.674  39.546  1.00  7.36           C  
ATOM   1217  CG  TRP A  77      55.061  43.935  39.441  1.00  7.36           C  
ATOM   1218  CD1 TRP A  77      54.436  44.557  40.461  1.00  7.36           C  
ATOM   1219  CD2 TRP A  77      54.853  44.779  38.268  1.00  7.36           C  
ATOM   1220  CE2 TRP A  77      54.081  45.912  38.664  1.00  7.36           C  
ATOM   1221  CE3 TRP A  77      55.246  44.710  36.912  1.00  7.36           C  
ATOM   1222  NE1 TRP A  77      53.872  45.732  40.014  1.00  7.36           N  
ATOM   1223  CZ2 TRP A  77      53.703  46.917  37.761  1.00  7.36           C  
ATOM   1224  CZ3 TRP A  77      54.876  45.717  35.998  1.00  7.36           C  
ATOM   1225  CH2 TRP A  77      54.102  46.814  36.418  1.00  7.36           C  
ATOM   1226  H   TRP A  77      54.250  41.096  40.713  1.00  7.36           H  
ATOM   1227  HA  TRP A  77      54.868  41.682  37.923  1.00  7.36           H  
ATOM   1228  HB1 TRP A  77      56.808  42.890  39.062  1.00  7.36           H  
ATOM   1229  HB2 TRP A  77      56.064  42.474  40.596  1.00  7.36           H  
ATOM   1230  HD1 TRP A  77      54.413  44.188  41.476  1.00  7.36           H  
ATOM   1231  HE1 TRP A  77      53.351  46.364  40.608  1.00  7.36           H  
ATOM   1232  HE3 TRP A  77      55.842  43.872  36.576  1.00  7.36           H  
ATOM   1233  HZ2 TRP A  77      53.111  47.753  38.097  1.00  7.36           H  
ATOM   1234  HZ3 TRP A  77      55.189  45.645  34.964  1.00  7.36           H  
ATOM   1235  HH2 TRP A  77      53.819  47.579  35.708  1.00  7.36           H  
ATOM   1236  N   PHE A  78      55.987  39.188  38.119  1.00  7.55           N  
ATOM   1237  CA  PHE A  78      56.914  38.138  37.671  1.00  7.55           C  
ATOM   1238  C   PHE A  78      58.057  38.730  36.823  1.00  7.55           C  
ATOM   1239  O   PHE A  78      57.806  39.516  35.911  1.00  7.55           O  
ATOM   1240  CB  PHE A  78      56.060  37.149  36.847  1.00  7.55           C  
ATOM   1241  CG  PHE A  78      56.743  35.899  36.315  1.00  7.55           C  
ATOM   1242  CD1 PHE A  78      57.713  35.985  35.295  1.00  7.55           C  
ATOM   1243  CD2 PHE A  78      56.369  34.633  36.806  1.00  7.55           C  
ATOM   1244  CE1 PHE A  78      58.351  34.823  34.824  1.00  7.55           C  
ATOM   1245  CE2 PHE A  78      57.004  33.471  36.334  1.00  7.55           C  
ATOM   1246  CZ  PHE A  78      58.003  33.567  35.350  1.00  7.55           C  
ATOM   1247  H   PHE A  78      55.015  39.102  37.853  1.00  7.55           H  
ATOM   1248  HA  PHE A  78      57.329  37.636  38.540  1.00  7.55           H  
ATOM   1249  HB1 PHE A  78      55.641  37.684  35.993  1.00  7.55           H  
ATOM   1250  HB2 PHE A  78      55.215  36.839  37.465  1.00  7.55           H  
ATOM   1251  HD1 PHE A  78      57.975  36.941  34.868  1.00  7.55           H  
ATOM   1252  HD2 PHE A  78      55.609  34.549  37.568  1.00  7.55           H  
ATOM   1253  HE1 PHE A  78      59.111  34.897  34.059  1.00  7.55           H  
ATOM   1254  HE2 PHE A  78      56.731  32.504  36.732  1.00  7.55           H  
ATOM   1255  HZ  PHE A  78      58.500  32.674  34.994  1.00  7.55           H  
ATOM   1256  N   GLU A  79      59.304  38.337  37.084  1.00  8.45           N  
ATOM   1257  CA  GLU A  79      60.482  38.834  36.363  1.00  8.45           C  
ATOM   1258  C   GLU A  79      61.596  37.782  36.409  1.00  8.45           C  
ATOM   1259  O   GLU A  79      61.659  37.008  37.361  1.00  8.45           O  
ATOM   1260  CB  GLU A  79      60.913  40.176  36.988  1.00  8.45           C  
ATOM   1261  CG  GLU A  79      61.728  41.089  36.054  1.00  8.45           C  
ATOM   1262  CD  GLU A  79      63.230  40.986  36.309  1.00  8.45           C  
ATOM   1263  OE1 GLU A  79      63.759  41.751  37.150  1.00  8.45           O  
ATOM   1264  OE2 GLU A  79      63.867  40.110  35.690  1.00  8.45           O1-
ATOM   1265  H   GLU A  79      59.476  37.633  37.786  1.00  8.45           H  
ATOM   1266  HA  GLU A  79      60.210  39.003  35.320  1.00  8.45           H  
ATOM   1267  HB1 GLU A  79      61.465  39.983  37.909  1.00  8.45           H  
ATOM   1268  HB2 GLU A  79      60.014  40.732  37.255  1.00  8.45           H  
ATOM   1269  HG1 GLU A  79      61.412  42.121  36.221  1.00  8.45           H  
ATOM   1270  HG2 GLU A  79      61.500  40.849  35.012  1.00  8.45           H  
ATOM   1271  N   ALA A  80      62.458  37.723  35.392  1.00  8.72           N  
ATOM   1272  CA  ALA A  80      63.466  36.675  35.229  1.00  8.72           C  
ATOM   1273  C   ALA A  80      64.564  36.654  36.315  1.00  8.72           C  
ATOM   1274  O   ALA A  80      65.190  35.617  36.531  1.00  8.72           O  
ATOM   1275  CB  ALA A  80      64.084  36.832  33.834  1.00  8.72           C  
ATOM   1276  H   ALA A  80      62.524  38.522  34.775  1.00  8.72           H  
ATOM   1277  HA  ALA A  80      62.963  35.708  35.276  1.00  8.72           H  
ATOM   1278  HB1 ALA A  80      64.807  36.033  33.662  1.00  8.72           H  
ATOM   1279  HB2 ALA A  80      63.306  36.776  33.073  1.00  8.72           H  
ATOM   1280  HB3 ALA A  80      64.595  37.795  33.764  1.00  8.72           H  
ATOM   1281  N   GLN A  81      64.788  37.770  37.014  1.00  7.70           N  
ATOM   1282  CA  GLN A  81      65.655  37.853  38.198  1.00  7.70           C  
ATOM   1283  C   GLN A  81      65.063  37.208  39.471  1.00  7.70           C  
ATOM   1284  O   GLN A  81      65.726  37.128  40.508  1.00  7.70           O  
ATOM   1285  CB  GLN A  81      66.049  39.319  38.438  1.00  7.70           C  
ATOM   1286  CG  GLN A  81      66.927  39.875  37.305  1.00  7.70           C  
ATOM   1287  CD  GLN A  81      67.343  41.323  37.546  1.00  7.70           C  
ATOM   1288  NE2 GLN A  81      66.462  42.277  37.360  1.00  7.70           N  
ATOM   1289  OE1 GLN A  81      68.476  41.622  37.890  1.00  7.70           O  
ATOM   1290  H   GLN A  81      64.346  38.628  36.684  1.00  7.70           H  
ATOM   1291  HA  GLN A  81      66.567  37.296  37.986  1.00  7.70           H  
ATOM   1292  HB1 GLN A  81      66.605  39.397  39.374  1.00  7.70           H  
ATOM   1293  HB2 GLN A  81      65.141  39.911  38.524  1.00  7.70           H  
ATOM   1294  HG1 GLN A  81      66.390  39.828  36.359  1.00  7.70           H  
ATOM   1295  HG2 GLN A  81      67.827  39.268  37.218  1.00  7.70           H  
ATOM   1296 1HE2 GLN A  81      65.494  42.031  37.135  1.00  7.70           H  
ATOM   1297 2HE2 GLN A  81      66.741  43.214  37.560  1.00  7.70           H  
ATOM   1298  N   GLY A  82      63.821  36.728  39.392  1.00  5.97           N  
ATOM   1299  CA  GLY A  82      63.180  35.917  40.411  1.00  5.97           C  
ATOM   1300  C   GLY A  82      61.710  35.710  40.105  1.00  5.97           C  
ATOM   1301  O   GLY A  82      61.362  34.797  39.366  1.00  5.97           O  
ATOM   1302  H   GLY A  82      63.329  36.824  38.509  1.00  5.97           H  
ATOM   1303  HA1 GLY A  82      63.288  36.394  41.385  1.00  5.97           H  
ATOM   1304  HA2 GLY A  82      63.662  34.940  40.449  1.00  5.97           H  
ATOM   1305  N   VAL A  83      60.888  36.575  40.698  1.00  4.81           N  
ATOM   1306  CA  VAL A  83      59.427  36.687  40.598  1.00  4.81           C  
ATOM   1307  C   VAL A  83      58.979  37.697  41.660  1.00  4.81           C  
ATOM   1308  O   VAL A  83      58.808  37.352  42.838  1.00  4.81           O  
ATOM   1309  CB  VAL A  83      58.636  35.360  40.797  1.00  4.81           C  
ATOM   1310  CG1 VAL A  83      58.179  34.740  39.482  1.00  4.81           C  
ATOM   1311  CG2 VAL A  83      59.284  34.283  41.680  1.00  4.81           C  
ATOM   1312  H   VAL A  83      61.350  37.295  41.232  1.00  4.81           H  
ATOM   1313  HA  VAL A  83      59.179  37.093  39.621  1.00  4.81           H  
ATOM   1314  HB  VAL A  83      57.702  35.619  41.292  1.00  4.81           H  
ATOM   1315 1HG1 VAL A  83      57.570  33.856  39.678  1.00  4.81           H  
ATOM   1316 2HG1 VAL A  83      57.577  35.468  38.950  1.00  4.81           H  
ATOM   1317 3HG1 VAL A  83      59.023  34.454  38.859  1.00  4.81           H  
ATOM   1318 1HG2 VAL A  83      58.549  33.509  41.883  1.00  4.81           H  
ATOM   1319 2HG2 VAL A  83      60.123  33.804  41.185  1.00  4.81           H  
ATOM   1320 3HG2 VAL A  83      59.627  34.729  42.610  1.00  4.81           H  
ATOM   1321  N   TYR A  84      58.838  38.972  41.301  1.00  3.77           N  
ATOM   1322  CA  TYR A  84      58.361  39.942  42.284  1.00  3.77           C  
ATOM   1323  C   TYR A  84      56.849  39.851  42.425  1.00  3.77           C  
ATOM   1324  O   TYR A  84      56.189  39.642  41.415  1.00  3.77           O  
ATOM   1325  CB  TYR A  84      58.827  41.360  41.933  1.00  3.77           C  
ATOM   1326  CG  TYR A  84      60.228  41.486  41.366  1.00  3.77           C  
ATOM   1327  CD1 TYR A  84      61.343  41.104  42.137  1.00  3.77           C  
ATOM   1328  CD2 TYR A  84      60.413  42.010  40.074  1.00  3.77           C  
ATOM   1329  CE1 TYR A  84      62.643  41.236  41.608  1.00  3.77           C  
ATOM   1330  CE2 TYR A  84      61.709  42.151  39.549  1.00  3.77           C  
ATOM   1331  CZ  TYR A  84      62.827  41.749  40.306  1.00  3.77           C  
ATOM   1332  OH  TYR A  84      64.071  41.844  39.774  1.00  3.77           O  
ATOM   1333  H   TYR A  84      58.925  39.279  40.340  1.00  3.77           H  
ATOM   1334  HA  TYR A  84      58.807  39.705  43.248  1.00  3.77           H  
ATOM   1335  HB1 TYR A  84      58.810  41.948  42.846  1.00  3.77           H  
ATOM   1336  HB2 TYR A  84      58.124  41.808  41.234  1.00  3.77           H  
ATOM   1337  HD1 TYR A  84      61.201  40.709  43.133  1.00  3.77           H  
ATOM   1338  HD2 TYR A  84      59.558  42.294  39.475  1.00  3.77           H  
ATOM   1339  HE1 TYR A  84      63.510  40.943  42.179  1.00  3.77           H  
ATOM   1340  HE2 TYR A  84      61.853  42.566  38.564  1.00  3.77           H  
ATOM   1341  HH  TYR A  84      64.017  41.956  38.799  1.00  3.77           H  
ATOM   1342  N   LYS A  85      56.260  40.018  43.617  1.00  4.36           N  
ATOM   1343  CA  LYS A  85      54.768  40.019  43.669  1.00  4.36           C  
ATOM   1344  C   LYS A  85      54.192  41.426  43.497  1.00  4.36           C  
ATOM   1345  O   LYS A  85      54.862  42.334  43.021  1.00  4.36           O  
ATOM   1346  CB  LYS A  85      54.190  39.017  44.691  1.00  4.36           C  
ATOM   1347  CG  LYS A  85      53.622  39.389  46.064  1.00  4.36           C  
ATOM   1348  CD  LYS A  85      53.193  38.092  46.778  1.00  4.36           C  
ATOM   1349  CE  LYS A  85      52.526  38.325  48.137  1.00  4.36           C  
ATOM   1350  NZ  LYS A  85      53.432  38.986  49.097  1.00  4.36           N1+
ATOM   1351  H   LYS A  85      56.822  40.084  44.452  1.00  4.36           H  
ATOM   1352  HA  LYS A  85      54.422  39.539  42.747  1.00  4.36           H  
ATOM   1353  HB1 LYS A  85      54.965  38.275  44.863  1.00  4.36           H  
ATOM   1354  HB2 LYS A  85      53.372  38.514  44.175  1.00  4.36           H  
ATOM   1355  HG1 LYS A  85      52.765  40.046  45.956  1.00  4.36           H  
ATOM   1356  HG2 LYS A  85      54.386  39.879  46.648  1.00  4.36           H  
ATOM   1357  HD1 LYS A  85      54.050  37.432  46.914  1.00  4.36           H  
ATOM   1358  HD2 LYS A  85      52.484  37.558  46.145  1.00  4.36           H  
ATOM   1359  HE1 LYS A  85      52.208  37.360  48.543  1.00  4.36           H  
ATOM   1360  HE2 LYS A  85      51.629  38.933  48.001  1.00  4.36           H  
ATOM   1361  HZ1 LYS A  85      52.957  39.158  49.971  1.00  4.36           H  
ATOM   1362  HZ2 LYS A  85      54.222  38.383  49.341  1.00  4.36           H  
ATOM   1363  HZ3 LYS A  85      53.800  39.860  48.751  1.00  4.36           H  
ATOM   1364  N   GLU A  86      53.007  41.696  43.969  1.00  3.39           N  
ATOM   1365  CA  GLU A  86      52.460  43.039  44.127  1.00  3.39           C  
ATOM   1366  C   GLU A  86      51.356  42.871  45.146  1.00  3.39           C  
ATOM   1367  O   GLU A  86      50.663  41.861  45.038  1.00  3.39           O  
ATOM   1368  CB  GLU A  86      51.882  43.447  42.760  1.00  3.39           C  
ATOM   1369  CG  GLU A  86      51.511  44.926  42.650  1.00  3.39           C  
ATOM   1370  CD  GLU A  86      50.015  45.126  42.867  1.00  3.39           C  
ATOM   1371  OE1 GLU A  86      49.334  45.503  41.893  1.00  3.39           O  
ATOM   1372  OE2 GLU A  86      49.533  44.871  43.988  1.00  3.39           O1-
ATOM   1373  H   GLU A  86      52.387  40.930  44.200  1.00  3.39           H  
ATOM   1374  HA  GLU A  86      53.216  43.745  44.470  1.00  3.39           H  
ATOM   1375  HB1 GLU A  86      51.013  42.831  42.538  1.00  3.39           H  
ATOM   1376  HB2 GLU A  86      52.606  43.227  41.982  1.00  3.39           H  
ATOM   1377  HG1 GLU A  86      51.773  45.270  41.649  1.00  3.39           H  
ATOM   1378  HG2 GLU A  86      52.096  45.510  43.359  1.00  3.39           H  
ATOM   1379  N   VAL A  87      51.194  43.740  46.152  1.00  3.50           N  
ATOM   1380  CA  VAL A  87      50.079  43.453  47.082  1.00  3.50           C  
ATOM   1381  C   VAL A  87      49.219  44.640  47.422  1.00  3.50           C  
ATOM   1382  O   VAL A  87      49.310  45.117  48.537  1.00  3.50           O  
ATOM   1383  CB  VAL A  87      50.455  42.675  48.361  1.00  3.50           C  
ATOM   1384  CG1 VAL A  87      49.211  42.118  49.078  1.00  3.50           C  
ATOM   1385  CG2 VAL A  87      51.388  41.503  48.106  1.00  3.50           C  
ATOM   1386  H   VAL A  87      51.656  44.635  46.146  1.00  3.50           H  
ATOM   1387  HA  VAL A  87      49.354  42.815  46.578  1.00  3.50           H  
ATOM   1388  HB  VAL A  87      50.968  43.354  49.027  1.00  3.50           H  
ATOM   1389 1HG1 VAL A  87      49.501  41.448  49.885  1.00  3.50           H  
ATOM   1390 2HG1 VAL A  87      48.615  42.925  49.507  1.00  3.50           H  
ATOM   1391 3HG1 VAL A  87      48.584  41.570  48.376  1.00  3.50           H  
ATOM   1392 1HG2 VAL A  87      52.305  41.852  47.650  1.00  3.50           H  
ATOM   1393 2HG2 VAL A  87      51.619  41.013  49.049  1.00  3.50           H  
ATOM   1394 3HG2 VAL A  87      50.898  40.810  47.436  1.00  3.50           H  
ATOM   1395  N   CYS A  88      48.447  45.175  46.486  1.00  2.95           N  
ATOM   1396  CA  CYS A  88      47.569  46.301  46.761  1.00  2.95           C  
ATOM   1397  C   CYS A  88      46.542  46.018  47.865  1.00  2.95           C  
ATOM   1398  O   CYS A  88      45.564  45.284  47.636  1.00  2.95           O  
ATOM   1399  CB  CYS A  88      46.943  46.804  45.456  1.00  2.95           C  
ATOM   1400  SG  CYS A  88      46.280  48.470  45.740  1.00  2.95           S  
ATOM   1401  H   CYS A  88      48.561  44.869  45.518  1.00  2.95           H  
ATOM   1402  HA  CYS A  88      48.194  47.107  47.136  1.00  2.95           H  
ATOM   1403  HB1 CYS A  88      46.143  46.140  45.137  1.00  2.95           H  
ATOM   1404  HB2 CYS A  88      47.709  46.850  44.680  1.00  2.95           H  
ATOM   1405  HG  CYS A  88      45.811  48.685  44.495  1.00  2.95           H  
ATOM   1406  N   TYR A  89      46.798  46.577  49.062  1.00  3.03           N  
ATOM   1407  CA  TYR A  89      45.876  46.351  50.176  1.00  3.03           C  
ATOM   1408  C   TYR A  89      45.753  47.551  51.128  1.00  3.03           C  
ATOM   1409  O   TYR A  89      46.584  48.456  51.250  1.00  3.03           O  
ATOM   1410  CB  TYR A  89      46.216  45.042  50.894  1.00  3.03           C  
ATOM   1411  CG  TYR A  89      45.222  44.569  51.948  1.00  3.03           C  
ATOM   1412  CD1 TYR A  89      43.824  44.737  51.806  1.00  3.03           C  
ATOM   1413  CD2 TYR A  89      45.717  43.901  53.081  1.00  3.03           C  
ATOM   1414  CE1 TYR A  89      42.947  44.288  52.814  1.00  3.03           C  
ATOM   1415  CE2 TYR A  89      44.845  43.420  54.075  1.00  3.03           C  
ATOM   1416  CZ  TYR A  89      43.454  43.612  53.943  1.00  3.03           C  
ATOM   1417  OH  TYR A  89      42.608  43.112  54.880  1.00  3.03           O  
ATOM   1418  H   TYR A  89      47.666  47.087  49.212  1.00  3.03           H  
ATOM   1419  HA  TYR A  89      44.895  46.234  49.726  1.00  3.03           H  
ATOM   1420  HB1 TYR A  89      47.202  45.152  51.348  1.00  3.03           H  
ATOM   1421  HB2 TYR A  89      46.306  44.249  50.149  1.00  3.03           H  
ATOM   1422  HD1 TYR A  89      43.409  45.183  50.917  1.00  3.03           H  
ATOM   1423  HD2 TYR A  89      46.774  43.705  53.162  1.00  3.03           H  
ATOM   1424  HE1 TYR A  89      41.880  44.422  52.715  1.00  3.03           H  
ATOM   1425  HE2 TYR A  89      45.248  42.875  54.921  1.00  3.03           H  
ATOM   1426  HH  TYR A  89      43.086  42.613  55.540  1.00  3.03           H  
ATOM   1427  N   CYS A  90      44.601  47.604  51.794  1.00  3.10           N  
ATOM   1428  CA  CYS A  90      43.967  48.884  52.007  1.00  3.10           C  
ATOM   1429  C   CYS A  90      42.922  48.906  53.096  1.00  3.10           C  
ATOM   1430  O   CYS A  90      42.357  47.906  53.530  1.00  3.10           O  
ATOM   1431  CB  CYS A  90      43.347  49.310  50.656  1.00  3.10           C  
ATOM   1432  SG  CYS A  90      41.999  48.200  50.139  1.00  3.10           S  
ATOM   1433  H   CYS A  90      43.974  46.816  51.757  1.00  3.10           H  
ATOM   1434  HA  CYS A  90      44.739  49.599  52.279  1.00  3.10           H  
ATOM   1435  HB1 CYS A  90      44.113  49.343  49.883  1.00  3.10           H  
ATOM   1436  HB2 CYS A  90      42.954  50.321  50.724  1.00  3.10           H  
ATOM   1437  HG  CYS A  90      42.569  47.698  49.025  1.00  3.10           H  
ATOM   1438  N   GLN A  91      42.636  50.142  53.450  1.00  3.20           N  
ATOM   1439  CA  GLN A  91      41.351  50.575  53.941  1.00  3.20           C  
ATOM   1440  C   GLN A  91      41.283  52.105  53.878  1.00  3.20           C  
ATOM   1441  O   GLN A  91      42.258  52.797  53.514  1.00  3.20           O  
ATOM   1442  CB  GLN A  91      41.043  50.043  55.372  1.00  3.20           C  
ATOM   1443  CG  GLN A  91      39.607  49.490  55.444  1.00  3.20           C  
ATOM   1444  CD  GLN A  91      39.108  49.312  56.876  1.00  3.20           C  
ATOM   1445  NE2 GLN A  91      37.983  49.890  57.236  1.00  3.20           N  
ATOM   1446  OE1 GLN A  91      39.756  48.697  57.713  1.00  3.20           O  
ATOM   1447  H   GLN A  91      43.181  50.880  53.028  1.00  3.20           H  
ATOM   1448  HA  GLN A  91      40.588  50.194  53.263  1.00  3.20           H  
ATOM   1449  HB1 GLN A  91      41.167  50.849  56.096  1.00  3.20           H  
ATOM   1450  HB2 GLN A  91      41.726  49.239  55.644  1.00  3.20           H  
ATOM   1451  HG1 GLN A  91      39.578  48.520  54.946  1.00  3.20           H  
ATOM   1452  HG2 GLN A  91      38.926  50.152  54.915  1.00  3.20           H  
ATOM   1453 1HE2 GLN A  91      37.567  50.592  56.606  1.00  3.20           H  
ATOM   1454 2HE2 GLN A  91      37.547  49.652  58.103  1.00  3.20           H  
ATOM   1455  N   ASP A  92      40.122  52.573  54.282  1.00  3.25           N  
ATOM   1456  CA  ASP A  92      39.571  53.922  54.255  1.00  3.25           C  
ATOM   1457  C   ASP A  92      39.771  54.730  55.548  1.00  3.25           C  
ATOM   1458  O   ASP A  92      39.405  55.902  55.622  1.00  3.25           O  
ATOM   1459  CB  ASP A  92      38.057  53.775  53.958  1.00  3.25           C  
ATOM   1460  CG  ASP A  92      37.438  52.516  54.595  1.00  3.25           C  
ATOM   1461  OD1 ASP A  92      37.688  52.265  55.800  1.00  3.25           O  
ATOM   1462  OD2 ASP A  92      36.914  51.677  53.834  1.00  3.25           O1-
ATOM   1463  H   ASP A  92      39.455  51.878  54.594  1.00  3.25           H  
ATOM   1464  HA  ASP A  92      40.034  54.491  53.449  1.00  3.25           H  
ATOM   1465  HB1 ASP A  92      37.932  53.710  52.876  1.00  3.25           H  
ATOM   1466  HB2 ASP A  92      37.514  54.660  54.293  1.00  3.25           H  
ATOM   1467  N   ARG A  93      40.341  54.101  56.578  1.00  3.80           N  
ATOM   1468  CA  ARG A  93      40.627  54.725  57.868  1.00  3.80           C  
ATOM   1469  C   ARG A  93      41.917  55.535  57.831  1.00  3.80           C  
ATOM   1470  O   ARG A  93      42.953  55.066  57.348  1.00  3.80           O  
ATOM   1471  CB  ARG A  93      40.813  53.637  58.937  1.00  3.80           C  
ATOM   1472  CG  ARG A  93      39.554  52.823  59.251  1.00  3.80           C  
ATOM   1473  CD  ARG A  93      39.887  51.702  60.248  1.00  3.80           C  
ATOM   1474  NE  ARG A  93      40.609  50.588  59.600  1.00  3.80           N  
ATOM   1475  CZ  ARG A  93      41.891  50.273  59.635  1.00  3.80           C  
ATOM   1476  NH1 ARG A  93      42.299  49.226  58.980  1.00  3.80           N1+
ATOM   1477  NH2 ARG A  93      42.779  50.971  60.286  1.00  3.80           N  
ATOM   1478  H   ARG A  93      40.601  53.144  56.427  1.00  3.80           H  
ATOM   1479  HA  ARG A  93      39.802  55.387  58.135  1.00  3.80           H  
ATOM   1480  HB1 ARG A  93      41.143  54.111  59.863  1.00  3.80           H  
ATOM   1481  HB2 ARG A  93      41.604  52.965  58.604  1.00  3.80           H  
ATOM   1482  HG1 ARG A  93      39.138  52.390  58.339  1.00  3.80           H  
ATOM   1483  HG2 ARG A  93      38.807  53.485  59.693  1.00  3.80           H  
ATOM   1484  HD1 ARG A  93      38.947  51.315  60.643  1.00  3.80           H  
ATOM   1485  HD2 ARG A  93      40.454  52.111  61.086  1.00  3.80           H  
ATOM   1486  HE  ARG A  93      40.045  49.988  59.006  1.00  3.80           H  
ATOM   1487 1HH1 ARG A  93      41.595  48.692  58.471  1.00  3.80           H  
ATOM   1488 2HH1 ARG A  93      43.265  48.959  58.953  1.00  3.80           H  
ATOM   1489 1HH2 ARG A  93      42.506  51.852  60.697  1.00  3.80           H  
ATOM   1490 2HH2 ARG A  93      43.736  50.678  60.311  1.00  3.80           H  
ATOM   1491  N   ASP A  94      41.874  56.631  58.580  1.00  3.57           N  
ATOM   1492  CA  ASP A  94      43.037  57.244  59.215  1.00  3.57           C  
ATOM   1493  C   ASP A  94      44.000  56.178  59.781  1.00  3.57           C  
ATOM   1494  O   ASP A  94      43.604  55.185  60.404  1.00  3.57           O  
ATOM   1495  CB  ASP A  94      42.515  58.220  60.289  1.00  3.57           C  
ATOM   1496  CG  ASP A  94      43.564  59.206  60.814  1.00  3.57           C  
ATOM   1497  OD1 ASP A  94      44.673  58.763  61.176  1.00  3.57           O  
ATOM   1498  OD2 ASP A  94      43.263  60.423  60.864  1.00  3.57           O1-
ATOM   1499  H   ASP A  94      40.969  56.954  58.868  1.00  3.57           H  
ATOM   1500  HA  ASP A  94      43.563  57.826  58.458  1.00  3.57           H  
ATOM   1501  HB1 ASP A  94      42.112  57.648  61.126  1.00  3.57           H  
ATOM   1502  HB2 ASP A  94      41.692  58.798  59.860  1.00  3.57           H  
ATOM   1503  N   GLY A  95      45.273  56.338  59.436  1.00  3.28           N  
ATOM   1504  CA  GLY A  95      46.392  55.474  59.783  1.00  3.28           C  
ATOM   1505  C   GLY A  95      46.285  54.013  59.374  1.00  3.28           C  
ATOM   1506  O   GLY A  95      47.047  53.204  59.912  1.00  3.28           O  
ATOM   1507  H   GLY A  95      45.477  57.128  58.836  1.00  3.28           H  
ATOM   1508  HA1 GLY A  95      46.519  55.511  60.864  1.00  3.28           H  
ATOM   1509  HA2 GLY A  95      47.291  55.885  59.325  1.00  3.28           H  
ATOM   1510  N   CYS A  96      45.415  53.650  58.416  1.00  3.17           N  
ATOM   1511  CA  CYS A  96      45.242  52.270  57.951  1.00  3.17           C  
ATOM   1512  C   CYS A  96      46.573  51.493  57.741  1.00  3.17           C  
ATOM   1513  O   CYS A  96      46.677  50.310  58.080  1.00  3.17           O  
ATOM   1514  CB  CYS A  96      44.291  52.260  56.757  1.00  3.17           C  
ATOM   1515  SG  CYS A  96      44.316  50.619  56.000  1.00  3.17           S  
ATOM   1516  H   CYS A  96      44.770  54.360  58.072  1.00  3.17           H  
ATOM   1517  HA  CYS A  96      44.739  51.731  58.749  1.00  3.17           H  
ATOM   1518  HB1 CYS A  96      44.580  53.024  56.037  1.00  3.17           H  
ATOM   1519  HB2 CYS A  96      43.283  52.499  57.095  1.00  3.17           H  
ATOM   1520  HG  CYS A  96      43.367  50.885  55.096  1.00  3.17           H  
ATOM   1521  N   ASN A  97      47.618  52.159  57.247  1.00  3.46           N  
ATOM   1522  CA  ASN A  97      48.858  51.509  56.841  1.00  3.46           C  
ATOM   1523  C   ASN A  97      49.884  51.085  57.908  1.00  3.46           C  
ATOM   1524  O   ASN A  97      50.860  50.426  57.539  1.00  3.46           O  
ATOM   1525  CB  ASN A  97      49.620  52.418  55.838  1.00  3.46           C  
ATOM   1526  CG  ASN A  97      49.360  52.270  54.356  1.00  3.46           C  
ATOM   1527  ND2 ASN A  97      49.814  53.239  53.595  1.00  3.46           N  
ATOM   1528  OD1 ASN A  97      48.824  51.293  53.860  1.00  3.46           O  
ATOM   1529  H   ASN A  97      47.475  53.128  57.006  1.00  3.46           H  
ATOM   1530  HA  ASN A  97      48.594  50.587  56.318  1.00  3.46           H  
ATOM   1531  HB1 ASN A  97      50.684  52.213  55.909  1.00  3.46           H  
ATOM   1532  HB2 ASN A  97      49.441  53.457  56.110  1.00  3.46           H  
ATOM   1533 1HD2 ASN A  97      50.506  53.898  53.933  1.00  3.46           H  
ATOM   1534 2HD2 ASN A  97      49.407  53.386  52.683  1.00  3.46           H  
ATOM   1535  N   GLY A  98      49.767  51.467  59.178  1.00  3.48           N  
ATOM   1536  CA  GLY A  98      50.907  51.376  60.113  1.00  3.48           C  
ATOM   1537  C   GLY A  98      51.204  49.982  60.655  1.00  3.48           C  
ATOM   1538  O   GLY A  98      51.973  49.836  61.602  1.00  3.48           O  
ATOM   1539  H   GLY A  98      48.923  51.938  59.481  1.00  3.48           H  
ATOM   1540  HA1 GLY A  98      50.710  52.023  60.966  1.00  3.48           H  
ATOM   1541  HA2 GLY A  98      51.808  51.737  59.616  1.00  3.48           H  
ATOM   1542  N   ALA A  99      50.552  48.979  60.071  1.00  4.28           N  
ATOM   1543  CA  ALA A  99      50.596  47.582  60.448  1.00  4.28           C  
ATOM   1544  C   ALA A  99      51.616  46.770  59.630  1.00  4.28           C  
ATOM   1545  O   ALA A  99      52.416  47.297  58.855  1.00  4.28           O  
ATOM   1546  CB  ALA A  99      49.166  47.036  60.328  1.00  4.28           C  
ATOM   1547  H   ALA A  99      49.991  49.212  59.270  1.00  4.28           H  
ATOM   1548  HA  ALA A  99      50.904  47.504  61.492  1.00  4.28           H  
ATOM   1549  HB1 ALA A  99      49.093  46.035  60.754  1.00  4.28           H  
ATOM   1550  HB2 ALA A  99      48.473  47.678  60.874  1.00  4.28           H  
ATOM   1551  HB3 ALA A  99      48.857  46.996  59.283  1.00  4.28           H  
ATOM   1552  N   SER A 100      51.568  45.458  59.817  1.00  4.79           N  
ATOM   1553  CA  SER A 100      52.277  44.441  59.062  1.00  4.79           C  
ATOM   1554  C   SER A 100      51.772  44.322  57.590  1.00  4.79           C  
ATOM   1555  O   SER A 100      51.240  45.263  57.024  1.00  4.79           O  
ATOM   1556  CB  SER A 100      52.073  43.118  59.807  1.00  4.79           C  
ATOM   1557  OG  SER A 100      50.685  42.839  59.914  1.00  4.79           O  
ATOM   1558  H   SER A 100      50.865  45.103  60.444  1.00  4.79           H  
ATOM   1559  HA  SER A 100      53.334  44.670  59.022  1.00  4.79           H  
ATOM   1560  HB1 SER A 100      52.495  43.205  60.808  1.00  4.79           H  
ATOM   1561  HB2 SER A 100      52.578  42.288  59.307  1.00  4.79           H  
ATOM   1562  HG  SER A 100      50.527  41.903  59.716  1.00  4.79           H  
ATOM   1563  N   GLU A 101      51.934  43.146  56.972  1.00  5.76           N  
ATOM   1564  CA  GLU A 101      50.775  42.463  56.341  1.00  5.76           C  
ATOM   1565  C   GLU A 101      51.011  40.954  56.366  1.00  5.76           C  
ATOM   1566  O   GLU A 101      52.162  40.520  56.370  1.00  5.76           O  
ATOM   1567  CB  GLU A 101      50.554  42.980  54.917  1.00  5.76           C  
ATOM   1568  CG  GLU A 101      49.236  42.486  54.300  1.00  5.76           C  
ATOM   1569  CD  GLU A 101      48.083  42.683  55.291  1.00  5.76           C  
ATOM   1570  OE1 GLU A 101      47.753  43.865  55.543  1.00  5.76           O  
ATOM   1571  OE2 GLU A 101      47.609  41.670  55.839  1.00  5.76           O1-
ATOM   1572  H   GLU A 101      52.583  42.494  57.390  1.00  5.76           H  
ATOM   1573  HA  GLU A 101      49.903  42.667  56.966  1.00  5.76           H  
ATOM   1574  HB1 GLU A 101      51.389  42.679  54.288  1.00  5.76           H  
ATOM   1575  HB2 GLU A 101      50.521  44.066  54.917  1.00  5.76           H  
ATOM   1576  HG1 GLU A 101      49.333  41.434  54.025  1.00  5.76           H  
ATOM   1577  HG2 GLU A 101      49.035  43.057  53.392  1.00  5.76           H  
ATOM   1578  N   HIS A 102      49.937  40.175  56.409  1.00  7.19           N  
ATOM   1579  CA  HIS A 102      50.010  38.749  56.681  1.00  7.19           C  
ATOM   1580  C   HIS A 102      50.042  37.942  55.374  1.00  7.19           C  
ATOM   1581  O   HIS A 102      50.010  38.438  54.247  1.00  7.19           O  
ATOM   1582  CB  HIS A 102      48.855  38.368  57.617  1.00  7.19           C  
ATOM   1583  CG  HIS A 102      48.852  39.087  58.954  1.00  7.19           C  
ATOM   1584  CD2 HIS A 102      47.756  39.203  59.760  1.00  7.19           C  
ATOM   1585  ND1 HIS A 102      49.946  39.687  59.599  1.00  7.19           N  
ATOM   1586  CE1 HIS A 102      49.480  40.116  60.782  1.00  7.19           C  
ATOM   1587  NE2 HIS A 102      48.168  39.858  60.896  1.00  7.19           N  
ATOM   1588  H   HIS A 102      49.012  40.598  56.362  1.00  7.19           H  
ATOM   1589  HA  HIS A 102      50.938  38.527  57.209  1.00  7.19           H  
ATOM   1590  HB1 HIS A 102      48.902  37.298  57.814  1.00  7.19           H  
ATOM   1591  HB2 HIS A 102      47.909  38.576  57.114  1.00  7.19           H  
ATOM   1592  HD2 HIS A 102      46.767  38.825  59.540  1.00  7.19           H  
ATOM   1593  HE1 HIS A 102      50.079  40.607  61.540  1.00  7.19           H  
ATOM   1594  HE2 HIS A 102      47.592  40.089  61.693  1.00  7.19           H  
TER   
END
