# Supplementary material for: In silico characterisation of the complete Ly6 protein family in Fasciola gigantica supported through transcriptomics of the newly-excysted juveniles
Source: Mol Omics. 2021 Nov 8;18(1):45–56. doi: 10.1039/d1mo00254f (PMC8763315; doi:10.1039/d1mo00254f)
Supplement: MO-018-D1MO00254F-s006 [file MO-018-D1MO00254F-s006.tar › COORD/FgCD59M.pdb]

ATOM      1  N   ILE A   1      42.307  60.718  56.389  1.00  5.83           N  
ATOM      2  CA  ILE A   1      42.608  61.902  55.571  1.00  5.83           C  
ATOM      3  C   ILE A   1      44.042  62.414  55.764  1.00  5.83           C  
ATOM      4  O   ILE A   1      44.410  63.514  55.337  1.00  5.83           O  
ATOM      5  CB  ILE A   1      41.537  63.004  55.758  1.00  5.83           C  
ATOM      6  CG1 ILE A   1      41.257  63.305  57.249  1.00  5.83           C  
ATOM      7  CG2 ILE A   1      40.255  62.603  55.010  1.00  5.83           C  
ATOM      8  CD1 ILE A   1      40.471  64.602  57.479  1.00  5.83           C  
ATOM      9  HA  ILE A   1      42.565  61.581  54.531  1.00  5.83           H  
ATOM     10  HB  ILE A   1      41.901  63.918  55.285  1.00  5.83           H  
ATOM     11 1HG1 ILE A   1      42.204  63.383  57.780  1.00  5.83           H  
ATOM     12 2HG1 ILE A   1      40.700  62.478  57.690  1.00  5.83           H  
ATOM     13 1HG2 ILE A   1      39.498  63.380  55.097  1.00  5.83           H  
ATOM     14 2HG2 ILE A   1      40.481  62.477  53.952  1.00  5.83           H  
ATOM     15 3HG2 ILE A   1      39.863  61.665  55.406  1.00  5.83           H  
ATOM     16  HD1 ILE A   1      40.414  64.804  58.548  1.00  5.83           H  
ATOM     17  HD2 ILE A   1      40.965  65.437  56.982  1.00  5.83           H  
ATOM     18  HD3 ILE A   1      39.457  64.503  57.090  1.00  5.83           H  
ATOM     19  N   LYS A   2      44.879  61.607  56.414  1.00  5.33           N  
ATOM     20  CA  LYS A   2      46.336  61.715  56.367  1.00  5.33           C  
ATOM     21  C   LYS A   2      46.929  60.333  56.326  1.00  5.33           C  
ATOM     22  O   LYS A   2      46.555  59.490  57.131  1.00  5.33           O  
ATOM     23  CB  LYS A   2      46.917  62.445  57.598  1.00  5.33           C  
ATOM     24  CG  LYS A   2      46.469  63.898  57.807  1.00  5.33           C  
ATOM     25  CD  LYS A   2      45.235  64.035  58.716  1.00  5.33           C  
ATOM     26  CE  LYS A   2      44.634  65.436  58.561  1.00  5.33           C  
ATOM     27  NZ  LYS A   2      43.854  65.543  57.310  1.00  5.33           N1+
ATOM     28  H   LYS A   2      44.482  60.744  56.769  1.00  5.33           H  
ATOM     29  HA  LYS A   2      46.624  62.249  55.462  1.00  5.33           H  
ATOM     30  HB1 LYS A   2      47.999  62.467  57.469  1.00  5.33           H  
ATOM     31  HB2 LYS A   2      46.709  61.872  58.504  1.00  5.33           H  
ATOM     32  HG1 LYS A   2      46.291  64.355  56.839  1.00  5.33           H  
ATOM     33  HG2 LYS A   2      47.287  64.447  58.275  1.00  5.33           H  
ATOM     34  HD1 LYS A   2      45.547  63.885  59.750  1.00  5.33           H  
ATOM     35  HD2 LYS A   2      44.486  63.279  58.479  1.00  5.33           H  
ATOM     36  HE1 LYS A   2      45.455  66.162  58.524  1.00  5.33           H  
ATOM     37  HE2 LYS A   2      44.001  65.671  59.419  1.00  5.33           H  
ATOM     38  HZ1 LYS A   2      43.915  66.491  56.916  1.00  5.33           H  
ATOM     39  HZ2 LYS A   2      44.294  65.002  56.570  1.00  5.33           H  
ATOM     40  HZ3 LYS A   2      42.891  65.270  57.397  1.00  5.33           H  
ATOM     41  N   CYS A   3      47.864  60.101  55.428  1.00  4.57           N  
ATOM     42  CA  CYS A   3      48.401  58.776  55.193  1.00  4.57           C  
ATOM     43  C   CYS A   3      49.896  58.818  55.277  1.00  4.57           C  
ATOM     44  O   CYS A   3      50.552  59.833  55.045  1.00  4.57           O  
ATOM     45  CB  CYS A   3      47.842  58.218  53.890  1.00  4.57           C  
ATOM     46  SG  CYS A   3      46.041  58.270  54.091  1.00  4.57           S  
ATOM     47  H   CYS A   3      48.188  60.868  54.848  1.00  4.57           H  
ATOM     48  HA  CYS A   3      48.066  58.104  55.983  1.00  4.57           H  
ATOM     49  HB1 CYS A   3      48.173  57.193  53.745  1.00  4.57           H  
ATOM     50  HB2 CYS A   3      48.165  58.824  53.048  1.00  4.57           H  
ATOM     51  HG  CYS A   3      45.734  58.516  52.811  1.00  4.57           H  
ATOM     52  N   HIS A   4      50.440  57.678  55.660  1.00  4.38           N  
ATOM     53  CA  HIS A   4      51.896  57.531  55.595  1.00  4.38           C  
ATOM     54  C   HIS A   4      52.217  57.415  54.119  1.00  4.38           C  
ATOM     55  O   HIS A   4      51.549  56.682  53.400  1.00  4.38           O  
ATOM     56  CB  HIS A   4      52.415  56.357  56.437  1.00  4.38           C  
ATOM     57  CG  HIS A   4      52.936  56.756  57.798  1.00  4.38           C  
ATOM     58  CD2 HIS A   4      52.746  57.962  58.411  1.00  4.38           C  
ATOM     59  ND1 HIS A   4      53.821  55.994  58.567  1.00  4.38           N  
ATOM     60  CE1 HIS A   4      54.143  56.776  59.607  1.00  4.38           C  
ATOM     61  NE2 HIS A   4      53.522  57.963  59.542  1.00  4.38           N  
ATOM     62  H   HIS A   4      49.852  56.851  55.709  1.00  4.38           H  
ATOM     63  HA  HIS A   4      52.382  58.446  55.930  1.00  4.38           H  
ATOM     64  HB1 HIS A   4      53.260  55.922  55.908  1.00  4.38           H  
ATOM     65  HB2 HIS A   4      51.647  55.592  56.549  1.00  4.38           H  
ATOM     66  HD2 HIS A   4      52.155  58.783  58.035  1.00  4.38           H  
ATOM     67  HE1 HIS A   4      54.850  56.501  60.365  1.00  4.38           H  
ATOM     68  HE2 HIS A   4      53.670  58.755  60.170  1.00  4.38           H  
ATOM     69  N   SER A   5      53.179  58.182  53.644  1.00  4.80           N  
ATOM     70  CA  SER A   5      53.698  58.045  52.290  1.00  4.80           C  
ATOM     71  C   SER A   5      54.678  56.895  52.225  1.00  4.80           C  
ATOM     72  O   SER A   5      54.520  55.941  52.976  1.00  4.80           O  
ATOM     73  CB  SER A   5      54.306  59.400  51.894  1.00  4.80           C  
ATOM     74  OG  SER A   5      54.623  59.450  50.523  1.00  4.80           O  
ATOM     75  H   SER A   5      53.623  58.848  54.269  1.00  4.80           H  
ATOM     76  HA  SER A   5      52.885  57.832  51.600  1.00  4.80           H  
ATOM     77  HB1 SER A   5      55.209  59.575  52.478  1.00  4.80           H  
ATOM     78  HB2 SER A   5      53.596  60.195  52.108  1.00  4.80           H  
ATOM     79  HG  SER A   5      53.807  59.502  49.991  1.00  4.80           H  
ATOM     80  N   CYS A   6      55.663  56.962  51.349  1.00  4.52           N  
ATOM     81  CA  CYS A   6      56.891  56.198  51.367  1.00  4.52           C  
ATOM     82  C   CYS A   6      56.956  55.256  50.180  1.00  4.52           C  
ATOM     83  O   CYS A   6      56.673  54.056  50.269  1.00  4.52           O  
ATOM     84  CB  CYS A   6      57.186  55.487  52.675  1.00  4.52           C  
ATOM     85  SG  CYS A   6      57.295  56.601  54.096  1.00  4.52           S  
ATOM     86  H   CYS A   6      55.582  57.698  50.654  1.00  4.52           H  
ATOM     87  HA  CYS A   6      57.698  56.919  51.226  1.00  4.52           H  
ATOM     88  HB1 CYS A   6      58.151  55.080  52.529  1.00  4.52           H  
ATOM     89  HB2 CYS A   6      56.481  54.672  52.825  1.00  4.52           H  
ATOM     90  HG  CYS A   6      58.597  56.920  53.981  1.00  4.52           H  
ATOM     91  N   ASP A   7      57.371  55.837  49.071  1.00  5.64           N  
ATOM     92  CA  ASP A   7      57.860  55.189  47.873  1.00  5.64           C  
ATOM     93  C   ASP A   7      59.171  54.472  48.192  1.00  5.64           C  
ATOM     94  O   ASP A   7      60.271  55.015  48.061  1.00  5.64           O  
ATOM     95  CB  ASP A   7      57.904  56.235  46.744  1.00  5.64           C  
ATOM     96  CG  ASP A   7      56.639  57.114  46.766  1.00  5.64           C  
ATOM     97  OD1 ASP A   7      55.651  56.788  46.068  1.00  5.64           O  
ATOM     98  OD2 ASP A   7      56.643  58.083  47.560  1.00  5.64           O1-
ATOM     99  H   ASP A   7      57.311  56.854  49.003  1.00  5.64           H  
ATOM    100  HA  ASP A   7      57.128  54.437  47.576  1.00  5.64           H  
ATOM    101  HB1 ASP A   7      57.992  55.724  45.783  1.00  5.64           H  
ATOM    102  HB2 ASP A   7      58.777  56.877  46.875  1.00  5.64           H  
ATOM    103  N   SER A   8      59.041  53.244  48.707  1.00  5.55           N  
ATOM    104  CA  SER A   8      60.179  52.358  48.931  1.00  5.55           C  
ATOM    105  C   SER A   8      60.757  51.883  47.606  1.00  5.55           C  
ATOM    106  O   SER A   8      60.503  50.773  47.131  1.00  5.55           O  
ATOM    107  CB  SER A   8      59.959  51.165  49.849  1.00  5.55           C  
ATOM    108  OG  SER A   8      61.253  50.736  50.223  1.00  5.55           O  
ATOM    109  H   SER A   8      58.114  52.839  48.771  1.00  5.55           H  
ATOM    110  HA  SER A   8      60.945  52.969  49.403  1.00  5.55           H  
ATOM    111  HB1 SER A   8      59.471  50.348  49.327  1.00  5.55           H  
ATOM    112  HB2 SER A   8      59.369  51.434  50.718  1.00  5.55           H  
ATOM    113  HG  SER A   8      61.617  51.280  50.945  1.00  5.55           H  
ATOM    114  N   GLN A   9      61.647  52.704  47.067  1.00  7.12           N  
ATOM    115  CA  GLN A   9      62.802  52.216  46.321  1.00  7.12           C  
ATOM    116  C   GLN A   9      63.818  51.527  47.251  1.00  7.12           C  
ATOM    117  O   GLN A   9      64.977  51.919  47.334  1.00  7.12           O  
ATOM    118  CB  GLN A   9      63.418  53.348  45.470  1.00  7.12           C  
ATOM    119  CG  GLN A   9      62.460  53.870  44.385  1.00  7.12           C  
ATOM    120  CD  GLN A   9      61.941  52.755  43.481  1.00  7.12           C  
ATOM    121  NE2 GLN A   9      60.679  52.403  43.606  1.00  7.12           N  
ATOM    122  OE1 GLN A   9      62.666  52.166  42.697  1.00  7.12           O  
ATOM    123  H   GLN A   9      61.707  53.640  47.445  1.00  7.12           H  
ATOM    124  HA  GLN A   9      62.465  51.436  45.639  1.00  7.12           H  
ATOM    125  HB1 GLN A   9      64.313  52.967  44.975  1.00  7.12           H  
ATOM    126  HB2 GLN A   9      63.712  54.173  46.120  1.00  7.12           H  
ATOM    127  HG1 GLN A   9      62.984  54.601  43.771  1.00  7.12           H  
ATOM    128  HG2 GLN A   9      61.621  54.381  44.861  1.00  7.12           H  
ATOM    129 1HE2 GLN A   9      60.099  52.831  44.301  1.00  7.12           H  
ATOM    130 2HE2 GLN A   9      60.343  51.591  43.101  1.00  7.12           H  
ATOM    131  N   HIS A  10      63.345  50.543  48.025  1.00  7.47           N  
ATOM    132  CA  HIS A  10      64.053  49.795  49.085  1.00  7.47           C  
ATOM    133  C   HIS A  10      64.823  50.619  50.128  1.00  7.47           C  
ATOM    134  O   HIS A  10      65.548  50.064  50.950  1.00  7.47           O  
ATOM    135  CB  HIS A  10      64.915  48.696  48.439  1.00  7.47           C  
ATOM    136  CG  HIS A  10      65.255  47.562  49.379  1.00  7.47           C  
ATOM    137  CD2 HIS A  10      66.505  47.242  49.824  1.00  7.47           C  
ATOM    138  ND1 HIS A  10      64.327  46.710  49.991  1.00  7.47           N  
ATOM    139  CE1 HIS A  10      65.043  45.911  50.796  1.00  7.47           C  
ATOM    140  NE2 HIS A  10      66.352  46.204  50.714  1.00  7.47           N  
ATOM    141  H   HIS A  10      62.374  50.290  47.878  1.00  7.47           H  
ATOM    142  HA  HIS A  10      63.286  49.272  49.656  1.00  7.47           H  
ATOM    143  HB1 HIS A  10      65.835  49.142  48.058  1.00  7.47           H  
ATOM    144  HB2 HIS A  10      64.375  48.273  47.592  1.00  7.47           H  
ATOM    145  HD2 HIS A  10      67.421  47.759  49.570  1.00  7.47           H  
ATOM    146  HE1 HIS A  10      64.618  45.155  51.442  1.00  7.47           H  
ATOM    147  HE2 HIS A  10      67.083  45.775  51.261  1.00  7.47           H  
ATOM    148  N   THR A  11      64.588  51.927  50.191  1.00  8.02           N  
ATOM    149  CA  THR A  11      64.648  52.701  51.434  1.00  8.02           C  
ATOM    150  C   THR A  11      63.865  51.956  52.491  1.00  8.02           C  
ATOM    151  O   THR A  11      62.640  51.801  52.358  1.00  8.02           O  
ATOM    152  CB  THR A  11      64.077  54.112  51.223  1.00  8.02           C  
ATOM    153  CG2 THR A  11      65.148  55.069  50.706  1.00  8.02           C  
ATOM    154  OG1 THR A  11      63.062  54.096  50.237  1.00  8.02           O  
ATOM    155  H   THR A  11      64.081  52.350  49.428  1.00  8.02           H  
ATOM    156  HA  THR A  11      65.690  52.798  51.725  1.00  8.02           H  
ATOM    157  HB  THR A  11      63.680  54.500  52.163  1.00  8.02           H  
ATOM    158  HG1 THR A  11      62.805  55.010  50.087  1.00  8.02           H  
ATOM    159 1HG2 THR A  11      64.719  56.057  50.550  1.00  8.02           H  
ATOM    160 2HG2 THR A  11      65.944  55.151  51.447  1.00  8.02           H  
ATOM    161 3HG2 THR A  11      65.562  54.697  49.768  1.00  8.02           H  
ATOM    162  N   PRO A  12      64.542  51.431  53.521  1.00  8.30           N  
ATOM    163  CA  PRO A  12      63.871  50.563  54.454  1.00  8.30           C  
ATOM    164  C   PRO A  12      62.844  51.363  55.270  1.00  8.30           C  
ATOM    165  O   PRO A  12      61.808  50.826  55.629  1.00  8.30           O  
ATOM    166  CB  PRO A  12      64.975  49.966  55.332  1.00  8.30           C  
ATOM    167  CG  PRO A  12      66.085  51.017  55.284  1.00  8.30           C  
ATOM    168  CD  PRO A  12      65.944  51.603  53.880  1.00  8.30           C  
ATOM    169  HA  PRO A  12      63.355  49.760  53.929  1.00  8.30           H  
ATOM    170  HB1 PRO A  12      64.637  49.778  56.352  1.00  8.30           H  
ATOM    171  HB2 PRO A  12      65.335  49.042  54.878  1.00  8.30           H  
ATOM    172  HG1 PRO A  12      65.889  51.794  56.026  1.00  8.30           H  
ATOM    173  HG2 PRO A  12      67.069  50.575  55.441  1.00  8.30           H  
ATOM    174  HD1 PRO A  12      66.228  52.657  53.887  1.00  8.30           H  
ATOM    175  HD2 PRO A  12      66.572  51.045  53.184  1.00  8.30           H  
ATOM    176  N   GLU A  13      63.025  52.674  55.454  1.00  7.22           N  
ATOM    177  CA  GLU A  13      62.030  53.554  56.079  1.00  7.22           C  
ATOM    178  C   GLU A  13      60.683  53.627  55.364  1.00  7.22           C  
ATOM    179  O   GLU A  13      59.657  54.024  55.920  1.00  7.22           O  
ATOM    180  CB  GLU A  13      62.546  55.014  56.114  1.00  7.22           C  
ATOM    181  CG  GLU A  13      63.994  55.281  56.577  1.00  7.22           C  
ATOM    182  CD  GLU A  13      64.780  56.048  55.497  1.00  7.22           C  
ATOM    183  OE1 GLU A  13      65.117  55.396  54.485  1.00  7.22           O  
ATOM    184  OE2 GLU A  13      65.007  57.281  55.648  1.00  7.22           O1-
ATOM    185  H   GLU A  13      63.882  53.097  55.124  1.00  7.22           H  
ATOM    186  HA  GLU A  13      61.852  53.221  57.100  1.00  7.22           H  
ATOM    187  HB1 GLU A  13      61.880  55.587  56.761  1.00  7.22           H  
ATOM    188  HB2 GLU A  13      62.430  55.431  55.112  1.00  7.22           H  
ATOM    189  HG1 GLU A  13      64.501  54.343  56.807  1.00  7.22           H  
ATOM    190  HG2 GLU A  13      63.967  55.861  57.502  1.00  7.22           H  
ATOM    191  N   CYS A  14      60.702  53.236  54.104  1.00  5.50           N  
ATOM    192  CA  CYS A  14      59.524  53.138  53.290  1.00  5.50           C  
ATOM    193  C   CYS A  14      59.007  51.707  53.252  1.00  5.50           C  
ATOM    194  O   CYS A  14      57.811  51.503  53.060  1.00  5.50           O  
ATOM    195  CB  CYS A  14      59.943  53.665  51.909  1.00  5.50           C  
ATOM    196  SG  CYS A  14      60.590  55.372  51.940  1.00  5.50           S  
ATOM    197  H   CYS A  14      61.589  52.968  53.696  1.00  5.50           H  
ATOM    198  HA  CYS A  14      58.739  53.733  53.738  1.00  5.50           H  
ATOM    199  HB1 CYS A  14      59.085  53.617  51.238  1.00  5.50           H  
ATOM    200  HB2 CYS A  14      60.737  53.037  51.521  1.00  5.50           H  
ATOM    201  HG  CYS A  14      60.637  55.551  50.610  1.00  5.50           H  
ATOM    202  N   ALA A  15      59.869  50.721  53.502  1.00  7.52           N  
ATOM    203  CA  ALA A  15      59.582  49.324  53.241  1.00  7.52           C  
ATOM    204  C   ALA A  15      59.472  48.367  54.416  1.00  7.52           C  
ATOM    205  O   ALA A  15      58.961  47.254  54.241  1.00  7.52           O  
ATOM    206  CB  ALA A  15      60.630  48.732  52.280  1.00  7.52           C  
ATOM    207  H   ALA A  15      60.810  50.967  53.783  1.00  7.52           H  
ATOM    208  HA  ALA A  15      58.630  49.255  52.739  1.00  7.52           H  
ATOM    209  HB1 ALA A  15      60.813  47.678  52.494  1.00  7.52           H  
ATOM    210  HB2 ALA A  15      60.253  48.777  51.263  1.00  7.52           H  
ATOM    211  HB3 ALA A  15      61.583  49.255  52.372  1.00  7.52           H  
ATOM    212  N   ASP A  16      59.982  48.756  55.574  1.00  9.18           N  
ATOM    213  CA  ASP A  16      60.369  47.820  56.620  1.00  9.18           C  
ATOM    214  C   ASP A  16      59.254  46.911  57.277  1.00  9.18           C  
ATOM    215  O   ASP A  16      59.758  45.909  57.857  1.00  9.18           O  
ATOM    216  CB  ASP A  16      61.351  48.519  57.604  1.00  9.18           C  
ATOM    217  CG  ASP A  16      61.350  48.001  59.043  1.00  9.18           C  
ATOM    218  OD1 ASP A  16      62.316  47.343  59.475  1.00  9.18           O  
ATOM    219  OD2 ASP A  16      60.407  48.355  59.786  1.00  9.18           O1-
ATOM    220  H   ASP A  16      60.437  49.663  55.580  1.00  9.18           H  
ATOM    221  HA  ASP A  16      61.016  47.104  56.108  1.00  9.18           H  
ATOM    222  HB1 ASP A  16      61.129  49.573  57.638  1.00  9.18           H  
ATOM    223  HB2 ASP A  16      62.356  48.442  57.195  1.00  9.18           H  
ATOM    224  N   PRO A  17      57.869  46.959  57.299  1.00  9.75           N  
ATOM    225  CA  PRO A  17      56.743  47.663  56.566  1.00  9.75           C  
ATOM    226  C   PRO A  17      56.618  49.133  57.016  1.00  9.75           C  
ATOM    227  O   PRO A  17      55.523  49.606  57.302  1.00  9.75           O  
ATOM    228  CB  PRO A  17      55.476  46.830  56.831  1.00  9.75           C  
ATOM    229  CG  PRO A  17      55.696  46.384  58.270  1.00  9.75           C  
ATOM    230  CD  PRO A  17      57.200  46.078  58.264  1.00  9.75           C  
ATOM    231  HA  PRO A  17      56.924  47.660  55.507  1.00  9.75           H  
ATOM    232  HB1 PRO A  17      54.549  47.373  56.697  1.00  9.75           H  
ATOM    233  HB2 PRO A  17      55.481  45.955  56.184  1.00  9.75           H  
ATOM    234  HG1 PRO A  17      55.502  47.210  58.960  1.00  9.75           H  
ATOM    235  HG2 PRO A  17      55.103  45.501  58.521  1.00  9.75           H  
ATOM    236  HD1 PRO A  17      57.597  46.235  59.268  1.00  9.75           H  
ATOM    237  HD2 PRO A  17      57.344  45.041  57.967  1.00  9.75           H  
ATOM    238  N   PHE A  18      57.747  49.818  57.074  1.00  8.58           N  
ATOM    239  CA  PHE A  18      58.308  50.531  58.233  1.00  8.58           C  
ATOM    240  C   PHE A  18      57.568  50.373  59.554  1.00  8.58           C  
ATOM    241  O   PHE A  18      56.373  50.655  59.693  1.00  8.58           O  
ATOM    242  CB  PHE A  18      58.724  51.962  57.904  1.00  8.58           C  
ATOM    243  CG  PHE A  18      59.726  52.644  58.841  1.00  8.58           C  
ATOM    244  CD1 PHE A  18      60.792  51.953  59.457  1.00  8.58           C  
ATOM    245  CD2 PHE A  18      59.655  54.036  59.018  1.00  8.58           C  
ATOM    246  CE1 PHE A  18      61.741  52.636  60.236  1.00  8.58           C  
ATOM    247  CE2 PHE A  18      60.606  54.728  59.788  1.00  8.58           C  
ATOM    248  CZ  PHE A  18      61.655  54.026  60.403  1.00  8.58           C  
ATOM    249  H   PHE A  18      58.501  49.432  56.530  1.00  8.58           H  
ATOM    250  HA  PHE A  18      59.236  50.011  58.400  1.00  8.58           H  
ATOM    251  HB1 PHE A  18      57.819  52.562  57.823  1.00  8.58           H  
ATOM    252  HB2 PHE A  18      59.179  51.891  56.920  1.00  8.58           H  
ATOM    253  HD1 PHE A  18      60.922  50.890  59.333  1.00  8.58           H  
ATOM    254  HD2 PHE A  18      58.892  54.593  58.512  1.00  8.58           H  
ATOM    255  HE1 PHE A  18      62.548  52.083  60.696  1.00  8.58           H  
ATOM    256  HE2 PHE A  18      60.560  55.801  59.891  1.00  8.58           H  
ATOM    257  HZ  PHE A  18      62.398  54.543  60.992  1.00  8.58           H  
ATOM    258  N   ARG A  19      58.388  50.039  60.541  1.00  9.79           N  
ATOM    259  CA  ARG A  19      58.413  50.495  61.922  1.00  9.79           C  
ATOM    260  C   ARG A  19      58.403  51.998  62.054  1.00  9.79           C  
ATOM    261  O   ARG A  19      59.353  52.635  62.495  1.00  9.79           O  
ATOM    262  CB  ARG A  19      59.583  49.782  62.641  1.00  9.79           C  
ATOM    263  CG  ARG A  19      59.247  48.292  62.837  1.00  9.79           C  
ATOM    264  CD  ARG A  19      60.425  47.450  63.347  1.00  9.79           C  
ATOM    265  NE  ARG A  19      61.259  46.905  62.256  1.00  9.79           N  
ATOM    266  CZ  ARG A  19      62.064  45.861  62.342  1.00  9.79           C  
ATOM    267  NH1 ARG A  19      62.781  45.479  61.336  1.00  9.79           N1+
ATOM    268  NH2 ARG A  19      62.191  45.162  63.441  1.00  9.79           N  
ATOM    269  H   ARG A  19      59.246  49.575  60.253  1.00  9.79           H  
ATOM    270  HA  ARG A  19      57.497  50.151  62.399  1.00  9.79           H  
ATOM    271  HB1 ARG A  19      59.743  50.239  63.618  1.00  9.79           H  
ATOM    272  HB2 ARG A  19      60.495  49.895  62.052  1.00  9.79           H  
ATOM    273  HG1 ARG A  19      58.881  47.840  61.915  1.00  9.79           H  
ATOM    274  HG2 ARG A  19      58.446  48.219  63.575  1.00  9.79           H  
ATOM    275  HD1 ARG A  19      60.002  46.619  63.914  1.00  9.79           H  
ATOM    276  HD2 ARG A  19      61.035  48.055  64.022  1.00  9.79           H  
ATOM    277  HE  ARG A  19      61.183  47.342  61.328  1.00  9.79           H  
ATOM    278 1HH1 ARG A  19      62.695  46.058  60.489  1.00  9.79           H  
ATOM    279 2HH1 ARG A  19      63.417  44.714  61.366  1.00  9.79           H  
ATOM    280 1HH2 ARG A  19      61.661  45.438  64.244  1.00  9.79           H  
ATOM    281 2HH2 ARG A  19      62.786  44.358  63.456  1.00  9.79           H  
ATOM    282  N   ARG A  20      57.256  52.522  61.626  1.00 10.23           N  
ATOM    283  CA  ARG A  20      56.787  53.880  61.660  1.00 10.23           C  
ATOM    284  C   ARG A  20      57.259  54.518  62.946  1.00 10.23           C  
ATOM    285  O   ARG A  20      56.573  54.464  63.965  1.00 10.23           O  
ATOM    286  CB  ARG A  20      55.253  53.936  61.452  1.00 10.23           C  
ATOM    287  CG  ARG A  20      54.385  52.878  62.180  1.00 10.23           C  
ATOM    288  CD  ARG A  20      53.281  53.488  63.056  1.00 10.23           C  
ATOM    289  NE  ARG A  20      53.865  54.094  64.265  1.00 10.23           N  
ATOM    290  CZ  ARG A  20      53.381  54.132  65.489  1.00 10.23           C  
ATOM    291  NH1 ARG A  20      54.153  54.531  66.462  1.00 10.23           N1+
ATOM    292  NH2 ARG A  20      52.159  53.772  65.763  1.00 10.23           N  
ATOM    293  H   ARG A  20      56.634  51.849  61.187  1.00 10.23           H  
ATOM    294  HA  ARG A  20      57.243  54.398  60.822  1.00 10.23           H  
ATOM    295  HB1 ARG A  20      55.057  53.832  60.382  1.00 10.23           H  
ATOM    296  HB2 ARG A  20      54.908  54.926  61.744  1.00 10.23           H  
ATOM    297  HG1 ARG A  20      55.002  52.235  62.808  1.00 10.23           H  
ATOM    298  HG2 ARG A  20      53.917  52.245  61.424  1.00 10.23           H  
ATOM    299  HD1 ARG A  20      52.595  52.688  63.340  1.00 10.23           H  
ATOM    300  HD2 ARG A  20      52.728  54.239  62.487  1.00 10.23           H  
ATOM    301  HE  ARG A  20      54.833  54.384  64.186  1.00 10.23           H  
ATOM    302 1HH1 ARG A  20      55.109  54.779  66.258  1.00 10.23           H  
ATOM    303 2HH1 ARG A  20      53.822  54.548  67.409  1.00 10.23           H  
ATOM    304 1HH2 ARG A  20      51.539  53.562  65.000  1.00 10.23           H  
ATOM    305 2HH2 ARG A  20      51.831  53.788  66.712  1.00 10.23           H  
ATOM    306  N   HIS A  21      58.341  55.280  62.841  1.00 11.97           N  
ATOM    307  CA  HIS A  21      58.604  56.395  63.744  1.00 11.97           C  
ATOM    308  C   HIS A  21      57.439  57.398  63.875  1.00 11.97           C  
ATOM    309  O   HIS A  21      57.501  58.332  64.661  1.00 11.97           O  
ATOM    310  CB  HIS A  21      59.970  57.036  63.436  1.00 11.97           C  
ATOM    311  CG  HIS A  21      61.114  56.342  64.125  1.00 11.97           C  
ATOM    312  CD2 HIS A  21      61.566  55.075  63.885  1.00 11.97           C  
ATOM    313  ND1 HIS A  21      61.883  56.908  65.139  1.00 11.97           N  
ATOM    314  CE1 HIS A  21      62.789  55.986  65.482  1.00 11.97           C  
ATOM    315  NE2 HIS A  21      62.625  54.873  64.746  1.00 11.97           N  
ATOM    316  H   HIS A  21      58.952  55.149  62.046  1.00 11.97           H  
ATOM    317  HA  HIS A  21      58.694  55.979  64.750  1.00 11.97           H  
ATOM    318  HB1 HIS A  21      59.965  58.072  63.778  1.00 11.97           H  
ATOM    319  HB2 HIS A  21      60.168  57.034  62.367  1.00 11.97           H  
ATOM    320  HD2 HIS A  21      61.166  54.368  63.174  1.00 11.97           H  
ATOM    321  HE1 HIS A  21      63.544  56.125  66.246  1.00 11.97           H  
ATOM    322  HE2 HIS A  21      63.189  54.039  64.819  1.00 11.97           H  
ATOM    323  N   ASN A  22      56.365  57.191  63.101  1.00 12.88           N  
ATOM    324  CA  ASN A  22      55.165  57.992  62.900  1.00 12.88           C  
ATOM    325  C   ASN A  22      55.425  59.354  62.262  1.00 12.88           C  
ATOM    326  O   ASN A  22      54.600  59.848  61.497  1.00 12.88           O  
ATOM    327  CB  ASN A  22      54.383  58.098  64.221  1.00 12.88           C  
ATOM    328  CG  ASN A  22      52.915  58.356  63.961  1.00 12.88           C  
ATOM    329  ND2 ASN A  22      52.465  59.584  64.008  1.00 12.88           N  
ATOM    330  OD1 ASN A  22      52.162  57.439  63.674  1.00 12.88           O  
ATOM    331  H   ASN A  22      56.440  56.395  62.495  1.00 12.88           H  
ATOM    332  HA  ASN A  22      54.521  57.451  62.210  1.00 12.88           H  
ATOM    333  HB1 ASN A  22      54.798  58.894  64.843  1.00 12.88           H  
ATOM    334  HB2 ASN A  22      54.458  57.164  64.775  1.00 12.88           H  
ATOM    335 1HD2 ASN A  22      53.093  60.377  64.159  1.00 12.88           H  
ATOM    336 2HD2 ASN A  22      51.494  59.726  63.826  1.00 12.88           H  
ATOM    337  N   GLN A  23      56.589  59.918  62.547  1.00 12.70           N  
ATOM    338  CA  GLN A  23      56.780  61.341  62.641  1.00 12.70           C  
ATOM    339  C   GLN A  23      58.058  61.769  61.939  1.00 12.70           C  
ATOM    340  O   GLN A  23      58.843  62.531  62.505  1.00 12.70           O  
ATOM    341  CB  GLN A  23      56.741  61.713  64.145  1.00 12.70           C  
ATOM    342  CG  GLN A  23      56.081  63.075  64.395  1.00 12.70           C  
ATOM    343  CD  GLN A  23      54.575  63.049  64.132  1.00 12.70           C  
ATOM    344  NE2 GLN A  23      53.969  64.170  63.806  1.00 12.70           N  
ATOM    345  OE1 GLN A  23      53.910  62.026  64.205  1.00 12.70           O  
ATOM    346  H   GLN A  23      57.188  59.396  63.177  1.00 12.70           H  
ATOM    347  HA  GLN A  23      55.954  61.836  62.128  1.00 12.70           H  
ATOM    348  HB1 GLN A  23      57.749  61.711  64.564  1.00 12.70           H  
ATOM    349  HB2 GLN A  23      56.182  60.963  64.706  1.00 12.70           H  
ATOM    350  HG1 GLN A  23      56.553  63.828  63.762  1.00 12.70           H  
ATOM    351  HG2 GLN A  23      56.237  63.361  65.435  1.00 12.70           H  
ATOM    352 1HE2 GLN A  23      54.484  65.032  63.765  1.00 12.70           H  
ATOM    353 2HE2 GLN A  23      52.977  64.123  63.653  1.00 12.70           H  
ATOM    354  N   VAL A  24      58.282  61.276  60.710  1.00 11.85           N  
ATOM    355  CA  VAL A  24      59.495  61.641  59.977  1.00 11.85           C  
ATOM    356  C   VAL A  24      59.183  62.447  58.735  1.00 11.85           C  
ATOM    357  O   VAL A  24      59.255  61.878  57.666  1.00 11.85           O  
ATOM    358  CB  VAL A  24      60.615  60.585  59.877  1.00 11.85           C  
ATOM    359  CG1 VAL A  24      61.948  61.290  59.575  1.00 11.85           C  
ATOM    360  CG2 VAL A  24      60.812  59.830  61.197  1.00 11.85           C  
ATOM    361  H   VAL A  24      57.558  60.747  60.238  1.00 11.85           H  
ATOM    362  HA  VAL A  24      59.998  62.384  60.591  1.00 11.85           H  
ATOM    363  HB  VAL A  24      60.409  59.873  59.084  1.00 11.85           H  
ATOM    364 1HG1 VAL A  24      61.917  61.752  58.591  1.00 11.85           H  
ATOM    365 2HG1 VAL A  24      62.161  62.051  60.328  1.00 11.85           H  
ATOM    366 3HG1 VAL A  24      62.759  60.564  59.597  1.00 11.85           H  
ATOM    367 1HG2 VAL A  24      61.617  59.102  61.098  1.00 11.85           H  
ATOM    368 2HG2 VAL A  24      61.059  60.531  61.998  1.00 11.85           H  
ATOM    369 3HG2 VAL A  24      59.902  59.305  61.468  1.00 11.85           H  
ATOM    370  N   PRO A  25      58.862  63.754  58.821  1.00 12.06           N  
ATOM    371  CA  PRO A  25      58.445  64.558  57.674  1.00 12.06           C  
ATOM    372  C   PRO A  25      59.191  64.348  56.345  1.00 12.06           C  
ATOM    373  O   PRO A  25      58.563  64.405  55.294  1.00 12.06           O  
ATOM    374  CB  PRO A  25      58.547  66.013  58.135  1.00 12.06           C  
ATOM    375  CG  PRO A  25      58.203  65.920  59.617  1.00 12.06           C  
ATOM    376  CD  PRO A  25      58.782  64.567  60.030  1.00 12.06           C  
ATOM    377  HA  PRO A  25      57.394  64.337  57.489  1.00 12.06           H  
ATOM    378  HB1 PRO A  25      59.570  66.375  58.021  1.00 12.06           H  
ATOM    379  HB2 PRO A  25      57.849  66.657  57.598  1.00 12.06           H  
ATOM    380  HG1 PRO A  25      58.643  66.738  60.187  1.00 12.06           H  
ATOM    381  HG2 PRO A  25      57.119  65.906  59.740  1.00 12.06           H  
ATOM    382  HD1 PRO A  25      59.778  64.703  60.453  1.00 12.06           H  
ATOM    383  HD2 PRO A  25      58.116  64.119  60.764  1.00 12.06           H  
ATOM    384  N   LYS A  26      60.498  64.051  56.396  1.00 11.59           N  
ATOM    385  CA  LYS A  26      61.282  63.520  55.268  1.00 11.59           C  
ATOM    386  C   LYS A  26      60.870  62.116  54.798  1.00 11.59           C  
ATOM    387  O   LYS A  26      60.638  61.924  53.613  1.00 11.59           O  
ATOM    388  CB  LYS A  26      62.786  63.480  55.678  1.00 11.59           C  
ATOM    389  CG  LYS A  26      63.760  62.815  54.661  1.00 11.59           C  
ATOM    390  CD  LYS A  26      65.065  62.263  55.290  1.00 11.59           C  
ATOM    391  CE  LYS A  26      65.556  60.968  54.590  1.00 11.59           C  
ATOM    392  NZ  LYS A  26      65.870  59.869  55.551  1.00 11.59           N1+
ATOM    393  H   LYS A  26      60.931  64.080  57.304  1.00 11.59           H  
ATOM    394  HA  LYS A  26      61.162  64.181  54.406  1.00 11.59           H  
ATOM    395  HB1 LYS A  26      62.853  62.932  56.618  1.00 11.59           H  
ATOM    396  HB2 LYS A  26      63.130  64.497  55.872  1.00 11.59           H  
ATOM    397  HG1 LYS A  26      64.012  63.537  53.883  1.00 11.59           H  
ATOM    398  HG2 LYS A  26      63.266  61.986  54.163  1.00 11.59           H  
ATOM    399  HD1 LYS A  26      64.899  62.063  56.348  1.00 11.59           H  
ATOM    400  HD2 LYS A  26      65.842  63.026  55.228  1.00 11.59           H  
ATOM    401  HE1 LYS A  26      66.429  61.195  53.971  1.00 11.59           H  
ATOM    402  HE2 LYS A  26      64.769  60.623  53.915  1.00 11.59           H  
ATOM    403  HZ1 LYS A  26      65.722  58.927  55.164  1.00 11.59           H  
ATOM    404  HZ2 LYS A  26      66.805  59.917  55.921  1.00 11.59           H  
ATOM    405  HZ3 LYS A  26      65.215  59.877  56.330  1.00 11.59           H  
ATOM    406  N   ASN A  27      60.926  61.120  55.689  1.00  9.86           N  
ATOM    407  CA  ASN A  27      61.038  59.708  55.310  1.00  9.86           C  
ATOM    408  C   ASN A  27      60.036  58.697  55.902  1.00  9.86           C  
ATOM    409  O   ASN A  27      59.956  57.567  55.434  1.00  9.86           O  
ATOM    410  CB  ASN A  27      62.472  59.199  55.470  1.00  9.86           C  
ATOM    411  CG  ASN A  27      62.960  59.201  56.900  1.00  9.86           C  
ATOM    412  ND2 ASN A  27      62.556  58.243  57.695  1.00  9.86           N  
ATOM    413  OD1 ASN A  27      63.710  60.072  57.306  1.00  9.86           O  
ATOM    414  H   ASN A  27      61.018  61.374  56.661  1.00  9.86           H  
ATOM    415  HA  ASN A  27      60.829  59.643  54.238  1.00  9.86           H  
ATOM    416  HB1 ASN A  27      63.128  59.806  54.860  1.00  9.86           H  
ATOM    417  HB2 ASN A  27      62.530  58.180  55.083  1.00  9.86           H  
ATOM    418 1HD2 ASN A  27      62.026  57.475  57.314  1.00  9.86           H  
ATOM    419 2HD2 ASN A  27      62.995  58.201  58.599  1.00  9.86           H  
ATOM    420  N   ILE A  28      59.231  59.137  56.855  1.00  7.89           N  
ATOM    421  CA  ILE A  28      57.810  58.813  56.969  1.00  7.89           C  
ATOM    422  C   ILE A  28      57.024  60.111  57.068  1.00  7.89           C  
ATOM    423  O   ILE A  28      56.663  60.541  58.175  1.00  7.89           O  
ATOM    424  CB  ILE A  28      57.419  57.811  58.059  1.00  7.89           C  
ATOM    425  CG1 ILE A  28      58.371  57.953  59.240  1.00  7.89           C  
ATOM    426  CG2 ILE A  28      57.299  56.391  57.499  1.00  7.89           C  
ATOM    427  CD1 ILE A  28      57.892  57.177  60.435  1.00  7.89           C  
ATOM    428  H   ILE A  28      59.453  60.059  57.212  1.00  7.89           H  
ATOM    429  HA  ILE A  28      57.495  58.362  56.033  1.00  7.89           H  
ATOM    430  HB  ILE A  28      56.416  58.065  58.402  1.00  7.89           H  
ATOM    431 1HG1 ILE A  28      58.385  58.996  59.526  1.00  7.89           H  
ATOM    432 2HG1 ILE A  28      59.378  57.627  58.979  1.00  7.89           H  
ATOM    433 1HG2 ILE A  28      56.502  56.381  56.757  1.00  7.89           H  
ATOM    434 2HG2 ILE A  28      58.238  56.096  57.026  1.00  7.89           H  
ATOM    435 3HG2 ILE A  28      57.013  55.696  58.285  1.00  7.89           H  
ATOM    436  HD1 ILE A  28      58.192  56.145  60.318  1.00  7.89           H  
ATOM    437  HD2 ILE A  28      58.357  57.614  61.308  1.00  7.89           H  
ATOM    438  HD3 ILE A  28      56.815  57.262  60.523  1.00  7.89           H  
ATOM    439  N   PRO A  29      56.829  60.775  55.913  1.00  6.23           N  
ATOM    440  CA  PRO A  29      55.852  61.827  55.807  1.00  6.23           C  
ATOM    441  C   PRO A  29      54.464  61.280  56.141  1.00  6.23           C  
ATOM    442  O   PRO A  29      54.020  60.286  55.563  1.00  6.23           O  
ATOM    443  CB  PRO A  29      55.890  62.321  54.350  1.00  6.23           C  
ATOM    444  CG  PRO A  29      57.135  61.693  53.737  1.00  6.23           C  
ATOM    445  CD  PRO A  29      57.336  60.445  54.585  1.00  6.23           C  
ATOM    446  HA  PRO A  29      56.118  62.642  56.479  1.00  6.23           H  
ATOM    447  HB1 PRO A  29      55.024  61.953  53.798  1.00  6.23           H  
ATOM    448  HB2 PRO A  29      55.933  63.409  54.297  1.00  6.23           H  
ATOM    449  HG1 PRO A  29      56.991  61.448  52.684  1.00  6.23           H  
ATOM    450  HG2 PRO A  29      57.985  62.360  53.861  1.00  6.23           H  
ATOM    451  HD1 PRO A  29      56.756  59.621  54.168  1.00  6.23           H  
ATOM    452  HD2 PRO A  29      58.392  60.194  54.588  1.00  6.23           H  
ATOM    453  N   LEU A  30      53.769  61.949  57.052  1.00  4.96           N  
ATOM    454  CA  LEU A  30      52.342  61.778  57.267  1.00  4.96           C  
ATOM    455  C   LEU A  30      51.646  62.919  56.517  1.00  4.96           C  
ATOM    456  O   LEU A  30      51.471  64.018  57.043  1.00  4.96           O  
ATOM    457  CB  LEU A  30      52.053  61.777  58.784  1.00  4.96           C  
ATOM    458  CG  LEU A  30      50.557  61.725  59.158  1.00  4.96           C  
ATOM    459  CD1 LEU A  30      49.860  60.460  58.659  1.00  4.96           C  
ATOM    460  CD2 LEU A  30      50.392  61.771  60.676  1.00  4.96           C  
ATOM    461  H   LEU A  30      54.198  62.753  57.481  1.00  4.96           H  
ATOM    462  HA  LEU A  30      52.008  60.831  56.845  1.00  4.96           H  
ATOM    463  HB1 LEU A  30      52.478  62.683  59.216  1.00  4.96           H  
ATOM    464  HB2 LEU A  30      52.563  60.926  59.237  1.00  4.96           H  
ATOM    465  HG  LEU A  30      50.044  62.590  58.743  1.00  4.96           H  
ATOM    466 1HD1 LEU A  30      48.815  60.460  58.969  1.00  4.96           H  
ATOM    467 2HD1 LEU A  30      49.886  60.439  57.573  1.00  4.96           H  
ATOM    468 3HD1 LEU A  30      50.354  59.576  59.055  1.00  4.96           H  
ATOM    469 1HD2 LEU A  30      49.332  61.824  60.920  1.00  4.96           H  
ATOM    470 2HD2 LEU A  30      50.842  60.886  61.126  1.00  4.96           H  
ATOM    471 3HD2 LEU A  30      50.885  62.662  61.063  1.00  4.96           H  
ATOM    472  N   VAL A  31      51.362  62.667  55.244  1.00  4.99           N  
ATOM    473  CA  VAL A  31      50.859  63.656  54.291  1.00  4.99           C  
ATOM    474  C   VAL A  31      49.351  63.705  54.296  1.00  4.99           C  
ATOM    475  O   VAL A  31      48.679  62.686  54.343  1.00  4.99           O  
ATOM    476  CB  VAL A  31      51.378  63.407  52.857  1.00  4.99           C  
ATOM    477  CG1 VAL A  31      52.807  63.946  52.717  1.00  4.99           C  
ATOM    478  CG2 VAL A  31      51.362  61.930  52.443  1.00  4.99           C  
ATOM    479  H   VAL A  31      51.432  61.709  54.919  1.00  4.99           H  
ATOM    480  HA  VAL A  31      51.209  64.639  54.602  1.00  4.99           H  
ATOM    481  HB  VAL A  31      50.753  63.963  52.157  1.00  4.99           H  
ATOM    482 1HG1 VAL A  31      53.194  63.717  51.723  1.00  4.99           H  
ATOM    483 2HG1 VAL A  31      52.808  65.027  52.852  1.00  4.99           H  
ATOM    484 3HG1 VAL A  31      53.448  63.497  53.470  1.00  4.99           H  
ATOM    485 1HG2 VAL A  31      51.676  61.836  51.402  1.00  4.99           H  
ATOM    486 2HG2 VAL A  31      52.036  61.349  53.069  1.00  4.99           H  
ATOM    487 3HG2 VAL A  31      50.353  61.529  52.539  1.00  4.99           H  
ATOM    488  N   GLU A  32      48.796  64.902  54.217  1.00  5.38           N  
ATOM    489  CA  GLU A  32      47.382  65.116  53.941  1.00  5.38           C  
ATOM    490  C   GLU A  32      46.959  64.430  52.646  1.00  5.38           C  
ATOM    491  O   GLU A  32      47.654  64.489  51.630  1.00  5.38           O  
ATOM    492  CB  GLU A  32      47.220  66.647  53.781  1.00  5.38           C  
ATOM    493  CG  GLU A  32      45.784  67.192  53.826  1.00  5.38           C  
ATOM    494  CD  GLU A  32      45.197  67.250  55.243  1.00  5.38           C  
ATOM    495  OE1 GLU A  32      43.963  67.395  55.387  1.00  5.38           O  
ATOM    496  OE2 GLU A  32      45.924  67.029  56.238  1.00  5.38           O1-
ATOM    497  H   GLU A  32      49.392  65.714  54.221  1.00  5.38           H  
ATOM    498  HA  GLU A  32      46.774  64.765  54.773  1.00  5.38           H  
ATOM    499  HB1 GLU A  32      47.656  66.938  52.824  1.00  5.38           H  
ATOM    500  HB2 GLU A  32      47.807  67.159  54.546  1.00  5.38           H  
ATOM    501  HG1 GLU A  32      45.147  66.583  53.182  1.00  5.38           H  
ATOM    502  HG2 GLU A  32      45.794  68.206  53.420  1.00  5.38           H  
ATOM    503  N   CYS A  33      45.802  63.788  52.679  1.00  5.52           N  
ATOM    504  CA  CYS A  33      45.293  63.008  51.565  1.00  5.52           C  
ATOM    505  C   CYS A  33      43.793  63.239  51.483  1.00  5.52           C  
ATOM    506  O   CYS A  33      43.103  63.240  52.499  1.00  5.52           O  
ATOM    507  CB  CYS A  33      45.504  61.519  51.894  1.00  5.52           C  
ATOM    508  SG  CYS A  33      47.243  61.124  52.178  1.00  5.52           S  
ATOM    509  H   CYS A  33      45.246  63.803  53.530  1.00  5.52           H  
ATOM    510  HA  CYS A  33      45.781  63.271  50.625  1.00  5.52           H  
ATOM    511  HB1 CYS A  33      45.131  60.903  51.076  1.00  5.52           H  
ATOM    512  HB2 CYS A  33      44.940  61.264  52.794  1.00  5.52           H  
ATOM    513  HG  CYS A  33      47.505  62.081  53.081  1.00  5.52           H  
ATOM    514  N   ASN A  34      43.277  63.393  50.270  1.00  5.74           N  
ATOM    515  CA  ASN A  34      41.894  63.822  50.079  1.00  5.74           C  
ATOM    516  C   ASN A  34      40.827  62.851  50.620  1.00  5.74           C  
ATOM    517  O   ASN A  34      39.731  63.306  50.935  1.00  5.74           O  
ATOM    518  CB  ASN A  34      41.649  64.048  48.574  1.00  5.74           C  
ATOM    519  CG  ASN A  34      42.724  64.878  47.905  1.00  5.74           C  
ATOM    520  ND2 ASN A  34      42.625  66.187  47.943  1.00  5.74           N  
ATOM    521  OD1 ASN A  34      43.697  64.355  47.386  1.00  5.74           O  
ATOM    522  H   ASN A  34      43.895  63.400  49.469  1.00  5.74           H  
ATOM    523  HA  ASN A  34      41.752  64.767  50.608  1.00  5.74           H  
ATOM    524  HB1 ASN A  34      40.684  64.537  48.440  1.00  5.74           H  
ATOM    525  HB2 ASN A  34      41.606  63.085  48.063  1.00  5.74           H  
ATOM    526 1HD2 ASN A  34      41.859  66.629  48.422  1.00  5.74           H  
ATOM    527 2HD2 ASN A  34      43.375  66.705  47.517  1.00  5.74           H  
ATOM    528  N   ASP A  35      41.152  61.552  50.699  1.00  5.37           N  
ATOM    529  CA  ASP A  35      40.377  60.511  51.401  1.00  5.37           C  
ATOM    530  C   ASP A  35      41.132  59.191  51.563  1.00  5.37           C  
ATOM    531  O   ASP A  35      40.970  58.473  52.548  1.00  5.37           O  
ATOM    532  CB  ASP A  35      39.028  60.259  50.683  1.00  5.37           C  
ATOM    533  CG  ASP A  35      38.049  59.355  51.448  1.00  5.37           C  
ATOM    534  OD1 ASP A  35      37.427  59.814  52.433  1.00  5.37           O  
ATOM    535  OD2 ASP A  35      37.746  58.222  50.989  1.00  5.37           O1-
ATOM    536  H   ASP A  35      42.102  61.326  50.468  1.00  5.37           H  
ATOM    537  HA  ASP A  35      40.149  60.871  52.406  1.00  5.37           H  
ATOM    538  HB1 ASP A  35      39.220  59.843  49.698  1.00  5.37           H  
ATOM    539  HB2 ASP A  35      38.515  61.204  50.519  1.00  5.37           H  
ATOM    540  N   TYR A  36      41.966  58.859  50.575  1.00  4.30           N  
ATOM    541  CA  TYR A  36      42.562  57.532  50.507  1.00  4.30           C  
ATOM    542  C   TYR A  36      43.921  57.448  51.255  1.00  4.30           C  
ATOM    543  O   TYR A  36      44.720  58.383  51.404  1.00  4.30           O  
ATOM    544  CB  TYR A  36      42.673  57.043  49.043  1.00  4.30           C  
ATOM    545  CG  TYR A  36      41.676  57.532  47.985  1.00  4.30           C  
ATOM    546  CD1 TYR A  36      42.126  57.642  46.655  1.00  4.30           C  
ATOM    547  CD2 TYR A  36      40.335  57.871  48.270  1.00  4.30           C  
ATOM    548  CE1 TYR A  36      41.307  58.164  45.641  1.00  4.30           C  
ATOM    549  CE2 TYR A  36      39.517  58.440  47.265  1.00  4.30           C  
ATOM    550  CZ  TYR A  36      40.011  58.606  45.953  1.00  4.30           C  
ATOM    551  OH  TYR A  36      39.251  59.170  44.982  1.00  4.30           O  
ATOM    552  H   TYR A  36      41.982  59.438  49.751  1.00  4.30           H  
ATOM    553  HA  TYR A  36      41.884  56.838  51.006  1.00  4.30           H  
ATOM    554  HB1 TYR A  36      42.654  55.952  49.046  1.00  4.30           H  
ATOM    555  HB2 TYR A  36      43.661  57.334  48.693  1.00  4.30           H  
ATOM    556  HD1 TYR A  36      43.110  57.310  46.403  1.00  4.30           H  
ATOM    557  HD2 TYR A  36      39.932  57.716  49.263  1.00  4.30           H  
ATOM    558  HE1 TYR A  36      41.655  58.245  44.621  1.00  4.30           H  
ATOM    559  HE2 TYR A  36      38.503  58.746  47.481  1.00  4.30           H  
ATOM    560  HH  TYR A  36      39.600  58.960  44.091  1.00  4.30           H  
ATOM    561  N   CYS A  37      44.229  56.221  51.633  1.00  3.52           N  
ATOM    562  CA  CYS A  37      45.580  55.705  51.690  1.00  3.52           C  
ATOM    563  C   CYS A  37      45.665  54.559  50.688  1.00  3.52           C  
ATOM    564  O   CYS A  37      44.675  53.853  50.434  1.00  3.52           O  
ATOM    565  CB  CYS A  37      45.897  55.239  53.127  1.00  3.52           C  
ATOM    566  SG  CYS A  37      45.626  53.470  53.426  1.00  3.52           S  
ATOM    567  H   CYS A  37      43.497  55.527  51.659  1.00  3.52           H  
ATOM    568  HA  CYS A  37      46.291  56.481  51.406  1.00  3.52           H  
ATOM    569  HB1 CYS A  37      45.271  55.790  53.829  1.00  3.52           H  
ATOM    570  HB2 CYS A  37      46.936  55.469  53.342  1.00  3.52           H  
ATOM    571  HG  CYS A  37      44.300  53.533  53.238  1.00  3.52           H  
ATOM    572  N   PHE A  38      46.880  54.273  50.239  1.00  3.28           N  
ATOM    573  CA  PHE A  38      47.248  52.906  49.964  1.00  3.28           C  
ATOM    574  C   PHE A  38      48.594  52.542  50.553  1.00  3.28           C  
ATOM    575  O   PHE A  38      49.472  53.386  50.784  1.00  3.28           O  
ATOM    576  CB  PHE A  38      47.194  52.554  48.476  1.00  3.28           C  
ATOM    577  CG  PHE A  38      48.429  52.873  47.651  1.00  3.28           C  
ATOM    578  CD1 PHE A  38      49.112  51.835  46.984  1.00  3.28           C  
ATOM    579  CD2 PHE A  38      48.863  54.202  47.495  1.00  3.28           C  
ATOM    580  CE1 PHE A  38      50.203  52.130  46.149  1.00  3.28           C  
ATOM    581  CE2 PHE A  38      49.937  54.493  46.641  1.00  3.28           C  
ATOM    582  CZ  PHE A  38      50.608  53.460  45.968  1.00  3.28           C  
ATOM    583  H   PHE A  38      47.621  54.961  50.346  1.00  3.28           H  
ATOM    584  HA  PHE A  38      46.511  52.283  50.459  1.00  3.28           H  
ATOM    585  HB1 PHE A  38      46.312  53.004  48.026  1.00  3.28           H  
ATOM    586  HB2 PHE A  38      47.060  51.477  48.431  1.00  3.28           H  
ATOM    587  HD1 PHE A  38      48.790  50.811  47.095  1.00  3.28           H  
ATOM    588  HD2 PHE A  38      48.329  55.008  47.980  1.00  3.28           H  
ATOM    589  HE1 PHE A  38      50.722  51.339  45.628  1.00  3.28           H  
ATOM    590  HE2 PHE A  38      50.231  55.515  46.469  1.00  3.28           H  
ATOM    591  HZ  PHE A  38      51.427  53.694  45.303  1.00  3.28           H  
ATOM    592  N   LYS A  39      48.756  51.230  50.697  1.00  3.33           N  
ATOM    593  CA  LYS A  39      50.032  50.549  50.838  1.00  3.33           C  
ATOM    594  C   LYS A  39      50.118  49.417  49.832  1.00  3.33           C  
ATOM    595  O   LYS A  39      49.322  48.491  49.885  1.00  3.33           O  
ATOM    596  CB  LYS A  39      50.137  49.970  52.248  1.00  3.33           C  
ATOM    597  CG  LYS A  39      51.568  49.539  52.620  1.00  3.33           C  
ATOM    598  CD  LYS A  39      51.711  49.773  54.119  1.00  3.33           C  
ATOM    599  CE  LYS A  39      53.100  49.507  54.680  1.00  3.33           C  
ATOM    600  NZ  LYS A  39      53.305  50.266  55.938  1.00  3.33           N1+
ATOM    601  H   LYS A  39      47.922  50.653  50.613  1.00  3.33           H  
ATOM    602  HA  LYS A  39      50.848  51.248  50.651  1.00  3.33           H  
ATOM    603  HB1 LYS A  39      49.472  49.123  52.376  1.00  3.33           H  
ATOM    604  HB2 LYS A  39      49.782  50.726  52.933  1.00  3.33           H  
ATOM    605  HG1 LYS A  39      52.291  50.139  52.076  1.00  3.33           H  
ATOM    606  HG2 LYS A  39      51.746  48.499  52.370  1.00  3.33           H  
ATOM    607  HD1 LYS A  39      50.968  49.189  54.664  1.00  3.33           H  
ATOM    608  HD2 LYS A  39      51.496  50.820  54.269  1.00  3.33           H  
ATOM    609  HE1 LYS A  39      53.843  49.824  53.947  1.00  3.33           H  
ATOM    610  HE2 LYS A  39      53.218  48.434  54.845  1.00  3.33           H  
ATOM    611  HZ1 LYS A  39      52.450  50.369  56.478  1.00  3.33           H  
ATOM    612  HZ2 LYS A  39      54.031  49.847  56.518  1.00  3.33           H  
ATOM    613  HZ3 LYS A  39      53.643  51.198  55.743  1.00  3.33           H  
ATOM    614  N   TRP A  40      51.079  49.471  48.936  1.00  3.12           N  
ATOM    615  CA  TRP A  40      51.561  48.303  48.230  1.00  3.12           C  
ATOM    616  C   TRP A  40      52.768  47.725  48.958  1.00  3.12           C  
ATOM    617  O   TRP A  40      53.615  48.464  49.445  1.00  3.12           O  
ATOM    618  CB  TRP A  40      51.955  48.714  46.811  1.00  3.12           C  
ATOM    619  CG  TRP A  40      52.266  47.612  45.850  1.00  3.12           C  
ATOM    620  CD1 TRP A  40      51.630  46.421  45.777  1.00  3.12           C  
ATOM    621  CD2 TRP A  40      53.179  47.641  44.710  1.00  3.12           C  
ATOM    622  CE2 TRP A  40      52.920  46.494  43.903  1.00  3.12           C  
ATOM    623  CE3 TRP A  40      54.142  48.556  44.236  1.00  3.12           C  
ATOM    624  NE1 TRP A  40      52.032  45.746  44.643  1.00  3.12           N  
ATOM    625  CZ2 TRP A  40      53.525  46.301  42.654  1.00  3.12           C  
ATOM    626  CZ3 TRP A  40      54.779  48.361  42.996  1.00  3.12           C  
ATOM    627  CH2 TRP A  40      54.452  47.253  42.194  1.00  3.12           C  
ATOM    628  H   TRP A  40      51.613  50.330  48.843  1.00  3.12           H  
ATOM    629  HA  TRP A  40      50.777  47.549  48.174  1.00  3.12           H  
ATOM    630  HB1 TRP A  40      52.811  49.389  46.859  1.00  3.12           H  
ATOM    631  HB2 TRP A  40      51.122  49.269  46.383  1.00  3.12           H  
ATOM    632  HD1 TRP A  40      50.855  46.090  46.453  1.00  3.12           H  
ATOM    633  HE1 TRP A  40      51.672  44.843  44.368  1.00  3.12           H  
ATOM    634  HE3 TRP A  40      54.377  49.428  44.826  1.00  3.12           H  
ATOM    635  HZ2 TRP A  40      53.292  45.428  42.061  1.00  3.12           H  
ATOM    636  HZ3 TRP A  40      55.513  49.077  42.646  1.00  3.12           H  
ATOM    637  HH2 TRP A  40      54.926  47.127  41.230  1.00  3.12           H  
ATOM    638  N   ILE A  41      52.836  46.405  48.989  1.00  3.50           N  
ATOM    639  CA  ILE A  41      53.940  45.530  49.321  1.00  3.50           C  
ATOM    640  C   ILE A  41      54.037  44.487  48.204  1.00  3.50           C  
ATOM    641  O   ILE A  41      53.344  43.473  48.232  1.00  3.50           O  
ATOM    642  CB  ILE A  41      53.817  44.883  50.725  1.00  3.50           C  
ATOM    643  CG1 ILE A  41      54.019  45.952  51.816  1.00  3.50           C  
ATOM    644  CG2 ILE A  41      54.894  43.792  50.887  1.00  3.50           C  
ATOM    645  CD1 ILE A  41      53.969  45.432  53.258  1.00  3.50           C  
ATOM    646  H   ILE A  41      52.022  45.915  48.627  1.00  3.50           H  
ATOM    647  HA  ILE A  41      54.862  46.108  49.304  1.00  3.50           H  
ATOM    648  HB  ILE A  41      52.829  44.432  50.838  1.00  3.50           H  
ATOM    649 1HG1 ILE A  41      53.252  46.717  51.704  1.00  3.50           H  
ATOM    650 2HG1 ILE A  41      54.997  46.398  51.666  1.00  3.50           H  
ATOM    651 1HG2 ILE A  41      54.929  43.423  51.905  1.00  3.50           H  
ATOM    652 2HG2 ILE A  41      54.660  42.929  50.263  1.00  3.50           H  
ATOM    653 3HG2 ILE A  41      55.864  44.193  50.596  1.00  3.50           H  
ATOM    654  HD1 ILE A  41      53.810  46.267  53.940  1.00  3.50           H  
ATOM    655  HD2 ILE A  41      53.160  44.710  53.358  1.00  3.50           H  
ATOM    656  HD3 ILE A  41      54.911  44.955  53.524  1.00  3.50           H  
ATOM    657  N   LEU A  42      54.884  44.730  47.208  1.00  3.45           N  
ATOM    658  CA  LEU A  42      55.232  43.726  46.209  1.00  3.45           C  
ATOM    659  C   LEU A  42      56.532  43.040  46.609  1.00  3.45           C  
ATOM    660  O   LEU A  42      57.529  43.703  46.904  1.00  3.45           O  
ATOM    661  CB  LEU A  42      55.373  44.374  44.813  1.00  3.45           C  
ATOM    662  CG  LEU A  42      56.271  43.653  43.772  1.00  3.45           C  
ATOM    663  CD1 LEU A  42      55.547  42.448  43.174  1.00  3.45           C  
ATOM    664  CD2 LEU A  42      56.680  44.582  42.633  1.00  3.45           C  
ATOM    665  H   LEU A  42      55.508  45.521  47.304  1.00  3.45           H  
ATOM    666  HA  LEU A  42      54.448  42.973  46.146  1.00  3.45           H  
ATOM    667  HB1 LEU A  42      55.740  45.386  44.932  1.00  3.45           H  
ATOM    668  HB2 LEU A  42      54.377  44.437  44.394  1.00  3.45           H  
ATOM    669  HG  LEU A  42      57.199  43.313  44.227  1.00  3.45           H  
ATOM    670 1HD1 LEU A  42      55.282  41.735  43.949  1.00  3.45           H  
ATOM    671 2HD1 LEU A  42      54.633  42.768  42.672  1.00  3.45           H  
ATOM    672 3HD1 LEU A  42      56.184  41.947  42.443  1.00  3.45           H  
ATOM    673 1HD2 LEU A  42      57.373  44.063  41.970  1.00  3.45           H  
ATOM    674 2HD2 LEU A  42      55.808  44.882  42.059  1.00  3.45           H  
ATOM    675 3HD2 LEU A  42      57.177  45.467  43.028  1.00  3.45           H  
ATOM    676  N   ARG A  43      56.555  41.708  46.528  1.00  4.37           N  
ATOM    677  CA  ARG A  43      57.756  40.907  46.781  1.00  4.37           C  
ATOM    678  C   ARG A  43      58.022  39.843  45.714  1.00  4.37           C  
ATOM    679  O   ARG A  43      58.460  38.740  46.025  1.00  4.37           O  
ATOM    680  CB  ARG A  43      57.809  40.430  48.253  1.00  4.37           C  
ATOM    681  CG  ARG A  43      57.702  41.625  49.227  1.00  4.37           C  
ATOM    682  CD  ARG A  43      58.097  41.325  50.677  1.00  4.37           C  
ATOM    683  NE  ARG A  43      57.783  42.449  51.595  1.00  4.37           N  
ATOM    684  CZ  ARG A  43      58.376  43.635  51.694  1.00  4.37           C  
ATOM    685  NH1 ARG A  43      58.036  44.455  52.656  1.00  4.37           N1+
ATOM    686  NH2 ARG A  43      59.289  44.028  50.849  1.00  4.37           N  
ATOM    687  H   ARG A  43      55.683  41.238  46.282  1.00  4.37           H  
ATOM    688  HA  ARG A  43      58.599  41.577  46.652  1.00  4.37           H  
ATOM    689  HB1 ARG A  43      58.763  39.927  48.421  1.00  4.37           H  
ATOM    690  HB2 ARG A  43      57.001  39.724  48.449  1.00  4.37           H  
ATOM    691  HG1 ARG A  43      56.675  41.993  49.220  1.00  4.37           H  
ATOM    692  HG2 ARG A  43      58.357  42.417  48.874  1.00  4.37           H  
ATOM    693  HD1 ARG A  43      59.163  41.093  50.718  1.00  4.37           H  
ATOM    694  HD2 ARG A  43      57.545  40.442  51.006  1.00  4.37           H  
ATOM    695  HE  ARG A  43      56.999  42.290  52.206  1.00  4.37           H  
ATOM    696 1HH1 ARG A  43      57.428  44.130  53.382  1.00  4.37           H  
ATOM    697 2HH1 ARG A  43      58.558  45.306  52.807  1.00  4.37           H  
ATOM    698 1HH2 ARG A  43      59.461  43.460  50.034  1.00  4.37           H  
ATOM    699 2HH2 ARG A  43      59.694  44.941  50.922  1.00  4.37           H  
ATOM    700  N   GLY A  44      57.797  40.241  44.456  1.00  5.10           N  
ATOM    701  CA  GLY A  44      58.115  39.552  43.196  1.00  5.10           C  
ATOM    702  C   GLY A  44      59.205  38.491  43.276  1.00  5.10           C  
ATOM    703  O   GLY A  44      60.355  38.806  43.564  1.00  5.10           O  
ATOM    704  H   GLY A  44      57.378  41.152  44.359  1.00  5.10           H  
ATOM    705  HA1 GLY A  44      58.426  40.291  42.457  1.00  5.10           H  
ATOM    706  HA2 GLY A  44      57.202  39.089  42.824  1.00  5.10           H  
ATOM    707  N   SER A  45      58.863  37.245  42.965  1.00  6.37           N  
ATOM    708  CA  SER A  45      59.748  36.068  42.992  1.00  6.37           C  
ATOM    709  C   SER A  45      61.117  36.286  42.365  1.00  6.37           C  
ATOM    710  O   SER A  45      62.128  35.791  42.878  1.00  6.37           O  
ATOM    711  CB  SER A  45      59.029  34.923  42.261  1.00  6.37           C  
ATOM    712  OG  SER A  45      58.663  35.325  40.950  1.00  6.37           O  
ATOM    713  H   SER A  45      57.915  37.105  42.616  1.00  6.37           H  
ATOM    714  HA  SER A  45      59.897  35.771  44.028  1.00  6.37           H  
ATOM    715  HB1 SER A  45      58.129  34.646  42.814  1.00  6.37           H  
ATOM    716  HB2 SER A  45      59.689  34.056  42.206  1.00  6.37           H  
ATOM    717  HG  SER A  45      57.840  35.879  41.021  1.00  6.37           H  
ATOM    718  N   ASN A  46      61.126  37.092  41.308  1.00  6.68           N  
ATOM    719  CA  ASN A  46      62.280  37.405  40.492  1.00  6.68           C  
ATOM    720  C   ASN A  46      62.818  38.841  40.670  1.00  6.68           C  
ATOM    721  O   ASN A  46      63.691  39.281  39.929  1.00  6.68           O  
ATOM    722  CB  ASN A  46      61.939  37.035  39.035  1.00  6.68           C  
ATOM    723  CG  ASN A  46      61.966  35.531  38.803  1.00  6.68           C  
ATOM    724  ND2 ASN A  46      60.908  34.807  39.081  1.00  6.68           N  
ATOM    725  OD1 ASN A  46      62.962  34.970  38.384  1.00  6.68           O  
ATOM    726  H   ASN A  46      60.223  37.412  40.983  1.00  6.68           H  
ATOM    727  HA  ASN A  46      63.110  36.763  40.793  1.00  6.68           H  
ATOM    728  HB1 ASN A  46      62.684  37.470  38.368  1.00  6.68           H  
ATOM    729  HB2 ASN A  46      60.965  37.436  38.754  1.00  6.68           H  
ATOM    730 1HD2 ASN A  46      60.074  35.207  39.493  1.00  6.68           H  
ATOM    731 2HD2 ASN A  46      60.980  33.832  38.860  1.00  6.68           H  
ATOM    732  N   GLY A  47      62.322  39.566  41.672  1.00  6.89           N  
ATOM    733  CA  GLY A  47      62.627  40.971  41.907  1.00  6.89           C  
ATOM    734  C   GLY A  47      61.923  41.510  43.177  1.00  6.89           C  
ATOM    735  O   GLY A  47      60.991  42.304  43.102  1.00  6.89           O  
ATOM    736  H   GLY A  47      61.601  39.145  42.246  1.00  6.89           H  
ATOM    737  HA1 GLY A  47      62.292  41.559  41.051  1.00  6.89           H  
ATOM    738  HA2 GLY A  47      63.704  41.099  42.013  1.00  6.89           H  
ATOM    739  N   ARG A  48      62.323  41.002  44.353  1.00  6.00           N  
ATOM    740  CA  ARG A  48      61.575  40.998  45.641  1.00  6.00           C  
ATOM    741  C   ARG A  48      61.388  42.299  46.462  1.00  6.00           C  
ATOM    742  O   ARG A  48      60.666  42.228  47.460  1.00  6.00           O  
ATOM    743  CB  ARG A  48      62.196  39.893  46.540  1.00  6.00           C  
ATOM    744  CG  ARG A  48      62.090  38.496  45.899  1.00  6.00           C  
ATOM    745  CD  ARG A  48      62.822  37.350  46.595  1.00  6.00           C  
ATOM    746  NE  ARG A  48      62.873  36.200  45.670  1.00  6.00           N  
ATOM    747  CZ  ARG A  48      63.188  34.944  45.910  1.00  6.00           C  
ATOM    748  NH1 ARG A  48      63.236  34.109  44.914  1.00  6.00           N1+
ATOM    749  NH2 ARG A  48      63.466  34.503  47.105  1.00  6.00           N  
ATOM    750  H   ARG A  48      63.099  40.363  44.290  1.00  6.00           H  
ATOM    751  HA  ARG A  48      60.559  40.690  45.399  1.00  6.00           H  
ATOM    752  HB1 ARG A  48      61.680  39.861  47.500  1.00  6.00           H  
ATOM    753  HB2 ARG A  48      63.245  40.130  46.722  1.00  6.00           H  
ATOM    754  HG1 ARG A  48      62.492  38.544  44.887  1.00  6.00           H  
ATOM    755  HG2 ARG A  48      61.037  38.222  45.849  1.00  6.00           H  
ATOM    756  HD1 ARG A  48      62.290  37.090  47.513  1.00  6.00           H  
ATOM    757  HD2 ARG A  48      63.841  37.666  46.838  1.00  6.00           H  
ATOM    758  HE  ARG A  48      62.638  36.387  44.701  1.00  6.00           H  
ATOM    759 1HH1 ARG A  48      62.988  34.460  43.991  1.00  6.00           H  
ATOM    760 2HH1 ARG A  48      63.531  33.160  45.037  1.00  6.00           H  
ATOM    761 1HH2 ARG A  48      63.434  35.146  47.875  1.00  6.00           H  
ATOM    762 2HH2 ARG A  48      63.662  33.531  47.252  1.00  6.00           H  
ATOM    763  N   PRO A  49      62.009  43.460  46.180  1.00  5.22           N  
ATOM    764  CA  PRO A  49      61.829  44.633  47.030  1.00  5.22           C  
ATOM    765  C   PRO A  49      60.908  45.704  46.437  1.00  5.22           C  
ATOM    766  O   PRO A  49      61.366  46.618  45.756  1.00  5.22           O  
ATOM    767  CB  PRO A  49      63.258  45.156  47.222  1.00  5.22           C  
ATOM    768  CG  PRO A  49      63.917  44.894  45.869  1.00  5.22           C  
ATOM    769  CD  PRO A  49      63.213  43.630  45.371  1.00  5.22           C  
ATOM    770  HA  PRO A  49      61.446  44.373  48.016  1.00  5.22           H  
ATOM    771  HB1 PRO A  49      63.278  46.213  47.485  1.00  5.22           H  
ATOM    772  HB2 PRO A  49      63.760  44.569  47.991  1.00  5.22           H  
ATOM    773  HG1 PRO A  49      63.723  45.721  45.184  1.00  5.22           H  
ATOM    774  HG2 PRO A  49      64.991  44.740  45.974  1.00  5.22           H  
ATOM    775  HD1 PRO A  49      62.958  43.748  44.318  1.00  5.22           H  
ATOM    776  HD2 PRO A  49      63.881  42.779  45.511  1.00  5.22           H  
ATOM    777  N   GLN A  50      59.613  45.674  46.775  1.00  4.85           N  
ATOM    778  CA  GLN A  50      58.823  46.908  46.774  1.00  4.85           C  
ATOM    779  C   GLN A  50      57.900  47.106  47.973  1.00  4.85           C  
ATOM    780  O   GLN A  50      57.172  46.219  48.412  1.00  4.85           O  
ATOM    781  CB  GLN A  50      58.140  47.186  45.419  1.00  4.85           C  
ATOM    782  CG  GLN A  50      58.098  48.691  45.047  1.00  4.85           C  
ATOM    783  CD  GLN A  50      59.190  49.199  44.096  1.00  4.85           C  
ATOM    784  NE2 GLN A  50      60.420  48.748  44.181  1.00  4.85           N  
ATOM    785  OE1 GLN A  50      58.952  50.037  43.238  1.00  4.85           O  
ATOM    786  H   GLN A  50      59.199  44.840  47.179  1.00  4.85           H  
ATOM    787  HA  GLN A  50      59.559  47.708  46.879  1.00  4.85           H  
ATOM    788  HB1 GLN A  50      57.117  46.838  45.495  1.00  4.85           H  
ATOM    789  HB2 GLN A  50      58.632  46.630  44.620  1.00  4.85           H  
ATOM    790  HG1 GLN A  50      58.123  49.302  45.947  1.00  4.85           H  
ATOM    791  HG2 GLN A  50      57.144  48.878  44.557  1.00  4.85           H  
ATOM    792 1HE2 GLN A  50      60.681  48.025  44.843  1.00  4.85           H  
ATOM    793 2HE2 GLN A  50      61.088  49.107  43.522  1.00  4.85           H  
ATOM    794  N   LEU A  51      57.896  48.347  48.453  1.00  4.08           N  
ATOM    795  CA  LEU A  51      56.792  48.934  49.192  1.00  4.08           C  
ATOM    796  C   LEU A  51      56.535  50.296  48.564  1.00  4.08           C  
ATOM    797  O   LEU A  51      57.468  51.031  48.286  1.00  4.08           O  
ATOM    798  CB  LEU A  51      57.102  48.962  50.699  1.00  4.08           C  
ATOM    799  CG  LEU A  51      55.864  49.132  51.606  1.00  4.08           C  
ATOM    800  CD1 LEU A  51      56.096  48.634  53.039  1.00  4.08           C  
ATOM    801  CD2 LEU A  51      55.292  50.550  51.619  1.00  4.08           C  
ATOM    802  H   LEU A  51      58.541  49.012  48.038  1.00  4.08           H  
ATOM    803  HA  LEU A  51      55.919  48.307  49.029  1.00  4.08           H  
ATOM    804  HB1 LEU A  51      57.803  49.766  50.898  1.00  4.08           H  
ATOM    805  HB2 LEU A  51      57.578  48.015  50.953  1.00  4.08           H  
ATOM    806  HG  LEU A  51      55.097  48.475  51.233  1.00  4.08           H  
ATOM    807 1HD1 LEU A  51      56.697  47.727  53.019  1.00  4.08           H  
ATOM    808 2HD1 LEU A  51      56.594  49.393  53.639  1.00  4.08           H  
ATOM    809 3HD1 LEU A  51      55.145  48.378  53.487  1.00  4.08           H  
ATOM    810 1HD2 LEU A  51      55.016  50.854  52.623  1.00  4.08           H  
ATOM    811 2HD2 LEU A  51      56.030  51.266  51.251  1.00  4.08           H  
ATOM    812 3HD2 LEU A  51      54.420  50.595  50.970  1.00  4.08           H  
ATOM    813  N   ILE A  52      55.286  50.635  48.305  1.00  4.43           N  
ATOM    814  CA  ILE A  52      54.920  51.994  47.925  1.00  4.43           C  
ATOM    815  C   ILE A  52      53.689  52.350  48.726  1.00  4.43           C  
ATOM    816  O   ILE A  52      52.603  51.867  48.426  1.00  4.43           O  
ATOM    817  CB  ILE A  52      54.686  52.178  46.404  1.00  4.43           C  
ATOM    818  CG1 ILE A  52      55.963  51.847  45.598  1.00  4.43           C  
ATOM    819  CG2 ILE A  52      54.236  53.626  46.123  1.00  4.43           C  
ATOM    820  CD1 ILE A  52      55.838  52.029  44.079  1.00  4.43           C  
ATOM    821  H   ILE A  52      54.549  49.977  48.531  1.00  4.43           H  
ATOM    822  HA  ILE A  52      55.709  52.686  48.220  1.00  4.43           H  
ATOM    823  HB  ILE A  52      53.890  51.504  46.084  1.00  4.43           H  
ATOM    824 1HG1 ILE A  52      56.225  50.807  45.777  1.00  4.43           H  
ATOM    825 2HG1 ILE A  52      56.786  52.468  45.951  1.00  4.43           H  
ATOM    826 1HG2 ILE A  52      53.989  53.756  45.071  1.00  4.43           H  
ATOM    827 2HG2 ILE A  52      53.351  53.893  46.698  1.00  4.43           H  
ATOM    828 3HG2 ILE A  52      55.037  54.320  46.378  1.00  4.43           H  
ATOM    829  HD1 ILE A  52      55.781  53.087  43.827  1.00  4.43           H  
ATOM    830  HD2 ILE A  52      56.718  51.609  43.593  1.00  4.43           H  
ATOM    831  HD3 ILE A  52      54.948  51.516  43.711  1.00  4.43           H  
ATOM    832  N   ARG A  53      53.832  53.165  49.771  1.00  3.98           N  
ATOM    833  CA  ARG A  53      52.655  53.778  50.354  1.00  3.98           C  
ATOM    834  C   ARG A  53      52.493  55.145  49.736  1.00  3.98           C  
ATOM    835  O   ARG A  53      53.476  55.871  49.603  1.00  3.98           O  
ATOM    836  CB  ARG A  53      52.925  53.955  51.841  1.00  3.98           C  
ATOM    837  CG  ARG A  53      52.481  52.908  52.845  1.00  3.98           C  
ATOM    838  CD  ARG A  53      52.667  53.429  54.290  1.00  3.98           C  
ATOM    839  NE  ARG A  53      54.066  53.808  54.546  1.00  3.98           N  
ATOM    840  CZ  ARG A  53      54.888  53.555  55.543  1.00  3.98           C  
ATOM    841  NH1 ARG A  53      56.139  53.887  55.435  1.00  3.98           N1+
ATOM    842  NH2 ARG A  53      54.518  52.955  56.640  1.00  3.98           N  
ATOM    843  H   ARG A  53      54.741  53.578  49.966  1.00  3.98           H  
ATOM    844  HA  ARG A  53      51.753  53.202  50.185  1.00  3.98           H  
ATOM    845  HB1 ARG A  53      52.461  54.887  52.137  1.00  3.98           H  
ATOM    846  HB2 ARG A  53      54.006  54.012  51.934  1.00  3.98           H  
ATOM    847  HG1 ARG A  53      53.091  52.024  52.709  1.00  3.98           H  
ATOM    848  HG2 ARG A  53      51.438  52.672  52.656  1.00  3.98           H  
ATOM    849  HD1 ARG A  53      52.345  52.677  54.999  1.00  3.98           H  
ATOM    850  HD2 ARG A  53      52.034  54.308  54.424  1.00  3.98           H  
ATOM    851  HE  ARG A  53      54.450  54.433  53.839  1.00  3.98           H  
ATOM    852 1HH1 ARG A  53      56.426  54.522  54.701  1.00  3.98           H  
ATOM    853 2HH1 ARG A  53      56.827  53.646  56.127  1.00  3.98           H  
ATOM    854 1HH2 ARG A  53      53.541  52.992  56.890  1.00  3.98           H  
ATOM    855 2HH2 ARG A  53      55.190  52.904  57.392  1.00  3.98           H  
ATOM    856  N   ASN A  54      51.254  55.511  49.436  1.00  4.07           N  
ATOM    857  CA  ASN A  54      50.956  56.916  49.173  1.00  4.07           C  
ATOM    858  C   ASN A  54      49.533  57.312  49.497  1.00  4.07           C  
ATOM    859  O   ASN A  54      48.783  56.504  50.040  1.00  4.07           O  
ATOM    860  CB  ASN A  54      51.544  57.401  47.818  1.00  4.07           C  
ATOM    861  CG  ASN A  54      52.562  58.517  48.044  1.00  4.07           C  
ATOM    862  ND2 ASN A  54      53.694  58.498  47.377  1.00  4.07           N  
ATOM    863  OD1 ASN A  54      52.341  59.398  48.870  1.00  4.07           O  
ATOM    864  H   ASN A  54      50.491  54.871  49.615  1.00  4.07           H  
ATOM    865  HA  ASN A  54      51.509  57.446  49.949  1.00  4.07           H  
ATOM    866  HB1 ASN A  54      50.763  57.768  47.156  1.00  4.07           H  
ATOM    867  HB2 ASN A  54      52.060  56.581  47.319  1.00  4.07           H  
ATOM    868 1HD2 ASN A  54      54.007  57.710  46.809  1.00  4.07           H  
ATOM    869 2HD2 ASN A  54      54.430  59.138  47.633  1.00  4.07           H  
ATOM    870  N   CYS A  55      49.191  58.569  49.247  1.00  4.10           N  
ATOM    871  CA  CYS A  55      47.840  59.074  49.415  1.00  4.10           C  
ATOM    872  C   CYS A  55      46.856  58.214  48.613  1.00  4.10           C  
ATOM    873  O   CYS A  55      46.146  57.353  49.124  1.00  4.10           O  
ATOM    874  CB  CYS A  55      47.837  60.559  48.955  1.00  4.10           C  
ATOM    875  SG  CYS A  55      49.276  61.500  49.552  1.00  4.10           S  
ATOM    876  H   CYS A  55      49.910  59.224  48.960  1.00  4.10           H  
ATOM    877  HA  CYS A  55      47.558  59.010  50.465  1.00  4.10           H  
ATOM    878  HB1 CYS A  55      46.920  61.047  49.283  1.00  4.10           H  
ATOM    879  HB2 CYS A  55      47.873  60.617  47.867  1.00  4.10           H  
ATOM    880  HG  CYS A  55      48.784  61.793  50.765  1.00  4.10           H  
ATOM    881  N   SER A  56      46.850  58.441  47.311  1.00  4.57           N  
ATOM    882  CA  SER A  56      45.636  58.345  46.534  1.00  4.57           C  
ATOM    883  C   SER A  56      45.952  58.279  45.053  1.00  4.57           C  
ATOM    884  O   SER A  56      47.092  58.477  44.640  1.00  4.57           O  
ATOM    885  CB  SER A  56      44.751  59.584  46.817  1.00  4.57           C  
ATOM    886  OG  SER A  56      45.486  60.790  46.684  1.00  4.57           O  
ATOM    887  H   SER A  56      47.553  59.060  46.933  1.00  4.57           H  
ATOM    888  HA  SER A  56      45.112  57.437  46.817  1.00  4.57           H  
ATOM    889  HB1 SER A  56      44.362  59.522  47.834  1.00  4.57           H  
ATOM    890  HB2 SER A  56      43.909  59.606  46.126  1.00  4.57           H  
ATOM    891  HG  SER A  56      44.869  61.526  46.584  1.00  4.57           H  
ATOM    892  N   SER A  57      44.927  57.969  44.262  1.00  6.22           N  
ATOM    893  CA  SER A  57      44.938  57.943  42.799  1.00  6.22           C  
ATOM    894  C   SER A  57      46.187  57.354  42.137  1.00  6.22           C  
ATOM    895  O   SER A  57      46.655  57.802  41.090  1.00  6.22           O  
ATOM    896  CB  SER A  57      44.544  59.315  42.244  1.00  6.22           C  
ATOM    897  OG  SER A  57      43.307  59.716  42.817  1.00  6.22           O  
ATOM    898  H   SER A  57      44.013  57.916  44.679  1.00  6.22           H  
ATOM    899  HA  SER A  57      44.132  57.271  42.504  1.00  6.22           H  
ATOM    900  HB1 SER A  57      44.443  59.263  41.159  1.00  6.22           H  
ATOM    901  HB2 SER A  57      45.316  60.043  42.497  1.00  6.22           H  
ATOM    902  HG  SER A  57      42.581  59.215  42.410  1.00  6.22           H  
ATOM    903  N   SER A  58      46.712  56.318  42.786  1.00  7.87           N  
ATOM    904  CA  SER A  58      47.952  55.635  42.468  1.00  7.87           C  
ATOM    905  C   SER A  58      47.625  54.210  42.034  1.00  7.87           C  
ATOM    906  O   SER A  58      46.748  54.035  41.187  1.00  7.87           O  
ATOM    907  CB  SER A  58      48.926  55.770  43.642  1.00  7.87           C  
ATOM    908  OG  SER A  58      50.192  55.259  43.273  1.00  7.87           O  
ATOM    909  H   SER A  58      46.241  56.052  43.632  1.00  7.87           H  
ATOM    910  HA  SER A  58      48.416  56.125  41.610  1.00  7.87           H  
ATOM    911  HB1 SER A  58      48.538  55.220  44.497  1.00  7.87           H  
ATOM    912  HB2 SER A  58      49.031  56.822  43.915  1.00  7.87           H  
ATOM    913  HG  SER A  58      50.723  55.985  42.921  1.00  7.87           H  
ATOM    914  N   LEU A  59      48.303  53.199  42.571  1.00  6.69           N  
ATOM    915  CA  LEU A  59      48.315  51.833  42.066  1.00  6.69           C  
ATOM    916  C   LEU A  59      46.965  51.137  41.868  1.00  6.69           C  
ATOM    917  O   LEU A  59      46.550  50.329  42.685  1.00  6.69           O  
ATOM    918  CB  LEU A  59      49.295  50.999  42.910  1.00  6.69           C  
ATOM    919  CG  LEU A  59      49.658  49.647  42.264  1.00  6.69           C  
ATOM    920  CD1 LEU A  59      50.546  49.814  41.025  1.00  6.69           C  
ATOM    921  CD2 LEU A  59      50.419  48.799  43.270  1.00  6.69           C  
ATOM    922  H   LEU A  59      49.020  53.450  43.241  1.00  6.69           H  
ATOM    923  HA  LEU A  59      48.754  51.908  41.071  1.00  6.69           H  
ATOM    924  HB1 LEU A  59      48.841  50.821  43.886  1.00  6.69           H  
ATOM    925  HB2 LEU A  59      50.214  51.567  43.066  1.00  6.69           H  
ATOM    926  HG  LEU A  59      48.758  49.106  41.979  1.00  6.69           H  
ATOM    927 1HD1 LEU A  59      50.838  48.832  40.652  1.00  6.69           H  
ATOM    928 2HD1 LEU A  59      50.005  50.330  40.235  1.00  6.69           H  
ATOM    929 3HD1 LEU A  59      51.447  50.376  41.278  1.00  6.69           H  
ATOM    930 1HD2 LEU A  59      50.620  47.815  42.847  1.00  6.69           H  
ATOM    931 2HD2 LEU A  59      51.360  49.284  43.523  1.00  6.69           H  
ATOM    932 3HD2 LEU A  59      49.826  48.676  44.174  1.00  6.69           H  
ATOM    933  N   ASN A  60      46.309  51.421  40.744  1.00  6.03           N  
ATOM    934  CA  ASN A  60      44.908  51.096  40.501  1.00  6.03           C  
ATOM    935  C   ASN A  60      43.961  51.541  41.609  1.00  6.03           C  
ATOM    936  O   ASN A  60      42.891  50.951  41.765  1.00  6.03           O  
ATOM    937  CB  ASN A  60      44.777  49.629  40.039  1.00  6.03           C  
ATOM    938  CG  ASN A  60      45.440  49.398  38.689  1.00  6.03           C  
ATOM    939  ND2 ASN A  60      46.243  48.369  38.543  1.00  6.03           N  
ATOM    940  OD1 ASN A  60      45.252  50.152  37.740  1.00  6.03           O  
ATOM    941  H   ASN A  60      46.697  52.179  40.201  1.00  6.03           H  
ATOM    942  HA  ASN A  60      44.600  51.714  39.657  1.00  6.03           H  
ATOM    943  HB1 ASN A  60      43.726  49.366  39.937  1.00  6.03           H  
ATOM    944  HB2 ASN A  60      45.212  48.972  40.791  1.00  6.03           H  
ATOM    945 1HD2 ASN A  60      46.390  47.738  39.313  1.00  6.03           H  
ATOM    946 2HD2 ASN A  60      46.700  48.244  37.658  1.00  6.03           H  
ATOM    947  N   ILE A  61      44.310  52.635  42.297  1.00  6.56           N  
ATOM    948  CA  ILE A  61      43.351  53.404  43.087  1.00  6.56           C  
ATOM    949  C   ILE A  61      42.471  54.175  42.111  1.00  6.56           C  
ATOM    950  O   ILE A  61      42.656  55.358  41.838  1.00  6.56           O  
ATOM    951  CB  ILE A  61      43.977  54.302  44.169  1.00  6.56           C  
ATOM    952  CG1 ILE A  61      45.166  53.641  44.884  1.00  6.56           C  
ATOM    953  CG2 ILE A  61      42.868  54.641  45.182  1.00  6.56           C  
ATOM    954  CD1 ILE A  61      45.894  54.614  45.808  1.00  6.56           C  
ATOM    955  H   ILE A  61      45.193  53.078  42.070  1.00  6.56           H  
ATOM    956  HA  ILE A  61      42.715  52.688  43.609  1.00  6.56           H  
ATOM    957  HB  ILE A  61      44.335  55.219  43.706  1.00  6.56           H  
ATOM    958 1HG1 ILE A  61      45.895  53.297  44.153  1.00  6.56           H  
ATOM    959 2HG1 ILE A  61      44.827  52.779  45.458  1.00  6.56           H  
ATOM    960 1HG2 ILE A  61      43.269  55.200  46.020  1.00  6.56           H  
ATOM    961 2HG2 ILE A  61      42.086  55.235  44.703  1.00  6.56           H  
ATOM    962 3HG2 ILE A  61      42.426  53.728  45.581  1.00  6.56           H  
ATOM    963  HD1 ILE A  61      46.875  54.206  45.995  1.00  6.56           H  
ATOM    964  HD2 ILE A  61      46.021  55.579  45.330  1.00  6.56           H  
ATOM    965  HD3 ILE A  61      45.358  54.738  46.749  1.00  6.56           H  
ATOM    966  N   LYS A  62      41.572  53.389  41.534  1.00  7.47           N  
ATOM    967  CA  LYS A  62      40.514  53.747  40.601  1.00  7.47           C  
ATOM    968  C   LYS A  62      39.201  53.383  41.274  1.00  7.47           C  
ATOM    969  O   LYS A  62      38.449  52.514  40.839  1.00  7.47           O  
ATOM    970  CB  LYS A  62      40.754  53.023  39.267  1.00  7.47           C  
ATOM    971  CG  LYS A  62      42.028  53.536  38.573  1.00  7.47           C  
ATOM    972  CD  LYS A  62      42.465  52.584  37.458  1.00  7.47           C  
ATOM    973  CE  LYS A  62      43.748  53.116  36.814  1.00  7.47           C  
ATOM    974  NZ  LYS A  62      44.368  52.091  35.943  1.00  7.47           N1+
ATOM    975  H   LYS A  62      41.627  52.412  41.798  1.00  7.47           H  
ATOM    976  HA  LYS A  62      40.507  54.828  40.433  1.00  7.47           H  
ATOM    977  HB1 LYS A  62      39.901  53.191  38.608  1.00  7.47           H  
ATOM    978  HB2 LYS A  62      40.839  51.952  39.459  1.00  7.47           H  
ATOM    979  HG1 LYS A  62      42.847  53.608  39.288  1.00  7.47           H  
ATOM    980  HG2 LYS A  62      41.839  54.528  38.162  1.00  7.47           H  
ATOM    981  HD1 LYS A  62      41.673  52.506  36.710  1.00  7.47           H  
ATOM    982  HD2 LYS A  62      42.650  51.599  37.892  1.00  7.47           H  
ATOM    983  HE1 LYS A  62      44.447  53.395  37.609  1.00  7.47           H  
ATOM    984  HE2 LYS A  62      43.508  54.020  36.246  1.00  7.47           H  
ATOM    985  HZ1 LYS A  62      45.192  52.456  35.487  1.00  7.47           H  
ATOM    986  HZ2 LYS A  62      44.654  51.291  36.513  1.00  7.47           H  
ATOM    987  HZ3 LYS A  62      43.711  51.768  35.247  1.00  7.47           H  
ATOM    988  N   MET A  63      39.125  53.911  42.487  1.00  8.49           N  
ATOM    989  CA  MET A  63      38.405  53.433  43.658  1.00  8.49           C  
ATOM    990  C   MET A  63      37.936  54.682  44.373  1.00  8.49           C  
ATOM    991  O   MET A  63      38.236  54.916  45.536  1.00  8.49           O  
ATOM    992  CB  MET A  63      39.273  52.471  44.485  1.00  8.49           C  
ATOM    993  CG  MET A  63      39.441  51.127  43.760  1.00  8.49           C  
ATOM    994  SD  MET A  63      37.895  50.273  43.333  1.00  8.49           S  
ATOM    995  CE  MET A  63      38.515  49.146  42.058  1.00  8.49           C  
ATOM    996  H   MET A  63      39.662  54.767  42.596  1.00  8.49           H  
ATOM    997  HA  MET A  63      37.511  52.911  43.323  1.00  8.49           H  
ATOM    998  HB1 MET A  63      38.795  52.284  45.440  1.00  8.49           H  
ATOM    999  HB2 MET A  63      40.251  52.915  44.668  1.00  8.49           H  
ATOM   1000  HG1 MET A  63      40.022  50.462  44.393  1.00  8.49           H  
ATOM   1001  HG2 MET A  63      40.009  51.293  42.846  1.00  8.49           H  
ATOM   1002  HE1 MET A  63      37.698  48.516  41.706  1.00  8.49           H  
ATOM   1003  HE2 MET A  63      38.904  49.726  41.221  1.00  8.49           H  
ATOM   1004  HE3 MET A  63      39.307  48.522  42.471  1.00  8.49           H  
ATOM   1005  N   GLU A  64      37.244  55.523  43.601  1.00  9.24           N  
ATOM   1006  CA  GLU A  64      37.001  56.932  43.893  1.00  9.24           C  
ATOM   1007  C   GLU A  64      36.189  57.248  45.166  1.00  9.24           C  
ATOM   1008  O   GLU A  64      36.026  58.416  45.508  1.00  9.24           O  
ATOM   1009  CB  GLU A  64      36.548  57.662  42.612  1.00  9.24           C  
ATOM   1010  CG  GLU A  64      37.704  58.425  41.926  1.00  9.24           C  
ATOM   1011  CD  GLU A  64      39.041  57.659  41.908  1.00  9.24           C  
ATOM   1012  OE1 GLU A  64      39.981  58.123  42.604  1.00  9.24           O  
ATOM   1013  OE2 GLU A  64      39.093  56.576  41.278  1.00  9.24           O1-
ATOM   1014  H   GLU A  64      37.164  55.266  42.624  1.00  9.24           H  
ATOM   1015  HA  GLU A  64      37.975  57.330  44.160  1.00  9.24           H  
ATOM   1016  HB1 GLU A  64      35.758  58.376  42.846  1.00  9.24           H  
ATOM   1017  HB2 GLU A  64      36.133  56.939  41.908  1.00  9.24           H  
ATOM   1018  HG1 GLU A  64      37.842  59.372  42.454  1.00  9.24           H  
ATOM   1019  HG2 GLU A  64      37.407  58.669  40.903  1.00  9.24           H  
ATOM   1020  N   LYS A  65      35.801  56.228  45.950  1.00 10.02           N  
ATOM   1021  CA  LYS A  65      35.810  56.347  47.420  1.00 10.02           C  
ATOM   1022  C   LYS A  65      35.953  55.037  48.209  1.00 10.02           C  
ATOM   1023  O   LYS A  65      35.389  54.875  49.297  1.00 10.02           O  
ATOM   1024  CB  LYS A  65      34.565  57.131  47.901  1.00 10.02           C  
ATOM   1025  CG  LYS A  65      34.933  57.935  49.159  1.00 10.02           C  
ATOM   1026  CD  LYS A  65      33.740  58.202  50.086  1.00 10.02           C  
ATOM   1027  CE  LYS A  65      34.164  59.039  51.303  1.00 10.02           C  
ATOM   1028  NZ  LYS A  65      35.240  58.389  52.089  1.00 10.02           N1+
ATOM   1029  H   LYS A  65      35.922  55.307  45.555  1.00 10.02           H  
ATOM   1030  HA  LYS A  65      36.698  56.934  47.668  1.00 10.02           H  
ATOM   1031  HB1 LYS A  65      33.749  56.435  48.108  1.00 10.02           H  
ATOM   1032  HB2 LYS A  65      34.212  57.830  47.143  1.00 10.02           H  
ATOM   1033  HG1 LYS A  65      35.381  58.882  48.854  1.00 10.02           H  
ATOM   1034  HG2 LYS A  65      35.679  57.380  49.723  1.00 10.02           H  
ATOM   1035  HD1 LYS A  65      33.324  57.251  50.424  1.00 10.02           H  
ATOM   1036  HD2 LYS A  65      32.972  58.744  49.532  1.00 10.02           H  
ATOM   1037  HE1 LYS A  65      33.293  59.224  51.936  1.00 10.02           H  
ATOM   1038  HE2 LYS A  65      34.529  60.005  50.940  1.00 10.02           H  
ATOM   1039  HZ1 LYS A  65      35.712  59.052  52.709  1.00 10.02           H  
ATOM   1040  HZ2 LYS A  65      34.979  57.549  52.575  1.00 10.02           H  
ATOM   1041  HZ3 LYS A  65      36.041  58.178  51.488  1.00 10.02           H  
ATOM   1042  N   TYR A  66      36.675  54.074  47.660  1.00  9.04           N  
ATOM   1043  CA  TYR A  66      36.642  52.694  48.109  1.00  9.04           C  
ATOM   1044  C   TYR A  66      37.988  52.247  48.672  1.00  9.04           C  
ATOM   1045  O   TYR A  66      39.007  52.169  47.982  1.00  9.04           O  
ATOM   1046  CB  TYR A  66      36.091  51.783  47.000  1.00  9.04           C  
ATOM   1047  CG  TYR A  66      34.786  52.278  46.402  1.00  9.04           C  
ATOM   1048  CD1 TYR A  66      34.733  52.661  45.048  1.00  9.04           C  
ATOM   1049  CD2 TYR A  66      33.636  52.395  47.209  1.00  9.04           C  
ATOM   1050  CE1 TYR A  66      33.541  53.175  44.502  1.00  9.04           C  
ATOM   1051  CE2 TYR A  66      32.440  52.904  46.666  1.00  9.04           C  
ATOM   1052  CZ  TYR A  66      32.393  53.295  45.310  1.00  9.04           C  
ATOM   1053  OH  TYR A  66      31.241  53.775  44.778  1.00  9.04           O  
ATOM   1054  H   TYR A  66      37.237  54.301  46.850  1.00  9.04           H  
ATOM   1055  HA  TYR A  66      35.925  52.609  48.924  1.00  9.04           H  
ATOM   1056  HB1 TYR A  66      35.919  50.791  47.420  1.00  9.04           H  
ATOM   1057  HB2 TYR A  66      36.832  51.683  46.211  1.00  9.04           H  
ATOM   1058  HD1 TYR A  66      35.602  52.549  44.419  1.00  9.04           H  
ATOM   1059  HD2 TYR A  66      33.671  52.099  48.250  1.00  9.04           H  
ATOM   1060  HE1 TYR A  66      33.495  53.470  43.465  1.00  9.04           H  
ATOM   1061  HE2 TYR A  66      31.560  52.987  47.284  1.00  9.04           H  
ATOM   1062  HH  TYR A  66      30.525  53.763  45.413  1.00  9.04           H  
ATOM   1063  N   LEU A  67      37.956  51.893  49.957  1.00  8.22           N  
ATOM   1064  CA  LEU A  67      38.887  50.926  50.507  1.00  8.22           C  
ATOM   1065  C   LEU A  67      38.792  49.621  49.712  1.00  8.22           C  
ATOM   1066  O   LEU A  67      37.770  48.941  49.678  1.00  8.22           O  
ATOM   1067  CB  LEU A  67      38.612  50.717  52.020  1.00  8.22           C  
ATOM   1068  CG  LEU A  67      37.301  50.029  52.482  1.00  8.22           C  
ATOM   1069  CD1 LEU A  67      37.252  50.007  54.013  1.00  8.22           C  
ATOM   1070  CD2 LEU A  67      36.016  50.709  52.001  1.00  8.22           C  
ATOM   1071  H   LEU A  67      37.111  52.057  50.482  1.00  8.22           H  
ATOM   1072  HA  LEU A  67      39.890  51.338  50.400  1.00  8.22           H  
ATOM   1073  HB1 LEU A  67      38.676  51.688  52.506  1.00  8.22           H  
ATOM   1074  HB2 LEU A  67      39.429  50.111  52.408  1.00  8.22           H  
ATOM   1075  HG  LEU A  67      37.297  48.993  52.147  1.00  8.22           H  
ATOM   1076 1HD1 LEU A  67      36.364  49.465  54.342  1.00  8.22           H  
ATOM   1077 2HD1 LEU A  67      38.135  49.500  54.401  1.00  8.22           H  
ATOM   1078 3HD1 LEU A  67      37.218  51.028  54.396  1.00  8.22           H  
ATOM   1079 1HD2 LEU A  67      35.154  50.244  52.479  1.00  8.22           H  
ATOM   1080 2HD2 LEU A  67      36.035  51.771  52.251  1.00  8.22           H  
ATOM   1081 3HD2 LEU A  67      35.903  50.569  50.928  1.00  8.22           H  
ATOM   1082  N   VAL A  68      39.878  49.311  49.025  1.00  6.88           N  
ATOM   1083  CA  VAL A  68      40.050  48.159  48.153  1.00  6.88           C  
ATOM   1084  C   VAL A  68      41.449  47.660  48.375  1.00  6.88           C  
ATOM   1085  O   VAL A  68      42.443  48.048  47.762  1.00  6.88           O  
ATOM   1086  CB  VAL A  68      39.668  48.432  46.684  1.00  6.88           C  
ATOM   1087  CG1 VAL A  68      40.075  47.284  45.752  1.00  6.88           C  
ATOM   1088  CG2 VAL A  68      38.147  48.590  46.567  1.00  6.88           C  
ATOM   1089  H   VAL A  68      40.680  49.897  49.186  1.00  6.88           H  
ATOM   1090  HA  VAL A  68      39.370  47.373  48.488  1.00  6.88           H  
ATOM   1091  HB  VAL A  68      40.145  49.346  46.343  1.00  6.88           H  
ATOM   1092 1HG1 VAL A  68      39.685  47.473  44.753  1.00  6.88           H  
ATOM   1093 2HG1 VAL A  68      41.158  47.241  45.684  1.00  6.88           H  
ATOM   1094 3HG1 VAL A  68      39.684  46.337  46.126  1.00  6.88           H  
ATOM   1095 1HG2 VAL A  68      37.851  48.628  45.523  1.00  6.88           H  
ATOM   1096 2HG2 VAL A  68      37.638  47.753  47.045  1.00  6.88           H  
ATOM   1097 3HG2 VAL A  68      37.850  49.519  47.045  1.00  6.88           H  
ATOM   1098  N   CYS A  69      41.549  46.845  49.408  1.00  5.50           N  
ATOM   1099  CA  CYS A  69      42.792  46.175  49.716  1.00  5.50           C  
ATOM   1100  C   CYS A  69      42.920  44.897  48.873  1.00  5.50           C  
ATOM   1101  O   CYS A  69      42.489  43.815  49.300  1.00  5.50           O  
ATOM   1102  CB  CYS A  69      42.773  45.818  51.216  1.00  5.50           C  
ATOM   1103  SG  CYS A  69      42.789  47.281  52.295  1.00  5.50           S  
ATOM   1104  H   CYS A  69      40.708  46.622  49.920  1.00  5.50           H  
ATOM   1105  HA  CYS A  69      43.643  46.791  49.513  1.00  5.50           H  
ATOM   1106  HB1 CYS A  69      43.655  45.214  51.443  1.00  5.50           H  
ATOM   1107  HB2 CYS A  69      41.889  45.223  51.439  1.00  5.50           H  
ATOM   1108  HG  CYS A  69      41.855  48.024  51.677  1.00  5.50           H  
ATOM   1109  N   ILE A  70      43.519  44.989  47.688  1.00  6.12           N  
ATOM   1110  CA  ILE A  70      43.848  43.826  46.852  1.00  6.12           C  
ATOM   1111  C   ILE A  70      45.047  43.051  47.408  1.00  6.12           C  
ATOM   1112  O   ILE A  70      46.117  43.012  46.815  1.00  6.12           O  
ATOM   1113  CB  ILE A  70      43.993  44.171  45.339  1.00  6.12           C  
ATOM   1114  CG1 ILE A  70      42.985  45.249  44.877  1.00  6.12           C  
ATOM   1115  CG2 ILE A  70      43.831  42.879  44.520  1.00  6.12           C  
ATOM   1116  CD1 ILE A  70      43.053  45.608  43.388  1.00  6.12           C  
ATOM   1117  H   ILE A  70      43.876  45.890  47.411  1.00  6.12           H  
ATOM   1118  HA  ILE A  70      42.991  43.154  46.920  1.00  6.12           H  
ATOM   1119  HB  ILE A  70      44.989  44.563  45.151  1.00  6.12           H  
ATOM   1120 1HG1 ILE A  70      43.185  46.170  45.424  1.00  6.12           H  
ATOM   1121 2HG1 ILE A  70      41.972  44.918  45.113  1.00  6.12           H  
ATOM   1122 1HG2 ILE A  70      44.100  43.050  43.479  1.00  6.12           H  
ATOM   1123 2HG2 ILE A  70      44.496  42.100  44.893  1.00  6.12           H  
ATOM   1124 3HG2 ILE A  70      42.804  42.517  44.570  1.00  6.12           H  
ATOM   1125  HD1 ILE A  70      42.403  46.460  43.192  1.00  6.12           H  
ATOM   1126  HD2 ILE A  70      44.074  45.872  43.113  1.00  6.12           H  
ATOM   1127  HD3 ILE A  70      42.715  44.770  42.777  1.00  6.12           H  
ATOM   1128  N   THR A  71      44.892  42.493  48.605  1.00  6.86           N  
ATOM   1129  CA  THR A  71      45.918  41.682  49.266  1.00  6.86           C  
ATOM   1130  C   THR A  71      46.109  40.382  48.496  1.00  6.86           C  
ATOM   1131  O   THR A  71      45.563  39.353  48.889  1.00  6.86           O  
ATOM   1132  CB  THR A  71      45.552  41.432  50.737  1.00  6.86           C  
ATOM   1133  CG2 THR A  71      46.636  40.674  51.507  1.00  6.86           C  
ATOM   1134  OG1 THR A  71      45.394  42.681  51.374  1.00  6.86           O  
ATOM   1135  H   THR A  71      43.976  42.572  49.034  1.00  6.86           H  
ATOM   1136  HA  THR A  71      46.862  42.221  49.245  1.00  6.86           H  
ATOM   1137  HB  THR A  71      44.608  40.888  50.798  1.00  6.86           H  
ATOM   1138  HG1 THR A  71      45.008  43.279  50.724  1.00  6.86           H  
ATOM   1139 1HG2 THR A  71      46.406  40.691  52.573  1.00  6.86           H  
ATOM   1140 2HG2 THR A  71      46.675  39.636  51.180  1.00  6.86           H  
ATOM   1141 3HG2 THR A  71      47.606  41.134  51.331  1.00  6.86           H  
ATOM   1142  N   GLU A  72      46.837  40.410  47.374  1.00  7.84           N  
ATOM   1143  CA  GLU A  72      47.127  39.166  46.689  1.00  7.84           C  
ATOM   1144  C   GLU A  72      48.126  38.346  47.516  1.00  7.84           C  
ATOM   1145  O   GLU A  72      49.344  38.492  47.412  1.00  7.84           O  
ATOM   1146  CB  GLU A  72      47.602  39.317  45.234  1.00  7.84           C  
ATOM   1147  CG  GLU A  72      46.683  40.150  44.332  1.00  7.84           C  
ATOM   1148  CD  GLU A  72      47.118  39.999  42.869  1.00  7.84           C  
ATOM   1149  OE1 GLU A  72      47.799  40.905  42.329  1.00  7.84           O  
ATOM   1150  OE2 GLU A  72      46.871  38.918  42.282  1.00  7.84           O1-
ATOM   1151  H   GLU A  72      47.169  41.287  46.978  1.00  7.84           H  
ATOM   1152  HA  GLU A  72      46.198  38.595  46.628  1.00  7.84           H  
ATOM   1153  HB1 GLU A  72      47.636  38.311  44.822  1.00  7.84           H  
ATOM   1154  HB2 GLU A  72      48.616  39.704  45.189  1.00  7.84           H  
ATOM   1155  HG1 GLU A  72      46.725  41.198  44.632  1.00  7.84           H  
ATOM   1156  HG2 GLU A  72      45.654  39.800  44.444  1.00  7.84           H  
ATOM   1157  N   SER A  73      47.566  37.403  48.276  1.00  9.02           N  
ATOM   1158  CA  SER A  73      48.188  36.158  48.747  1.00  9.02           C  
ATOM   1159  C   SER A  73      48.763  35.282  47.625  1.00  9.02           C  
ATOM   1160  O   SER A  73      49.327  34.224  47.904  1.00  9.02           O  
ATOM   1161  CB  SER A  73      47.161  35.378  49.572  1.00  9.02           C  
ATOM   1162  OG  SER A  73      45.961  35.237  48.833  1.00  9.02           O  
ATOM   1163  H   SER A  73      46.560  37.461  48.400  1.00  9.02           H  
ATOM   1164  HA  SER A  73      49.025  36.413  49.394  1.00  9.02           H  
ATOM   1165  HB1 SER A  73      46.950  35.934  50.486  1.00  9.02           H  
ATOM   1166  HB2 SER A  73      47.557  34.396  49.838  1.00  9.02           H  
ATOM   1167  HG  SER A  73      45.287  34.843  49.394  1.00  9.02           H  
ATOM   1168  N   ARG A  74      48.663  35.731  46.364  1.00  9.01           N  
ATOM   1169  CA  ARG A  74      49.415  35.213  45.225  1.00  9.01           C  
ATOM   1170  C   ARG A  74      50.889  35.025  45.584  1.00  9.01           C  
ATOM   1171  O   ARG A  74      51.473  35.883  46.224  1.00  9.01           O  
ATOM   1172  CB  ARG A  74      49.222  36.133  44.010  1.00  9.01           C  
ATOM   1173  CG  ARG A  74      49.783  35.530  42.710  1.00  9.01           C  
ATOM   1174  CD  ARG A  74      49.604  36.481  41.524  1.00  9.01           C  
ATOM   1175  NE  ARG A  74      50.434  37.687  41.682  1.00  9.01           N  
ATOM   1176  CZ  ARG A  74      50.127  38.912  41.314  1.00  9.01           C  
ATOM   1177  NH1 ARG A  74      50.907  39.894  41.648  1.00  9.01           N1+
ATOM   1178  NH2 ARG A  74      49.051  39.213  40.660  1.00  9.01           N  
ATOM   1179  H   ARG A  74      48.203  36.619  46.242  1.00  9.01           H  
ATOM   1180  HA  ARG A  74      49.007  34.229  44.991  1.00  9.01           H  
ATOM   1181  HB1 ARG A  74      49.705  37.091  44.215  1.00  9.01           H  
ATOM   1182  HB2 ARG A  74      48.154  36.305  43.864  1.00  9.01           H  
ATOM   1183  HG1 ARG A  74      49.257  34.599  42.496  1.00  9.01           H  
ATOM   1184  HG2 ARG A  74      50.844  35.314  42.822  1.00  9.01           H  
ATOM   1185  HD1 ARG A  74      48.547  36.746  41.447  1.00  9.01           H  
ATOM   1186  HD2 ARG A  74      49.899  35.965  40.607  1.00  9.01           H  
ATOM   1187  HE  ARG A  74      51.281  37.621  42.236  1.00  9.01           H  
ATOM   1188 1HH1 ARG A  74      51.719  39.692  42.221  1.00  9.01           H  
ATOM   1189 2HH1 ARG A  74      50.607  40.827  41.446  1.00  9.01           H  
ATOM   1190 1HH2 ARG A  74      48.309  38.530  40.725  1.00  9.01           H  
ATOM   1191 2HH2 ARG A  74      48.658  40.111  40.952  1.00  9.01           H  
ATOM   1192  N   SER A  75      51.515  33.933  45.157  1.00  7.72           N  
ATOM   1193  CA  SER A  75      52.918  33.671  45.509  1.00  7.72           C  
ATOM   1194  C   SER A  75      53.951  34.531  44.770  1.00  7.72           C  
ATOM   1195  O   SER A  75      55.067  34.690  45.257  1.00  7.72           O  
ATOM   1196  CB  SER A  75      53.249  32.195  45.263  1.00  7.72           C  
ATOM   1197  OG  SER A  75      52.311  31.353  45.912  1.00  7.72           O  
ATOM   1198  H   SER A  75      50.978  33.181  44.754  1.00  7.72           H  
ATOM   1199  HA  SER A  75      53.050  33.870  46.573  1.00  7.72           H  
ATOM   1200  HB1 SER A  75      54.252  31.979  45.634  1.00  7.72           H  
ATOM   1201  HB2 SER A  75      53.223  31.994  44.191  1.00  7.72           H  
ATOM   1202  HG  SER A  75      52.471  31.391  46.861  1.00  7.72           H  
ATOM   1203  N   ASP A  76      53.585  35.147  43.641  1.00  5.83           N  
ATOM   1204  CA  ASP A  76      54.212  36.410  43.230  1.00  5.83           C  
ATOM   1205  C   ASP A  76      53.509  37.543  43.970  1.00  5.83           C  
ATOM   1206  O   ASP A  76      52.579  38.183  43.464  1.00  5.83           O  
ATOM   1207  CB  ASP A  76      54.274  36.547  41.704  1.00  5.83           C  
ATOM   1208  CG  ASP A  76      55.484  37.411  41.355  1.00  5.83           C  
ATOM   1209  OD1 ASP A  76      55.310  38.635  41.216  1.00  5.83           O  
ATOM   1210  OD2 ASP A  76      56.611  36.853  41.349  1.00  5.83           O1-
ATOM   1211  H   ASP A  76      52.678  34.944  43.265  1.00  5.83           H  
ATOM   1212  HA  ASP A  76      55.249  36.399  43.572  1.00  5.83           H  
ATOM   1213  HB1 ASP A  76      53.353  36.976  41.307  1.00  5.83           H  
ATOM   1214  HB2 ASP A  76      54.414  35.561  41.257  1.00  5.83           H  
ATOM   1215  N   ILE A  77      53.876  37.615  45.252  1.00  5.04           N  
ATOM   1216  CA  ILE A  77      53.239  38.393  46.310  1.00  5.04           C  
ATOM   1217  C   ILE A  77      53.002  39.822  45.841  1.00  5.04           C  
ATOM   1218  O   ILE A  77      53.924  40.629  45.777  1.00  5.04           O  
ATOM   1219  CB  ILE A  77      54.085  38.340  47.608  1.00  5.04           C  
ATOM   1220  CG1 ILE A  77      54.249  36.883  48.104  1.00  5.04           C  
ATOM   1221  CG2 ILE A  77      53.453  39.201  48.719  1.00  5.04           C  
ATOM   1222  CD1 ILE A  77      55.164  36.728  49.327  1.00  5.04           C  
ATOM   1223  H   ILE A  77      54.574  36.943  45.545  1.00  5.04           H  
ATOM   1224  HA  ILE A  77      52.263  37.980  46.543  1.00  5.04           H  
ATOM   1225  HB  ILE A  77      55.076  38.740  47.385  1.00  5.04           H  
ATOM   1226 1HG1 ILE A  77      54.686  36.279  47.311  1.00  5.04           H  
ATOM   1227 2HG1 ILE A  77      53.269  36.467  48.342  1.00  5.04           H  
ATOM   1228 1HG2 ILE A  77      54.102  39.241  49.593  1.00  5.04           H  
ATOM   1229 2HG2 ILE A  77      53.305  40.229  48.388  1.00  5.04           H  
ATOM   1230 3HG2 ILE A  77      52.494  38.772  49.006  1.00  5.04           H  
ATOM   1231  HD1 ILE A  77      55.338  35.667  49.509  1.00  5.04           H  
ATOM   1232  HD2 ILE A  77      56.121  37.217  49.138  1.00  5.04           H  
ATOM   1233  HD3 ILE A  77      54.697  37.156  50.212  1.00  5.04           H  
ATOM   1234  N   GLY A  78      51.750  40.129  45.532  1.00  4.28           N  
ATOM   1235  CA  GLY A  78      51.301  41.442  45.098  1.00  4.28           C  
ATOM   1236  C   GLY A  78      50.294  41.955  46.125  1.00  4.28           C  
ATOM   1237  O   GLY A  78      49.079  41.961  45.930  1.00  4.28           O  
ATOM   1238  H   GLY A  78      51.055  39.399  45.626  1.00  4.28           H  
ATOM   1239  HA1 GLY A  78      50.800  41.358  44.133  1.00  4.28           H  
ATOM   1240  HA2 GLY A  78      52.134  42.140  45.020  1.00  4.28           H  
ATOM   1241  N   MET A  79      50.803  42.319  47.295  1.00  3.67           N  
ATOM   1242  CA  MET A  79      49.978  42.720  48.419  1.00  3.67           C  
ATOM   1243  C   MET A  79      49.580  44.188  48.373  1.00  3.67           C  
ATOM   1244  O   MET A  79      50.394  45.049  48.648  1.00  3.67           O  
ATOM   1245  CB  MET A  79      50.588  42.233  49.742  1.00  3.67           C  
ATOM   1246  CG  MET A  79      50.281  40.738  49.895  1.00  3.67           C  
ATOM   1247  SD  MET A  79      50.705  40.014  51.501  1.00  3.67           S  
ATOM   1248  CE  MET A  79      50.169  38.313  51.173  1.00  3.67           C  
ATOM   1249  H   MET A  79      51.808  42.322  47.423  1.00  3.67           H  
ATOM   1250  HA  MET A  79      49.030  42.191  48.327  1.00  3.67           H  
ATOM   1251  HB1 MET A  79      50.140  42.761  50.574  1.00  3.67           H  
ATOM   1252  HB2 MET A  79      51.663  42.399  49.769  1.00  3.67           H  
ATOM   1253  HG1 MET A  79      50.805  40.191  49.113  1.00  3.67           H  
ATOM   1254  HG2 MET A  79      49.214  40.577  49.741  1.00  3.67           H  
ATOM   1255  HE1 MET A  79      49.100  38.304  50.960  1.00  3.67           H  
ATOM   1256  HE2 MET A  79      50.707  37.919  50.310  1.00  3.67           H  
ATOM   1257  HE3 MET A  79      50.374  37.687  52.041  1.00  3.67           H  
ATOM   1258  N   LEU A  80      48.335  44.511  48.021  1.00  3.59           N  
ATOM   1259  CA  LEU A  80      47.814  45.883  47.986  1.00  3.59           C  
ATOM   1260  C   LEU A  80      46.732  46.121  49.064  1.00  3.59           C  
ATOM   1261  O   LEU A  80      45.950  45.239  49.417  1.00  3.59           O  
ATOM   1262  CB  LEU A  80      47.200  46.229  46.611  1.00  3.59           C  
ATOM   1263  CG  LEU A  80      48.106  46.316  45.361  1.00  3.59           C  
ATOM   1264  CD1 LEU A  80      48.679  44.977  44.907  1.00  3.59           C  
ATOM   1265  CD2 LEU A  80      47.302  46.838  44.169  1.00  3.59           C  
ATOM   1266  H   LEU A  80      47.725  43.776  47.676  1.00  3.59           H  
ATOM   1267  HA  LEU A  80      48.624  46.586  48.174  1.00  3.59           H  
ATOM   1268  HB1 LEU A  80      46.730  47.208  46.705  1.00  3.59           H  
ATOM   1269  HB2 LEU A  80      46.407  45.522  46.403  1.00  3.59           H  
ATOM   1270  HG  LEU A  80      48.916  47.012  45.568  1.00  3.59           H  
ATOM   1271 1HD1 LEU A  80      49.204  45.088  43.959  1.00  3.59           H  
ATOM   1272 2HD1 LEU A  80      49.380  44.593  45.637  1.00  3.59           H  
ATOM   1273 3HD1 LEU A  80      47.878  44.246  44.779  1.00  3.59           H  
ATOM   1274 1HD2 LEU A  80      47.944  46.926  43.292  1.00  3.59           H  
ATOM   1275 2HD2 LEU A  80      46.487  46.155  43.936  1.00  3.59           H  
ATOM   1276 3HD2 LEU A  80      46.894  47.823  44.385  1.00  3.59           H  
ATOM   1277  N   CYS A  81      46.681  47.347  49.566  1.00  3.19           N  
ATOM   1278  CA  CYS A  81      45.899  47.767  50.732  1.00  3.19           C  
ATOM   1279  C   CYS A  81      45.362  49.200  50.559  1.00  3.19           C  
ATOM   1280  O   CYS A  81      45.991  50.127  51.070  1.00  3.19           O  
ATOM   1281  CB  CYS A  81      46.750  47.574  52.011  1.00  3.19           C  
ATOM   1282  SG  CYS A  81      45.926  48.154  53.531  1.00  3.19           S  
ATOM   1283  H   CYS A  81      47.425  47.972  49.275  1.00  3.19           H  
ATOM   1284  HA  CYS A  81      45.057  47.118  50.819  1.00  3.19           H  
ATOM   1285  HB1 CYS A  81      47.695  48.089  51.893  1.00  3.19           H  
ATOM   1286  HB2 CYS A  81      46.931  46.507  52.127  1.00  3.19           H  
ATOM   1287  HG  CYS A  81      44.767  47.500  53.357  1.00  3.19           H  
ATOM   1288  N   PHE A  82      44.268  49.415  49.800  1.00  3.68           N  
ATOM   1289  CA  PHE A  82      43.599  50.723  49.838  1.00  3.68           C  
ATOM   1290  C   PHE A  82      42.665  50.823  51.039  1.00  3.68           C  
ATOM   1291  O   PHE A  82      41.816  49.950  51.237  1.00  3.68           O  
ATOM   1292  CB  PHE A  82      42.883  51.169  48.543  1.00  3.68           C  
ATOM   1293  CG  PHE A  82      43.414  50.764  47.181  1.00  3.68           C  
ATOM   1294  CD1 PHE A  82      44.744  50.354  46.958  1.00  3.68           C  
ATOM   1295  CD2 PHE A  82      42.505  50.762  46.110  1.00  3.68           C  
ATOM   1296  CE1 PHE A  82      45.146  49.910  45.689  1.00  3.68           C  
ATOM   1297  CE2 PHE A  82      42.891  50.269  44.854  1.00  3.68           C  
ATOM   1298  CZ  PHE A  82      44.209  49.838  44.646  1.00  3.68           C  
ATOM   1299  H   PHE A  82      43.826  48.672  49.274  1.00  3.68           H  
ATOM   1300  HA  PHE A  82      44.373  51.476  49.976  1.00  3.68           H  
ATOM   1301  HB1 PHE A  82      42.832  52.259  48.563  1.00  3.68           H  
ATOM   1302  HB2 PHE A  82      41.858  50.828  48.596  1.00  3.68           H  
ATOM   1303  HD1 PHE A  82      45.456  50.351  47.759  1.00  3.68           H  
ATOM   1304  HD2 PHE A  82      41.494  51.109  46.262  1.00  3.68           H  
ATOM   1305  HE1 PHE A  82      46.168  49.611  45.516  1.00  3.68           H  
ATOM   1306  HE2 PHE A  82      42.183  50.214  44.043  1.00  3.68           H  
ATOM   1307  HZ  PHE A  82      44.497  49.461  43.677  1.00  3.68           H  
ATOM   1308  N   CYS A  83      42.782  51.909  51.809  1.00  3.65           N  
ATOM   1309  CA  CYS A  83      41.976  52.120  53.016  1.00  3.65           C  
ATOM   1310  C   CYS A  83      41.739  53.601  53.298  1.00  3.65           C  
ATOM   1311  O   CYS A  83      42.688  54.371  53.331  1.00  3.65           O  
ATOM   1312  CB  CYS A  83      42.656  51.435  54.206  1.00  3.65           C  
ATOM   1313  SG  CYS A  83      41.850  51.727  55.803  1.00  3.65           S  
ATOM   1314  H   CYS A  83      43.463  52.618  51.545  1.00  3.65           H  
ATOM   1315  HA  CYS A  83      41.006  51.651  52.876  1.00  3.65           H  
ATOM   1316  HB1 CYS A  83      43.682  51.788  54.274  1.00  3.65           H  
ATOM   1317  HB2 CYS A  83      42.692  50.360  54.020  1.00  3.65           H  
ATOM   1318  N   ASN A  84      40.492  54.006  53.537  1.00  4.59           N  
ATOM   1319  CA  ASN A  84      40.133  55.394  53.822  1.00  4.59           C  
ATOM   1320  C   ASN A  84      39.841  55.622  55.304  1.00  4.59           C  
ATOM   1321  O   ASN A  84      38.705  55.865  55.716  1.00  4.59           O  
ATOM   1322  CB  ASN A  84      39.078  55.924  52.840  1.00  4.59           C  
ATOM   1323  CG  ASN A  84      37.865  55.062  52.547  1.00  4.59           C  
ATOM   1324  ND2 ASN A  84      37.060  55.554  51.635  1.00  4.59           N  
ATOM   1325  OD1 ASN A  84      37.658  53.965  53.050  1.00  4.59           O  
ATOM   1326  H   ASN A  84      39.727  53.344  53.485  1.00  4.59           H  
ATOM   1327  HA  ASN A  84      41.006  56.024  53.634  1.00  4.59           H  
ATOM   1328  HB1 ASN A  84      39.573  56.109  51.887  1.00  4.59           H  
ATOM   1329  HB2 ASN A  84      38.729  56.895  53.197  1.00  4.59           H  
ATOM   1330 1HD2 ASN A  84      37.348  56.449  51.229  1.00  4.59           H  
ATOM   1331 2HD2 ASN A  84      36.353  54.975  51.212  1.00  4.59           H  
ATOM   1332  N   LYS A  85      40.915  55.518  56.100  1.00  4.50           N  
ATOM   1333  CA  LYS A  85      41.010  56.031  57.471  1.00  4.50           C  
ATOM   1334  C   LYS A  85      42.397  56.643  57.680  1.00  4.50           C  
ATOM   1335  O   LYS A  85      43.381  56.278  57.033  1.00  4.50           O  
ATOM   1336  CB  LYS A  85      40.663  54.957  58.520  1.00  4.50           C  
ATOM   1337  CG  LYS A  85      39.149  54.691  58.529  1.00  4.50           C  
ATOM   1338  CD  LYS A  85      38.663  53.914  59.755  1.00  4.50           C  
ATOM   1339  CE  LYS A  85      37.128  53.898  59.710  1.00  4.50           C  
ATOM   1340  NZ  LYS A  85      36.538  53.155  60.852  1.00  4.50           N1+
ATOM   1341  H   LYS A  85      41.797  55.328  55.637  1.00  4.50           H  
ATOM   1342  HA  LYS A  85      40.300  56.856  57.568  1.00  4.50           H  
ATOM   1343  HB1 LYS A  85      40.959  55.323  59.504  1.00  4.50           H  
ATOM   1344  HB2 LYS A  85      41.205  54.033  58.315  1.00  4.50           H  
ATOM   1345  HG1 LYS A  85      38.880  54.127  57.636  1.00  4.50           H  
ATOM   1346  HG2 LYS A  85      38.628  55.649  58.509  1.00  4.50           H  
ATOM   1347  HD1 LYS A  85      39.002  54.418  60.662  1.00  4.50           H  
ATOM   1348  HD2 LYS A  85      39.062  52.898  59.726  1.00  4.50           H  
ATOM   1349  HE1 LYS A  85      36.813  53.453  58.760  1.00  4.50           H  
ATOM   1350  HE2 LYS A  85      36.778  54.936  59.715  1.00  4.50           H  
ATOM   1351  HZ1 LYS A  85      35.528  53.208  60.820  1.00  4.50           H  
ATOM   1352  HZ2 LYS A  85      36.807  52.180  60.809  1.00  4.50           H  
ATOM   1353  HZ3 LYS A  85      36.849  53.545  61.734  1.00  4.50           H  
ATOM   1354  N   ASP A  86      42.450  57.560  58.632  1.00  4.73           N  
ATOM   1355  CA  ASP A  86      43.678  58.193  59.084  1.00  4.73           C  
ATOM   1356  C   ASP A  86      44.735  57.160  59.499  1.00  4.73           C  
ATOM   1357  O   ASP A  86      44.438  56.135  60.119  1.00  4.73           O  
ATOM   1358  CB  ASP A  86      43.287  59.162  60.206  1.00  4.73           C  
ATOM   1359  CG  ASP A  86      44.486  59.684  60.983  1.00  4.73           C  
ATOM   1360  OD1 ASP A  86      45.298  60.478  60.454  1.00  4.73           O  
ATOM   1361  OD2 ASP A  86      44.640  59.291  62.160  1.00  4.73           O1-
ATOM   1362  H   ASP A  86      41.604  57.798  59.120  1.00  4.73           H  
ATOM   1363  HA  ASP A  86      44.085  58.784  58.261  1.00  4.73           H  
ATOM   1364  HB1 ASP A  86      42.618  58.651  60.903  1.00  4.73           H  
ATOM   1365  HB2 ASP A  86      42.742  60.004  59.776  1.00  4.73           H  
ATOM   1366  N   LYS A  87      45.964  57.437  59.061  1.00  5.04           N  
ATOM   1367  CA  LYS A  87      47.178  56.609  59.105  1.00  5.04           C  
ATOM   1368  C   LYS A  87      46.929  55.163  58.667  1.00  5.04           C  
ATOM   1369  O   LYS A  87      47.679  54.283  59.079  1.00  5.04           O  
ATOM   1370  CB  LYS A  87      47.767  56.701  60.531  1.00  5.04           C  
ATOM   1371  CG  LYS A  87      48.119  58.137  60.966  1.00  5.04           C  
ATOM   1372  CD  LYS A  87      48.112  58.278  62.495  1.00  5.04           C  
ATOM   1373  CE  LYS A  87      48.192  59.742  62.946  1.00  5.04           C  
ATOM   1374  NZ  LYS A  87      46.945  60.482  62.629  1.00  5.04           N1+
ATOM   1375  H   LYS A  87      46.050  58.310  58.544  1.00  5.04           H  
ATOM   1376  HA  LYS A  87      47.896  57.028  58.402  1.00  5.04           H  
ATOM   1377  HB1 LYS A  87      48.670  56.094  60.599  1.00  5.04           H  
ATOM   1378  HB2 LYS A  87      47.031  56.284  61.221  1.00  5.04           H  
ATOM   1379  HG1 LYS A  87      47.407  58.846  60.551  1.00  5.04           H  
ATOM   1380  HG2 LYS A  87      49.108  58.391  60.588  1.00  5.04           H  
ATOM   1381  HD1 LYS A  87      48.962  57.728  62.903  1.00  5.04           H  
ATOM   1382  HD2 LYS A  87      47.193  57.843  62.898  1.00  5.04           H  
ATOM   1383  HE1 LYS A  87      49.049  60.221  62.468  1.00  5.04           H  
ATOM   1384  HE2 LYS A  87      48.349  59.751  64.028  1.00  5.04           H  
ATOM   1385  HZ1 LYS A  87      46.756  60.551  61.626  1.00  5.04           H  
ATOM   1386  HZ2 LYS A  87      46.110  59.949  62.890  1.00  5.04           H  
ATOM   1387  HZ3 LYS A  87      46.890  61.397  63.039  1.00  5.04           H  
ATOM   1388  N   CYS A  88      45.882  54.852  57.894  1.00  4.29           N  
ATOM   1389  CA  CYS A  88      45.451  53.460  57.749  1.00  4.29           C  
ATOM   1390  C   CYS A  88      46.498  52.554  57.094  1.00  4.29           C  
ATOM   1391  O   CYS A  88      46.641  51.397  57.490  1.00  4.29           O  
ATOM   1392  CB  CYS A  88      44.100  53.334  57.041  1.00  4.29           C  
ATOM   1393  SG  CYS A  88      43.411  51.656  57.097  1.00  4.29           S  
ATOM   1394  H   CYS A  88      45.235  55.586  57.626  1.00  4.29           H  
ATOM   1395  HA  CYS A  88      45.298  53.078  58.758  1.00  4.29           H  
ATOM   1396  HB1 CYS A  88      44.198  53.662  56.004  1.00  4.29           H  
ATOM   1397  HB2 CYS A  88      43.388  53.985  57.540  1.00  4.29           H  
ATOM   1398  N   ASN A  89      47.342  53.071  56.206  1.00  4.03           N  
ATOM   1399  CA  ASN A  89      48.498  52.333  55.697  1.00  4.03           C  
ATOM   1400  C   ASN A  89      49.630  52.080  56.709  1.00  4.03           C  
ATOM   1401  O   ASN A  89      50.700  51.589  56.335  1.00  4.03           O  
ATOM   1402  CB  ASN A  89      48.965  52.924  54.370  1.00  4.03           C  
ATOM   1403  CG  ASN A  89      49.262  54.392  54.394  1.00  4.03           C  
ATOM   1404  ND2 ASN A  89      49.479  54.957  53.238  1.00  4.03           N  
ATOM   1405  OD1 ASN A  89      49.327  55.031  55.434  1.00  4.03           O  
ATOM   1406  H   ASN A  89      47.221  54.037  55.929  1.00  4.03           H  
ATOM   1407  HA  ASN A  89      48.139  51.330  55.455  1.00  4.03           H  
ATOM   1408  HB1 ASN A  89      48.230  52.719  53.597  1.00  4.03           H  
ATOM   1409  HB2 ASN A  89      49.880  52.438  54.085  1.00  4.03           H  
ATOM   1410 1HD2 ASN A  89      49.423  54.431  52.373  1.00  4.03           H  
ATOM   1411 2HD2 ASN A  89      49.920  55.871  53.240  1.00  4.03           H  
ATOM   1412  N   ARG A  90      49.401  52.352  57.996  1.00  4.82           N  
ATOM   1413  CA  ARG A  90      50.309  52.136  59.126  1.00  4.82           C  
ATOM   1414  C   ARG A  90      51.273  50.972  58.964  1.00  4.82           C  
ATOM   1415  O   ARG A  90      52.446  51.171  58.656  1.00  4.82           O  
ATOM   1416  CB  ARG A  90      49.520  52.092  60.458  1.00  4.82           C  
ATOM   1417  CG  ARG A  90      48.403  51.025  60.547  1.00  4.82           C  
ATOM   1418  CD  ARG A  90      47.085  51.578  61.106  1.00  4.82           C  
ATOM   1419  NE  ARG A  90      46.134  50.503  61.458  1.00  4.82           N  
ATOM   1420  CZ  ARG A  90      45.470  49.707  60.636  1.00  4.82           C  
ATOM   1421  NH1 ARG A  90      44.671  48.803  61.120  1.00  4.82           N1+
ATOM   1422  NH2 ARG A  90      45.566  49.740  59.342  1.00  4.82           N  
ATOM   1423  H   ARG A  90      48.533  52.833  58.212  1.00  4.82           H  
ATOM   1424  HA  ARG A  90      50.951  53.017  59.179  1.00  4.82           H  
ATOM   1425  HB1 ARG A  90      49.096  53.078  60.641  1.00  4.82           H  
ATOM   1426  HB2 ARG A  90      50.224  51.919  61.274  1.00  4.82           H  
ATOM   1427  HG1 ARG A  90      48.751  50.217  61.193  1.00  4.82           H  
ATOM   1428  HG2 ARG A  90      48.200  50.603  59.565  1.00  4.82           H  
ATOM   1429  HD1 ARG A  90      46.637  52.250  60.373  1.00  4.82           H  
ATOM   1430  HD2 ARG A  90      47.303  52.159  62.005  1.00  4.82           H  
ATOM   1431  HE  ARG A  90      45.961  50.367  62.439  1.00  4.82           H  
ATOM   1432 1HH1 ARG A  90      44.543  48.717  62.110  1.00  4.82           H  
ATOM   1433 2HH1 ARG A  90      44.153  48.228  60.485  1.00  4.82           H  
ATOM   1434 1HH2 ARG A  90      46.141  50.437  58.878  1.00  4.82           H  
ATOM   1435 2HH2 ARG A  90      45.064  49.094  58.763  1.00  4.82           H  
ATOM   1436  N   ALA A  91      50.740  49.762  59.023  1.00  5.31           N  
ATOM   1437  CA  ALA A  91      51.416  48.540  58.646  1.00  5.31           C  
ATOM   1438  C   ALA A  91      50.439  47.711  57.834  1.00  5.31           C  
ATOM   1439  O   ALA A  91      49.289  47.562  58.235  1.00  5.31           O  
ATOM   1440  CB  ALA A  91      51.903  47.818  59.907  1.00  5.31           C  
ATOM   1441  H   ALA A  91      49.757  49.683  59.237  1.00  5.31           H  
ATOM   1442  HA  ALA A  91      52.286  48.770  58.033  1.00  5.31           H  
ATOM   1443  HB1 ALA A  91      52.418  46.896  59.634  1.00  5.31           H  
ATOM   1444  HB2 ALA A  91      52.599  48.456  60.454  1.00  5.31           H  
ATOM   1445  HB3 ALA A  91      51.057  47.575  60.554  1.00  5.31           H  
ATOM   1446  N   PHE A  92      50.906  47.211  56.686  1.00  5.37           N  
ATOM   1447  CA  PHE A  92      50.078  46.384  55.817  1.00  5.37           C  
ATOM   1448  C   PHE A  92      49.570  45.150  56.565  1.00  5.37           C  
ATOM   1449  O   PHE A  92      48.415  44.767  56.430  1.00  5.37           O  
ATOM   1450  CB  PHE A  92      50.909  45.932  54.610  1.00  5.37           C  
ATOM   1451  CG  PHE A  92      50.092  45.298  53.502  1.00  5.37           C  
ATOM   1452  CD1 PHE A  92      49.926  45.982  52.291  1.00  5.37           C  
ATOM   1453  CD2 PHE A  92      49.441  44.063  53.685  1.00  5.37           C  
ATOM   1454  CE1 PHE A  92      49.076  45.469  51.311  1.00  5.37           C  
ATOM   1455  CE2 PHE A  92      48.544  43.580  52.723  1.00  5.37           C  
ATOM   1456  CZ  PHE A  92      48.347  44.293  51.535  1.00  5.37           C  
ATOM   1457  H   PHE A  92      51.859  47.375  56.421  1.00  5.37           H  
ATOM   1458  HA  PHE A  92      49.210  46.952  55.472  1.00  5.37           H  
ATOM   1459  HB1 PHE A  92      51.659  45.217  54.947  1.00  5.37           H  
ATOM   1460  HB2 PHE A  92      51.432  46.797  54.202  1.00  5.37           H  
ATOM   1461  HD1 PHE A  92      50.421  46.913  52.099  1.00  5.37           H  
ATOM   1462  HD2 PHE A  92      49.564  43.496  54.585  1.00  5.37           H  
ATOM   1463  HE1 PHE A  92      48.955  46.021  50.399  1.00  5.37           H  
ATOM   1464  HE2 PHE A  92      47.986  42.678  52.915  1.00  5.37           H  
ATOM   1465  HZ  PHE A  92      47.648  43.929  50.798  1.00  5.37           H  
ATOM   1466  N   LYS A  93      50.475  44.524  57.334  1.00  6.19           N  
ATOM   1467  CA  LYS A  93      50.343  43.169  57.864  1.00  6.19           C  
ATOM   1468  C   LYS A  93      50.015  42.134  56.783  1.00  6.19           C  
ATOM   1469  O   LYS A  93      48.860  41.758  56.600  1.00  6.19           O  
ATOM   1470  CB  LYS A  93      49.313  43.166  59.018  1.00  6.19           C  
ATOM   1471  CG  LYS A  93      49.221  41.817  59.760  1.00  6.19           C  
ATOM   1472  CD  LYS A  93      47.799  41.486  60.250  1.00  6.19           C  
ATOM   1473  CE  LYS A  93      46.949  40.706  59.228  1.00  6.19           C  
ATOM   1474  NZ  LYS A  93      46.541  41.506  58.042  1.00  6.19           N1+
ATOM   1475  H   LYS A  93      51.367  44.978  57.434  1.00  6.19           H  
ATOM   1476  HA  LYS A  93      51.298  42.878  58.301  1.00  6.19           H  
ATOM   1477  HB1 LYS A  93      48.335  43.434  58.621  1.00  6.19           H  
ATOM   1478  HB2 LYS A  93      49.582  43.936  59.743  1.00  6.19           H  
ATOM   1479  HG1 LYS A  93      49.885  41.868  60.624  1.00  6.19           H  
ATOM   1480  HG2 LYS A  93      49.574  40.997  59.135  1.00  6.19           H  
ATOM   1481  HD1 LYS A  93      47.283  42.394  60.566  1.00  6.19           H  
ATOM   1482  HD2 LYS A  93      47.899  40.848  61.131  1.00  6.19           H  
ATOM   1483  HE1 LYS A  93      46.055  40.338  59.742  1.00  6.19           H  
ATOM   1484  HE2 LYS A  93      47.523  39.832  58.900  1.00  6.19           H  
ATOM   1485  HZ1 LYS A  93      46.046  42.348  58.298  1.00  6.19           H  
ATOM   1486  HZ2 LYS A  93      47.360  41.781  57.499  1.00  6.19           H  
ATOM   1487  HZ3 LYS A  93      45.965  40.951  57.422  1.00  6.19           H  
ATOM   1488  N   MET A  94      51.048  41.697  56.066  1.00  7.32           N  
ATOM   1489  CA  MET A  94      50.977  40.661  55.026  1.00  7.32           C  
ATOM   1490  C   MET A  94      50.195  39.405  55.451  1.00  7.32           C  
ATOM   1491  O   MET A  94      49.677  39.280  56.560  1.00  7.32           O  
ATOM   1492  CB  MET A  94      52.411  40.268  54.610  1.00  7.32           C  
ATOM   1493  CG  MET A  94      53.223  41.439  54.026  1.00  7.32           C  
ATOM   1494  SD  MET A  94      54.924  41.059  53.497  1.00  7.32           S  
ATOM   1495  CE  MET A  94      55.657  40.407  55.023  1.00  7.32           C  
ATOM   1496  H   MET A  94      51.961  42.034  56.317  1.00  7.32           H  
ATOM   1497  HA  MET A  94      50.467  41.075  54.156  1.00  7.32           H  
ATOM   1498  HB1 MET A  94      52.363  39.474  53.864  1.00  7.32           H  
ATOM   1499  HB2 MET A  94      52.927  39.874  55.485  1.00  7.32           H  
ATOM   1500  HG1 MET A  94      53.278  42.237  54.766  1.00  7.32           H  
ATOM   1501  HG2 MET A  94      52.684  41.827  53.159  1.00  7.32           H  
ATOM   1502  HE1 MET A  94      56.718  40.216  54.866  1.00  7.32           H  
ATOM   1503  HE2 MET A  94      55.537  41.127  55.832  1.00  7.32           H  
ATOM   1504  HE3 MET A  94      55.173  39.468  55.292  1.00  7.32           H  
TER   
END
