# Supplementary material for: In silico characterisation of the complete Ly6 protein family in Fasciola gigantica supported through transcriptomics of the newly-excysted juveniles
Source: Mol Omics. 2021 Nov 8;18(1):45–56. doi: 10.1039/d1mo00254f (PMC8763315; doi:10.1039/d1mo00254f)
Supplement: MO-018-D1MO00254F-s006 [file MO-018-D1MO00254F-s006.tar › COORD/FgCD59O.pdb]

ATOM      1  N   TYR A   1      42.944  60.706  56.018  1.00  4.86           N  
ATOM      2  CA  TYR A   1      43.146  62.161  56.024  1.00  4.86           C  
ATOM      3  C   TYR A   1      44.581  62.536  56.430  1.00  4.86           C  
ATOM      4  O   TYR A   1      45.061  63.637  56.157  1.00  4.86           O  
ATOM      5  CB  TYR A   1      42.089  62.802  56.948  1.00  4.86           C  
ATOM      6  CG  TYR A   1      40.660  62.271  56.820  1.00  4.86           C  
ATOM      7  CD1 TYR A   1      39.858  62.128  57.973  1.00  4.86           C  
ATOM      8  CD2 TYR A   1      40.139  61.873  55.569  1.00  4.86           C  
ATOM      9  CE1 TYR A   1      38.571  61.559  57.882  1.00  4.86           C  
ATOM     10  CE2 TYR A   1      38.859  61.290  55.476  1.00  4.86           C  
ATOM     11  CZ  TYR A   1      38.074  61.120  56.638  1.00  4.86           C  
ATOM     12  OH  TYR A   1      36.857  60.518  56.564  1.00  4.86           O  
ATOM     13  HA  TYR A   1      42.985  62.533  55.013  1.00  4.86           H  
ATOM     14  HB1 TYR A   1      42.080  63.877  56.768  1.00  4.86           H  
ATOM     15  HB2 TYR A   1      42.417  62.644  57.977  1.00  4.86           H  
ATOM     16  HD1 TYR A   1      40.248  62.421  58.933  1.00  4.86           H  
ATOM     17  HD2 TYR A   1      40.746  61.964  54.679  1.00  4.86           H  
ATOM     18  HE1 TYR A   1      37.966  61.421  58.769  1.00  4.86           H  
ATOM     19  HE2 TYR A   1      38.486  60.962  54.520  1.00  4.86           H  
ATOM     20  HH  TYR A   1      36.694  60.163  55.677  1.00  4.86           H  
ATOM     21  N   ARG A   2      45.308  61.551  56.966  1.00  3.64           N  
ATOM     22  CA  ARG A   2      46.773  61.483  57.002  1.00  3.64           C  
ATOM     23  C   ARG A   2      47.193  60.087  56.616  1.00  3.64           C  
ATOM     24  O   ARG A   2      46.731  59.128  57.217  1.00  3.64           O  
ATOM     25  CB  ARG A   2      47.330  61.826  58.386  1.00  3.64           C  
ATOM     26  CG  ARG A   2      47.011  63.262  58.815  1.00  3.64           C  
ATOM     27  CD  ARG A   2      47.917  63.697  59.975  1.00  3.64           C  
ATOM     28  NE  ARG A   2      49.329  63.864  59.544  1.00  3.64           N  
ATOM     29  CZ  ARG A   2      49.807  64.816  58.772  1.00  3.64           C  
ATOM     30  NH1 ARG A   2      51.050  64.830  58.398  1.00  3.64           N1+
ATOM     31  NH2 ARG A   2      49.067  65.799  58.333  1.00  3.64           N  
ATOM     32  H   ARG A   2      44.808  60.688  57.144  1.00  3.64           H  
ATOM     33  HA  ARG A   2      47.190  62.179  56.274  1.00  3.64           H  
ATOM     34  HB1 ARG A   2      48.409  61.687  58.353  1.00  3.64           H  
ATOM     35  HB2 ARG A   2      46.938  61.131  59.120  1.00  3.64           H  
ATOM     36  HG1 ARG A   2      45.968  63.322  59.128  1.00  3.64           H  
ATOM     37  HG2 ARG A   2      47.148  63.935  57.970  1.00  3.64           H  
ATOM     38  HD1 ARG A   2      47.851  62.947  60.769  1.00  3.64           H  
ATOM     39  HD2 ARG A   2      47.540  64.634  60.385  1.00  3.64           H  
ATOM     40  HE  ARG A   2      49.963  63.097  59.733  1.00  3.64           H  
ATOM     41 1HH1 ARG A   2      51.662  64.050  58.615  1.00  3.64           H  
ATOM     42 2HH1 ARG A   2      51.370  65.552  57.786  1.00  3.64           H  
ATOM     43 1HH2 ARG A   2      48.095  65.809  58.587  1.00  3.64           H  
ATOM     44 2HH2 ARG A   2      49.397  66.390  57.579  1.00  3.64           H  
ATOM     45  N   CYS A   3      48.085  59.955  55.646  1.00  2.76           N  
ATOM     46  CA  CYS A   3      48.492  58.638  55.169  1.00  2.76           C  
ATOM     47  C   CYS A   3      49.986  58.513  55.319  1.00  2.76           C  
ATOM     48  O   CYS A   3      50.704  59.444  54.970  1.00  2.76           O  
ATOM     49  CB  CYS A   3      48.121  58.482  53.691  1.00  2.76           C  
ATOM     50  SG  CYS A   3      48.675  56.836  53.158  1.00  2.76           S  
ATOM     51  H   CYS A   3      48.527  60.780  55.255  1.00  2.76           H  
ATOM     52  HA  CYS A   3      48.007  57.838  55.725  1.00  2.76           H  
ATOM     53  HB1 CYS A   3      48.617  59.257  53.103  1.00  2.76           H  
ATOM     54  HB2 CYS A   3      47.046  58.571  53.569  1.00  2.76           H  
ATOM     55  HG  CYS A   3      47.980  56.802  52.014  1.00  2.76           H  
ATOM     56  N   TYR A   4      50.442  57.366  55.819  1.00  2.73           N  
ATOM     57  CA  TYR A   4      51.849  57.153  56.102  1.00  2.73           C  
ATOM     58  C   TYR A   4      52.566  56.692  54.849  1.00  2.73           C  
ATOM     59  O   TYR A   4      52.339  55.569  54.394  1.00  2.73           O  
ATOM     60  CB  TYR A   4      52.040  56.213  57.305  1.00  2.73           C  
ATOM     61  CG  TYR A   4      51.768  56.817  58.681  1.00  2.73           C  
ATOM     62  CD1 TYR A   4      50.800  57.828  58.882  1.00  2.73           C  
ATOM     63  CD2 TYR A   4      52.490  56.331  59.791  1.00  2.73           C  
ATOM     64  CE1 TYR A   4      50.547  58.329  60.165  1.00  2.73           C  
ATOM     65  CE2 TYR A   4      52.235  56.836  61.082  1.00  2.73           C  
ATOM     66  CZ  TYR A   4      51.247  57.819  61.272  1.00  2.73           C  
ATOM     67  OH  TYR A   4      50.934  58.257  62.518  1.00  2.73           O  
ATOM     68  H   TYR A   4      49.791  56.628  56.024  1.00  2.73           H  
ATOM     69  HA  TYR A   4      52.294  58.108  56.388  1.00  2.73           H  
ATOM     70  HB1 TYR A   4      53.079  55.881  57.292  1.00  2.73           H  
ATOM     71  HB2 TYR A   4      51.416  55.331  57.183  1.00  2.73           H  
ATOM     72  HD1 TYR A   4      50.226  58.233  58.077  1.00  2.73           H  
ATOM     73  HD2 TYR A   4      53.227  55.544  59.666  1.00  2.73           H  
ATOM     74  HE1 TYR A   4      49.787  59.092  60.300  1.00  2.73           H  
ATOM     75  HE2 TYR A   4      52.770  56.447  61.929  1.00  2.73           H  
ATOM     76  HH  TYR A   4      50.129  58.778  62.513  1.00  2.73           H  
ATOM     77  N   VAL A   5      53.401  57.579  54.299  1.00  3.35           N  
ATOM     78  CA  VAL A   5      54.038  57.372  52.996  1.00  3.35           C  
ATOM     79  C   VAL A   5      55.486  56.982  53.198  1.00  3.35           C  
ATOM     80  O   VAL A   5      56.312  57.775  53.653  1.00  3.35           O  
ATOM     81  CB  VAL A   5      53.865  58.587  52.061  1.00  3.35           C  
ATOM     82  CG1 VAL A   5      54.681  58.476  50.765  1.00  3.35           C  
ATOM     83  CG2 VAL A   5      52.390  58.704  51.651  1.00  3.35           C  
ATOM     84  H   VAL A   5      53.597  58.449  54.787  1.00  3.35           H  
ATOM     85  HA  VAL A   5      53.540  56.544  52.503  1.00  3.35           H  
ATOM     86  HB  VAL A   5      54.181  59.488  52.583  1.00  3.35           H  
ATOM     87 1HG1 VAL A   5      54.461  59.328  50.122  1.00  3.35           H  
ATOM     88 2HG1 VAL A   5      55.747  58.492  50.990  1.00  3.35           H  
ATOM     89 3HG1 VAL A   5      54.446  57.549  50.246  1.00  3.35           H  
ATOM     90 1HG2 VAL A   5      52.248  59.592  51.034  1.00  3.35           H  
ATOM     91 2HG2 VAL A   5      52.089  57.817  51.098  1.00  3.35           H  
ATOM     92 3HG2 VAL A   5      51.754  58.800  52.528  1.00  3.35           H  
ATOM     93  N   CYS A   6      55.779  55.735  52.857  1.00  3.81           N  
ATOM     94  CA  CYS A   6      57.113  55.165  52.963  1.00  3.81           C  
ATOM     95  C   CYS A   6      57.576  54.946  51.523  1.00  3.81           C  
ATOM     96  O   CYS A   6      56.926  54.222  50.761  1.00  3.81           O  
ATOM     97  CB  CYS A   6      57.087  53.838  53.742  1.00  3.81           C  
ATOM     98  SG  CYS A   6      56.175  53.948  55.314  1.00  3.81           S  
ATOM     99  H   CYS A   6      55.069  55.204  52.367  1.00  3.81           H  
ATOM    100  HA  CYS A   6      57.788  55.855  53.469  1.00  3.81           H  
ATOM    101  HB1 CYS A   6      58.114  53.525  53.939  1.00  3.81           H  
ATOM    102  HB2 CYS A   6      56.621  53.076  53.119  1.00  3.81           H  
ATOM    103  HG  CYS A   6      57.072  54.621  56.056  1.00  3.81           H  
ATOM    104  N   THR A   7      58.656  55.614  51.128  1.00  4.92           N  
ATOM    105  CA  THR A   7      59.205  55.541  49.767  1.00  4.92           C  
ATOM    106  C   THR A   7      60.191  54.390  49.562  1.00  4.92           C  
ATOM    107  O   THR A   7      60.233  53.781  48.496  1.00  4.92           O  
ATOM    108  CB  THR A   7      59.961  56.844  49.440  1.00  4.92           C  
ATOM    109  CG2 THR A   7      59.009  58.031  49.297  1.00  4.92           C  
ATOM    110  OG1 THR A   7      60.885  57.186  50.459  1.00  4.92           O  
ATOM    111  H   THR A   7      59.103  56.248  51.772  1.00  4.92           H  
ATOM    112  HA  THR A   7      58.394  55.409  49.049  1.00  4.92           H  
ATOM    113  HB  THR A   7      60.496  56.716  48.497  1.00  4.92           H  
ATOM    114  HG1 THR A   7      61.406  57.932  50.154  1.00  4.92           H  
ATOM    115 1HG2 THR A   7      59.572  58.921  49.022  1.00  4.92           H  
ATOM    116 2HG2 THR A   7      58.283  57.821  48.513  1.00  4.92           H  
ATOM    117 3HG2 THR A   7      58.488  58.209  50.236  1.00  4.92           H  
ATOM    118  N   TYR A   8      60.920  54.065  50.622  1.00  5.07           N  
ATOM    119  CA  TYR A   8      61.508  52.761  50.879  1.00  5.07           C  
ATOM    120  C   TYR A   8      60.867  52.236  52.157  1.00  5.07           C  
ATOM    121  O   TYR A   8      60.478  53.012  53.036  1.00  5.07           O  
ATOM    122  CB  TYR A   8      63.033  52.873  51.002  1.00  5.07           C  
ATOM    123  CG  TYR A   8      63.780  53.335  49.759  1.00  5.07           C  
ATOM    124  CD1 TYR A   8      64.960  54.088  49.923  1.00  5.07           C  
ATOM    125  CD2 TYR A   8      63.332  53.024  48.458  1.00  5.07           C  
ATOM    126  CE1 TYR A   8      65.674  54.545  48.797  1.00  5.07           C  
ATOM    127  CE2 TYR A   8      64.035  53.490  47.330  1.00  5.07           C  
ATOM    128  CZ  TYR A   8      65.210  54.252  47.500  1.00  5.07           C  
ATOM    129  OH  TYR A   8      65.899  54.704  46.419  1.00  5.07           O  
ATOM    130  H   TYR A   8      60.830  54.664  51.429  1.00  5.07           H  
ATOM    131  HA  TYR A   8      61.252  52.069  50.075  1.00  5.07           H  
ATOM    132  HB1 TYR A   8      63.428  51.902  51.298  1.00  5.07           H  
ATOM    133  HB2 TYR A   8      63.250  53.563  51.818  1.00  5.07           H  
ATOM    134  HD1 TYR A   8      65.319  54.320  50.915  1.00  5.07           H  
ATOM    135  HD2 TYR A   8      62.425  52.447  48.307  1.00  5.07           H  
ATOM    136  HE1 TYR A   8      66.576  55.124  48.919  1.00  5.07           H  
ATOM    137  HE2 TYR A   8      63.671  53.268  46.338  1.00  5.07           H  
ATOM    138  HH  TYR A   8      65.492  54.436  45.596  1.00  5.07           H  
ATOM    139  N   CYS A   9      60.700  50.924  52.235  1.00  5.20           N  
ATOM    140  CA  CYS A   9      59.609  50.368  53.029  1.00  5.20           C  
ATOM    141  C   CYS A   9      60.078  49.428  54.119  1.00  5.20           C  
ATOM    142  O   CYS A   9      59.503  48.363  54.341  1.00  5.20           O  
ATOM    143  CB  CYS A   9      58.557  49.794  52.074  1.00  5.20           C  
ATOM    144  SG  CYS A   9      57.848  51.215  51.205  1.00  5.20           S  
ATOM    145  H   CYS A   9      61.063  50.354  51.489  1.00  5.20           H  
ATOM    146  HA  CYS A   9      59.110  51.171  53.574  1.00  5.20           H  
ATOM    147  HB1 CYS A   9      57.778  49.280  52.634  1.00  5.20           H  
ATOM    148  HB2 CYS A   9      59.018  49.098  51.374  1.00  5.20           H  
ATOM    149  HG  CYS A   9      57.051  50.529  50.385  1.00  5.20           H  
ATOM    150  N   ASP A  10      61.135  49.872  54.792  1.00  5.71           N  
ATOM    151  CA  ASP A  10      61.621  49.261  56.013  1.00  5.71           C  
ATOM    152  C   ASP A  10      60.534  49.181  57.113  1.00  5.71           C  
ATOM    153  O   ASP A  10      59.381  49.636  56.982  1.00  5.71           O  
ATOM    154  CB  ASP A  10      62.919  49.967  56.466  1.00  5.71           C  
ATOM    155  CG  ASP A  10      63.841  49.088  57.324  1.00  5.71           C  
ATOM    156  OD1 ASP A  10      64.882  49.612  57.766  1.00  5.71           O  
ATOM    157  OD2 ASP A  10      63.498  47.899  57.537  1.00  5.71           O1-
ATOM    158  H   ASP A  10      61.534  50.762  54.535  1.00  5.71           H  
ATOM    159  HA  ASP A  10      61.884  48.231  55.765  1.00  5.71           H  
ATOM    160  HB1 ASP A  10      62.656  50.875  57.010  1.00  5.71           H  
ATOM    161  HB2 ASP A  10      63.478  50.262  55.575  1.00  5.71           H  
ATOM    162  N   SER A  11      60.912  48.534  58.203  1.00  6.76           N  
ATOM    163  CA  SER A  11      60.072  48.186  59.323  1.00  6.76           C  
ATOM    164  C   SER A  11      59.799  49.375  60.245  1.00  6.76           C  
ATOM    165  O   SER A  11      60.602  49.712  61.109  1.00  6.76           O  
ATOM    166  CB  SER A  11      60.765  47.066  60.107  1.00  6.76           C  
ATOM    167  OG  SER A  11      60.034  46.784  61.280  1.00  6.76           O  
ATOM    168  H   SER A  11      61.882  48.211  58.227  1.00  6.76           H  
ATOM    169  HA  SER A  11      59.124  47.797  58.956  1.00  6.76           H  
ATOM    170  HB1 SER A  11      61.779  47.373  60.372  1.00  6.76           H  
ATOM    171  HB2 SER A  11      60.820  46.172  59.483  1.00  6.76           H  
ATOM    172  HG  SER A  11      60.268  47.477  61.912  1.00  6.76           H  
ATOM    173  N   VAL A  12      58.589  49.928  60.126  1.00  5.29           N  
ATOM    174  CA  VAL A  12      58.039  50.938  61.055  1.00  5.29           C  
ATOM    175  C   VAL A  12      58.853  52.254  61.041  1.00  5.29           C  
ATOM    176  O   VAL A  12      58.939  52.977  62.029  1.00  5.29           O  
ATOM    177  CB  VAL A  12      57.767  50.343  62.467  1.00  5.29           C  
ATOM    178  CG1 VAL A  12      56.769  51.180  63.285  1.00  5.29           C  
ATOM    179  CG2 VAL A  12      57.133  48.940  62.395  1.00  5.29           C  
ATOM    180  H   VAL A  12      58.004  49.606  59.376  1.00  5.29           H  
ATOM    181  HA  VAL A  12      57.066  51.217  60.653  1.00  5.29           H  
ATOM    182  HB  VAL A  12      58.701  50.265  63.020  1.00  5.29           H  
ATOM    183 1HG1 VAL A  12      56.544  50.687  64.230  1.00  5.29           H  
ATOM    184 2HG1 VAL A  12      57.201  52.147  63.526  1.00  5.29           H  
ATOM    185 3HG1 VAL A  12      55.846  51.330  62.728  1.00  5.29           H  
ATOM    186 1HG2 VAL A  12      56.907  48.579  63.398  1.00  5.29           H  
ATOM    187 2HG2 VAL A  12      56.218  48.973  61.805  1.00  5.29           H  
ATOM    188 3HG2 VAL A  12      57.825  48.230  61.947  1.00  5.29           H  
ATOM    189  N   ASP A  13      59.399  52.607  59.876  1.00  4.50           N  
ATOM    190  CA  ASP A  13      59.678  54.001  59.512  1.00  4.50           C  
ATOM    191  C   ASP A  13      58.358  54.724  59.142  1.00  4.50           C  
ATOM    192  O   ASP A  13      57.738  54.478  58.108  1.00  4.50           O  
ATOM    193  CB  ASP A  13      60.680  54.067  58.354  1.00  4.50           C  
ATOM    194  CG  ASP A  13      61.004  55.510  57.955  1.00  4.50           C  
ATOM    195  OD1 ASP A  13      60.714  56.471  58.711  1.00  4.50           O  
ATOM    196  OD2 ASP A  13      61.579  55.723  56.864  1.00  4.50           O1-
ATOM    197  H   ASP A  13      59.381  51.937  59.130  1.00  4.50           H  
ATOM    198  HA  ASP A  13      60.130  54.508  60.369  1.00  4.50           H  
ATOM    199  HB1 ASP A  13      60.272  53.537  57.492  1.00  4.50           H  
ATOM    200  HB2 ASP A  13      61.603  53.570  58.653  1.00  4.50           H  
ATOM    201  N   GLU A  14      57.910  55.598  60.039  1.00  4.38           N  
ATOM    202  CA  GLU A  14      56.522  56.058  60.149  1.00  4.38           C  
ATOM    203  C   GLU A  14      56.322  57.516  59.691  1.00  4.38           C  
ATOM    204  O   GLU A  14      55.843  58.382  60.418  1.00  4.38           O  
ATOM    205  CB  GLU A  14      56.079  55.863  61.616  1.00  4.38           C  
ATOM    206  CG  GLU A  14      55.882  54.393  62.006  1.00  4.38           C  
ATOM    207  CD  GLU A  14      54.414  53.977  61.908  1.00  4.38           C  
ATOM    208  OE1 GLU A  14      53.649  54.301  62.848  1.00  4.38           O  
ATOM    209  OE2 GLU A  14      54.020  53.350  60.900  1.00  4.38           O1-
ATOM    210  H   GLU A  14      58.482  55.737  60.860  1.00  4.38           H  
ATOM    211  HA  GLU A  14      55.880  55.434  59.524  1.00  4.38           H  
ATOM    212  HB1 GLU A  14      55.147  56.399  61.796  1.00  4.38           H  
ATOM    213  HB2 GLU A  14      56.836  56.304  62.265  1.00  4.38           H  
ATOM    214  HG1 GLU A  14      56.208  54.270  63.042  1.00  4.38           H  
ATOM    215  HG2 GLU A  14      56.488  53.742  61.378  1.00  4.38           H  
ATOM    216  N   LYS A  15      56.717  57.813  58.449  1.00  3.84           N  
ATOM    217  CA  LYS A  15      56.595  59.148  57.832  1.00  3.84           C  
ATOM    218  C   LYS A  15      55.136  59.523  57.526  1.00  3.84           C  
ATOM    219  O   LYS A  15      54.644  59.403  56.402  1.00  3.84           O  
ATOM    220  CB  LYS A  15      57.514  59.207  56.601  1.00  3.84           C  
ATOM    221  CG  LYS A  15      58.985  59.258  57.051  1.00  3.84           C  
ATOM    222  CD  LYS A  15      59.966  59.154  55.879  1.00  3.84           C  
ATOM    223  CE  LYS A  15      61.407  59.406  56.350  1.00  3.84           C  
ATOM    224  NZ  LYS A  15      61.900  58.330  57.238  1.00  3.84           N1+
ATOM    225  H   LYS A  15      57.131  57.065  57.912  1.00  3.84           H  
ATOM    226  HA  LYS A  15      56.955  59.888  58.549  1.00  3.84           H  
ATOM    227  HB1 LYS A  15      57.292  60.101  56.017  1.00  3.84           H  
ATOM    228  HB2 LYS A  15      57.346  58.329  55.978  1.00  3.84           H  
ATOM    229  HG1 LYS A  15      59.178  58.440  57.743  1.00  3.84           H  
ATOM    230  HG2 LYS A  15      59.150  60.198  57.577  1.00  3.84           H  
ATOM    231  HD1 LYS A  15      59.709  59.901  55.130  1.00  3.84           H  
ATOM    232  HD2 LYS A  15      59.893  58.166  55.423  1.00  3.84           H  
ATOM    233  HE1 LYS A  15      61.435  60.364  56.871  1.00  3.84           H  
ATOM    234  HE2 LYS A  15      62.052  59.477  55.470  1.00  3.84           H  
ATOM    235  HZ1 LYS A  15      61.959  57.424  56.762  1.00  3.84           H  
ATOM    236  HZ2 LYS A  15      62.790  58.512  57.666  1.00  3.84           H  
ATOM    237  HZ3 LYS A  15      61.240  58.067  57.978  1.00  3.84           H  
ATOM    238  N   SER A  16      54.442  59.978  58.570  1.00  3.19           N  
ATOM    239  CA  SER A  16      53.081  60.533  58.572  1.00  3.19           C  
ATOM    240  C   SER A  16      52.914  61.754  57.672  1.00  3.19           C  
ATOM    241  O   SER A  16      53.057  62.890  58.128  1.00  3.19           O  
ATOM    242  CB  SER A  16      52.681  60.874  60.013  1.00  3.19           C  
ATOM    243  OG  SER A  16      51.361  61.409  60.089  1.00  3.19           O  
ATOM    244  H   SER A  16      54.904  59.866  59.466  1.00  3.19           H  
ATOM    245  HA  SER A  16      52.400  59.767  58.210  1.00  3.19           H  
ATOM    246  HB1 SER A  16      53.377  61.605  60.428  1.00  3.19           H  
ATOM    247  HB2 SER A  16      52.737  59.972  60.623  1.00  3.19           H  
ATOM    248  HG  SER A  16      50.966  61.072  60.897  1.00  3.19           H  
ATOM    249  N   THR A  17      52.553  61.564  56.398  1.00  3.17           N  
ATOM    250  CA  THR A  17      52.172  62.711  55.555  1.00  3.17           C  
ATOM    251  C   THR A  17      50.701  63.061  55.760  1.00  3.17           C  
ATOM    252  O   THR A  17      49.917  62.313  56.345  1.00  3.17           O  
ATOM    253  CB  THR A  17      52.439  62.436  54.061  1.00  3.17           C  
ATOM    254  CG2 THR A  17      53.817  62.954  53.663  1.00  3.17           C  
ATOM    255  OG1 THR A  17      52.463  61.068  53.765  1.00  3.17           O  
ATOM    256  H   THR A  17      52.482  60.632  56.010  1.00  3.17           H  
ATOM    257  HA  THR A  17      52.755  63.585  55.843  1.00  3.17           H  
ATOM    258  HB  THR A  17      51.691  62.930  53.441  1.00  3.17           H  
ATOM    259  HG1 THR A  17      51.639  60.658  54.076  1.00  3.17           H  
ATOM    260 1HG2 THR A  17      54.000  62.716  52.615  1.00  3.17           H  
ATOM    261 2HG2 THR A  17      53.862  64.034  53.789  1.00  3.17           H  
ATOM    262 3HG2 THR A  17      54.583  62.479  54.275  1.00  3.17           H  
ATOM    263  N   THR A  18      50.343  64.248  55.270  1.00  2.83           N  
ATOM    264  CA  THR A  18      48.956  64.693  55.107  1.00  2.83           C  
ATOM    265  C   THR A  18      48.247  63.793  54.073  1.00  2.83           C  
ATOM    266  O   THR A  18      48.675  62.666  53.811  1.00  2.83           O  
ATOM    267  CB  THR A  18      48.966  66.200  54.761  1.00  2.83           C  
ATOM    268  CG2 THR A  18      47.618  66.921  54.884  1.00  2.83           C  
ATOM    269  OG1 THR A  18      49.806  66.874  55.688  1.00  2.83           O  
ATOM    270  H   THR A  18      51.031  64.783  54.768  1.00  2.83           H  
ATOM    271  HA  THR A  18      48.420  64.561  56.043  1.00  2.83           H  
ATOM    272  HB  THR A  18      49.367  66.346  53.759  1.00  2.83           H  
ATOM    273  HG1 THR A  18      50.035  67.702  55.249  1.00  2.83           H  
ATOM    274 1HG2 THR A  18      47.768  67.989  55.033  1.00  2.83           H  
ATOM    275 2HG2 THR A  18      47.053  66.815  53.961  1.00  2.83           H  
ATOM    276 3HG2 THR A  18      47.047  66.521  55.718  1.00  2.83           H  
ATOM    277  N   ILE A  19      47.144  64.240  53.496  1.00  2.93           N  
ATOM    278  CA  ILE A  19      46.658  63.715  52.229  1.00  2.93           C  
ATOM    279  C   ILE A  19      46.280  64.913  51.357  1.00  2.93           C  
ATOM    280  O   ILE A  19      45.571  65.827  51.786  1.00  2.93           O  
ATOM    281  CB  ILE A  19      45.423  62.801  52.451  1.00  2.93           C  
ATOM    282  CG1 ILE A  19      45.868  61.439  53.032  1.00  2.93           C  
ATOM    283  CG2 ILE A  19      44.603  62.630  51.155  1.00  2.93           C  
ATOM    284  CD1 ILE A  19      44.758  60.385  53.155  1.00  2.93           C  
ATOM    285  H   ILE A  19      46.742  65.115  53.797  1.00  2.93           H  
ATOM    286  HA  ILE A  19      47.448  63.161  51.715  1.00  2.93           H  
ATOM    287  HB  ILE A  19      44.761  63.273  53.179  1.00  2.93           H  
ATOM    288 1HG1 ILE A  19      46.260  61.613  54.031  1.00  2.93           H  
ATOM    289 2HG1 ILE A  19      46.668  61.024  52.417  1.00  2.93           H  
ATOM    290 1HG2 ILE A  19      43.797  61.909  51.273  1.00  2.93           H  
ATOM    291 2HG2 ILE A  19      44.126  63.570  50.877  1.00  2.93           H  
ATOM    292 3HG2 ILE A  19      45.262  62.324  50.352  1.00  2.93           H  
ATOM    293  HD1 ILE A  19      44.595  59.901  52.194  1.00  2.93           H  
ATOM    294  HD2 ILE A  19      45.052  59.634  53.886  1.00  2.93           H  
ATOM    295  HD3 ILE A  19      43.833  60.855  53.481  1.00  2.93           H  
ATOM    296  N   GLU A  20      46.732  64.877  50.114  1.00  3.93           N  
ATOM    297  CA  GLU A  20      46.483  65.910  49.125  1.00  3.93           C  
ATOM    298  C   GLU A  20      45.170  65.577  48.398  1.00  3.93           C  
ATOM    299  O   GLU A  20      45.098  64.611  47.636  1.00  3.93           O  
ATOM    300  CB  GLU A  20      47.702  66.001  48.186  1.00  3.93           C  
ATOM    301  CG  GLU A  20      48.969  66.546  48.887  1.00  3.93           C  
ATOM    302  CD  GLU A  20      49.459  65.679  50.063  1.00  3.93           C  
ATOM    303  OE1 GLU A  20      49.597  66.224  51.186  1.00  3.93           O  
ATOM    304  OE2 GLU A  20      49.588  64.444  49.865  1.00  3.93           O1-
ATOM    305  H   GLU A  20      47.447  64.187  49.897  1.00  3.93           H  
ATOM    306  HA  GLU A  20      46.375  66.879  49.616  1.00  3.93           H  
ATOM    307  HB1 GLU A  20      47.453  66.675  47.364  1.00  3.93           H  
ATOM    308  HB2 GLU A  20      47.912  65.019  47.759  1.00  3.93           H  
ATOM    309  HG1 GLU A  20      48.753  67.557  49.238  1.00  3.93           H  
ATOM    310  HG2 GLU A  20      49.764  66.619  48.143  1.00  3.93           H  
ATOM    311  N   GLY A  21      44.132  66.366  48.721  1.00  4.07           N  
ATOM    312  CA  GLY A  21      42.728  66.268  48.293  1.00  4.07           C  
ATOM    313  C   GLY A  21      42.498  65.782  46.859  1.00  4.07           C  
ATOM    314  O   GLY A  21      42.344  66.593  45.949  1.00  4.07           O  
ATOM    315  H   GLY A  21      44.328  67.075  49.411  1.00  4.07           H  
ATOM    316  HA1 GLY A  21      42.266  67.252  48.379  1.00  4.07           H  
ATOM    317  HA2 GLY A  21      42.204  65.594  48.971  1.00  4.07           H  
ATOM    318  N   GLY A  22      42.481  64.462  46.666  1.00  3.47           N  
ATOM    319  CA  GLY A  22      42.507  63.807  45.354  1.00  3.47           C  
ATOM    320  C   GLY A  22      43.005  62.360  45.466  1.00  3.47           C  
ATOM    321  O   GLY A  22      42.423  61.435  44.895  1.00  3.47           O  
ATOM    322  H   GLY A  22      42.621  63.876  47.482  1.00  3.47           H  
ATOM    323  HA1 GLY A  22      43.180  64.353  44.695  1.00  3.47           H  
ATOM    324  HA2 GLY A  22      41.507  63.808  44.923  1.00  3.47           H  
ATOM    325  N   CYS A  23      44.011  62.148  46.319  1.00  2.90           N  
ATOM    326  CA  CYS A  23      44.095  60.942  47.144  1.00  2.90           C  
ATOM    327  C   CYS A  23      42.918  60.927  48.123  1.00  2.90           C  
ATOM    328  O   CYS A  23      42.554  61.972  48.670  1.00  2.90           O  
ATOM    329  CB  CYS A  23      45.459  60.960  47.853  1.00  2.90           C  
ATOM    330  SG  CYS A  23      45.505  59.795  49.247  1.00  2.90           S  
ATOM    331  H   CYS A  23      44.460  62.978  46.702  1.00  2.90           H  
ATOM    332  HA  CYS A  23      44.031  60.054  46.512  1.00  2.90           H  
ATOM    333  HB1 CYS A  23      45.664  61.967  48.223  1.00  2.90           H  
ATOM    334  HB2 CYS A  23      46.239  60.700  47.135  1.00  2.90           H  
ATOM    335  HG  CYS A  23      44.600  60.417  50.014  1.00  2.90           H  
ATOM    336  N   THR A  24      42.353  59.747  48.377  1.00  3.16           N  
ATOM    337  CA  THR A  24      41.202  59.549  49.279  1.00  3.16           C  
ATOM    338  C   THR A  24      41.296  58.308  50.148  1.00  3.16           C  
ATOM    339  O   THR A  24      40.406  58.072  50.959  1.00  3.16           O  
ATOM    340  CB  THR A  24      39.887  59.518  48.467  1.00  3.16           C  
ATOM    341  CG2 THR A  24      39.403  60.929  48.128  1.00  3.16           C  
ATOM    342  OG1 THR A  24      40.024  58.866  47.222  1.00  3.16           O  
ATOM    343  H   THR A  24      42.622  58.950  47.806  1.00  3.16           H  
ATOM    344  HA  THR A  24      41.149  60.385  49.976  1.00  3.16           H  
ATOM    345  HB  THR A  24      39.104  59.025  49.043  1.00  3.16           H  
ATOM    346  HG1 THR A  24      40.721  58.178  47.293  1.00  3.16           H  
ATOM    347 1HG2 THR A  24      38.454  60.864  47.599  1.00  3.16           H  
ATOM    348 2HG2 THR A  24      39.266  61.501  49.045  1.00  3.16           H  
ATOM    349 3HG2 THR A  24      40.130  61.432  47.494  1.00  3.16           H  
ATOM    350  N   GLU A  25      42.345  57.507  49.992  1.00  2.54           N  
ATOM    351  CA  GLU A  25      42.442  56.176  50.574  1.00  2.54           C  
ATOM    352  C   GLU A  25      43.884  55.662  50.548  1.00  2.54           C  
ATOM    353  O   GLU A  25      44.290  55.017  49.577  1.00  2.54           O  
ATOM    354  CB  GLU A  25      41.446  55.174  49.931  1.00  2.54           C  
ATOM    355  CG  GLU A  25      40.791  55.517  48.575  1.00  2.54           C  
ATOM    356  CD  GLU A  25      41.785  55.889  47.476  1.00  2.54           C  
ATOM    357  OE1 GLU A  25      42.036  57.099  47.236  1.00  2.54           O  
ATOM    358  OE2 GLU A  25      42.302  54.991  46.787  1.00  2.54           O1-
ATOM    359  H   GLU A  25      42.989  57.711  49.245  1.00  2.54           H  
ATOM    360  HA  GLU A  25      42.168  56.252  51.624  1.00  2.54           H  
ATOM    361  HB1 GLU A  25      40.628  55.037  50.639  1.00  2.54           H  
ATOM    362  HB2 GLU A  25      41.918  54.199  49.846  1.00  2.54           H  
ATOM    363  HG1 GLU A  25      40.081  56.333  48.715  1.00  2.54           H  
ATOM    364  HG2 GLU A  25      40.210  54.650  48.254  1.00  2.54           H  
ATOM    365  N   CYS A  26      44.643  55.937  51.622  1.00  2.27           N  
ATOM    366  CA  CYS A  26      45.813  55.175  52.031  1.00  2.27           C  
ATOM    367  C   CYS A  26      45.939  53.775  51.429  1.00  2.27           C  
ATOM    368  O   CYS A  26      45.031  52.947  51.588  1.00  2.27           O  
ATOM    369  CB  CYS A  26      45.733  55.047  53.575  1.00  2.27           C  
ATOM    370  SG  CYS A  26      45.323  56.617  54.410  1.00  2.27           S  
ATOM    371  H   CYS A  26      44.264  56.539  52.334  1.00  2.27           H  
ATOM    372  HA  CYS A  26      46.699  55.735  51.759  1.00  2.27           H  
ATOM    373  HB1 CYS A  26      46.679  54.661  53.954  1.00  2.27           H  
ATOM    374  HB2 CYS A  26      44.954  54.320  53.811  1.00  2.27           H  
ATOM    375  HG  CYS A  26      44.991  56.154  55.626  1.00  2.27           H  
ATOM    376  N   VAL A  27      47.089  53.448  50.835  1.00  2.30           N  
ATOM    377  CA  VAL A  27      47.353  52.058  50.445  1.00  2.30           C  
ATOM    378  C   VAL A  27      48.756  51.609  50.851  1.00  2.30           C  
ATOM    379  O   VAL A  27      49.793  52.246  50.591  1.00  2.30           O  
ATOM    380  CB  VAL A  27      47.017  51.825  48.956  1.00  2.30           C  
ATOM    381  CG1 VAL A  27      47.656  52.881  48.050  1.00  2.30           C  
ATOM    382  CG2 VAL A  27      47.403  50.408  48.508  1.00  2.30           C  
ATOM    383  H   VAL A  27      47.811  54.146  50.692  1.00  2.30           H  
ATOM    384  HA  VAL A  27      46.675  51.417  51.001  1.00  2.30           H  
ATOM    385  HB  VAL A  27      45.937  51.906  48.843  1.00  2.30           H  
ATOM    386 1HG1 VAL A  27      47.644  52.558  47.019  1.00  2.30           H  
ATOM    387 2HG1 VAL A  27      47.097  53.812  48.132  1.00  2.30           H  
ATOM    388 3HG1 VAL A  27      48.679  53.067  48.357  1.00  2.30           H  
ATOM    389 1HG2 VAL A  27      46.995  50.225  47.517  1.00  2.30           H  
ATOM    390 2HG2 VAL A  27      48.485  50.293  48.471  1.00  2.30           H  
ATOM    391 3HG2 VAL A  27      46.983  49.677  49.199  1.00  2.30           H  
ATOM    392  N   VAL A  28      48.777  50.444  51.486  1.00  2.43           N  
ATOM    393  CA  VAL A  28      49.932  49.728  51.996  1.00  2.43           C  
ATOM    394  C   VAL A  28      50.073  48.344  51.368  1.00  2.43           C  
ATOM    395  O   VAL A  28      49.520  47.346  51.836  1.00  2.43           O  
ATOM    396  CB  VAL A  28      50.037  49.734  53.540  1.00  2.43           C  
ATOM    397  CG1 VAL A  28      48.767  49.292  54.271  1.00  2.43           C  
ATOM    398  CG2 VAL A  28      51.217  48.887  54.037  1.00  2.43           C  
ATOM    399  H   VAL A  28      47.874  50.016  51.672  1.00  2.43           H  
ATOM    400  HA  VAL A  28      50.814  50.279  51.675  1.00  2.43           H  
ATOM    401  HB  VAL A  28      50.235  50.762  53.833  1.00  2.43           H  
ATOM    402 1HG1 VAL A  28      48.938  49.320  55.344  1.00  2.43           H  
ATOM    403 2HG1 VAL A  28      47.947  49.967  54.030  1.00  2.43           H  
ATOM    404 3HG1 VAL A  28      48.502  48.278  53.979  1.00  2.43           H  
ATOM    405 1HG2 VAL A  28      51.400  49.093  55.090  1.00  2.43           H  
ATOM    406 2HG2 VAL A  28      50.999  47.826  53.927  1.00  2.43           H  
ATOM    407 3HG2 VAL A  28      52.112  49.123  53.469  1.00  2.43           H  
ATOM    408  N   THR A  29      50.860  48.299  50.294  1.00  2.52           N  
ATOM    409  CA  THR A  29      51.450  47.066  49.763  1.00  2.52           C  
ATOM    410  C   THR A  29      52.571  46.555  50.672  1.00  2.52           C  
ATOM    411  O   THR A  29      53.221  47.333  51.372  1.00  2.52           O  
ATOM    412  CB  THR A  29      52.004  47.277  48.337  1.00  2.52           C  
ATOM    413  CG2 THR A  29      52.373  45.990  47.594  1.00  2.52           C  
ATOM    414  OG1 THR A  29      51.058  47.901  47.490  1.00  2.52           O  
ATOM    415  H   THR A  29      51.229  49.171  49.949  1.00  2.52           H  
ATOM    416  HA  THR A  29      50.683  46.295  49.728  1.00  2.52           H  
ATOM    417  HB  THR A  29      52.885  47.919  48.387  1.00  2.52           H  
ATOM    418  HG1 THR A  29      50.484  47.201  47.148  1.00  2.52           H  
ATOM    419 1HG2 THR A  29      52.649  46.220  46.564  1.00  2.52           H  
ATOM    420 2HG2 THR A  29      53.224  45.505  48.066  1.00  2.52           H  
ATOM    421 3HG2 THR A  29      51.526  45.306  47.593  1.00  2.52           H  
ATOM    422  N   SER A  30      52.788  45.237  50.657  1.00  3.38           N  
ATOM    423  CA  SER A  30      53.592  44.554  51.668  1.00  3.38           C  
ATOM    424  C   SER A  30      54.396  43.352  51.158  1.00  3.38           C  
ATOM    425  O   SER A  30      54.516  42.345  51.868  1.00  3.38           O  
ATOM    426  CB  SER A  30      52.633  44.183  52.814  1.00  3.38           C  
ATOM    427  OG  SER A  30      53.330  43.681  53.938  1.00  3.38           O  
ATOM    428  H   SER A  30      52.152  44.653  50.117  1.00  3.38           H  
ATOM    429  HA  SER A  30      54.326  45.257  52.061  1.00  3.38           H  
ATOM    430  HB1 SER A  30      51.925  43.434  52.464  1.00  3.38           H  
ATOM    431  HB2 SER A  30      52.076  45.067  53.124  1.00  3.38           H  
ATOM    432  HG  SER A  30      53.810  42.909  53.597  1.00  3.38           H  
ATOM    433  N   ASN A  31      54.988  43.431  49.959  1.00  3.65           N  
ATOM    434  CA  ASN A  31      55.973  42.427  49.544  1.00  3.65           C  
ATOM    435  C   ASN A  31      57.284  42.564  50.348  1.00  3.65           C  
ATOM    436  O   ASN A  31      57.741  43.677  50.617  1.00  3.65           O  
ATOM    437  CB  ASN A  31      56.172  42.429  48.020  1.00  3.65           C  
ATOM    438  CG  ASN A  31      56.499  41.027  47.509  1.00  3.65           C  
ATOM    439  ND2 ASN A  31      56.033  40.656  46.340  1.00  3.65           N  
ATOM    440  OD1 ASN A  31      57.126  40.226  48.178  1.00  3.65           O  
ATOM    441  H   ASN A  31      54.909  44.287  49.431  1.00  3.65           H  
ATOM    442  HA  ASN A  31      55.549  41.457  49.809  1.00  3.65           H  
ATOM    443  HB1 ASN A  31      56.982  43.102  47.738  1.00  3.65           H  
ATOM    444  HB2 ASN A  31      55.254  42.761  47.535  1.00  3.65           H  
ATOM    445 1HD2 ASN A  31      55.428  41.261  45.792  1.00  3.65           H  
ATOM    446 2HD2 ASN A  31      56.173  39.698  46.085  1.00  3.65           H  
ATOM    447  N   ARG A  32      57.851  41.427  50.770  1.00  4.64           N  
ATOM    448  CA  ARG A  32      58.988  41.390  51.702  1.00  4.64           C  
ATOM    449  C   ARG A  32      60.342  41.570  51.011  1.00  4.64           C  
ATOM    450  O   ARG A  32      61.130  42.380  51.500  1.00  4.64           O  
ATOM    451  CB  ARG A  32      58.936  40.142  52.603  1.00  4.64           C  
ATOM    452  CG  ARG A  32      59.881  40.261  53.819  1.00  4.64           C  
ATOM    453  CD  ARG A  32      61.005  39.211  53.894  1.00  4.64           C  
ATOM    454  NE  ARG A  32      62.053  39.305  52.845  1.00  4.64           N  
ATOM    455  CZ  ARG A  32      63.051  40.176  52.801  1.00  4.64           C  
ATOM    456  NH1 ARG A  32      64.106  39.936  52.068  1.00  4.64           N1+
ATOM    457  NH2 ARG A  32      63.039  41.283  53.490  1.00  4.64           N  
ATOM    458  H   ARG A  32      57.470  40.568  50.394  1.00  4.64           H  
ATOM    459  HA  ARG A  32      58.887  42.267  52.347  1.00  4.64           H  
ATOM    460  HB1 ARG A  32      59.163  39.242  52.033  1.00  4.64           H  
ATOM    461  HB2 ARG A  32      57.918  40.037  52.982  1.00  4.64           H  
ATOM    462  HG1 ARG A  32      59.269  40.136  54.712  1.00  4.64           H  
ATOM    463  HG2 ARG A  32      60.304  41.263  53.874  1.00  4.64           H  
ATOM    464  HD1 ARG A  32      60.554  38.218  53.850  1.00  4.64           H  
ATOM    465  HD2 ARG A  32      61.485  39.297  54.871  1.00  4.64           H  
ATOM    466  HE  ARG A  32      62.133  38.512  52.231  1.00  4.64           H  
ATOM    467 1HH1 ARG A  32      64.179  39.085  51.542  1.00  4.64           H  
ATOM    468 2HH1 ARG A  32      64.854  40.605  52.063  1.00  4.64           H  
ATOM    469 1HH2 ARG A  32      62.172  41.571  53.908  1.00  4.64           H  
ATOM    470 2HH2 ARG A  32      63.765  41.970  53.403  1.00  4.64           H  
ATOM    471  N   PRO A  33      60.674  40.842  49.926  1.00  5.46           N  
ATOM    472  CA  PRO A  33      61.673  41.302  48.968  1.00  5.46           C  
ATOM    473  C   PRO A  33      61.127  42.467  48.125  1.00  5.46           C  
ATOM    474  O   PRO A  33      59.923  42.639  47.970  1.00  5.46           O  
ATOM    475  CB  PRO A  33      61.965  40.082  48.088  1.00  5.46           C  
ATOM    476  CG  PRO A  33      60.632  39.334  48.079  1.00  5.46           C  
ATOM    477  CD  PRO A  33      60.112  39.567  49.496  1.00  5.46           C  
ATOM    478  HA  PRO A  33      62.583  41.623  49.475  1.00  5.46           H  
ATOM    479  HB1 PRO A  33      62.277  40.359  47.079  1.00  5.46           H  
ATOM    480  HB2 PRO A  33      62.727  39.463  48.563  1.00  5.46           H  
ATOM    481  HG1 PRO A  33      59.953  39.794  47.358  1.00  5.46           H  
ATOM    482  HG2 PRO A  33      60.759  38.271  47.866  1.00  5.46           H  
ATOM    483  HD1 PRO A  33      59.025  39.561  49.499  1.00  5.46           H  
ATOM    484  HD2 PRO A  33      60.483  38.776  50.146  1.00  5.46           H  
ATOM    485  N   GLY A  34      62.041  43.255  47.556  1.00  5.73           N  
ATOM    486  CA  GLY A  34      61.689  44.593  47.089  1.00  5.73           C  
ATOM    487  C   GLY A  34      61.503  45.559  48.255  1.00  5.73           C  
ATOM    488  O   GLY A  34      61.932  45.274  49.372  1.00  5.73           O  
ATOM    489  H   GLY A  34      63.015  43.065  47.728  1.00  5.73           H  
ATOM    490  HA1 GLY A  34      60.762  44.553  46.515  1.00  5.73           H  
ATOM    491  HA2 GLY A  34      62.477  44.978  46.444  1.00  5.73           H  
ATOM    492  N   LEU A  35      60.898  46.714  47.988  1.00  5.46           N  
ATOM    493  CA  LEU A  35      60.658  47.772  48.974  1.00  5.46           C  
ATOM    494  C   LEU A  35      59.343  48.506  48.665  1.00  5.46           C  
ATOM    495  O   LEU A  35      59.315  49.724  48.534  1.00  5.46           O  
ATOM    496  CB  LEU A  35      61.864  48.748  49.019  1.00  5.46           C  
ATOM    497  CG  LEU A  35      63.155  48.210  49.658  1.00  5.46           C  
ATOM    498  CD1 LEU A  35      64.258  49.256  49.499  1.00  5.46           C  
ATOM    499  CD2 LEU A  35      62.989  47.912  51.152  1.00  5.46           C  
ATOM    500  H   LEU A  35      60.581  46.875  47.046  1.00  5.46           H  
ATOM    501  HA  LEU A  35      60.532  47.321  49.959  1.00  5.46           H  
ATOM    502  HB1 LEU A  35      61.570  49.632  49.588  1.00  5.46           H  
ATOM    503  HB2 LEU A  35      62.072  49.073  47.998  1.00  5.46           H  
ATOM    504  HG  LEU A  35      63.486  47.312  49.142  1.00  5.46           H  
ATOM    505 1HD1 LEU A  35      65.181  48.883  49.941  1.00  5.46           H  
ATOM    506 2HD1 LEU A  35      64.431  49.450  48.443  1.00  5.46           H  
ATOM    507 3HD1 LEU A  35      63.977  50.181  49.994  1.00  5.46           H  
ATOM    508 1HD2 LEU A  35      63.943  47.584  51.565  1.00  5.46           H  
ATOM    509 2HD2 LEU A  35      62.663  48.799  51.693  1.00  5.46           H  
ATOM    510 3HD2 LEU A  35      62.269  47.110  51.299  1.00  5.46           H  
ATOM    511  N   THR A  36      58.267  47.753  48.436  1.00  4.73           N  
ATOM    512  CA  THR A  36      57.055  48.247  47.753  1.00  4.73           C  
ATOM    513  C   THR A  36      56.429  49.490  48.334  1.00  4.73           C  
ATOM    514  O   THR A  36      56.024  49.451  49.492  1.00  4.73           O  
ATOM    515  CB  THR A  36      55.973  47.157  47.654  1.00  4.73           C  
ATOM    516  CG2 THR A  36      56.427  45.958  46.825  1.00  4.73           C  
ATOM    517  OG1 THR A  36      55.591  46.669  48.920  1.00  4.73           O  
ATOM    518  H   THR A  36      58.322  46.765  48.633  1.00  4.73           H  
ATOM    519  HA  THR A  36      57.348  48.485  46.731  1.00  4.73           H  
ATOM    520  HB  THR A  36      55.096  47.588  47.170  1.00  4.73           H  
ATOM    521  HG1 THR A  36      55.494  47.437  49.504  1.00  4.73           H  
ATOM    522 1HG2 THR A  36      55.601  45.253  46.734  1.00  4.73           H  
ATOM    523 2HG2 THR A  36      56.719  46.285  45.827  1.00  4.73           H  
ATOM    524 3HG2 THR A  36      57.266  45.462  47.311  1.00  4.73           H  
ATOM    525  N   ASP A  37      56.306  50.547  47.513  1.00  3.91           N  
ATOM    526  CA  ASP A  37      55.865  51.867  47.966  1.00  3.91           C  
ATOM    527  C   ASP A  37      54.602  51.754  48.839  1.00  3.91           C  
ATOM    528  O   ASP A  37      53.631  51.067  48.509  1.00  3.91           O  
ATOM    529  CB  ASP A  37      55.750  52.899  46.817  1.00  3.91           C  
ATOM    530  CG  ASP A  37      54.561  52.757  45.850  1.00  3.91           C  
ATOM    531  OD1 ASP A  37      54.270  51.625  45.411  1.00  3.91           O  
ATOM    532  OD2 ASP A  37      53.913  53.781  45.508  1.00  3.91           O1-
ATOM    533  H   ASP A  37      56.581  50.462  46.546  1.00  3.91           H  
ATOM    534  HA  ASP A  37      56.663  52.240  48.612  1.00  3.91           H  
ATOM    535  HB1 ASP A  37      56.669  52.870  46.231  1.00  3.91           H  
ATOM    536  HB2 ASP A  37      55.694  53.890  47.270  1.00  3.91           H  
ATOM    537  N   ARG A  38      54.635  52.443  49.980  1.00  3.45           N  
ATOM    538  CA  ARG A  38      53.439  52.698  50.778  1.00  3.45           C  
ATOM    539  C   ARG A  38      53.039  54.111  50.409  1.00  3.45           C  
ATOM    540  O   ARG A  38      53.769  55.070  50.666  1.00  3.45           O  
ATOM    541  CB  ARG A  38      53.719  52.505  52.283  1.00  3.45           C  
ATOM    542  CG  ARG A  38      54.262  51.102  52.625  1.00  3.45           C  
ATOM    543  CD  ARG A  38      54.420  50.887  54.143  1.00  3.45           C  
ATOM    544  NE  ARG A  38      55.145  49.632  54.459  1.00  3.45           N  
ATOM    545  CZ  ARG A  38      56.270  49.495  55.146  1.00  3.45           C  
ATOM    546  NH1 ARG A  38      56.842  48.334  55.262  1.00  3.45           N1+
ATOM    547  NH2 ARG A  38      56.894  50.482  55.730  1.00  3.45           N  
ATOM    548  H   ARG A  38      55.474  52.986  50.195  1.00  3.45           H  
ATOM    549  HA  ARG A  38      52.636  52.014  50.495  1.00  3.45           H  
ATOM    550  HB1 ARG A  38      52.792  52.664  52.833  1.00  3.45           H  
ATOM    551  HB2 ARG A  38      54.434  53.255  52.615  1.00  3.45           H  
ATOM    552  HG1 ARG A  38      55.235  50.974  52.157  1.00  3.45           H  
ATOM    553  HG2 ARG A  38      53.590  50.347  52.221  1.00  3.45           H  
ATOM    554  HD1 ARG A  38      53.430  50.864  54.602  1.00  3.45           H  
ATOM    555  HD2 ARG A  38      54.954  51.737  54.554  1.00  3.45           H  
ATOM    556  HE  ARG A  38      54.772  48.791  54.043  1.00  3.45           H  
ATOM    557 1HH1 ARG A  38      56.466  47.532  54.798  1.00  3.45           H  
ATOM    558 2HH1 ARG A  38      57.819  48.302  55.548  1.00  3.45           H  
ATOM    559 1HH2 ARG A  38      56.504  51.412  55.740  1.00  3.45           H  
ATOM    560 2HH2 ARG A  38      57.781  50.303  56.199  1.00  3.45           H  
ATOM    561  N   LYS A  39      51.943  54.166  49.670  1.00  3.36           N  
ATOM    562  CA  LYS A  39      51.567  55.196  48.700  1.00  3.36           C  
ATOM    563  C   LYS A  39      50.323  55.838  49.308  1.00  3.36           C  
ATOM    564  O   LYS A  39      49.480  55.146  49.892  1.00  3.36           O  
ATOM    565  CB  LYS A  39      51.209  54.557  47.329  1.00  3.36           C  
ATOM    566  CG  LYS A  39      51.313  53.017  47.267  1.00  3.36           C  
ATOM    567  CD  LYS A  39      50.841  52.370  45.959  1.00  3.36           C  
ATOM    568  CE  LYS A  39      50.813  50.841  46.067  1.00  3.36           C  
ATOM    569  NZ  LYS A  39      52.152  50.256  46.333  1.00  3.36           N1+
ATOM    570  H   LYS A  39      51.324  53.365  49.727  1.00  3.36           H  
ATOM    571  HA  LYS A  39      52.361  55.939  48.598  1.00  3.36           H  
ATOM    572  HB1 LYS A  39      51.876  54.971  46.582  1.00  3.36           H  
ATOM    573  HB2 LYS A  39      50.193  54.836  47.047  1.00  3.36           H  
ATOM    574  HG1 LYS A  39      50.744  52.569  48.076  1.00  3.36           H  
ATOM    575  HG2 LYS A  39      52.355  52.771  47.409  1.00  3.36           H  
ATOM    576  HD1 LYS A  39      51.507  52.658  45.153  1.00  3.36           H  
ATOM    577  HD2 LYS A  39      49.837  52.725  45.732  1.00  3.36           H  
ATOM    578  HE1 LYS A  39      50.424  50.425  45.135  1.00  3.36           H  
ATOM    579  HE2 LYS A  39      50.129  50.546  46.868  1.00  3.36           H  
ATOM    580  HZ1 LYS A  39      52.868  50.608  45.692  1.00  3.36           H  
ATOM    581  HZ2 LYS A  39      52.494  50.525  47.255  1.00  3.36           H  
ATOM    582  HZ3 LYS A  39      52.110  49.244  46.319  1.00  3.36           H  
ATOM    583  N   CYS A  40      50.191  57.146  49.140  1.00  2.99           N  
ATOM    584  CA  CYS A  40      48.987  57.827  49.575  1.00  2.99           C  
ATOM    585  C   CYS A  40      47.747  57.262  48.902  1.00  2.99           C  
ATOM    586  O   CYS A  40      46.872  56.747  49.583  1.00  2.99           O  
ATOM    587  CB  CYS A  40      49.178  59.348  49.425  1.00  2.99           C  
ATOM    588  SG  CYS A  40      49.879  59.824  47.814  1.00  2.99           S  
ATOM    589  H   CYS A  40      50.904  57.680  48.672  1.00  2.99           H  
ATOM    590  HA  CYS A  40      48.852  57.640  50.636  1.00  2.99           H  
ATOM    591  HB1 CYS A  40      49.853  59.696  50.210  1.00  2.99           H  
ATOM    592  HB2 CYS A  40      48.225  59.856  49.575  1.00  2.99           H  
ATOM    593  HG  CYS A  40      49.985  61.138  48.084  1.00  2.99           H  
ATOM    594  N   SER A  41      47.797  57.257  47.573  1.00  3.92           N  
ATOM    595  CA  SER A  41      46.851  56.751  46.574  1.00  3.92           C  
ATOM    596  C   SER A  41      46.992  57.646  45.357  1.00  3.92           C  
ATOM    597  O   SER A  41      47.688  58.661  45.342  1.00  3.92           O  
ATOM    598  CB  SER A  41      45.396  56.697  47.099  1.00  3.92           C  
ATOM    599  OG  SER A  41      44.413  56.769  46.083  1.00  3.92           O  
ATOM    600  H   SER A  41      48.528  57.838  47.187  1.00  3.92           H  
ATOM    601  HA  SER A  41      47.139  55.741  46.290  1.00  3.92           H  
ATOM    602  HB1 SER A  41      45.220  57.519  47.787  1.00  3.92           H  
ATOM    603  HB2 SER A  41      45.280  55.758  47.628  1.00  3.92           H  
ATOM    604  HG  SER A  41      43.539  56.586  46.513  1.00  3.92           H  
ATOM    605  N   ARG A  42      46.379  57.185  44.285  1.00  4.81           N  
ATOM    606  CA  ARG A  42      46.320  57.787  42.963  1.00  4.81           C  
ATOM    607  C   ARG A  42      44.970  57.337  42.361  1.00  4.81           C  
ATOM    608  O   ARG A  42      44.924  56.914  41.214  1.00  4.81           O  
ATOM    609  CB  ARG A  42      47.572  57.309  42.150  1.00  4.81           C  
ATOM    610  CG  ARG A  42      48.932  57.375  42.904  1.00  4.81           C  
ATOM    611  CD  ARG A  42      50.169  56.747  42.237  1.00  4.81           C  
ATOM    612  NE  ARG A  42      51.365  56.904  43.111  1.00  4.81           N  
ATOM    613  CZ  ARG A  42      52.117  55.982  43.701  1.00  4.81           C  
ATOM    614  NH1 ARG A  42      53.078  56.288  44.521  1.00  4.81           N1+
ATOM    615  NH2 ARG A  42      51.956  54.696  43.563  1.00  4.81           N  
ATOM    616  H   ARG A  42      45.736  56.424  44.475  1.00  4.81           H  
ATOM    617  HA  ARG A  42      46.316  58.876  43.047  1.00  4.81           H  
ATOM    618  HB1 ARG A  42      47.644  57.907  41.242  1.00  4.81           H  
ATOM    619  HB2 ARG A  42      47.411  56.278  41.846  1.00  4.81           H  
ATOM    620  HG1 ARG A  42      48.852  56.826  43.840  1.00  4.81           H  
ATOM    621  HG2 ARG A  42      49.151  58.419  43.127  1.00  4.81           H  
ATOM    622  HD1 ARG A  42      50.347  57.245  41.282  1.00  4.81           H  
ATOM    623  HD2 ARG A  42      49.965  55.692  42.047  1.00  4.81           H  
ATOM    624  HE  ARG A  42      51.627  57.849  43.329  1.00  4.81           H  
ATOM    625 1HH1 ARG A  42      53.280  57.234  44.777  1.00  4.81           H  
ATOM    626 2HH1 ARG A  42      53.566  55.508  44.984  1.00  4.81           H  
ATOM    627 1HH2 ARG A  42      51.235  54.332  42.973  1.00  4.81           H  
ATOM    628 2HH2 ARG A  42      52.622  54.082  44.037  1.00  4.81           H  
ATOM    629  N   GLN A  43      43.934  57.280  43.217  1.00  4.82           N  
ATOM    630  CA  GLN A  43      42.788  56.357  43.183  1.00  4.82           C  
ATOM    631  C   GLN A  43      43.209  54.878  43.200  1.00  4.82           C  
ATOM    632  O   GLN A  43      43.399  54.219  42.173  1.00  4.82           O  
ATOM    633  CB  GLN A  43      41.817  56.714  42.042  1.00  4.82           C  
ATOM    634  CG  GLN A  43      41.162  58.090  42.243  1.00  4.82           C  
ATOM    635  CD  GLN A  43      40.332  58.135  43.525  1.00  4.82           C  
ATOM    636  NE2 GLN A  43      40.535  59.096  44.391  1.00  4.82           N  
ATOM    637  OE1 GLN A  43      39.516  57.261  43.773  1.00  4.82           O  
ATOM    638  H   GLN A  43      44.094  57.696  44.128  1.00  4.82           H  
ATOM    639  HA  GLN A  43      42.242  56.494  44.118  1.00  4.82           H  
ATOM    640  HB1 GLN A  43      41.033  55.957  41.992  1.00  4.82           H  
ATOM    641  HB2 GLN A  43      42.340  56.704  41.086  1.00  4.82           H  
ATOM    642  HG1 GLN A  43      40.501  58.306  41.404  1.00  4.82           H  
ATOM    643  HG2 GLN A  43      41.922  58.869  42.275  1.00  4.82           H  
ATOM    644 1HE2 GLN A  43      41.217  59.828  44.257  1.00  4.82           H  
ATOM    645 2HE2 GLN A  43      40.044  59.013  45.276  1.00  4.82           H  
ATOM    646  N   PHE A  44      43.376  54.343  44.401  1.00  4.24           N  
ATOM    647  CA  PHE A  44      43.956  53.037  44.710  1.00  4.24           C  
ATOM    648  C   PHE A  44      42.971  52.083  45.402  1.00  4.24           C  
ATOM    649  O   PHE A  44      43.333  51.278  46.254  1.00  4.24           O  
ATOM    650  CB  PHE A  44      45.335  53.211  45.370  1.00  4.24           C  
ATOM    651  CG  PHE A  44      46.477  52.932  44.404  1.00  4.24           C  
ATOM    652  CD1 PHE A  44      46.747  53.797  43.330  1.00  4.24           C  
ATOM    653  CD2 PHE A  44      47.219  51.743  44.526  1.00  4.24           C  
ATOM    654  CE1 PHE A  44      47.759  53.487  42.402  1.00  4.24           C  
ATOM    655  CE2 PHE A  44      48.228  51.427  43.600  1.00  4.24           C  
ATOM    656  CZ  PHE A  44      48.505  52.306  42.541  1.00  4.24           C  
ATOM    657  H   PHE A  44      43.094  54.894  45.214  1.00  4.24           H  
ATOM    658  HA  PHE A  44      44.154  52.535  43.766  1.00  4.24           H  
ATOM    659  HB1 PHE A  44      45.418  52.542  46.223  1.00  4.24           H  
ATOM    660  HB2 PHE A  44      45.433  54.221  45.760  1.00  4.24           H  
ATOM    661  HD1 PHE A  44      46.138  54.676  43.181  1.00  4.24           H  
ATOM    662  HD2 PHE A  44      46.989  51.053  45.329  1.00  4.24           H  
ATOM    663  HE1 PHE A  44      47.930  54.127  41.552  1.00  4.24           H  
ATOM    664  HE2 PHE A  44      48.758  50.488  43.676  1.00  4.24           H  
ATOM    665  HZ  PHE A  44      49.258  52.045  41.811  1.00  4.24           H  
ATOM    666  N   THR A  45      41.723  52.141  44.923  1.00  4.43           N  
ATOM    667  CA  THR A  45      40.549  51.339  45.302  1.00  4.43           C  
ATOM    668  C   THR A  45      40.795  49.883  45.700  1.00  4.43           C  
ATOM    669  O   THR A  45      41.681  49.221  45.177  1.00  4.43           O  
ATOM    670  CB  THR A  45      39.481  51.369  44.196  1.00  4.43           C  
ATOM    671  CG2 THR A  45      39.064  52.773  43.767  1.00  4.43           C  
ATOM    672  OG1 THR A  45      39.973  50.695  43.062  1.00  4.43           O  
ATOM    673  H   THR A  45      41.548  52.909  44.295  1.00  4.43           H  
ATOM    674  HA  THR A  45      40.121  51.837  46.174  1.00  4.43           H  
ATOM    675  HB  THR A  45      38.595  50.844  44.552  1.00  4.43           H  
ATOM    676  HG1 THR A  45      40.513  49.968  43.408  1.00  4.43           H  
ATOM    677 1HG2 THR A  45      38.255  52.709  43.041  1.00  4.43           H  
ATOM    678 2HG2 THR A  45      38.715  53.333  44.634  1.00  4.43           H  
ATOM    679 3HG2 THR A  45      39.895  53.311  43.317  1.00  4.43           H  
ATOM    680  N   SER A  46      39.858  49.382  46.516  1.00  5.99           N  
ATOM    681  CA  SER A  46      39.565  47.978  46.834  1.00  5.99           C  
ATOM    682  C   SER A  46      40.669  46.940  46.583  1.00  5.99           C  
ATOM    683  O   SER A  46      41.048  46.583  45.456  1.00  5.99           O  
ATOM    684  CB  SER A  46      38.306  47.518  46.093  1.00  5.99           C  
ATOM    685  OG  SER A  46      37.845  46.335  46.711  1.00  5.99           O  
ATOM    686  H   SER A  46      39.237  50.056  46.937  1.00  5.99           H  
ATOM    687  HA  SER A  46      39.320  47.954  47.897  1.00  5.99           H  
ATOM    688  HB1 SER A  46      38.539  47.334  45.042  1.00  5.99           H  
ATOM    689  HB2 SER A  46      37.532  48.282  46.163  1.00  5.99           H  
ATOM    690  HG  SER A  46      37.181  45.916  46.156  1.00  5.99           H  
ATOM    691  N   LEU A  47      41.178  46.419  47.693  1.00  5.07           N  
ATOM    692  CA  LEU A  47      42.300  45.488  47.713  1.00  5.07           C  
ATOM    693  C   LEU A  47      43.584  46.009  47.025  1.00  5.07           C  
ATOM    694  O   LEU A  47      44.502  45.222  46.850  1.00  5.07           O  
ATOM    695  CB  LEU A  47      41.835  44.106  47.180  1.00  5.07           C  
ATOM    696  CG  LEU A  47      42.073  42.928  48.139  1.00  5.07           C  
ATOM    697  CD1 LEU A  47      41.495  41.650  47.529  1.00  5.07           C  
ATOM    698  CD2 LEU A  47      43.545  42.672  48.444  1.00  5.07           C  
ATOM    699  H   LEU A  47      40.760  46.671  48.575  1.00  5.07           H  
ATOM    700  HA  LEU A  47      42.577  45.362  48.759  1.00  5.07           H  
ATOM    701  HB1 LEU A  47      42.330  43.898  46.231  1.00  5.07           H  
ATOM    702  HB2 LEU A  47      40.766  44.142  46.970  1.00  5.07           H  
ATOM    703  HG  LEU A  47      41.553  43.127  49.076  1.00  5.07           H  
ATOM    704 1HD1 LEU A  47      41.612  40.824  48.227  1.00  5.07           H  
ATOM    705 2HD1 LEU A  47      40.436  41.787  47.321  1.00  5.07           H  
ATOM    706 3HD1 LEU A  47      42.015  41.412  46.601  1.00  5.07           H  
ATOM    707 1HD2 LEU A  47      43.649  41.811  49.101  1.00  5.07           H  
ATOM    708 2HD2 LEU A  47      44.093  42.489  47.519  1.00  5.07           H  
ATOM    709 3HD2 LEU A  47      43.981  43.537  48.939  1.00  5.07           H  
ATOM    710  N   CYS A  48      43.643  47.269  46.547  1.00  3.43           N  
ATOM    711  CA  CYS A  48      44.601  47.740  45.533  1.00  3.43           C  
ATOM    712  C   CYS A  48      44.430  47.079  44.150  1.00  3.43           C  
ATOM    713  O   CYS A  48      44.774  47.703  43.142  1.00  3.43           O  
ATOM    714  CB  CYS A  48      46.034  47.621  46.100  1.00  3.43           C  
ATOM    715  SG  CYS A  48      47.291  48.406  45.064  1.00  3.43           S  
ATOM    716  H   CYS A  48      42.818  47.843  46.637  1.00  3.43           H  
ATOM    717  HA  CYS A  48      44.404  48.801  45.376  1.00  3.43           H  
ATOM    718  HB1 CYS A  48      46.315  46.572  46.195  1.00  3.43           H  
ATOM    719  HB2 CYS A  48      46.056  48.074  47.089  1.00  3.43           H  
ATOM    720  HG  CYS A  48      47.540  47.334  44.274  1.00  3.43           H  
ATOM    721  N   ARG A  49      43.802  45.885  44.118  1.00  4.59           N  
ATOM    722  CA  ARG A  49      43.391  45.041  42.976  1.00  4.59           C  
ATOM    723  C   ARG A  49      44.389  43.956  42.549  1.00  4.59           C  
ATOM    724  O   ARG A  49      44.025  43.180  41.670  1.00  4.59           O  
ATOM    725  CB  ARG A  49      43.001  45.876  41.731  1.00  4.59           C  
ATOM    726  CG  ARG A  49      42.013  47.041  41.959  1.00  4.59           C  
ATOM    727  CD  ARG A  49      42.137  48.062  40.817  1.00  4.59           C  
ATOM    728  NE  ARG A  49      41.890  49.452  41.257  1.00  4.59           N  
ATOM    729  CZ  ARG A  49      42.809  50.359  41.557  1.00  4.59           C  
ATOM    730  NH1 ARG A  49      42.435  51.598  41.704  1.00  4.59           N1+
ATOM    731  NH2 ARG A  49      44.064  50.070  41.726  1.00  4.59           N  
ATOM    732  H   ARG A  49      43.598  45.502  45.026  1.00  4.59           H  
ATOM    733  HA  ARG A  49      42.500  44.495  43.286  1.00  4.59           H  
ATOM    734  HB1 ARG A  49      42.561  45.208  40.989  1.00  4.59           H  
ATOM    735  HB2 ARG A  49      43.929  46.248  41.296  1.00  4.59           H  
ATOM    736  HG1 ARG A  49      42.210  47.547  42.900  1.00  4.59           H  
ATOM    737  HG2 ARG A  49      40.995  46.658  42.006  1.00  4.59           H  
ATOM    738  HD1 ARG A  49      41.430  47.796  40.030  1.00  4.59           H  
ATOM    739  HD2 ARG A  49      43.136  48.011  40.378  1.00  4.59           H  
ATOM    740  HE  ARG A  49      40.938  49.784  41.249  1.00  4.59           H  
ATOM    741 1HH1 ARG A  49      41.448  51.801  41.681  1.00  4.59           H  
ATOM    742 2HH1 ARG A  49      43.086  52.365  41.835  1.00  4.59           H  
ATOM    743 1HH2 ARG A  49      44.312  49.099  41.914  1.00  4.59           H  
ATOM    744 2HH2 ARG A  49      44.718  50.788  41.960  1.00  4.59           H  
ATOM    745  N   ASP A  50      45.597  43.894  43.101  1.00  5.09           N  
ATOM    746  CA  ASP A  50      46.697  43.100  42.530  1.00  5.09           C  
ATOM    747  C   ASP A  50      47.319  42.084  43.508  1.00  5.09           C  
ATOM    748  O   ASP A  50      47.129  42.147  44.722  1.00  5.09           O  
ATOM    749  CB  ASP A  50      47.767  44.047  41.956  1.00  5.09           C  
ATOM    750  CG  ASP A  50      48.600  44.741  43.039  1.00  5.09           C  
ATOM    751  OD1 ASP A  50      48.130  45.784  43.551  1.00  5.09           O  
ATOM    752  OD2 ASP A  50      49.709  44.235  43.329  1.00  5.09           O1-
ATOM    753  H   ASP A  50      45.842  44.530  43.843  1.00  5.09           H  
ATOM    754  HA  ASP A  50      46.323  42.510  41.691  1.00  5.09           H  
ATOM    755  HB1 ASP A  50      47.283  44.798  41.329  1.00  5.09           H  
ATOM    756  HB2 ASP A  50      48.433  43.470  41.314  1.00  5.09           H  
ATOM    757  N   ASP A  51      48.071  41.134  42.943  1.00  5.07           N  
ATOM    758  CA  ASP A  51      48.634  39.974  43.636  1.00  5.07           C  
ATOM    759  C   ASP A  51      49.539  40.317  44.841  1.00  5.07           C  
ATOM    760  O   ASP A  51      49.808  39.448  45.673  1.00  5.07           O  
ATOM    761  CB  ASP A  51      49.420  39.120  42.623  1.00  5.07           C  
ATOM    762  CG  ASP A  51      48.587  38.715  41.402  1.00  5.07           C  
ATOM    763  OD1 ASP A  51      48.192  37.530  41.327  1.00  5.07           O  
ATOM    764  OD2 ASP A  51      48.375  39.603  40.544  1.00  5.07           O1-
ATOM    765  H   ASP A  51      48.134  41.108  41.927  1.00  5.07           H  
ATOM    766  HA  ASP A  51      47.808  39.370  44.011  1.00  5.07           H  
ATOM    767  HB1 ASP A  51      49.782  38.222  43.128  1.00  5.07           H  
ATOM    768  HB2 ASP A  51      50.293  39.685  42.288  1.00  5.07           H  
ATOM    769  N   HIS A  52      50.040  41.556  44.973  1.00  3.56           N  
ATOM    770  CA  HIS A  52      51.180  41.862  45.855  1.00  3.56           C  
ATOM    771  C   HIS A  52      50.878  42.147  47.338  1.00  3.56           C  
ATOM    772  O   HIS A  52      51.695  42.761  48.032  1.00  3.56           O  
ATOM    773  CB  HIS A  52      52.101  42.929  45.232  1.00  3.56           C  
ATOM    774  CG  HIS A  52      52.899  42.398  44.071  1.00  3.56           C  
ATOM    775  CD2 HIS A  52      52.457  42.315  42.785  1.00  3.56           C  
ATOM    776  ND1 HIS A  52      54.175  41.824  44.160  1.00  3.56           N  
ATOM    777  CE1 HIS A  52      54.454  41.396  42.918  1.00  3.56           C  
ATOM    778  NE2 HIS A  52      53.448  41.682  42.075  1.00  3.56           N  
ATOM    779  H   HIS A  52      49.718  42.280  44.332  1.00  3.56           H  
ATOM    780  HA  HIS A  52      51.782  40.952  45.898  1.00  3.56           H  
ATOM    781  HB1 HIS A  52      52.832  43.270  45.964  1.00  3.56           H  
ATOM    782  HB2 HIS A  52      51.522  43.798  44.932  1.00  3.56           H  
ATOM    783  HD2 HIS A  52      51.486  42.645  42.425  1.00  3.56           H  
ATOM    784  HE1 HIS A  52      55.362  40.878  42.639  1.00  3.56           H  
ATOM    785  HE2 HIS A  52      53.399  41.421  41.101  1.00  3.56           H  
ATOM    786  N   HIS A  53      49.744  41.647  47.842  1.00  3.30           N  
ATOM    787  CA  HIS A  53      49.357  41.679  49.264  1.00  3.30           C  
ATOM    788  C   HIS A  53      49.314  43.091  49.844  1.00  3.30           C  
ATOM    789  O   HIS A  53      50.290  43.613  50.389  1.00  3.30           O  
ATOM    790  CB  HIS A  53      50.240  40.707  50.067  1.00  3.30           C  
ATOM    791  CG  HIS A  53      50.025  40.754  51.558  1.00  3.30           C  
ATOM    792  CD2 HIS A  53      51.023  40.853  52.482  1.00  3.30           C  
ATOM    793  ND1 HIS A  53      48.791  40.771  52.217  1.00  3.30           N  
ATOM    794  CE1 HIS A  53      49.078  40.887  53.520  1.00  3.30           C  
ATOM    795  NE2 HIS A  53      50.408  40.938  53.711  1.00  3.30           N  
ATOM    796  H   HIS A  53      49.158  41.140  47.192  1.00  3.30           H  
ATOM    797  HA  HIS A  53      48.341  41.291  49.340  1.00  3.30           H  
ATOM    798  HB1 HIS A  53      51.288  40.931  49.872  1.00  3.30           H  
ATOM    799  HB2 HIS A  53      50.050  39.692  49.720  1.00  3.30           H  
ATOM    800  HD2 HIS A  53      52.080  40.906  52.265  1.00  3.30           H  
ATOM    801  HE1 HIS A  53      48.335  40.940  54.305  1.00  3.30           H  
ATOM    802  HE2 HIS A  53      50.879  41.057  54.595  1.00  3.30           H  
ATOM    803  N   ALA A  54      48.159  43.735  49.687  1.00  2.86           N  
ATOM    804  CA  ALA A  54      47.990  45.137  50.042  1.00  2.86           C  
ATOM    805  C   ALA A  54      46.661  45.436  50.740  1.00  2.86           C  
ATOM    806  O   ALA A  54      45.581  45.110  50.241  1.00  2.86           O  
ATOM    807  CB  ALA A  54      48.116  45.967  48.756  1.00  2.86           C  
ATOM    808  H   ALA A  54      47.407  43.284  49.184  1.00  2.86           H  
ATOM    809  HA  ALA A  54      48.787  45.428  50.719  1.00  2.86           H  
ATOM    810  HB1 ALA A  54      48.086  47.030  48.999  1.00  2.86           H  
ATOM    811  HB2 ALA A  54      49.051  45.733  48.249  1.00  2.86           H  
ATOM    812  HB3 ALA A  54      47.290  45.724  48.086  1.00  2.86           H  
ATOM    813  N   ARG A  55      46.732  46.153  51.867  1.00  2.69           N  
ATOM    814  CA  ARG A  55      45.548  46.787  52.457  1.00  2.69           C  
ATOM    815  C   ARG A  55      45.409  48.182  51.888  1.00  2.69           C  
ATOM    816  O   ARG A  55      46.315  48.990  52.023  1.00  2.69           O  
ATOM    817  CB  ARG A  55      45.626  46.817  53.993  1.00  2.69           C  
ATOM    818  CG  ARG A  55      44.324  47.385  54.592  1.00  2.69           C  
ATOM    819  CD  ARG A  55      44.388  47.604  56.106  1.00  2.69           C  
ATOM    820  NE  ARG A  55      45.337  48.671  56.471  1.00  2.69           N  
ATOM    821  CZ  ARG A  55      46.509  48.539  57.065  1.00  2.69           C  
ATOM    822  NH1 ARG A  55      47.099  49.613  57.466  1.00  2.69           N1+
ATOM    823  NH2 ARG A  55      47.122  47.414  57.294  1.00  2.69           N  
ATOM    824  H   ARG A  55      47.656  46.471  52.157  1.00  2.69           H  
ATOM    825  HA  ARG A  55      44.663  46.214  52.174  1.00  2.69           H  
ATOM    826  HB1 ARG A  55      46.470  47.429  54.299  1.00  2.69           H  
ATOM    827  HB2 ARG A  55      45.778  45.804  54.366  1.00  2.69           H  
ATOM    828  HG1 ARG A  55      43.505  46.700  54.373  1.00  2.69           H  
ATOM    829  HG2 ARG A  55      44.086  48.347  54.141  1.00  2.69           H  
ATOM    830  HD1 ARG A  55      44.628  46.667  56.602  1.00  2.69           H  
ATOM    831  HD2 ARG A  55      43.392  47.900  56.439  1.00  2.69           H  
ATOM    832  HE  ARG A  55      45.047  49.622  56.288  1.00  2.69           H  
ATOM    833 1HH1 ARG A  55      46.677  50.504  57.229  1.00  2.69           H  
ATOM    834 2HH1 ARG A  55      47.999  49.527  57.922  1.00  2.69           H  
ATOM    835 1HH2 ARG A  55      46.710  46.538  56.984  1.00  2.69           H  
ATOM    836 2HH2 ARG A  55      48.024  47.437  57.749  1.00  2.69           H  
ATOM    837  N   CYS A  56      44.232  48.503  51.381  1.00  2.29           N  
ATOM    838  CA  CYS A  56      43.781  49.874  51.167  1.00  2.29           C  
ATOM    839  C   CYS A  56      42.721  50.210  52.221  1.00  2.29           C  
ATOM    840  O   CYS A  56      41.923  49.352  52.605  1.00  2.29           O  
ATOM    841  CB  CYS A  56      43.245  49.929  49.724  1.00  2.29           C  
ATOM    842  SG  CYS A  56      42.288  51.433  49.391  1.00  2.29           S  
ATOM    843  H   CYS A  56      43.539  47.776  51.316  1.00  2.29           H  
ATOM    844  HA  CYS A  56      44.606  50.578  51.262  1.00  2.29           H  
ATOM    845  HB1 CYS A  56      42.588  49.077  49.549  1.00  2.29           H  
ATOM    846  HB2 CYS A  56      44.077  49.872  49.018  1.00  2.29           H  
ATOM    847  HG  CYS A  56      43.285  52.331  49.478  1.00  2.29           H  
ATOM    848  N   CYS A  57      42.747  51.449  52.706  1.00  2.39           N  
ATOM    849  CA  CYS A  57      41.768  51.997  53.630  1.00  2.39           C  
ATOM    850  C   CYS A  57      41.648  53.533  53.494  1.00  2.39           C  
ATOM    851  O   CYS A  57      42.527  54.197  52.945  1.00  2.39           O  
ATOM    852  CB  CYS A  57      42.151  51.590  55.057  1.00  2.39           C  
ATOM    853  SG  CYS A  57      40.657  51.610  56.088  1.00  2.39           S  
ATOM    854  H   CYS A  57      43.445  52.098  52.345  1.00  2.39           H  
ATOM    855  HA  CYS A  57      40.796  51.565  53.389  1.00  2.39           H  
ATOM    856  HB1 CYS A  57      42.898  52.284  55.442  1.00  2.39           H  
ATOM    857  HB2 CYS A  57      42.569  50.584  55.063  1.00  2.39           H  
ATOM    858  HG  CYS A  57      41.260  51.719  57.275  1.00  2.39           H  
ATOM    859  N   GLN A  58      40.595  54.098  54.083  1.00  2.88           N  
ATOM    860  CA  GLN A  58      40.427  55.534  54.295  1.00  2.88           C  
ATOM    861  C   GLN A  58      40.241  55.781  55.791  1.00  2.88           C  
ATOM    862  O   GLN A  58      39.177  55.513  56.330  1.00  2.88           O  
ATOM    863  CB  GLN A  58      39.204  56.085  53.519  1.00  2.88           C  
ATOM    864  CG  GLN A  58      38.890  57.578  53.827  1.00  2.88           C  
ATOM    865  CD  GLN A  58      37.563  57.885  54.535  1.00  2.88           C  
ATOM    866  NE2 GLN A  58      37.098  57.123  55.498  1.00  2.88           N  
ATOM    867  OE1 GLN A  58      36.907  58.878  54.254  1.00  2.88           O  
ATOM    868  H   GLN A  58      39.952  53.494  54.576  1.00  2.88           H  
ATOM    869  HA  GLN A  58      41.313  56.074  53.954  1.00  2.88           H  
ATOM    870  HB1 GLN A  58      38.327  55.471  53.732  1.00  2.88           H  
ATOM    871  HB2 GLN A  58      39.411  55.988  52.453  1.00  2.88           H  
ATOM    872  HG1 GLN A  58      38.855  58.108  52.880  1.00  2.88           H  
ATOM    873  HG2 GLN A  58      39.701  58.019  54.404  1.00  2.88           H  
ATOM    874 1HE2 GLN A  58      37.659  56.352  55.847  1.00  2.88           H  
ATOM    875 2HE2 GLN A  58      36.243  57.404  55.940  1.00  2.88           H  
ATOM    876  N   GLU A  59      41.293  56.280  56.443  1.00  3.04           N  
ATOM    877  CA  GLU A  59      41.375  56.554  57.876  1.00  3.04           C  
ATOM    878  C   GLU A  59      42.781  57.133  58.156  1.00  3.04           C  
ATOM    879  O   GLU A  59      43.770  56.709  57.548  1.00  3.04           O  
ATOM    880  CB  GLU A  59      41.070  55.241  58.672  1.00  3.04           C  
ATOM    881  CG  GLU A  59      41.452  55.160  60.166  1.00  3.04           C  
ATOM    882  CD  GLU A  59      41.716  53.719  60.646  1.00  3.04           C  
ATOM    883  OE1 GLU A  59      42.870  53.363  60.994  1.00  3.04           O  
ATOM    884  OE2 GLU A  59      40.808  52.851  60.669  1.00  3.04           O1-
ATOM    885  H   GLU A  59      42.132  56.501  55.925  1.00  3.04           H  
ATOM    886  HA  GLU A  59      40.629  57.300  58.151  1.00  3.04           H  
ATOM    887  HB1 GLU A  59      41.531  54.409  58.150  1.00  3.04           H  
ATOM    888  HB2 GLU A  59      39.999  55.051  58.630  1.00  3.04           H  
ATOM    889  HG1 GLU A  59      40.657  55.616  60.758  1.00  3.04           H  
ATOM    890  HG2 GLU A  59      42.348  55.744  60.338  1.00  3.04           H  
ATOM    891  N   ASP A  60      42.872  58.091  59.081  1.00  3.54           N  
ATOM    892  CA  ASP A  60      44.150  58.625  59.567  1.00  3.54           C  
ATOM    893  C   ASP A  60      45.083  57.513  60.057  1.00  3.54           C  
ATOM    894  O   ASP A  60      44.659  56.560  60.702  1.00  3.54           O  
ATOM    895  CB  ASP A  60      43.898  59.669  60.673  1.00  3.54           C  
ATOM    896  CG  ASP A  60      45.120  60.556  60.991  1.00  3.54           C  
ATOM    897  OD1 ASP A  60      46.213  60.012  61.274  1.00  3.54           O  
ATOM    898  OD2 ASP A  60      44.975  61.795  60.911  1.00  3.54           O1-
ATOM    899  H   ASP A  60      42.042  58.419  59.544  1.00  3.54           H  
ATOM    900  HA  ASP A  60      44.630  59.135  58.731  1.00  3.54           H  
ATOM    901  HB1 ASP A  60      43.580  59.163  61.587  1.00  3.54           H  
ATOM    902  HB2 ASP A  60      43.080  60.322  60.355  1.00  3.54           H  
ATOM    903  N   LEU A  61      46.355  57.616  59.682  1.00  3.30           N  
ATOM    904  CA  LEU A  61      47.415  56.635  59.860  1.00  3.30           C  
ATOM    905  C   LEU A  61      47.102  55.200  59.413  1.00  3.30           C  
ATOM    906  O   LEU A  61      47.875  54.282  59.715  1.00  3.30           O  
ATOM    907  CB  LEU A  61      48.008  56.780  61.280  1.00  3.30           C  
ATOM    908  CG  LEU A  61      47.177  56.466  62.544  1.00  3.30           C  
ATOM    909  CD1 LEU A  61      46.843  54.980  62.691  1.00  3.30           C  
ATOM    910  CD2 LEU A  61      48.009  56.893  63.758  1.00  3.30           C  
ATOM    911  H   LEU A  61      46.594  58.463  59.181  1.00  3.30           H  
ATOM    912  HA  LEU A  61      48.204  56.950  59.181  1.00  3.30           H  
ATOM    913  HB1 LEU A  61      48.284  57.829  61.380  1.00  3.30           H  
ATOM    914  HB2 LEU A  61      48.923  56.189  61.325  1.00  3.30           H  
ATOM    915  HG  LEU A  61      46.264  57.055  62.558  1.00  3.30           H  
ATOM    916 1HD1 LEU A  61      46.390  54.794  63.663  1.00  3.30           H  
ATOM    917 2HD1 LEU A  61      46.114  54.705  61.929  1.00  3.30           H  
ATOM    918 3HD1 LEU A  61      47.741  54.386  62.560  1.00  3.30           H  
ATOM    919 1HD2 LEU A  61      48.982  56.409  63.737  1.00  3.30           H  
ATOM    920 2HD2 LEU A  61      48.142  57.975  63.732  1.00  3.30           H  
ATOM    921 3HD2 LEU A  61      47.480  56.644  64.676  1.00  3.30           H  
ATOM    922  N   CYS A  62      46.031  54.980  58.635  1.00  3.24           N  
ATOM    923  CA  CYS A  62      45.542  53.649  58.286  1.00  3.24           C  
ATOM    924  C   CYS A  62      46.383  52.842  57.280  1.00  3.24           C  
ATOM    925  O   CYS A  62      45.908  51.951  56.576  1.00  3.24           O  
ATOM    926  CB  CYS A  62      44.075  53.687  57.898  1.00  3.24           C  
ATOM    927  SG  CYS A  62      43.345  52.055  58.253  1.00  3.24           S  
ATOM    928  H   CYS A  62      45.410  55.764  58.457  1.00  3.24           H  
ATOM    929  HA  CYS A  62      45.588  53.078  59.216  1.00  3.24           H  
ATOM    930  HB1 CYS A  62      43.955  53.958  56.849  1.00  3.24           H  
ATOM    931  HB2 CYS A  62      43.593  54.430  58.529  1.00  3.24           H  
ATOM    932  HG  CYS A  62      43.056  52.377  59.525  1.00  3.24           H  
ATOM    933  N   ASN A  63      47.679  53.103  57.260  1.00  2.90           N  
ATOM    934  CA  ASN A  63      48.661  52.505  56.375  1.00  2.90           C  
ATOM    935  C   ASN A  63      49.743  51.718  57.128  1.00  2.90           C  
ATOM    936  O   ASN A  63      50.630  51.125  56.521  1.00  2.90           O  
ATOM    937  CB  ASN A  63      49.293  53.662  55.579  1.00  2.90           C  
ATOM    938  CG  ASN A  63      49.322  53.379  54.100  1.00  2.90           C  
ATOM    939  ND2 ASN A  63      50.367  53.751  53.407  1.00  2.90           N  
ATOM    940  OD1 ASN A  63      48.388  52.829  53.544  1.00  2.90           O  
ATOM    941  H   ASN A  63      47.996  53.806  57.913  1.00  2.90           H  
ATOM    942  HA  ASN A  63      48.170  51.798  55.699  1.00  2.90           H  
ATOM    943  HB1 ASN A  63      50.313  53.839  55.911  1.00  2.90           H  
ATOM    944  HB2 ASN A  63      48.737  54.588  55.701  1.00  2.90           H  
ATOM    945 1HD2 ASN A  63      51.112  54.305  53.829  1.00  2.90           H  
ATOM    946 2HD2 ASN A  63      50.253  53.679  52.406  1.00  2.90           H  
ATOM    947  N   ARG A  64      49.659  51.701  58.466  1.00  3.28           N  
ATOM    948  CA  ARG A  64      50.507  50.888  59.336  1.00  3.28           C  
ATOM    949  C   ARG A  64      50.500  49.413  58.926  1.00  3.28           C  
ATOM    950  O   ARG A  64      49.450  48.843  58.647  1.00  3.28           O  
ATOM    951  CB  ARG A  64      50.062  51.054  60.800  1.00  3.28           C  
ATOM    952  CG  ARG A  64      50.543  52.398  61.353  1.00  3.28           C  
ATOM    953  CD  ARG A  64      50.225  52.560  62.843  1.00  3.28           C  
ATOM    954  NE  ARG A  64      51.060  53.628  63.396  1.00  3.28           N  
ATOM    955  CZ  ARG A  64      50.943  54.317  64.509  1.00  3.28           C  
ATOM    956  NH1 ARG A  64      51.953  55.050  64.871  1.00  3.28           N1+
ATOM    957  NH2 ARG A  64      49.878  54.294  65.270  1.00  3.28           N  
ATOM    958  H   ARG A  64      48.943  52.272  58.896  1.00  3.28           H  
ATOM    959  HA  ARG A  64      51.534  51.245  59.246  1.00  3.28           H  
ATOM    960  HB1 ARG A  64      50.509  50.256  61.397  1.00  3.28           H  
ATOM    961  HB2 ARG A  64      48.976  50.976  60.878  1.00  3.28           H  
ATOM    962  HG1 ARG A  64      50.095  53.222  60.802  1.00  3.28           H  
ATOM    963  HG2 ARG A  64      51.622  52.447  61.224  1.00  3.28           H  
ATOM    964  HD1 ARG A  64      50.464  51.630  63.359  1.00  3.28           H  
ATOM    965  HD2 ARG A  64      49.165  52.775  62.968  1.00  3.28           H  
ATOM    966  HE  ARG A  64      51.961  53.767  62.927  1.00  3.28           H  
ATOM    967 1HH1 ARG A  64      52.776  54.987  64.257  1.00  3.28           H  
ATOM    968 2HH1 ARG A  64      51.973  55.555  65.731  1.00  3.28           H  
ATOM    969 1HH2 ARG A  64      49.058  53.842  64.914  1.00  3.28           H  
ATOM    970 2HH2 ARG A  64      49.852  54.845  66.104  1.00  3.28           H  
ATOM    971  N   SER A  65      51.676  48.789  58.890  1.00  4.64           N  
ATOM    972  CA  SER A  65      51.762  47.346  58.627  1.00  4.64           C  
ATOM    973  C   SER A  65      51.003  46.487  59.653  1.00  4.64           C  
ATOM    974  O   SER A  65      50.068  45.772  59.263  1.00  4.64           O  
ATOM    975  CB  SER A  65      53.222  46.908  58.440  1.00  4.64           C  
ATOM    976  OG  SER A  65      53.319  45.510  58.247  1.00  4.64           O  
ATOM    977  H   SER A  65      52.513  49.316  59.084  1.00  4.64           H  
ATOM    978  HA  SER A  65      51.270  47.169  57.669  1.00  4.64           H  
ATOM    979  HB1 SER A  65      53.809  47.180  59.319  1.00  4.64           H  
ATOM    980  HB2 SER A  65      53.650  47.419  57.576  1.00  4.64           H  
ATOM    981  HG  SER A  65      53.030  45.276  57.356  1.00  4.64           H  
ATOM    982  N   PRO A  66      51.286  46.602  60.969  1.00  5.30           N  
ATOM    983  CA  PRO A  66      50.428  46.001  61.979  1.00  5.30           C  
ATOM    984  C   PRO A  66      49.043  46.672  61.970  1.00  5.30           C  
ATOM    985  O   PRO A  66      48.949  47.892  61.848  1.00  5.30           O  
ATOM    986  CB  PRO A  66      51.155  46.187  63.315  1.00  5.30           C  
ATOM    987  CG  PRO A  66      52.026  47.420  63.083  1.00  5.30           C  
ATOM    988  CD  PRO A  66      52.393  47.310  61.606  1.00  5.30           C  
ATOM    989  HA  PRO A  66      50.314  44.934  61.781  1.00  5.30           H  
ATOM    990  HB1 PRO A  66      50.465  46.334  64.147  1.00  5.30           H  
ATOM    991  HB2 PRO A  66      51.796  45.324  63.499  1.00  5.30           H  
ATOM    992  HG1 PRO A  66      51.436  48.323  63.249  1.00  5.30           H  
ATOM    993  HG2 PRO A  66      52.910  47.418  63.721  1.00  5.30           H  
ATOM    994  HD1 PRO A  66      52.542  48.307  61.199  1.00  5.30           H  
ATOM    995  HD2 PRO A  66      53.302  46.718  61.502  1.00  5.30           H  
ATOM    996  N   LYS A  67      48.005  45.821  62.052  1.00  6.71           N  
ATOM    997  CA  LYS A  67      46.557  46.019  61.767  1.00  6.71           C  
ATOM    998  C   LYS A  67      46.125  45.215  60.521  1.00  6.71           C  
ATOM    999  O   LYS A  67      44.941  45.023  60.290  1.00  6.71           O  
ATOM   1000  CB  LYS A  67      46.134  47.519  61.668  1.00  6.71           C  
ATOM   1001  CG  LYS A  67      44.625  47.808  61.489  1.00  6.71           C  
ATOM   1002  CD  LYS A  67      44.260  49.283  61.763  1.00  6.71           C  
ATOM   1003  CE  LYS A  67      42.799  49.598  61.368  1.00  6.71           C  
ATOM   1004  NZ  LYS A  67      42.330  50.919  61.864  1.00  6.71           N1+
ATOM   1005  H   LYS A  67      48.273  44.867  62.242  1.00  6.71           H  
ATOM   1006  HA  LYS A  67      45.996  45.590  62.597  1.00  6.71           H  
ATOM   1007  HB1 LYS A  67      46.658  47.983  60.830  1.00  6.71           H  
ATOM   1008  HB2 LYS A  67      46.456  48.009  62.588  1.00  6.71           H  
ATOM   1009  HG1 LYS A  67      44.055  47.177  62.170  1.00  6.71           H  
ATOM   1010  HG2 LYS A  67      44.339  47.562  60.467  1.00  6.71           H  
ATOM   1011  HD1 LYS A  67      44.923  49.936  61.193  1.00  6.71           H  
ATOM   1012  HD2 LYS A  67      44.397  49.487  62.826  1.00  6.71           H  
ATOM   1013  HE1 LYS A  67      42.151  48.809  61.757  1.00  6.71           H  
ATOM   1014  HE2 LYS A  67      42.729  49.575  60.277  1.00  6.71           H  
ATOM   1015  HZ1 LYS A  67      41.453  51.236  61.434  1.00  6.71           H  
ATOM   1016  HZ2 LYS A  67      42.221  50.972  62.863  1.00  6.71           H  
ATOM   1017  HZ3 LYS A  67      42.923  51.699  61.565  1.00  6.71           H  
ATOM   1018  N   LEU A  68      47.091  44.642  59.792  1.00  9.15           N  
ATOM   1019  CA  LEU A  68      46.904  43.593  58.782  1.00  9.15           C  
ATOM   1020  C   LEU A  68      45.869  43.944  57.706  1.00  9.15           C  
ATOM   1021  O   LEU A  68      45.251  45.009  57.691  1.00  9.15           O  
ATOM   1022  CB  LEU A  68      46.583  42.241  59.458  1.00  9.15           C  
ATOM   1023  CG  LEU A  68      47.528  41.803  60.598  1.00  9.15           C  
ATOM   1024  CD1 LEU A  68      47.111  40.429  61.121  1.00  9.15           C  
ATOM   1025  CD2 LEU A  68      48.991  41.723  60.160  1.00  9.15           C  
ATOM   1026  H   LEU A  68      48.041  44.937  59.976  1.00  9.15           H  
ATOM   1027  HA  LEU A  68      47.851  43.479  58.254  1.00  9.15           H  
ATOM   1028  HB1 LEU A  68      46.592  41.467  58.689  1.00  9.15           H  
ATOM   1029  HB2 LEU A  68      45.570  42.286  59.862  1.00  9.15           H  
ATOM   1030  HG  LEU A  68      47.451  42.514  61.420  1.00  9.15           H  
ATOM   1031 1HD1 LEU A  68      47.753  40.140  61.953  1.00  9.15           H  
ATOM   1032 2HD1 LEU A  68      46.081  40.466  61.475  1.00  9.15           H  
ATOM   1033 3HD1 LEU A  68      47.193  39.683  60.331  1.00  9.15           H  
ATOM   1034 1HD2 LEU A  68      49.604  41.368  60.988  1.00  9.15           H  
ATOM   1035 2HD2 LEU A  68      49.097  41.034  59.325  1.00  9.15           H  
ATOM   1036 3HD2 LEU A  68      49.357  42.704  59.860  1.00  9.15           H  
TER   
END
