# Supplementary material for: In silico characterisation of the complete Ly6 protein family in Fasciola gigantica supported through transcriptomics of the newly-excysted juveniles
Source: Mol Omics. 2021 Nov 8;18(1):45–56. doi: 10.1039/d1mo00254f (PMC8763315; doi:10.1039/d1mo00254f)
Supplement: MO-018-D1MO00254F-s006 [file MO-018-D1MO00254F-s006.tar › COORD/FgCD59N.pdb]

ATOM      1  N   ILE A   1      43.639  60.642  57.060  1.00  4.32           N  
ATOM      2  CA  ILE A   1      43.990  61.714  56.123  1.00  4.32           C  
ATOM      3  C   ILE A   1      45.515  61.859  55.967  1.00  4.32           C  
ATOM      4  O   ILE A   1      46.020  62.197  54.895  1.00  4.32           O  
ATOM      5  CB  ILE A   1      43.305  63.040  56.553  1.00  4.32           C  
ATOM      6  CG1 ILE A   1      41.764  62.871  56.561  1.00  4.32           C  
ATOM      7  CG2 ILE A   1      43.699  64.219  55.637  1.00  4.32           C  
ATOM      8  CD1 ILE A   1      40.980  64.085  57.075  1.00  4.32           C  
ATOM      9  HA  ILE A   1      43.604  61.439  55.142  1.00  4.32           H  
ATOM     10  HB  ILE A   1      43.631  63.276  57.568  1.00  4.32           H  
ATOM     11 1HG1 ILE A   1      41.497  62.032  57.203  1.00  4.32           H  
ATOM     12 2HG1 ILE A   1      41.423  62.635  55.552  1.00  4.32           H  
ATOM     13 1HG2 ILE A   1      43.243  65.145  55.985  1.00  4.32           H  
ATOM     14 2HG2 ILE A   1      44.777  64.372  55.649  1.00  4.32           H  
ATOM     15 3HG2 ILE A   1      43.374  64.017  54.615  1.00  4.32           H  
ATOM     16  HD1 ILE A   1      39.929  63.813  57.183  1.00  4.32           H  
ATOM     17  HD2 ILE A   1      41.367  64.394  58.048  1.00  4.32           H  
ATOM     18  HD3 ILE A   1      41.046  64.914  56.371  1.00  4.32           H  
ATOM     19  N   LYS A   2      46.308  61.511  56.978  1.00  3.67           N  
ATOM     20  CA  LYS A   2      47.692  61.087  56.731  1.00  3.67           C  
ATOM     21  C   LYS A   2      47.683  59.673  56.158  1.00  3.67           C  
ATOM     22  O   LYS A   2      46.966  58.794  56.637  1.00  3.67           O  
ATOM     23  CB  LYS A   2      48.520  61.128  58.024  1.00  3.67           C  
ATOM     24  CG  LYS A   2      48.647  62.559  58.568  1.00  3.67           C  
ATOM     25  CD  LYS A   2      49.362  62.602  59.929  1.00  3.67           C  
ATOM     26  CE  LYS A   2      48.638  63.496  60.944  1.00  3.67           C  
ATOM     27  NZ  LYS A   2      47.334  62.913  61.344  1.00  3.67           N1+
ATOM     28  H   LYS A   2      45.867  61.295  57.871  1.00  3.67           H  
ATOM     29  HA  LYS A   2      48.165  61.750  56.006  1.00  3.67           H  
ATOM     30  HB1 LYS A   2      49.520  60.741  57.821  1.00  3.67           H  
ATOM     31  HB2 LYS A   2      48.051  60.485  58.769  1.00  3.67           H  
ATOM     32  HG1 LYS A   2      47.658  63.007  58.657  1.00  3.67           H  
ATOM     33  HG2 LYS A   2      49.212  63.151  57.850  1.00  3.67           H  
ATOM     34  HD1 LYS A   2      50.374  62.980  59.777  1.00  3.67           H  
ATOM     35  HD2 LYS A   2      49.441  61.597  60.345  1.00  3.67           H  
ATOM     36  HE1 LYS A   2      48.493  64.486  60.503  1.00  3.67           H  
ATOM     37  HE2 LYS A   2      49.274  63.602  61.826  1.00  3.67           H  
ATOM     38  HZ1 LYS A   2      47.417  61.930  61.626  1.00  3.67           H  
ATOM     39  HZ2 LYS A   2      46.840  63.430  62.052  1.00  3.67           H  
ATOM     40  HZ3 LYS A   2      46.716  62.773  60.537  1.00  3.67           H  
ATOM     41  N   CYS A   3      48.588  59.422  55.226  1.00  2.86           N  
ATOM     42  CA  CYS A   3      49.012  58.067  54.900  1.00  2.86           C  
ATOM     43  C   CYS A   3      50.522  57.957  55.113  1.00  2.86           C  
ATOM     44  O   CYS A   3      51.183  58.879  55.586  1.00  2.86           O  
ATOM     45  CB  CYS A   3      48.484  57.647  53.515  1.00  2.86           C  
ATOM     46  SG  CYS A   3      48.764  58.738  52.088  1.00  2.86           S  
ATOM     47  H   CYS A   3      49.199  60.180  54.934  1.00  2.86           H  
ATOM     48  HA  CYS A   3      48.578  57.372  55.617  1.00  2.86           H  
ATOM     49  HB1 CYS A   3      47.404  57.565  53.628  1.00  2.86           H  
ATOM     50  HB2 CYS A   3      48.850  56.652  53.266  1.00  2.86           H  
ATOM     51  N   TYR A   4      51.059  56.775  54.870  1.00  2.89           N  
ATOM     52  CA  TYR A   4      52.425  56.398  55.207  1.00  2.89           C  
ATOM     53  C   TYR A   4      53.008  55.835  53.912  1.00  2.89           C  
ATOM     54  O   TYR A   4      52.534  54.777  53.493  1.00  2.89           O  
ATOM     55  CB  TYR A   4      52.358  55.324  56.323  1.00  2.89           C  
ATOM     56  CG  TYR A   4      52.619  55.790  57.746  1.00  2.89           C  
ATOM     57  CD1 TYR A   4      52.018  56.960  58.245  1.00  2.89           C  
ATOM     58  CD2 TYR A   4      53.485  55.051  58.579  1.00  2.89           C  
ATOM     59  CE1 TYR A   4      52.310  57.410  59.542  1.00  2.89           C  
ATOM     60  CE2 TYR A   4      53.762  55.483  59.887  1.00  2.89           C  
ATOM     61  CZ  TYR A   4      53.176  56.669  60.373  1.00  2.89           C  
ATOM     62  OH  TYR A   4      53.442  57.097  61.639  1.00  2.89           O  
ATOM     63  H   TYR A   4      50.477  56.063  54.459  1.00  2.89           H  
ATOM     64  HA  TYR A   4      53.028  57.245  55.540  1.00  2.89           H  
ATOM     65  HB1 TYR A   4      53.087  54.550  56.092  1.00  2.89           H  
ATOM     66  HB2 TYR A   4      51.385  54.829  56.304  1.00  2.89           H  
ATOM     67  HD1 TYR A   4      51.350  57.534  57.625  1.00  2.89           H  
ATOM     68  HD2 TYR A   4      53.990  54.175  58.195  1.00  2.89           H  
ATOM     69  HE1 TYR A   4      51.882  58.338  59.878  1.00  2.89           H  
ATOM     70  HE2 TYR A   4      54.472  54.930  60.484  1.00  2.89           H  
ATOM     71  HH  TYR A   4      53.064  57.972  61.778  1.00  2.89           H  
ATOM     72  N   HIS A   5      53.893  56.581  53.238  1.00  3.36           N  
ATOM     73  CA  HIS A   5      53.827  56.777  51.769  1.00  3.36           C  
ATOM     74  C   HIS A   5      54.922  56.073  50.952  1.00  3.36           C  
ATOM     75  O   HIS A   5      54.698  55.714  49.801  1.00  3.36           O  
ATOM     76  CB  HIS A   5      53.781  58.271  51.455  1.00  3.36           C  
ATOM     77  CG  HIS A   5      52.991  58.619  50.215  1.00  3.36           C  
ATOM     78  CD2 HIS A   5      53.370  58.387  48.925  1.00  3.36           C  
ATOM     79  ND1 HIS A   5      51.713  59.185  50.210  1.00  3.36           N  
ATOM     80  CE1 HIS A   5      51.372  59.307  48.923  1.00  3.36           C  
ATOM     81  NE2 HIS A   5      52.340  58.829  48.127  1.00  3.36           N  
ATOM     82  H   HIS A   5      54.327  57.335  53.770  1.00  3.36           H  
ATOM     83  HA  HIS A   5      52.868  56.395  51.423  1.00  3.36           H  
ATOM     84  HB1 HIS A   5      54.791  58.675  51.379  1.00  3.36           H  
ATOM     85  HB2 HIS A   5      53.282  58.749  52.287  1.00  3.36           H  
ATOM     86  HD2 HIS A   5      54.282  57.899  48.602  1.00  3.36           H  
ATOM     87  HE1 HIS A   5      50.417  59.677  48.583  1.00  3.36           H  
ATOM     88  HE2 HIS A   5      52.249  58.665  47.127  1.00  3.36           H  
ATOM     89  N   CYS A   6      56.071  55.860  51.575  1.00  3.86           N  
ATOM     90  CA  CYS A   6      57.372  55.655  50.945  1.00  3.86           C  
ATOM     91  C   CYS A   6      57.454  54.771  49.675  1.00  3.86           C  
ATOM     92  O   CYS A   6      56.672  53.836  49.446  1.00  3.86           O  
ATOM     93  CB  CYS A   6      58.280  55.141  52.064  1.00  3.86           C  
ATOM     94  SG  CYS A   6      60.025  55.602  51.964  1.00  3.86           S  
ATOM     95  H   CYS A   6      56.084  56.087  52.557  1.00  3.86           H  
ATOM     96  HA  CYS A   6      57.739  56.643  50.662  1.00  3.86           H  
ATOM     97  HB1 CYS A   6      58.181  54.060  52.101  1.00  3.86           H  
ATOM     98  HB2 CYS A   6      57.922  55.536  53.015  1.00  3.86           H  
ATOM     99  N   ASP A   7      58.503  55.040  48.889  1.00  4.59           N  
ATOM    100  CA  ASP A   7      59.042  54.097  47.908  1.00  4.59           C  
ATOM    101  C   ASP A   7      59.552  52.813  48.587  1.00  4.59           C  
ATOM    102  O   ASP A   7      59.271  51.716  48.099  1.00  4.59           O  
ATOM    103  CB  ASP A   7      60.156  54.770  47.084  1.00  4.59           C  
ATOM    104  CG  ASP A   7      61.427  55.019  47.904  1.00  4.59           C  
ATOM    105  OD1 ASP A   7      61.283  55.621  48.994  1.00  4.59           O  
ATOM    106  OD2 ASP A   7      62.499  54.553  47.467  1.00  4.59           O1-
ATOM    107  H   ASP A   7      59.146  55.774  49.169  1.00  4.59           H  
ATOM    108  HA  ASP A   7      58.241  53.811  47.226  1.00  4.59           H  
ATOM    109  HB1 ASP A   7      59.789  55.718  46.686  1.00  4.59           H  
ATOM    110  HB2 ASP A   7      60.395  54.123  46.237  1.00  4.59           H  
ATOM    111  N   ASN A   8      60.251  52.950  49.732  1.00  5.06           N  
ATOM    112  CA  ASN A   8      60.811  51.805  50.447  1.00  5.06           C  
ATOM    113  C   ASN A   8      61.138  51.956  51.946  1.00  5.06           C  
ATOM    114  O   ASN A   8      62.208  51.577  52.426  1.00  5.06           O  
ATOM    115  CB  ASN A   8      61.957  51.172  49.616  1.00  5.06           C  
ATOM    116  CG  ASN A   8      61.897  49.648  49.557  1.00  5.06           C  
ATOM    117  ND2 ASN A   8      62.914  49.037  48.997  1.00  5.06           N  
ATOM    118  OD1 ASN A   8      60.954  48.977  49.957  1.00  5.06           O  
ATOM    119  H   ASN A   8      60.553  53.887  49.982  1.00  5.06           H  
ATOM    120  HA  ASN A   8      59.991  51.084  50.448  1.00  5.06           H  
ATOM    121  HB1 ASN A   8      62.923  51.487  50.009  1.00  5.06           H  
ATOM    122  HB2 ASN A   8      61.912  51.524  48.586  1.00  5.06           H  
ATOM    123 1HD2 ASN A   8      63.678  49.562  48.622  1.00  5.06           H  
ATOM    124 2HD2 ASN A   8      62.818  48.029  48.901  1.00  5.06           H  
ATOM    125  N   CYS A   9      60.191  52.507  52.696  1.00  5.02           N  
ATOM    126  CA  CYS A   9      60.250  52.757  54.137  1.00  5.02           C  
ATOM    127  C   CYS A   9      58.825  52.984  54.677  1.00  5.02           C  
ATOM    128  O   CYS A   9      57.870  52.528  54.050  1.00  5.02           O  
ATOM    129  CB  CYS A   9      61.181  53.967  54.372  1.00  5.02           C  
ATOM    130  SG  CYS A   9      60.593  55.634  53.921  1.00  5.02           S  
ATOM    131  H   CYS A   9      59.328  52.749  52.231  1.00  5.02           H  
ATOM    132  HA  CYS A   9      60.675  51.887  54.638  1.00  5.02           H  
ATOM    133  HB1 CYS A   9      62.116  53.791  53.838  1.00  5.02           H  
ATOM    134  HB2 CYS A   9      61.435  53.998  55.433  1.00  5.02           H  
ATOM    135  N   SER A  10      58.634  53.671  55.808  1.00  4.38           N  
ATOM    136  CA  SER A  10      57.304  53.839  56.413  1.00  4.38           C  
ATOM    137  C   SER A  10      56.639  55.199  56.161  1.00  4.38           C  
ATOM    138  O   SER A  10      55.424  55.324  56.265  1.00  4.38           O  
ATOM    139  CB  SER A  10      57.344  53.407  57.895  1.00  4.38           C  
ATOM    140  OG  SER A  10      56.928  54.380  58.833  1.00  4.38           O  
ATOM    141  H   SER A  10      59.423  54.132  56.268  1.00  4.38           H  
ATOM    142  HA  SER A  10      56.627  53.129  55.941  1.00  4.38           H  
ATOM    143  HB1 SER A  10      58.357  53.097  58.156  1.00  4.38           H  
ATOM    144  HB2 SER A  10      56.697  52.536  58.008  1.00  4.38           H  
ATOM    145  HG  SER A  10      57.678  55.036  58.903  1.00  4.38           H  
ATOM    146  N   GLU A  11      57.418  56.219  55.816  1.00  3.99           N  
ATOM    147  CA  GLU A  11      57.244  57.512  56.481  1.00  3.99           C  
ATOM    148  C   GLU A  11      55.992  58.348  56.226  1.00  3.99           C  
ATOM    149  O   GLU A  11      55.325  58.287  55.190  1.00  3.99           O  
ATOM    150  CB  GLU A  11      58.573  58.289  56.379  1.00  3.99           C  
ATOM    151  CG  GLU A  11      59.577  57.907  57.493  1.00  3.99           C  
ATOM    152  CD  GLU A  11      59.577  56.412  57.871  1.00  3.99           C  
ATOM    153  OE1 GLU A  11      58.849  56.056  58.829  1.00  3.99           O  
ATOM    154  OE2 GLU A  11      60.169  55.590  57.138  1.00  3.99           O1-
ATOM    155  H   GLU A  11      58.386  55.986  55.631  1.00  3.99           H  
ATOM    156  HA  GLU A  11      57.132  57.263  57.537  1.00  3.99           H  
ATOM    157  HB1 GLU A  11      58.380  59.360  56.454  1.00  3.99           H  
ATOM    158  HB2 GLU A  11      59.023  58.106  55.402  1.00  3.99           H  
ATOM    159  HG1 GLU A  11      59.320  58.489  58.382  1.00  3.99           H  
ATOM    160  HG2 GLU A  11      60.579  58.213  57.185  1.00  3.99           H  
ATOM    161  N   VAL A  12      55.699  59.154  57.259  1.00  4.48           N  
ATOM    162  CA  VAL A  12      54.522  60.017  57.371  1.00  4.48           C  
ATOM    163  C   VAL A  12      54.438  60.929  56.160  1.00  4.48           C  
ATOM    164  O   VAL A  12      55.402  61.596  55.798  1.00  4.48           O  
ATOM    165  CB  VAL A  12      54.555  60.883  58.649  1.00  4.48           C  
ATOM    166  CG1 VAL A  12      53.186  61.540  58.893  1.00  4.48           C  
ATOM    167  CG2 VAL A  12      54.921  60.081  59.905  1.00  4.48           C  
ATOM    168  H   VAL A  12      56.354  59.175  58.025  1.00  4.48           H  
ATOM    169  HA  VAL A  12      53.639  59.378  57.396  1.00  4.48           H  
ATOM    170  HB  VAL A  12      55.301  61.670  58.536  1.00  4.48           H  
ATOM    171 1HG1 VAL A  12      52.946  62.221  58.076  1.00  4.48           H  
ATOM    172 2HG1 VAL A  12      52.410  60.779  58.968  1.00  4.48           H  
ATOM    173 3HG1 VAL A  12      53.215  62.122  59.813  1.00  4.48           H  
ATOM    174 1HG2 VAL A  12      54.843  60.715  60.789  1.00  4.48           H  
ATOM    175 2HG2 VAL A  12      54.261  59.227  60.009  1.00  4.48           H  
ATOM    176 3HG2 VAL A  12      55.951  59.731  59.840  1.00  4.48           H  
ATOM    177  N   THR A  13      53.262  61.008  55.561  1.00  3.73           N  
ATOM    178  CA  THR A  13      52.953  61.977  54.517  1.00  3.73           C  
ATOM    179  C   THR A  13      51.523  62.448  54.730  1.00  3.73           C  
ATOM    180  O   THR A  13      50.601  61.645  54.892  1.00  3.73           O  
ATOM    181  CB  THR A  13      53.080  61.324  53.141  1.00  3.73           C  
ATOM    182  CG2 THR A  13      52.592  62.177  51.973  1.00  3.73           C  
ATOM    183  OG1 THR A  13      54.436  61.067  52.890  1.00  3.73           O  
ATOM    184  H   THR A  13      52.518  60.371  55.837  1.00  3.73           H  
ATOM    185  HA  THR A  13      53.627  62.833  54.568  1.00  3.73           H  
ATOM    186  HB  THR A  13      52.507  60.399  53.153  1.00  3.73           H  
ATOM    187  HG1 THR A  13      54.826  60.711  53.699  1.00  3.73           H  
ATOM    188 1HG2 THR A  13      52.942  61.742  51.037  1.00  3.73           H  
ATOM    189 2HG2 THR A  13      51.503  62.176  51.955  1.00  3.73           H  
ATOM    190 3HG2 THR A  13      52.970  63.196  52.060  1.00  3.73           H  
ATOM    191  N   ASN A  14      51.317  63.761  54.726  1.00  4.04           N  
ATOM    192  CA  ASN A  14      49.969  64.287  54.581  1.00  4.04           C  
ATOM    193  C   ASN A  14      49.480  63.995  53.159  1.00  4.04           C  
ATOM    194  O   ASN A  14      50.163  64.344  52.192  1.00  4.04           O  
ATOM    195  CB  ASN A  14      49.960  65.796  54.876  1.00  4.04           C  
ATOM    196  CG  ASN A  14      50.385  66.146  56.294  1.00  4.04           C  
ATOM    197  ND2 ASN A  14      51.073  67.252  56.460  1.00  4.04           N  
ATOM    198  OD1 ASN A  14      50.121  65.451  57.261  1.00  4.04           O  
ATOM    199  H   ASN A  14      52.096  64.380  54.568  1.00  4.04           H  
ATOM    200  HA  ASN A  14      49.303  63.790  55.289  1.00  4.04           H  
ATOM    201  HB1 ASN A  14      48.950  66.179  54.726  1.00  4.04           H  
ATOM    202  HB2 ASN A  14      50.615  66.298  54.163  1.00  4.04           H  
ATOM    203 1HD2 ASN A  14      51.291  67.837  55.674  1.00  4.04           H  
ATOM    204 2HD2 ASN A  14      51.346  67.476  57.400  1.00  4.04           H  
ATOM    205  N   THR A  15      48.312  63.369  53.007  1.00  3.72           N  
ATOM    206  CA  THR A  15      47.692  63.280  51.684  1.00  3.72           C  
ATOM    207  C   THR A  15      47.236  64.656  51.196  1.00  3.72           C  
ATOM    208  O   THR A  15      47.358  65.674  51.881  1.00  3.72           O  
ATOM    209  CB  THR A  15      46.515  62.279  51.679  1.00  3.72           C  
ATOM    210  CG2 THR A  15      45.171  62.782  52.217  1.00  3.72           C  
ATOM    211  OG1 THR A  15      46.232  61.880  50.355  1.00  3.72           O  
ATOM    212  H   THR A  15      47.774  63.094  53.820  1.00  3.72           H  
ATOM    213  HA  THR A  15      48.438  62.906  50.983  1.00  3.72           H  
ATOM    214  HB  THR A  15      46.812  61.405  52.256  1.00  3.72           H  
ATOM    215  HG1 THR A  15      45.354  61.479  50.438  1.00  3.72           H  
ATOM    216 1HG2 THR A  15      44.527  63.146  51.425  1.00  3.72           H  
ATOM    217 2HG2 THR A  15      44.649  61.953  52.700  1.00  3.72           H  
ATOM    218 3HG2 THR A  15      45.320  63.582  52.940  1.00  3.72           H  
ATOM    219  N   THR A  16      46.661  64.698  50.002  1.00  4.32           N  
ATOM    220  CA  THR A  16      45.939  65.885  49.551  1.00  4.32           C  
ATOM    221  C   THR A  16      44.488  65.840  50.025  1.00  4.32           C  
ATOM    222  O   THR A  16      43.867  64.804  49.825  1.00  4.32           O  
ATOM    223  CB  THR A  16      45.979  66.031  48.018  1.00  4.32           C  
ATOM    224  CG2 THR A  16      45.913  67.491  47.583  1.00  4.32           C  
ATOM    225  OG1 THR A  16      47.190  65.525  47.497  1.00  4.32           O  
ATOM    226  H   THR A  16      46.464  63.811  49.556  1.00  4.32           H  
ATOM    227  HA  THR A  16      46.424  66.761  49.975  1.00  4.32           H  
ATOM    228  HB  THR A  16      45.149  65.494  47.567  1.00  4.32           H  
ATOM    229  HG1 THR A  16      47.886  66.041  47.922  1.00  4.32           H  
ATOM    230 1HG2 THR A  16      45.950  67.549  46.494  1.00  4.32           H  
ATOM    231 2HG2 THR A  16      44.977  67.937  47.917  1.00  4.32           H  
ATOM    232 3HG2 THR A  16      46.746  68.056  48.001  1.00  4.32           H  
ATOM    233  N   PRO A  17      43.887  66.925  50.551  1.00  4.96           N  
ATOM    234  CA  PRO A  17      42.466  66.961  50.941  1.00  4.96           C  
ATOM    235  C   PRO A  17      41.486  67.007  49.747  1.00  4.96           C  
ATOM    236  O   PRO A  17      40.508  67.744  49.748  1.00  4.96           O  
ATOM    237  CB  PRO A  17      42.357  68.167  51.885  1.00  4.96           C  
ATOM    238  CG  PRO A  17      43.409  69.127  51.337  1.00  4.96           C  
ATOM    239  CD  PRO A  17      44.533  68.179  50.918  1.00  4.96           C  
ATOM    240  HA  PRO A  17      42.229  66.059  51.508  1.00  4.96           H  
ATOM    241  HB1 PRO A  17      41.364  68.618  51.908  1.00  4.96           H  
ATOM    242  HB2 PRO A  17      42.643  67.860  52.893  1.00  4.96           H  
ATOM    243  HG1 PRO A  17      43.014  69.643  50.460  1.00  4.96           H  
ATOM    244  HG2 PRO A  17      43.741  69.841  52.090  1.00  4.96           H  
ATOM    245  HD1 PRO A  17      45.091  68.613  50.089  1.00  4.96           H  
ATOM    246  HD2 PRO A  17      45.199  68.005  51.765  1.00  4.96           H  
ATOM    247  N   VAL A  18      41.798  66.234  48.708  1.00  5.09           N  
ATOM    248  CA  VAL A  18      40.945  65.842  47.575  1.00  5.09           C  
ATOM    249  C   VAL A  18      41.223  64.376  47.198  1.00  5.09           C  
ATOM    250  O   VAL A  18      41.097  63.985  46.036  1.00  5.09           O  
ATOM    251  CB  VAL A  18      41.100  66.786  46.356  1.00  5.09           C  
ATOM    252  CG1 VAL A  18      40.588  68.203  46.636  1.00  5.09           C  
ATOM    253  CG2 VAL A  18      42.549  66.900  45.857  1.00  5.09           C  
ATOM    254  H   VAL A  18      42.616  65.660  48.844  1.00  5.09           H  
ATOM    255  HA  VAL A  18      39.903  65.877  47.901  1.00  5.09           H  
ATOM    256  HB  VAL A  18      40.492  66.395  45.539  1.00  5.09           H  
ATOM    257 1HG1 VAL A  18      40.587  68.784  45.715  1.00  5.09           H  
ATOM    258 2HG1 VAL A  18      39.568  68.150  47.020  1.00  5.09           H  
ATOM    259 3HG1 VAL A  18      41.216  68.700  47.374  1.00  5.09           H  
ATOM    260 1HG2 VAL A  18      42.571  67.503  44.950  1.00  5.09           H  
ATOM    261 2HG2 VAL A  18      43.163  67.382  46.614  1.00  5.09           H  
ATOM    262 3HG2 VAL A  18      42.948  65.913  45.630  1.00  5.09           H  
ATOM    263  N   ARG A  19      41.738  63.588  48.154  1.00  4.16           N  
ATOM    264  CA  ARG A  19      42.016  62.157  48.036  1.00  4.16           C  
ATOM    265  C   ARG A  19      41.573  61.466  49.321  1.00  4.16           C  
ATOM    266  O   ARG A  19      42.235  61.613  50.342  1.00  4.16           O  
ATOM    267  CB  ARG A  19      43.479  61.793  47.610  1.00  4.16           C  
ATOM    268  CG  ARG A  19      44.470  62.924  47.270  1.00  4.16           C  
ATOM    269  CD  ARG A  19      45.519  62.609  46.184  1.00  4.16           C  
ATOM    270  NE  ARG A  19      46.557  61.616  46.553  1.00  4.16           N  
ATOM    271  CZ  ARG A  19      47.850  61.846  46.739  1.00  4.16           C  
ATOM    272  NH1 ARG A  19      48.692  60.857  46.783  1.00  4.16           N1+
ATOM    273  NH2 ARG A  19      48.370  63.031  46.875  1.00  4.16           N  
ATOM    274  H   ARG A  19      41.790  63.975  49.088  1.00  4.16           H  
ATOM    275  HA  ARG A  19      41.337  61.801  47.261  1.00  4.16           H  
ATOM    276  HB1 ARG A  19      43.414  61.161  46.730  1.00  4.16           H  
ATOM    277  HB2 ARG A  19      43.937  61.173  48.383  1.00  4.16           H  
ATOM    278  HG1 ARG A  19      44.982  63.224  48.181  1.00  4.16           H  
ATOM    279  HG2 ARG A  19      43.913  63.776  46.888  1.00  4.16           H  
ATOM    280  HD1 ARG A  19      45.996  63.548  45.899  1.00  4.16           H  
ATOM    281  HD2 ARG A  19      44.995  62.248  45.300  1.00  4.16           H  
ATOM    282  HE  ARG A  19      46.302  60.644  46.446  1.00  4.16           H  
ATOM    283 1HH1 ARG A  19      48.354  59.914  46.583  1.00  4.16           H  
ATOM    284 2HH1 ARG A  19      49.672  61.027  46.902  1.00  4.16           H  
ATOM    285 1HH2 ARG A  19      47.752  63.835  46.934  1.00  4.16           H  
ATOM    286 2HH2 ARG A  19      49.361  63.159  46.939  1.00  4.16           H  
ATOM    287  N   ASP A  20      40.455  60.743  49.252  1.00  4.33           N  
ATOM    288  CA  ASP A  20      39.582  60.525  50.419  1.00  4.33           C  
ATOM    289  C   ASP A  20      39.632  59.082  50.945  1.00  4.33           C  
ATOM    290  O   ASP A  20      38.889  58.695  51.845  1.00  4.33           O  
ATOM    291  CB  ASP A  20      38.184  61.047  50.066  1.00  4.33           C  
ATOM    292  CG  ASP A  20      38.247  62.554  49.765  1.00  4.33           C  
ATOM    293  OD1 ASP A  20      38.627  62.910  48.624  1.00  4.33           O  
ATOM    294  OD2 ASP A  20      37.971  63.338  50.697  1.00  4.33           O1-
ATOM    295  H   ASP A  20      39.975  60.696  48.360  1.00  4.33           H  
ATOM    296  HA  ASP A  20      39.943  61.145  51.243  1.00  4.33           H  
ATOM    297  HB1 ASP A  20      37.508  60.874  50.906  1.00  4.33           H  
ATOM    298  HB2 ASP A  20      37.797  60.510  49.197  1.00  4.33           H  
ATOM    299  N   SER A  21      40.577  58.294  50.425  1.00  3.99           N  
ATOM    300  CA  SER A  21      41.127  57.125  51.112  1.00  3.99           C  
ATOM    301  C   SER A  21      42.587  56.871  50.712  1.00  3.99           C  
ATOM    302  O   SER A  21      43.187  57.555  49.877  1.00  3.99           O  
ATOM    303  CB  SER A  21      40.248  55.889  50.853  1.00  3.99           C  
ATOM    304  OG  SER A  21      40.590  55.168  49.681  1.00  3.99           O  
ATOM    305  H   SER A  21      41.129  58.668  49.665  1.00  3.99           H  
ATOM    306  HA  SER A  21      41.115  57.325  52.184  1.00  3.99           H  
ATOM    307  HB1 SER A  21      39.198  56.177  50.808  1.00  3.99           H  
ATOM    308  HB2 SER A  21      40.369  55.213  51.699  1.00  3.99           H  
ATOM    309  HG  SER A  21      40.258  55.643  48.893  1.00  3.99           H  
ATOM    310  N   CYS A  22      43.168  55.865  51.359  1.00  3.63           N  
ATOM    311  CA  CYS A  22      44.603  55.677  51.447  1.00  3.63           C  
ATOM    312  C   CYS A  22      44.992  54.247  51.050  1.00  3.63           C  
ATOM    313  O   CYS A  22      45.139  53.374  51.918  1.00  3.63           O  
ATOM    314  CB  CYS A  22      45.030  56.009  52.890  1.00  3.63           C  
ATOM    315  SG  CYS A  22      44.470  57.660  53.413  1.00  3.63           S  
ATOM    316  H   CYS A  22      42.619  55.402  52.073  1.00  3.63           H  
ATOM    317  HA  CYS A  22      45.118  56.373  50.786  1.00  3.63           H  
ATOM    318  HB1 CYS A  22      46.116  55.948  52.954  1.00  3.63           H  
ATOM    319  HB2 CYS A  22      44.604  55.270  53.569  1.00  3.63           H  
ATOM    320  HG  CYS A  22      44.926  57.634  54.672  1.00  3.63           H  
ATOM    321  N   PRO A  23      45.110  53.975  49.740  1.00  4.22           N  
ATOM    322  CA  PRO A  23      45.722  52.765  49.228  1.00  4.22           C  
ATOM    323  C   PRO A  23      47.188  52.562  49.660  1.00  4.22           C  
ATOM    324  O   PRO A  23      48.081  53.431  49.603  1.00  4.22           O  
ATOM    325  CB  PRO A  23      45.602  52.771  47.706  1.00  4.22           C  
ATOM    326  CG  PRO A  23      44.996  54.120  47.367  1.00  4.22           C  
ATOM    327  CD  PRO A  23      44.509  54.738  48.673  1.00  4.22           C  
ATOM    328  HA  PRO A  23      45.137  51.925  49.599  1.00  4.22           H  
ATOM    329  HB1 PRO A  23      46.575  52.662  47.224  1.00  4.22           H  
ATOM    330  HB2 PRO A  23      44.945  51.964  47.384  1.00  4.22           H  
ATOM    331  HG1 PRO A  23      45.760  54.747  46.928  1.00  4.22           H  
ATOM    332  HG2 PRO A  23      44.176  53.999  46.671  1.00  4.22           H  
ATOM    333  HD1 PRO A  23      44.810  55.772  48.744  1.00  4.22           H  
ATOM    334  HD2 PRO A  23      43.423  54.673  48.732  1.00  4.22           H  
ATOM    335  N   ILE A  24      47.437  51.304  50.020  1.00  4.37           N  
ATOM    336  CA  ILE A  24      48.773  50.788  50.260  1.00  4.37           C  
ATOM    337  C   ILE A  24      49.087  49.525  49.483  1.00  4.37           C  
ATOM    338  O   ILE A  24      48.173  48.753  49.197  1.00  4.37           O  
ATOM    339  CB  ILE A  24      49.088  50.629  51.771  1.00  4.37           C  
ATOM    340  CG1 ILE A  24      48.244  49.575  52.519  1.00  4.37           C  
ATOM    341  CG2 ILE A  24      49.002  51.984  52.497  1.00  4.37           C  
ATOM    342  CD1 ILE A  24      48.955  48.993  53.747  1.00  4.37           C  
ATOM    343  H   ILE A  24      46.658  50.670  50.147  1.00  4.37           H  
ATOM    344  HA  ILE A  24      49.480  51.526  49.883  1.00  4.37           H  
ATOM    345  HB  ILE A  24      50.122  50.297  51.827  1.00  4.37           H  
ATOM    346 1HG1 ILE A  24      48.003  48.747  51.854  1.00  4.37           H  
ATOM    347 2HG1 ILE A  24      47.319  50.033  52.860  1.00  4.37           H  
ATOM    348 1HG2 ILE A  24      49.390  51.902  53.510  1.00  4.37           H  
ATOM    349 2HG2 ILE A  24      49.574  52.737  51.955  1.00  4.37           H  
ATOM    350 3HG2 ILE A  24      47.963  52.320  52.546  1.00  4.37           H  
ATOM    351  HD1 ILE A  24      49.878  48.499  53.443  1.00  4.37           H  
ATOM    352  HD2 ILE A  24      49.178  49.783  54.464  1.00  4.37           H  
ATOM    353  HD3 ILE A  24      48.304  48.260  54.224  1.00  4.37           H  
ATOM    354  N   CYS A  25      50.376  49.325  49.173  1.00  4.21           N  
ATOM    355  CA  CYS A  25      50.840  48.341  48.205  1.00  4.21           C  
ATOM    356  C   CYS A  25      51.893  47.378  48.793  1.00  4.21           C  
ATOM    357  O   CYS A  25      53.111  47.608  48.742  1.00  4.21           O  
ATOM    358  CB  CYS A  25      51.286  49.021  46.900  1.00  4.21           C  
ATOM    359  SG  CYS A  25      50.017  50.165  46.272  1.00  4.21           S  
ATOM    360  H   CYS A  25      51.078  49.997  49.461  1.00  4.21           H  
ATOM    361  HA  CYS A  25      49.980  47.728  47.936  1.00  4.21           H  
ATOM    362  HB1 CYS A  25      51.468  48.252  46.148  1.00  4.21           H  
ATOM    363  HB2 CYS A  25      52.218  49.558  47.061  1.00  4.21           H  
ATOM    364  HG  CYS A  25      50.122  51.078  47.242  1.00  4.21           H  
ATOM    365  N   ALA A  26      51.347  46.314  49.393  1.00  4.41           N  
ATOM    366  CA  ALA A  26      51.974  45.324  50.256  1.00  4.41           C  
ATOM    367  C   ALA A  26      52.998  44.341  49.622  1.00  4.41           C  
ATOM    368  O   ALA A  26      52.815  43.142  49.795  1.00  4.41           O  
ATOM    369  CB  ALA A  26      50.897  44.624  51.101  1.00  4.41           C  
ATOM    370  H   ALA A  26      50.341  46.203  49.298  1.00  4.41           H  
ATOM    371  HA  ALA A  26      52.562  45.902  50.969  1.00  4.41           H  
ATOM    372  HB1 ALA A  26      51.373  44.075  51.914  1.00  4.41           H  
ATOM    373  HB2 ALA A  26      50.210  45.357  51.527  1.00  4.41           H  
ATOM    374  HB3 ALA A  26      50.344  43.911  50.493  1.00  4.41           H  
ATOM    375  N   TRP A  27      54.052  44.763  48.894  1.00  4.40           N  
ATOM    376  CA  TRP A  27      54.776  43.837  48.002  1.00  4.40           C  
ATOM    377  C   TRP A  27      55.885  42.980  48.692  1.00  4.40           C  
ATOM    378  O   TRP A  27      57.032  42.872  48.261  1.00  4.40           O  
ATOM    379  CB  TRP A  27      55.073  44.611  46.700  1.00  4.40           C  
ATOM    380  CG  TRP A  27      55.769  43.946  45.551  1.00  4.40           C  
ATOM    381  CD1 TRP A  27      56.104  42.643  45.441  1.00  4.40           C  
ATOM    382  CD2 TRP A  27      56.214  44.569  44.309  1.00  4.40           C  
ATOM    383  CE2 TRP A  27      56.794  43.565  43.477  1.00  4.40           C  
ATOM    384  CE3 TRP A  27      56.165  45.883  43.797  1.00  4.40           C  
ATOM    385  NE1 TRP A  27      56.706  42.409  44.220  1.00  4.40           N  
ATOM    386  CZ2 TRP A  27      57.290  43.847  42.197  1.00  4.40           C  
ATOM    387  CZ3 TRP A  27      56.643  46.174  42.506  1.00  4.40           C  
ATOM    388  CH2 TRP A  27      57.195  45.160  41.703  1.00  4.40           C  
ATOM    389  H   TRP A  27      54.209  45.754  48.760  1.00  4.40           H  
ATOM    390  HA  TRP A  27      54.039  43.146  47.652  1.00  4.40           H  
ATOM    391  HB1 TRP A  27      55.567  45.550  46.914  1.00  4.40           H  
ATOM    392  HB2 TRP A  27      54.102  44.913  46.302  1.00  4.40           H  
ATOM    393  HD1 TRP A  27      55.943  41.918  46.223  1.00  4.40           H  
ATOM    394  HE1 TRP A  27      57.053  41.508  43.931  1.00  4.40           H  
ATOM    395  HE3 TRP A  27      55.734  46.665  44.404  1.00  4.40           H  
ATOM    396  HZ2 TRP A  27      57.726  43.071  41.589  1.00  4.40           H  
ATOM    397  HZ3 TRP A  27      56.569  47.179  42.115  1.00  4.40           H  
ATOM    398  HH2 TRP A  27      57.535  45.391  40.702  1.00  4.40           H  
ATOM    399  N   GLY A  28      55.531  42.344  49.818  1.00  5.35           N  
ATOM    400  CA  GLY A  28      56.391  41.658  50.807  1.00  5.35           C  
ATOM    401  C   GLY A  28      57.325  40.574  50.272  1.00  5.35           C  
ATOM    402  O   GLY A  28      56.984  39.391  50.265  1.00  5.35           O  
ATOM    403  H   GLY A  28      54.529  42.343  50.000  1.00  5.35           H  
ATOM    404  HA1 GLY A  28      55.744  41.191  51.551  1.00  5.35           H  
ATOM    405  HA2 GLY A  28      56.992  42.410  51.318  1.00  5.35           H  
ATOM    406  N   LEU A  29      58.534  40.956  49.844  1.00  5.10           N  
ATOM    407  CA  LEU A  29      59.454  40.013  49.200  1.00  5.10           C  
ATOM    408  C   LEU A  29      60.020  38.888  50.091  1.00  5.10           C  
ATOM    409  O   LEU A  29      60.435  37.866  49.545  1.00  5.10           O  
ATOM    410  CB  LEU A  29      60.525  40.761  48.388  1.00  5.10           C  
ATOM    411  CG  LEU A  29      61.183  39.979  47.230  1.00  5.10           C  
ATOM    412  CD1 LEU A  29      60.189  39.610  46.126  1.00  5.10           C  
ATOM    413  CD2 LEU A  29      62.278  40.829  46.583  1.00  5.10           C  
ATOM    414  H   LEU A  29      58.667  41.946  49.686  1.00  5.10           H  
ATOM    415  HA  LEU A  29      58.837  39.489  48.473  1.00  5.10           H  
ATOM    416  HB1 LEU A  29      61.307  41.068  49.078  1.00  5.10           H  
ATOM    417  HB2 LEU A  29      60.055  41.644  47.954  1.00  5.10           H  
ATOM    418  HG  LEU A  29      61.643  39.069  47.608  1.00  5.10           H  
ATOM    419 1HD1 LEU A  29      60.722  39.158  45.290  1.00  5.10           H  
ATOM    420 2HD1 LEU A  29      59.467  38.887  46.496  1.00  5.10           H  
ATOM    421 3HD1 LEU A  29      59.670  40.505  45.779  1.00  5.10           H  
ATOM    422 1HD2 LEU A  29      62.783  40.265  45.800  1.00  5.10           H  
ATOM    423 2HD2 LEU A  29      61.844  41.730  46.147  1.00  5.10           H  
ATOM    424 3HD2 LEU A  29      63.017  41.115  47.329  1.00  5.10           H  
ATOM    425  N   LEU A  30      59.964  39.045  51.424  1.00  6.38           N  
ATOM    426  CA  LEU A  30      60.370  38.053  52.437  1.00  6.38           C  
ATOM    427  C   LEU A  30      61.636  37.270  52.022  1.00  6.38           C  
ATOM    428  O   LEU A  30      61.600  36.059  51.856  1.00  6.38           O  
ATOM    429  CB  LEU A  30      59.174  37.139  52.794  1.00  6.38           C  
ATOM    430  CG  LEU A  30      57.997  37.840  53.495  1.00  6.38           C  
ATOM    431  CD1 LEU A  30      56.866  36.836  53.710  1.00  6.38           C  
ATOM    432  CD2 LEU A  30      58.377  38.398  54.871  1.00  6.38           C  
ATOM    433  H   LEU A  30      59.550  39.899  51.760  1.00  6.38           H  
ATOM    434  HA  LEU A  30      60.660  38.594  53.337  1.00  6.38           H  
ATOM    435  HB1 LEU A  30      59.531  36.341  53.449  1.00  6.38           H  
ATOM    436  HB2 LEU A  30      58.815  36.671  51.875  1.00  6.38           H  
ATOM    437  HG  LEU A  30      57.627  38.658  52.878  1.00  6.38           H  
ATOM    438 1HD1 LEU A  30      56.014  37.327  54.182  1.00  6.38           H  
ATOM    439 2HD1 LEU A  30      56.536  36.443  52.748  1.00  6.38           H  
ATOM    440 3HD1 LEU A  30      57.201  36.013  54.340  1.00  6.38           H  
ATOM    441 1HD2 LEU A  30      57.488  38.788  55.366  1.00  6.38           H  
ATOM    442 2HD2 LEU A  30      58.800  37.605  55.487  1.00  6.38           H  
ATOM    443 3HD2 LEU A  30      59.095  39.207  54.769  1.00  6.38           H  
ATOM    444  N   THR A  31      62.717  37.993  51.732  1.00  6.03           N  
ATOM    445  CA  THR A  31      63.812  37.476  50.929  1.00  6.03           C  
ATOM    446  C   THR A  31      64.675  36.342  51.624  1.00  6.03           C  
ATOM    447  O   THR A  31      65.125  35.487  50.892  1.00  6.03           O  
ATOM    448  CB  THR A  31      64.752  38.574  50.405  1.00  6.03           C  
ATOM    449  CG2 THR A  31      64.118  39.290  49.221  1.00  6.03           C  
ATOM    450  OG1 THR A  31      65.014  39.561  51.376  1.00  6.03           O  
ATOM    451  H   THR A  31      62.757  38.978  51.930  1.00  6.03           H  
ATOM    452  HA  THR A  31      63.414  36.957  50.070  1.00  6.03           H  
ATOM    453  HB  THR A  31      65.690  38.132  50.079  1.00  6.03           H  
ATOM    454  HG1 THR A  31      65.491  40.303  50.946  1.00  6.03           H  
ATOM    455 1HG2 THR A  31      64.793  40.056  48.838  1.00  6.03           H  
ATOM    456 2HG2 THR A  31      63.899  38.579  48.427  1.00  6.03           H  
ATOM    457 3HG2 THR A  31      63.191  39.767  49.533  1.00  6.03           H  
ATOM    458  N   PRO A  32      64.812  36.267  52.973  1.00  6.74           N  
ATOM    459  CA  PRO A  32      66.020  36.636  53.800  1.00  6.74           C  
ATOM    460  C   PRO A  32      67.379  36.746  53.037  1.00  6.74           C  
ATOM    461  O   PRO A  32      68.203  37.578  53.343  1.00  6.74           O  
ATOM    462  CB  PRO A  32      66.116  35.644  54.931  1.00  6.74           C  
ATOM    463  CG  PRO A  32      64.675  35.153  55.099  1.00  6.74           C  
ATOM    464  CD  PRO A  32      64.180  35.151  53.651  1.00  6.74           C  
ATOM    465  HA  PRO A  32      65.818  37.638  54.175  1.00  6.74           H  
ATOM    466  HB1 PRO A  32      66.735  34.780  54.668  1.00  6.74           H  
ATOM    467  HB2 PRO A  32      66.481  36.078  55.862  1.00  6.74           H  
ATOM    468  HG1 PRO A  32      64.620  34.167  55.558  1.00  6.74           H  
ATOM    469  HG2 PRO A  32      64.108  35.883  55.675  1.00  6.74           H  
ATOM    470  HD1 PRO A  32      64.473  34.220  53.188  1.00  6.74           H  
ATOM    471  HD2 PRO A  32      63.106  35.240  53.658  1.00  6.74           H  
ATOM    472  N   PHE A  33      67.577  35.902  52.014  1.00  5.96           N  
ATOM    473  CA  PHE A  33      68.700  35.901  51.079  1.00  5.96           C  
ATOM    474  C   PHE A  33      68.635  37.089  50.097  1.00  5.96           C  
ATOM    475  O   PHE A  33      68.319  36.946  48.911  1.00  5.96           O  
ATOM    476  CB  PHE A  33      68.711  34.545  50.343  1.00  5.96           C  
ATOM    477  CG  PHE A  33      68.691  33.342  51.269  1.00  5.96           C  
ATOM    478  CD1 PHE A  33      67.490  32.643  51.496  1.00  5.96           C  
ATOM    479  CD2 PHE A  33      69.868  32.941  51.926  1.00  5.96           C  
ATOM    480  CE1 PHE A  33      67.466  31.547  52.375  1.00  5.96           C  
ATOM    481  CE2 PHE A  33      69.846  31.844  52.806  1.00  5.96           C  
ATOM    482  CZ  PHE A  33      68.645  31.148  53.032  1.00  5.96           C  
ATOM    483  H   PHE A  33      66.819  35.265  51.794  1.00  5.96           H  
ATOM    484  HA  PHE A  33      69.628  35.985  51.646  1.00  5.96           H  
ATOM    485  HB1 PHE A  33      69.601  34.492  49.715  1.00  5.96           H  
ATOM    486  HB2 PHE A  33      67.843  34.492  49.684  1.00  5.96           H  
ATOM    487  HD1 PHE A  33      66.578  32.946  51.000  1.00  5.96           H  
ATOM    488  HD2 PHE A  33      70.793  33.475  51.762  1.00  5.96           H  
ATOM    489  HE1 PHE A  33      66.547  31.005  52.549  1.00  5.96           H  
ATOM    490  HE2 PHE A  33      70.750  31.527  53.309  1.00  5.96           H  
ATOM    491  HZ  PHE A  33      68.627  30.301  53.704  1.00  5.96           H  
ATOM    492  N   ASP A  34      68.815  38.307  50.605  1.00  5.19           N  
ATOM    493  CA  ASP A  34      68.456  39.519  49.861  1.00  5.19           C  
ATOM    494  C   ASP A  34      69.251  39.747  48.568  1.00  5.19           C  
ATOM    495  O   ASP A  34      68.680  40.018  47.506  1.00  5.19           O  
ATOM    496  CB  ASP A  34      68.557  40.733  50.779  1.00  5.19           C  
ATOM    497  CG  ASP A  34      67.700  41.828  50.160  1.00  5.19           C  
ATOM    498  OD1 ASP A  34      66.472  41.606  50.161  1.00  5.19           O  
ATOM    499  OD2 ASP A  34      68.274  42.788  49.602  1.00  5.19           O1-
ATOM    500  H   ASP A  34      68.930  38.378  51.614  1.00  5.19           H  
ATOM    501  HA  ASP A  34      67.413  39.410  49.571  1.00  5.19           H  
ATOM    502  HB1 ASP A  34      69.593  41.060  50.879  1.00  5.19           H  
ATOM    503  HB2 ASP A  34      68.156  40.496  51.766  1.00  5.19           H  
ATOM    504  N   THR A  35      70.564  39.523  48.607  1.00  5.71           N  
ATOM    505  CA  THR A  35      71.501  39.816  47.508  1.00  5.71           C  
ATOM    506  C   THR A  35      71.328  41.245  46.964  1.00  5.71           C  
ATOM    507  O   THR A  35      71.470  42.195  47.732  1.00  5.71           O  
ATOM    508  CB  THR A  35      71.499  38.711  46.428  1.00  5.71           C  
ATOM    509  CG2 THR A  35      71.773  37.320  47.001  1.00  5.71           C  
ATOM    510  OG1 THR A  35      70.255  38.655  45.773  1.00  5.71           O  
ATOM    511  H   THR A  35      70.952  39.251  49.499  1.00  5.71           H  
ATOM    512  HA  THR A  35      72.504  39.805  47.936  1.00  5.71           H  
ATOM    513  HB  THR A  35      72.273  38.934  45.692  1.00  5.71           H  
ATOM    514  HG1 THR A  35      69.599  38.920  46.438  1.00  5.71           H  
ATOM    515 1HG2 THR A  35      71.841  36.603  46.183  1.00  5.71           H  
ATOM    516 2HG2 THR A  35      72.717  37.323  47.545  1.00  5.71           H  
ATOM    517 3HG2 THR A  35      70.968  37.013  47.670  1.00  5.71           H  
ATOM    518  N   GLN A  36      70.994  41.419  45.678  1.00  6.38           N  
ATOM    519  CA  GLN A  36      70.678  42.719  45.073  1.00  6.38           C  
ATOM    520  C   GLN A  36      69.315  42.730  44.348  1.00  6.38           C  
ATOM    521  O   GLN A  36      69.091  43.497  43.419  1.00  6.38           O  
ATOM    522  CB  GLN A  36      71.871  43.232  44.242  1.00  6.38           C  
ATOM    523  CG  GLN A  36      72.009  44.764  44.307  1.00  6.38           C  
ATOM    524  CD  GLN A  36      72.512  45.259  45.667  1.00  6.38           C  
ATOM    525  NE2 GLN A  36      73.735  45.731  45.755  1.00  6.38           N  
ATOM    526  OE1 GLN A  36      71.819  45.239  46.677  1.00  6.38           O  
ATOM    527  H   GLN A  36      70.877  40.590  45.106  1.00  6.38           H  
ATOM    528  HA  GLN A  36      70.526  43.412  45.896  1.00  6.38           H  
ATOM    529  HB1 GLN A  36      71.747  42.919  43.204  1.00  6.38           H  
ATOM    530  HB2 GLN A  36      72.799  42.795  44.615  1.00  6.38           H  
ATOM    531  HG1 GLN A  36      71.051  45.235  44.089  1.00  6.38           H  
ATOM    532  HG2 GLN A  36      72.713  45.077  43.535  1.00  6.38           H  
ATOM    533 1HE2 GLN A  36      74.328  45.779  44.945  1.00  6.38           H  
ATOM    534 2HE2 GLN A  36      74.032  46.052  46.660  1.00  6.38           H  
ATOM    535  N   LYS A  37      68.373  41.906  44.830  1.00  5.95           N  
ATOM    536  CA  LYS A  37      66.964  41.819  44.396  1.00  5.95           C  
ATOM    537  C   LYS A  37      66.092  41.894  45.652  1.00  5.95           C  
ATOM    538  O   LYS A  37      65.865  40.897  46.340  1.00  5.95           O  
ATOM    539  CB  LYS A  37      66.744  40.575  43.504  1.00  5.95           C  
ATOM    540  CG  LYS A  37      67.182  39.226  44.111  1.00  5.95           C  
ATOM    541  CD  LYS A  37      66.023  38.335  44.598  1.00  5.95           C  
ATOM    542  CE  LYS A  37      66.480  37.430  45.749  1.00  5.95           C  
ATOM    543  NZ  LYS A  37      66.642  38.194  47.010  1.00  5.95           N1+
ATOM    544  H   LYS A  37      68.634  41.344  45.633  1.00  5.95           H  
ATOM    545  HA  LYS A  37      66.730  42.691  43.782  1.00  5.95           H  
ATOM    546  HB1 LYS A  37      67.326  40.728  42.593  1.00  5.95           H  
ATOM    547  HB2 LYS A  37      65.696  40.526  43.202  1.00  5.95           H  
ATOM    548  HG1 LYS A  37      67.870  39.408  44.931  1.00  5.95           H  
ATOM    549  HG2 LYS A  37      67.736  38.668  43.356  1.00  5.95           H  
ATOM    550  HD1 LYS A  37      65.690  37.716  43.764  1.00  5.95           H  
ATOM    551  HD2 LYS A  37      65.174  38.938  44.921  1.00  5.95           H  
ATOM    552  HE1 LYS A  37      67.430  36.961  45.474  1.00  5.95           H  
ATOM    553  HE2 LYS A  37      65.743  36.635  45.895  1.00  5.95           H  
ATOM    554  HZ1 LYS A  37      67.073  37.623  47.737  1.00  5.95           H  
ATOM    555  HZ2 LYS A  37      67.244  39.004  46.873  1.00  5.95           H  
ATOM    556  HZ3 LYS A  37      65.768  38.587  47.327  1.00  5.95           H  
ATOM    557  N   LYS A  38      65.778  43.139  46.009  1.00  5.09           N  
ATOM    558  CA  LYS A  38      65.491  43.594  47.378  1.00  5.09           C  
ATOM    559  C   LYS A  38      63.987  43.744  47.577  1.00  5.09           C  
ATOM    560  O   LYS A  38      63.286  43.949  46.585  1.00  5.09           O  
ATOM    561  CB  LYS A  38      66.264  44.903  47.663  1.00  5.09           C  
ATOM    562  CG  LYS A  38      67.678  44.928  47.038  1.00  5.09           C  
ATOM    563  CD  LYS A  38      68.576  46.054  47.573  1.00  5.09           C  
ATOM    564  CE  LYS A  38      69.210  45.747  48.938  1.00  5.09           C  
ATOM    565  NZ  LYS A  38      70.131  44.585  48.875  1.00  5.09           N1+
ATOM    566  H   LYS A  38      65.901  43.858  45.314  1.00  5.09           H  
ATOM    567  HA  LYS A  38      65.845  42.834  48.078  1.00  5.09           H  
ATOM    568  HB1 LYS A  38      66.347  45.028  48.742  1.00  5.09           H  
ATOM    569  HB2 LYS A  38      65.698  45.748  47.267  1.00  5.09           H  
ATOM    570  HG1 LYS A  38      67.573  45.079  45.963  1.00  5.09           H  
ATOM    571  HG2 LYS A  38      68.167  43.965  47.189  1.00  5.09           H  
ATOM    572  HD1 LYS A  38      67.991  46.973  47.650  1.00  5.09           H  
ATOM    573  HD2 LYS A  38      69.374  46.235  46.853  1.00  5.09           H  
ATOM    574  HE1 LYS A  38      68.417  45.539  49.663  1.00  5.09           H  
ATOM    575  HE2 LYS A  38      69.758  46.633  49.268  1.00  5.09           H  
ATOM    576  HZ1 LYS A  38      70.673  44.493  49.717  1.00  5.09           H  
ATOM    577  HZ2 LYS A  38      69.570  43.728  48.824  1.00  5.09           H  
ATOM    578  HZ3 LYS A  38      70.760  44.629  48.075  1.00  5.09           H  
ATOM    579  N   PRO A  39      63.455  43.635  48.808  1.00  4.10           N  
ATOM    580  CA  PRO A  39      62.037  43.828  49.038  1.00  4.10           C  
ATOM    581  C   PRO A  39      61.603  45.224  48.609  1.00  4.10           C  
ATOM    582  O   PRO A  39      62.358  46.192  48.714  1.00  4.10           O  
ATOM    583  CB  PRO A  39      61.805  43.607  50.539  1.00  4.10           C  
ATOM    584  CG  PRO A  39      63.173  43.908  51.148  1.00  4.10           C  
ATOM    585  CD  PRO A  39      64.121  43.384  50.074  1.00  4.10           C  
ATOM    586  HA  PRO A  39      61.473  43.119  48.450  1.00  4.10           H  
ATOM    587  HB1 PRO A  39      61.034  44.266  50.941  1.00  4.10           H  
ATOM    588  HB2 PRO A  39      61.548  42.567  50.733  1.00  4.10           H  
ATOM    589  HG1 PRO A  39      63.302  44.986  51.262  1.00  4.10           H  
ATOM    590  HG2 PRO A  39      63.318  43.397  52.101  1.00  4.10           H  
ATOM    591  HD1 PRO A  39      65.088  43.878  50.148  1.00  4.10           H  
ATOM    592  HD2 PRO A  39      64.221  42.308  50.201  1.00  4.10           H  
ATOM    593  N   VAL A  40      60.366  45.290  48.135  1.00  3.70           N  
ATOM    594  CA  VAL A  40      59.760  46.493  47.579  1.00  3.70           C  
ATOM    595  C   VAL A  40      58.327  46.612  48.105  1.00  3.70           C  
ATOM    596  O   VAL A  40      57.557  45.650  48.084  1.00  3.70           O  
ATOM    597  CB  VAL A  40      59.802  46.507  46.037  1.00  3.70           C  
ATOM    598  CG1 VAL A  40      61.171  46.988  45.544  1.00  3.70           C  
ATOM    599  CG2 VAL A  40      59.504  45.145  45.391  1.00  3.70           C  
ATOM    600  H   VAL A  40      59.795  44.456  48.117  1.00  3.70           H  
ATOM    601  HA  VAL A  40      60.301  47.369  47.941  1.00  3.70           H  
ATOM    602  HB  VAL A  40      59.058  47.223  45.685  1.00  3.70           H  
ATOM    603 1HG1 VAL A  40      61.169  47.052  44.456  1.00  3.70           H  
ATOM    604 2HG1 VAL A  40      61.385  47.976  45.954  1.00  3.70           H  
ATOM    605 3HG1 VAL A  40      61.953  46.297  45.863  1.00  3.70           H  
ATOM    606 1HG2 VAL A  40      59.372  45.272  44.316  1.00  3.70           H  
ATOM    607 2HG2 VAL A  40      60.325  44.449  45.565  1.00  3.70           H  
ATOM    608 3HG2 VAL A  40      58.588  44.729  45.809  1.00  3.70           H  
ATOM    609  N   VAL A  41      57.958  47.768  48.658  1.00  3.49           N  
ATOM    610  CA  VAL A  41      56.642  47.908  49.299  1.00  3.49           C  
ATOM    611  C   VAL A  41      56.088  49.330  49.175  1.00  3.49           C  
ATOM    612  O   VAL A  41      56.261  50.160  50.063  1.00  3.49           O  
ATOM    613  CB  VAL A  41      56.654  47.463  50.790  1.00  3.49           C  
ATOM    614  CG1 VAL A  41      55.223  47.415  51.351  1.00  3.49           C  
ATOM    615  CG2 VAL A  41      57.236  46.065  51.061  1.00  3.49           C  
ATOM    616  H   VAL A  41      58.631  48.524  48.742  1.00  3.49           H  
ATOM    617  HA  VAL A  41      55.933  47.263  48.782  1.00  3.49           H  
ATOM    618  HB  VAL A  41      57.247  48.168  51.370  1.00  3.49           H  
ATOM    619 1HG1 VAL A  41      55.237  47.135  52.404  1.00  3.49           H  
ATOM    620 2HG1 VAL A  41      54.737  48.384  51.255  1.00  3.49           H  
ATOM    621 3HG1 VAL A  41      54.646  46.681  50.799  1.00  3.49           H  
ATOM    622 1HG2 VAL A  41      57.168  45.833  52.123  1.00  3.49           H  
ATOM    623 2HG2 VAL A  41      56.687  45.312  50.496  1.00  3.49           H  
ATOM    624 3HG2 VAL A  41      58.288  46.037  50.780  1.00  3.49           H  
ATOM    625  N   ILE A  42      55.417  49.618  48.060  1.00  3.39           N  
ATOM    626  CA  ILE A  42      55.054  51.003  47.702  1.00  3.39           C  
ATOM    627  C   ILE A  42      53.912  51.482  48.596  1.00  3.39           C  
ATOM    628  O   ILE A  42      53.049  50.679  48.988  1.00  3.39           O  
ATOM    629  CB  ILE A  42      54.730  51.084  46.186  1.00  3.39           C  
ATOM    630  CG1 ILE A  42      56.014  50.789  45.369  1.00  3.39           C  
ATOM    631  CG2 ILE A  42      54.136  52.448  45.776  1.00  3.39           C  
ATOM    632  CD1 ILE A  42      55.770  50.548  43.873  1.00  3.39           C  
ATOM    633  H   ILE A  42      55.204  48.871  47.422  1.00  3.39           H  
ATOM    634  HA  ILE A  42      55.910  51.652  47.902  1.00  3.39           H  
ATOM    635  HB  ILE A  42      53.994  50.314  45.952  1.00  3.39           H  
ATOM    636 1HG1 ILE A  42      56.496  49.890  45.753  1.00  3.39           H  
ATOM    637 2HG1 ILE A  42      56.718  51.614  45.489  1.00  3.39           H  
ATOM    638 1HG2 ILE A  42      53.967  52.487  44.701  1.00  3.39           H  
ATOM    639 2HG2 ILE A  42      53.170  52.608  46.256  1.00  3.39           H  
ATOM    640 3HG2 ILE A  42      54.816  53.255  46.057  1.00  3.39           H  
ATOM    641  HD1 ILE A  42      56.702  50.223  43.407  1.00  3.39           H  
ATOM    642  HD2 ILE A  42      55.018  49.771  43.738  1.00  3.39           H  
ATOM    643  HD3 ILE A  42      55.444  51.465  43.382  1.00  3.39           H  
ATOM    644  N   ARG A  43      53.805  52.790  48.877  1.00  3.26           N  
ATOM    645  CA  ARG A  43      52.520  53.250  49.421  1.00  3.26           C  
ATOM    646  C   ARG A  43      52.053  54.450  48.616  1.00  3.26           C  
ATOM    647  O   ARG A  43      52.870  55.058  47.929  1.00  3.26           O  
ATOM    648  CB  ARG A  43      52.664  53.452  50.927  1.00  3.26           C  
ATOM    649  CG  ARG A  43      53.626  52.515  51.706  1.00  3.26           C  
ATOM    650  CD  ARG A  43      52.867  51.373  52.369  1.00  3.26           C  
ATOM    651  NE  ARG A  43      52.287  51.870  53.625  1.00  3.26           N  
ATOM    652  CZ  ARG A  43      52.190  51.192  54.748  1.00  3.26           C  
ATOM    653  NH1 ARG A  43      52.229  51.830  55.880  1.00  3.26           N1+
ATOM    654  NH2 ARG A  43      52.094  49.897  54.778  1.00  3.26           N  
ATOM    655  H   ARG A  43      54.539  53.462  48.647  1.00  3.26           H  
ATOM    656  HA  ARG A  43      51.742  52.506  49.269  1.00  3.26           H  
ATOM    657  HB1 ARG A  43      51.673  53.447  51.379  1.00  3.26           H  
ATOM    658  HB2 ARG A  43      53.042  54.438  51.057  1.00  3.26           H  
ATOM    659  HG1 ARG A  43      54.142  53.090  52.476  1.00  3.26           H  
ATOM    660  HG2 ARG A  43      54.425  52.102  51.099  1.00  3.26           H  
ATOM    661  HD1 ARG A  43      53.576  50.573  52.570  1.00  3.26           H  
ATOM    662  HD2 ARG A  43      52.107  51.002  51.684  1.00  3.26           H  
ATOM    663  HE  ARG A  43      52.248  52.883  53.694  1.00  3.26           H  
ATOM    664 1HH1 ARG A  43      52.418  52.817  55.852  1.00  3.26           H  
ATOM    665 2HH1 ARG A  43      52.409  51.332  56.744  1.00  3.26           H  
ATOM    666 1HH2 ARG A  43      52.126  49.380  53.916  1.00  3.26           H  
ATOM    667 2HH2 ARG A  43      52.085  49.401  55.664  1.00  3.26           H  
ATOM    668  N   HIS A  44      50.749  54.737  48.575  1.00  3.18           N  
ATOM    669  CA  HIS A  44      50.328  55.913  47.812  1.00  3.18           C  
ATOM    670  C   HIS A  44      48.854  56.180  48.025  1.00  3.18           C  
ATOM    671  O   HIS A  44      48.012  55.428  47.547  1.00  3.18           O  
ATOM    672  CB  HIS A  44      50.535  55.740  46.284  1.00  3.18           C  
ATOM    673  CG  HIS A  44      50.225  56.973  45.471  1.00  3.18           C  
ATOM    674  CD2 HIS A  44      49.659  56.953  44.232  1.00  3.18           C  
ATOM    675  ND1 HIS A  44      50.608  58.288  45.773  1.00  3.18           N  
ATOM    676  CE1 HIS A  44      50.274  59.014  44.693  1.00  3.18           C  
ATOM    677  NE2 HIS A  44      49.684  58.245  43.765  1.00  3.18           N  
ATOM    678  H   HIS A  44      50.062  54.199  49.090  1.00  3.18           H  
ATOM    679  HA  HIS A  44      50.900  56.773  48.144  1.00  3.18           H  
ATOM    680  HB1 HIS A  44      49.917  54.915  45.926  1.00  3.18           H  
ATOM    681  HB2 HIS A  44      51.561  55.480  46.042  1.00  3.18           H  
ATOM    682  HD2 HIS A  44      49.312  56.071  43.710  1.00  3.18           H  
ATOM    683  HE1 HIS A  44      50.473  60.071  44.578  1.00  3.18           H  
ATOM    684  HE2 HIS A  44      49.381  58.550  42.851  1.00  3.18           H  
ATOM    685  N   CYS A  45      48.518  57.295  48.657  1.00  2.82           N  
ATOM    686  CA  CYS A  45      47.138  57.748  48.641  1.00  2.82           C  
ATOM    687  C   CYS A  45      46.552  57.940  47.231  1.00  2.82           C  
ATOM    688  O   CYS A  45      47.145  58.632  46.400  1.00  2.82           O  
ATOM    689  CB  CYS A  45      47.011  59.024  49.474  1.00  2.82           C  
ATOM    690  SG  CYS A  45      46.894  58.799  51.269  1.00  2.82           S  
ATOM    691  H   CYS A  45      49.226  57.834  49.130  1.00  2.82           H  
ATOM    692  HA  CYS A  45      46.540  56.984  49.133  1.00  2.82           H  
ATOM    693  HB1 CYS A  45      46.077  59.505  49.180  1.00  2.82           H  
ATOM    694  HB2 CYS A  45      47.820  59.716  49.245  1.00  2.82           H  
ATOM    695  N   VAL A  46      45.347  57.414  46.988  1.00  3.54           N  
ATOM    696  CA  VAL A  46      44.599  57.520  45.730  1.00  3.54           C  
ATOM    697  C   VAL A  46      43.112  57.727  45.993  1.00  3.54           C  
ATOM    698  O   VAL A  46      42.564  57.199  46.952  1.00  3.54           O  
ATOM    699  CB  VAL A  46      44.829  56.358  44.731  1.00  3.54           C  
ATOM    700  CG1 VAL A  46      44.103  56.586  43.397  1.00  3.54           C  
ATOM    701  CG2 VAL A  46      46.310  56.168  44.380  1.00  3.54           C  
ATOM    702  H   VAL A  46      44.859  56.960  47.748  1.00  3.54           H  
ATOM    703  HA  VAL A  46      44.946  58.420  45.222  1.00  3.54           H  
ATOM    704  HB  VAL A  46      44.440  55.438  45.144  1.00  3.54           H  
ATOM    705 1HG1 VAL A  46      44.373  55.807  42.684  1.00  3.54           H  
ATOM    706 2HG1 VAL A  46      43.023  56.526  43.534  1.00  3.54           H  
ATOM    707 3HG1 VAL A  46      44.366  57.557  42.976  1.00  3.54           H  
ATOM    708 1HG2 VAL A  46      46.423  55.339  43.682  1.00  3.54           H  
ATOM    709 2HG2 VAL A  46      46.710  57.079  43.934  1.00  3.54           H  
ATOM    710 3HG2 VAL A  46      46.882  55.931  45.274  1.00  3.54           H  
ATOM    711  N   ASN A  47      42.509  58.586  45.173  1.00  4.21           N  
ATOM    712  CA  ASN A  47      41.417  59.466  45.578  1.00  4.21           C  
ATOM    713  C   ASN A  47      40.097  58.791  45.954  1.00  4.21           C  
ATOM    714  O   ASN A  47      39.358  59.328  46.777  1.00  4.21           O  
ATOM    715  CB  ASN A  47      41.219  60.545  44.490  1.00  4.21           C  
ATOM    716  CG  ASN A  47      42.476  61.316  44.084  1.00  4.21           C  
ATOM    717  ND2 ASN A  47      42.420  62.623  44.027  1.00  4.21           N  
ATOM    718  OD1 ASN A  47      43.542  60.770  43.830  1.00  4.21           O  
ATOM    719  H   ASN A  47      43.036  58.906  44.369  1.00  4.21           H  
ATOM    720  HA  ASN A  47      41.729  59.947  46.496  1.00  4.21           H  
ATOM    721  HB1 ASN A  47      40.473  61.256  44.851  1.00  4.21           H  
ATOM    722  HB2 ASN A  47      40.812  60.081  43.592  1.00  4.21           H  
ATOM    723 1HD2 ASN A  47      41.620  63.108  44.434  1.00  4.21           H  
ATOM    724 2HD2 ASN A  47      43.198  63.116  43.640  1.00  4.21           H  
ATOM    725  N   GLU A  48      39.832  57.636  45.351  1.00  4.94           N  
ATOM    726  CA  GLU A  48      38.547  56.940  45.372  1.00  4.94           C  
ATOM    727  C   GLU A  48      38.504  55.790  46.404  1.00  4.94           C  
ATOM    728  O   GLU A  48      39.382  55.636  47.256  1.00  4.94           O  
ATOM    729  CB  GLU A  48      38.267  56.406  43.948  1.00  4.94           C  
ATOM    730  CG  GLU A  48      38.203  57.491  42.861  1.00  4.94           C  
ATOM    731  CD  GLU A  48      37.899  56.866  41.492  1.00  4.94           C  
ATOM    732  OE1 GLU A  48      36.784  56.316  41.343  1.00  4.94           O  
ATOM    733  OE2 GLU A  48      38.793  56.919  40.618  1.00  4.94           O1-
ATOM    734  H   GLU A  48      40.553  57.261  44.759  1.00  4.94           H  
ATOM    735  HA  GLU A  48      37.756  57.645  45.633  1.00  4.94           H  
ATOM    736  HB1 GLU A  48      37.307  55.888  43.948  1.00  4.94           H  
ATOM    737  HB2 GLU A  48      39.042  55.684  43.684  1.00  4.94           H  
ATOM    738  HG1 GLU A  48      39.156  58.024  42.820  1.00  4.94           H  
ATOM    739  HG2 GLU A  48      37.423  58.211  43.122  1.00  4.94           H  
ATOM    740  N   THR A  49      37.471  54.942  46.327  1.00  4.44           N  
ATOM    741  CA  THR A  49      37.376  53.688  47.097  1.00  4.44           C  
ATOM    742  C   THR A  49      38.297  52.618  46.516  1.00  4.44           C  
ATOM    743  O   THR A  49      37.881  51.801  45.697  1.00  4.44           O  
ATOM    744  CB  THR A  49      35.923  53.189  47.202  1.00  4.44           C  
ATOM    745  CG2 THR A  49      35.779  51.975  48.122  1.00  4.44           C  
ATOM    746  OG1 THR A  49      35.136  54.202  47.788  1.00  4.44           O  
ATOM    747  H   THR A  49      36.815  55.086  45.574  1.00  4.44           H  
ATOM    748  HA  THR A  49      37.710  53.888  48.115  1.00  4.44           H  
ATOM    749  HB  THR A  49      35.533  52.955  46.211  1.00  4.44           H  
ATOM    750  HG1 THR A  49      35.247  55.011  47.283  1.00  4.44           H  
ATOM    751 1HG2 THR A  49      34.722  51.729  48.231  1.00  4.44           H  
ATOM    752 2HG2 THR A  49      36.291  51.112  47.698  1.00  4.44           H  
ATOM    753 3HG2 THR A  49      36.195  52.199  49.106  1.00  4.44           H  
ATOM    754  N   CYS A  50      39.584  52.691  46.870  1.00  3.47           N  
ATOM    755  CA  CYS A  50      40.643  51.902  46.244  1.00  3.47           C  
ATOM    756  C   CYS A  50      40.424  50.382  46.290  1.00  3.47           C  
ATOM    757  O   CYS A  50      40.561  49.735  47.332  1.00  3.47           O  
ATOM    758  CB  CYS A  50      42.019  52.377  46.696  1.00  3.47           C  
ATOM    759  SG  CYS A  50      42.212  52.163  48.470  1.00  3.47           S  
ATOM    760  H   CYS A  50      39.865  53.438  47.493  1.00  3.47           H  
ATOM    761  HA  CYS A  50      40.601  52.161  45.186  1.00  3.47           H  
ATOM    762  HB1 CYS A  50      42.122  53.434  46.448  1.00  3.47           H  
ATOM    763  HB2 CYS A  50      42.786  51.803  46.171  1.00  3.47           H  
ATOM    764  HG  CYS A  50      41.766  50.897  48.478  1.00  3.47           H  
ATOM    765  N   THR A  51      40.068  49.830  45.130  1.00  3.92           N  
ATOM    766  CA  THR A  51      39.900  48.397  44.926  1.00  3.92           C  
ATOM    767  C   THR A  51      41.246  47.657  44.944  1.00  3.92           C  
ATOM    768  O   THR A  51      42.265  48.219  44.544  1.00  3.92           O  
ATOM    769  CB  THR A  51      39.142  48.105  43.617  1.00  3.92           C  
ATOM    770  CG2 THR A  51      37.697  48.598  43.666  1.00  3.92           C  
ATOM    771  OG1 THR A  51      39.751  48.729  42.512  1.00  3.92           O  
ATOM    772  H   THR A  51      39.961  50.418  44.317  1.00  3.92           H  
ATOM    773  HA  THR A  51      39.295  48.022  45.751  1.00  3.92           H  
ATOM    774  HB  THR A  51      39.127  47.029  43.443  1.00  3.92           H  
ATOM    775  HG1 THR A  51      39.105  48.782  41.802  1.00  3.92           H  
ATOM    776 1HG2 THR A  51      37.175  48.307  42.755  1.00  3.92           H  
ATOM    777 2HG2 THR A  51      37.186  48.154  44.520  1.00  3.92           H  
ATOM    778 3HG2 THR A  51      37.668  49.685  43.765  1.00  3.92           H  
ATOM    779  N   PRO A  52      41.287  46.390  45.404  1.00  4.16           N  
ATOM    780  CA  PRO A  52      42.542  45.749  45.809  1.00  4.16           C  
ATOM    781  C   PRO A  52      43.489  45.293  44.674  1.00  4.16           C  
ATOM    782  O   PRO A  52      44.646  44.968  44.932  1.00  4.16           O  
ATOM    783  CB  PRO A  52      42.121  44.557  46.677  1.00  4.16           C  
ATOM    784  CG  PRO A  52      40.737  44.199  46.145  1.00  4.16           C  
ATOM    785  CD  PRO A  52      40.154  45.571  45.812  1.00  4.16           C  
ATOM    786  HA  PRO A  52      43.102  46.444  46.433  1.00  4.16           H  
ATOM    787  HB1 PRO A  52      42.815  43.717  46.602  1.00  4.16           H  
ATOM    788  HB2 PRO A  52      42.034  44.877  47.716  1.00  4.16           H  
ATOM    789  HG1 PRO A  52      40.833  43.606  45.235  1.00  4.16           H  
ATOM    790  HG2 PRO A  52      40.140  43.674  46.891  1.00  4.16           H  
ATOM    791  HD1 PRO A  52      39.413  45.478  45.018  1.00  4.16           H  
ATOM    792  HD2 PRO A  52      39.700  45.998  46.708  1.00  4.16           H  
ATOM    793  N   GLY A  53      43.011  45.327  43.428  1.00  4.55           N  
ATOM    794  CA  GLY A  53      43.822  45.423  42.211  1.00  4.55           C  
ATOM    795  C   GLY A  53      44.907  44.391  41.932  1.00  4.55           C  
ATOM    796  O   GLY A  53      45.026  43.323  42.524  1.00  4.55           O  
ATOM    797  H   GLY A  53      42.045  45.587  43.338  1.00  4.55           H  
ATOM    798  HA1 GLY A  53      44.304  46.401  42.233  1.00  4.55           H  
ATOM    799  HA2 GLY A  53      43.147  45.424  41.356  1.00  4.55           H  
ATOM    800  N   ASN A  54      45.703  44.779  40.944  1.00  4.94           N  
ATOM    801  CA  ASN A  54      47.114  44.472  40.838  1.00  4.94           C  
ATOM    802  C   ASN A  54      47.765  45.700  40.180  1.00  4.94           C  
ATOM    803  O   ASN A  54      47.078  46.491  39.524  1.00  4.94           O  
ATOM    804  CB  ASN A  54      47.302  43.157  40.050  1.00  4.94           C  
ATOM    805  CG  ASN A  54      48.665  42.547  40.298  1.00  4.94           C  
ATOM    806  ND2 ASN A  54      49.029  41.496  39.603  1.00  4.94           N  
ATOM    807  OD1 ASN A  54      49.415  43.008  41.138  1.00  4.94           O  
ATOM    808  H   ASN A  54      45.443  45.622  40.449  1.00  4.94           H  
ATOM    809  HA  ASN A  54      47.516  44.358  41.848  1.00  4.94           H  
ATOM    810  HB1 ASN A  54      47.174  43.346  38.984  1.00  4.94           H  
ATOM    811  HB2 ASN A  54      46.558  42.429  40.370  1.00  4.94           H  
ATOM    812 1HD2 ASN A  54      48.413  41.099  38.921  1.00  4.94           H  
ATOM    813 2HD2 ASN A  54      49.975  41.166  39.720  1.00  4.94           H  
ATOM    814  N   VAL A  55      49.074  45.854  40.325  1.00  6.65           N  
ATOM    815  CA  VAL A  55      49.858  46.691  39.402  1.00  6.65           C  
ATOM    816  C   VAL A  55      50.717  45.737  38.573  1.00  6.65           C  
ATOM    817  O   VAL A  55      50.360  44.563  38.439  1.00  6.65           O  
ATOM    818  CB  VAL A  55      50.605  47.842  40.116  1.00  6.65           C  
ATOM    819  CG1 VAL A  55      49.613  48.813  40.772  1.00  6.65           C  
ATOM    820  CG2 VAL A  55      51.606  47.394  41.181  1.00  6.65           C  
ATOM    821  H   VAL A  55      49.568  45.111  40.808  1.00  6.65           H  
ATOM    822  HA  VAL A  55      49.194  47.168  38.681  1.00  6.65           H  
ATOM    823  HB  VAL A  55      51.152  48.407  39.361  1.00  6.65           H  
ATOM    824 1HG1 VAL A  55      50.148  49.683  41.153  1.00  6.65           H  
ATOM    825 2HG1 VAL A  55      48.884  49.146  40.034  1.00  6.65           H  
ATOM    826 3HG1 VAL A  55      49.088  48.324  41.595  1.00  6.65           H  
ATOM    827 1HG2 VAL A  55      52.105  48.263  41.610  1.00  6.65           H  
ATOM    828 2HG2 VAL A  55      51.090  46.851  41.972  1.00  6.65           H  
ATOM    829 3HG2 VAL A  55      52.366  46.754  40.731  1.00  6.65           H  
ATOM    830  N   GLU A  56      51.826  46.177  37.989  1.00  6.56           N  
ATOM    831  CA  GLU A  56      52.826  45.212  37.531  1.00  6.56           C  
ATOM    832  C   GLU A  56      53.472  44.490  38.727  1.00  6.56           C  
ATOM    833  O   GLU A  56      54.488  44.924  39.262  1.00  6.56           O  
ATOM    834  CB  GLU A  56      53.862  45.892  36.613  1.00  6.56           C  
ATOM    835  CG  GLU A  56      54.823  44.867  35.984  1.00  6.56           C  
ATOM    836  CD  GLU A  56      55.670  45.490  34.865  1.00  6.56           C  
ATOM    837  OE1 GLU A  56      56.848  45.823  35.128  1.00  6.56           O  
ATOM    838  OE2 GLU A  56      55.122  45.615  33.747  1.00  6.56           O1-
ATOM    839  H   GLU A  56      52.102  47.142  38.071  1.00  6.56           H  
ATOM    840  HA  GLU A  56      52.327  44.454  36.924  1.00  6.56           H  
ATOM    841  HB1 GLU A  56      54.429  46.638  37.171  1.00  6.56           H  
ATOM    842  HB2 GLU A  56      53.323  46.402  35.813  1.00  6.56           H  
ATOM    843  HG1 GLU A  56      54.236  44.042  35.570  1.00  6.56           H  
ATOM    844  HG2 GLU A  56      55.473  44.451  36.757  1.00  6.56           H  
ATOM    845  N   ILE A  57      52.843  43.402  39.184  1.00  7.02           N  
ATOM    846  CA  ILE A  57      53.365  42.545  40.252  1.00  7.02           C  
ATOM    847  C   ILE A  57      53.537  41.126  39.728  1.00  7.02           C  
ATOM    848  O   ILE A  57      52.573  40.553  39.215  1.00  7.02           O  
ATOM    849  CB  ILE A  57      52.485  42.500  41.504  1.00  7.02           C  
ATOM    850  CG1 ILE A  57      52.148  43.907  42.022  1.00  7.02           C  
ATOM    851  CG2 ILE A  57      53.131  41.631  42.603  1.00  7.02           C  
ATOM    852  CD1 ILE A  57      53.303  44.685  42.659  1.00  7.02           C  
ATOM    853  H   ILE A  57      51.941  43.182  38.778  1.00  7.02           H  
ATOM    854  HA  ILE A  57      54.324  42.945  40.566  1.00  7.02           H  
ATOM    855  HB  ILE A  57      51.560  42.003  41.229  1.00  7.02           H  
ATOM    856 1HG1 ILE A  57      51.373  43.783  42.759  1.00  7.02           H  
ATOM    857 2HG1 ILE A  57      51.718  44.503  41.221  1.00  7.02           H  
ATOM    858 1HG2 ILE A  57      52.519  41.661  43.499  1.00  7.02           H  
ATOM    859 2HG2 ILE A  57      53.181  40.590  42.287  1.00  7.02           H  
ATOM    860 3HG2 ILE A  57      54.130  41.992  42.841  1.00  7.02           H  
ATOM    861  HD1 ILE A  57      52.955  45.664  42.982  1.00  7.02           H  
ATOM    862  HD2 ILE A  57      53.669  44.154  43.534  1.00  7.02           H  
ATOM    863  HD3 ILE A  57      54.111  44.814  41.939  1.00  7.02           H  
ATOM    864  N   PRO A  58      54.739  40.540  39.853  1.00  6.87           N  
ATOM    865  CA  PRO A  58      55.080  39.392  39.038  1.00  6.87           C  
ATOM    866  C   PRO A  58      54.738  38.002  39.573  1.00  6.87           C  
ATOM    867  O   PRO A  58      54.905  37.019  38.858  1.00  6.87           O  
ATOM    868  CB  PRO A  58      56.596  39.510  38.827  1.00  6.87           C  
ATOM    869  CG  PRO A  58      57.074  40.138  40.133  1.00  6.87           C  
ATOM    870  CD  PRO A  58      55.950  41.127  40.418  1.00  6.87           C  
ATOM    871  HA  PRO A  58      54.598  39.480  38.063  1.00  6.87           H  
ATOM    872  HB1 PRO A  58      57.076  38.548  38.640  1.00  6.87           H  
ATOM    873  HB2 PRO A  58      56.797  40.193  37.999  1.00  6.87           H  
ATOM    874  HG1 PRO A  58      57.118  39.382  40.919  1.00  6.87           H  
ATOM    875  HG2 PRO A  58      58.035  40.639  40.016  1.00  6.87           H  
ATOM    876  HD1 PRO A  58      55.852  41.288  41.491  1.00  6.87           H  
ATOM    877  HD2 PRO A  58      56.170  42.068  39.911  1.00  6.87           H  
ATOM    878  N   ASN A  59      54.313  37.893  40.826  1.00  6.58           N  
ATOM    879  CA  ASN A  59      53.901  36.641  41.454  1.00  6.58           C  
ATOM    880  C   ASN A  59      52.881  36.998  42.547  1.00  6.58           C  
ATOM    881  O   ASN A  59      52.933  38.054  43.180  1.00  6.58           O  
ATOM    882  CB  ASN A  59      55.165  35.913  41.955  1.00  6.58           C  
ATOM    883  CG  ASN A  59      54.951  34.835  43.004  1.00  6.58           C  
ATOM    884  ND2 ASN A  59      54.042  33.902  42.824  1.00  6.58           N  
ATOM    885  OD1 ASN A  59      55.656  34.821  44.007  1.00  6.58           O  
ATOM    886  H   ASN A  59      54.160  38.736  41.359  1.00  6.58           H  
ATOM    887  HA  ASN A  59      53.397  36.006  40.719  1.00  6.58           H  
ATOM    888  HB1 ASN A  59      55.850  36.644  42.380  1.00  6.58           H  
ATOM    889  HB2 ASN A  59      55.653  35.452  41.097  1.00  6.58           H  
ATOM    890 1HD2 ASN A  59      53.378  33.904  42.046  1.00  6.58           H  
ATOM    891 2HD2 ASN A  59      53.872  33.293  43.602  1.00  6.58           H  
ATOM    892  N   GLU A  60      51.911  36.127  42.728  1.00  6.02           N  
ATOM    893  CA  GLU A  60      50.868  36.193  43.731  1.00  6.02           C  
ATOM    894  C   GLU A  60      51.439  36.000  45.139  1.00  6.02           C  
ATOM    895  O   GLU A  60      52.553  35.513  45.325  1.00  6.02           O  
ATOM    896  CB  GLU A  60      49.850  35.063  43.448  1.00  6.02           C  
ATOM    897  CG  GLU A  60      49.429  34.870  41.973  1.00  6.02           C  
ATOM    898  CD  GLU A  60      50.279  33.835  41.193  1.00  6.02           C  
ATOM    899  OE1 GLU A  60      51.532  33.864  41.324  1.00  6.02           O  
ATOM    900  OE2 GLU A  60      49.666  33.032  40.459  1.00  6.02           O1-
ATOM    901  H   GLU A  60      51.925  35.283  42.162  1.00  6.02           H  
ATOM    902  HA  GLU A  60      50.367  37.159  43.670  1.00  6.02           H  
ATOM    903  HB1 GLU A  60      48.953  35.287  44.027  1.00  6.02           H  
ATOM    904  HB2 GLU A  60      50.243  34.116  43.820  1.00  6.02           H  
ATOM    905  HG1 GLU A  60      49.448  35.834  41.458  1.00  6.02           H  
ATOM    906  HG2 GLU A  60      48.389  34.533  41.975  1.00  6.02           H  
ATOM    907  N   GLY A  61      50.706  36.439  46.163  1.00  6.13           N  
ATOM    908  CA  GLY A  61      51.273  36.549  47.513  1.00  6.13           C  
ATOM    909  C   GLY A  61      52.470  37.483  47.618  1.00  6.13           C  
ATOM    910  O   GLY A  61      53.082  37.558  48.680  1.00  6.13           O  
ATOM    911  H   GLY A  61      49.781  36.808  45.994  1.00  6.13           H  
ATOM    912  HA1 GLY A  61      51.591  35.561  47.847  1.00  6.13           H  
ATOM    913  HA2 GLY A  61      50.504  36.914  48.192  1.00  6.13           H  
ATOM    914  N   ARG A  62      52.803  38.202  46.535  1.00  5.95           N  
ATOM    915  CA  ARG A  62      53.775  39.280  46.586  1.00  5.95           C  
ATOM    916  C   ARG A  62      53.089  40.576  46.920  1.00  5.95           C  
ATOM    917  O   ARG A  62      53.463  41.105  47.951  1.00  5.95           O  
ATOM    918  CB  ARG A  62      54.749  39.264  45.399  1.00  5.95           C  
ATOM    919  CG  ARG A  62      55.433  37.891  45.230  1.00  5.95           C  
ATOM    920  CD  ARG A  62      56.030  37.419  46.564  1.00  5.95           C  
ATOM    921  NE  ARG A  62      56.920  36.259  46.432  1.00  5.95           N  
ATOM    922  CZ  ARG A  62      57.920  36.009  47.262  1.00  5.95           C  
ATOM    923  NH1 ARG A  62      58.719  35.002  47.060  1.00  5.95           N1+
ATOM    924  NH2 ARG A  62      58.151  36.747  48.313  1.00  5.95           N  
ATOM    925  H   ARG A  62      52.343  37.998  45.659  1.00  5.95           H  
ATOM    926  HA  ARG A  62      54.385  39.121  47.476  1.00  5.95           H  
ATOM    927  HB1 ARG A  62      55.536  39.983  45.593  1.00  5.95           H  
ATOM    928  HB2 ARG A  62      54.250  39.569  44.484  1.00  5.95           H  
ATOM    929  HG1 ARG A  62      56.226  37.983  44.486  1.00  5.95           H  
ATOM    930  HG2 ARG A  62      54.712  37.153  44.885  1.00  5.95           H  
ATOM    931  HD1 ARG A  62      55.224  37.140  47.243  1.00  5.95           H  
ATOM    932  HD2 ARG A  62      56.575  38.260  46.999  1.00  5.95           H  
ATOM    933  HE  ARG A  62      56.690  35.595  45.694  1.00  5.95           H  
ATOM    934 1HH1 ARG A  62      58.550  34.395  46.277  1.00  5.95           H  
ATOM    935 2HH1 ARG A  62      59.403  34.770  47.758  1.00  5.95           H  
ATOM    936 1HH2 ARG A  62      57.456  37.415  48.610  1.00  5.95           H  
ATOM    937 2HH2 ARG A  62      59.008  36.669  48.846  1.00  5.95           H  
ATOM    938  N   LEU A  63      52.064  41.002  46.177  1.00  4.77           N  
ATOM    939  CA  LEU A  63      51.222  42.149  46.538  1.00  4.77           C  
ATOM    940  C   LEU A  63      49.902  41.721  47.196  1.00  4.77           C  
ATOM    941  O   LEU A  63      49.220  40.824  46.708  1.00  4.77           O  
ATOM    942  CB  LEU A  63      50.942  43.019  45.286  1.00  4.77           C  
ATOM    943  CG  LEU A  63      50.005  44.234  45.495  1.00  4.77           C  
ATOM    944  CD1 LEU A  63      50.656  45.273  46.396  1.00  4.77           C  
ATOM    945  CD2 LEU A  63      49.603  44.985  44.226  1.00  4.77           C  
ATOM    946  H   LEU A  63      51.770  40.436  45.398  1.00  4.77           H  
ATOM    947  HA  LEU A  63      51.762  42.762  47.259  1.00  4.77           H  
ATOM    948  HB1 LEU A  63      50.490  42.381  44.525  1.00  4.77           H  
ATOM    949  HB2 LEU A  63      51.899  43.384  44.919  1.00  4.77           H  
ATOM    950  HG  LEU A  63      49.076  43.896  45.944  1.00  4.77           H  
ATOM    951 1HD1 LEU A  63      49.948  46.083  46.554  1.00  4.77           H  
ATOM    952 2HD1 LEU A  63      50.891  44.814  47.349  1.00  4.77           H  
ATOM    953 3HD1 LEU A  63      51.570  45.657  45.943  1.00  4.77           H  
ATOM    954 1HD2 LEU A  63      49.203  44.275  43.504  1.00  4.77           H  
ATOM    955 2HD2 LEU A  63      48.823  45.710  44.460  1.00  4.77           H  
ATOM    956 3HD2 LEU A  63      50.459  45.509  43.805  1.00  4.77           H  
ATOM    957  N   GLU A  64      49.479  42.510  48.184  1.00  4.49           N  
ATOM    958  CA  GLU A  64      48.071  42.853  48.413  1.00  4.49           C  
ATOM    959  C   GLU A  64      47.904  44.375  48.365  1.00  4.49           C  
ATOM    960  O   GLU A  64      48.705  45.077  48.980  1.00  4.49           O  
ATOM    961  CB  GLU A  64      47.613  42.385  49.801  1.00  4.49           C  
ATOM    962  CG  GLU A  64      47.789  40.894  50.121  1.00  4.49           C  
ATOM    963  CD  GLU A  64      47.359  40.671  51.573  1.00  4.49           C  
ATOM    964  OE1 GLU A  64      46.256  40.121  51.813  1.00  4.49           O  
ATOM    965  OE2 GLU A  64      47.999  41.237  52.489  1.00  4.49           O1-
ATOM    966  H   GLU A  64      50.154  43.120  48.619  1.00  4.49           H  
ATOM    967  HA  GLU A  64      47.441  42.390  47.651  1.00  4.49           H  
ATOM    968  HB1 GLU A  64      46.556  42.633  49.910  1.00  4.49           H  
ATOM    969  HB2 GLU A  64      48.159  42.959  50.550  1.00  4.49           H  
ATOM    970  HG1 GLU A  64      48.835  40.603  50.003  1.00  4.49           H  
ATOM    971  HG2 GLU A  64      47.175  40.302  49.438  1.00  4.49           H  
ATOM    972  N   ALA A  65      46.870  44.915  47.707  1.00  4.02           N  
ATOM    973  CA  ALA A  65      46.529  46.328  47.884  1.00  4.02           C  
ATOM    974  C   ALA A  65      45.370  46.504  48.860  1.00  4.02           C  
ATOM    975  O   ALA A  65      44.298  45.915  48.710  1.00  4.02           O  
ATOM    976  CB  ALA A  65      46.321  47.052  46.553  1.00  4.02           C  
ATOM    977  H   ALA A  65      46.235  44.339  47.172  1.00  4.02           H  
ATOM    978  HA  ALA A  65      47.389  46.812  48.324  1.00  4.02           H  
ATOM    979  HB1 ALA A  65      45.302  46.930  46.208  1.00  4.02           H  
ATOM    980  HB2 ALA A  65      46.496  48.119  46.693  1.00  4.02           H  
ATOM    981  HB3 ALA A  65      47.015  46.678  45.801  1.00  4.02           H  
ATOM    982  N   LYS A  66      45.606  47.301  49.900  1.00  4.11           N  
ATOM    983  CA  LYS A  66      44.662  47.475  51.010  1.00  4.11           C  
ATOM    984  C   LYS A  66      44.437  48.965  51.206  1.00  4.11           C  
ATOM    985  O   LYS A  66      45.357  49.723  51.468  1.00  4.11           O  
ATOM    986  CB  LYS A  66      45.171  46.736  52.268  1.00  4.11           C  
ATOM    987  CG  LYS A  66      44.934  45.229  52.092  1.00  4.11           C  
ATOM    988  CD  LYS A  66      45.486  44.364  53.231  1.00  4.11           C  
ATOM    989  CE  LYS A  66      45.046  42.918  52.950  1.00  4.11           C  
ATOM    990  NZ  LYS A  66      45.770  41.921  53.761  1.00  4.11           N1+
ATOM    991  H   LYS A  66      46.508  47.766  49.937  1.00  4.11           H  
ATOM    992  HA  LYS A  66      43.698  47.038  50.746  1.00  4.11           H  
ATOM    993  HB1 LYS A  66      44.615  47.086  53.140  1.00  4.11           H  
ATOM    994  HB2 LYS A  66      46.231  46.946  52.417  1.00  4.11           H  
ATOM    995  HG1 LYS A  66      45.404  44.889  51.168  1.00  4.11           H  
ATOM    996  HG2 LYS A  66      43.861  45.049  52.009  1.00  4.11           H  
ATOM    997  HD1 LYS A  66      45.085  44.693  54.191  1.00  4.11           H  
ATOM    998  HD2 LYS A  66      46.577  44.428  53.230  1.00  4.11           H  
ATOM    999  HE1 LYS A  66      45.248  42.710  51.893  1.00  4.11           H  
ATOM   1000  HE2 LYS A  66      43.967  42.836  53.101  1.00  4.11           H  
ATOM   1001  HZ1 LYS A  66      45.558  41.922  54.743  1.00  4.11           H  
ATOM   1002  HZ2 LYS A  66      45.629  40.998  53.337  1.00  4.11           H  
ATOM   1003  HZ3 LYS A  66      46.778  41.978  53.583  1.00  4.11           H  
ATOM   1004  N   CYS A  67      43.196  49.380  51.025  1.00  3.19           N  
ATOM   1005  CA  CYS A  67      42.724  50.673  51.479  1.00  3.19           C  
ATOM   1006  C   CYS A  67      42.886  50.834  53.000  1.00  3.19           C  
ATOM   1007  O   CYS A  67      42.839  49.836  53.743  1.00  3.19           O  
ATOM   1008  CB  CYS A  67      41.211  50.689  51.159  1.00  3.19           C  
ATOM   1009  SG  CYS A  67      40.427  52.295  51.487  1.00  3.19           S  
ATOM   1010  H   CYS A  67      42.518  48.720  50.700  1.00  3.19           H  
ATOM   1011  HA  CYS A  67      43.240  51.487  50.975  1.00  3.19           H  
ATOM   1012  HB1 CYS A  67      40.717  49.935  51.772  1.00  3.19           H  
ATOM   1013  HB2 CYS A  67      41.034  50.406  50.123  1.00  3.19           H  
ATOM   1014  HG  CYS A  67      40.877  52.958  50.406  1.00  3.19           H  
ATOM   1015  N   CYS A  68      42.878  52.066  53.475  1.00  3.73           N  
ATOM   1016  CA  CYS A  68      42.041  52.416  54.624  1.00  3.73           C  
ATOM   1017  C   CYS A  68      41.511  53.847  54.525  1.00  3.73           C  
ATOM   1018  O   CYS A  68      42.129  54.709  53.882  1.00  3.73           O  
ATOM   1019  CB  CYS A  68      42.856  52.241  55.926  1.00  3.73           C  
ATOM   1020  SG  CYS A  68      42.323  50.737  56.786  1.00  3.73           S  
ATOM   1021  H   CYS A  68      43.082  52.820  52.844  1.00  3.73           H  
ATOM   1022  HA  CYS A  68      41.172  51.759  54.643  1.00  3.73           H  
ATOM   1023  HB1 CYS A  68      42.705  53.095  56.584  1.00  3.73           H  
ATOM   1024  HB2 CYS A  68      43.920  52.173  55.693  1.00  3.73           H  
ATOM   1025  HG  CYS A  68      42.589  49.924  55.747  1.00  3.73           H  
ATOM   1026  N   GLN A  69      40.454  54.163  55.259  1.00  4.07           N  
ATOM   1027  CA  GLN A  69      40.057  55.530  55.621  1.00  4.07           C  
ATOM   1028  C   GLN A  69      40.344  55.724  57.114  1.00  4.07           C  
ATOM   1029  O   GLN A  69      39.442  55.797  57.947  1.00  4.07           O  
ATOM   1030  CB  GLN A  69      38.570  55.780  55.292  1.00  4.07           C  
ATOM   1031  CG  GLN A  69      38.282  55.831  53.787  1.00  4.07           C  
ATOM   1032  CD  GLN A  69      36.842  56.264  53.516  1.00  4.07           C  
ATOM   1033  NE2 GLN A  69      36.634  57.359  52.824  1.00  4.07           N  
ATOM   1034  OE1 GLN A  69      35.890  55.627  53.938  1.00  4.07           O  
ATOM   1035  H   GLN A  69      39.971  53.404  55.704  1.00  4.07           H  
ATOM   1036  HA  GLN A  69      40.655  56.261  55.073  1.00  4.07           H  
ATOM   1037  HB1 GLN A  69      38.283  56.744  55.716  1.00  4.07           H  
ATOM   1038  HB2 GLN A  69      37.954  55.006  55.753  1.00  4.07           H  
ATOM   1039  HG1 GLN A  69      38.445  54.851  53.341  1.00  4.07           H  
ATOM   1040  HG2 GLN A  69      38.965  56.543  53.328  1.00  4.07           H  
ATOM   1041 1HE2 GLN A  69      37.423  57.909  52.478  1.00  4.07           H  
ATOM   1042 2HE2 GLN A  69      35.684  57.642  52.679  1.00  4.07           H  
ATOM   1043  N   ARG A  70      41.628  55.633  57.459  1.00  4.69           N  
ATOM   1044  CA  ARG A  70      42.164  55.710  58.822  1.00  4.69           C  
ATOM   1045  C   ARG A  70      43.550  56.332  58.703  1.00  4.69           C  
ATOM   1046  O   ARG A  70      44.430  55.764  58.054  1.00  4.69           O  
ATOM   1047  CB  ARG A  70      42.280  54.312  59.459  1.00  4.69           C  
ATOM   1048  CG  ARG A  70      40.937  53.592  59.648  1.00  4.69           C  
ATOM   1049  CD  ARG A  70      41.166  52.235  60.320  1.00  4.69           C  
ATOM   1050  NE  ARG A  70      39.901  51.497  60.529  1.00  4.69           N  
ATOM   1051  CZ  ARG A  70      39.808  50.236  60.910  1.00  4.69           C  
ATOM   1052  NH1 ARG A  70      38.653  49.672  61.140  1.00  4.69           N1+
ATOM   1053  NH2 ARG A  70      40.877  49.504  61.077  1.00  4.69           N  
ATOM   1054  H   ARG A  70      42.304  55.592  56.705  1.00  4.69           H  
ATOM   1055  HA  ARG A  70      41.529  56.348  59.440  1.00  4.69           H  
ATOM   1056  HB1 ARG A  70      42.755  54.425  60.436  1.00  4.69           H  
ATOM   1057  HB2 ARG A  70      42.931  53.689  58.844  1.00  4.69           H  
ATOM   1058  HG1 ARG A  70      40.469  53.420  58.679  1.00  4.69           H  
ATOM   1059  HG2 ARG A  70      40.279  54.205  60.266  1.00  4.69           H  
ATOM   1060  HD1 ARG A  70      41.652  52.400  61.284  1.00  4.69           H  
ATOM   1061  HD2 ARG A  70      41.834  51.649  59.687  1.00  4.69           H  
ATOM   1062  HE  ARG A  70      39.044  52.009  60.396  1.00  4.69           H  
ATOM   1063 1HH1 ARG A  70      37.806  50.199  61.028  1.00  4.69           H  
ATOM   1064 2HH1 ARG A  70      38.609  48.713  61.435  1.00  4.69           H  
ATOM   1065 1HH2 ARG A  70      41.773  49.914  60.874  1.00  4.69           H  
ATOM   1066 2HH2 ARG A  70      40.824  48.546  61.367  1.00  4.69           H  
ATOM   1067  N   ASP A  71      43.708  57.500  59.307  1.00  4.20           N  
ATOM   1068  CA  ASP A  71      44.962  58.243  59.389  1.00  4.20           C  
ATOM   1069  C   ASP A  71      46.105  57.345  59.897  1.00  4.20           C  
ATOM   1070  O   ASP A  71      45.905  56.519  60.786  1.00  4.20           O  
ATOM   1071  CB  ASP A  71      44.697  59.409  60.358  1.00  4.20           C  
ATOM   1072  CG  ASP A  71      45.822  60.437  60.432  1.00  4.20           C  
ATOM   1073  OD1 ASP A  71      46.753  60.302  61.254  1.00  4.20           O  
ATOM   1074  OD2 ASP A  71      45.760  61.469  59.729  1.00  4.20           O1-
ATOM   1075  H   ASP A  71      42.918  57.905  59.781  1.00  4.20           H  
ATOM   1076  HA  ASP A  71      45.210  58.645  58.406  1.00  4.20           H  
ATOM   1077  HB1 ASP A  71      44.515  59.010  61.357  1.00  4.20           H  
ATOM   1078  HB2 ASP A  71      43.788  59.927  60.044  1.00  4.20           H  
ATOM   1079  N   LEU A  72      47.285  57.455  59.281  1.00  3.77           N  
ATOM   1080  CA  LEU A  72      48.450  56.576  59.489  1.00  3.77           C  
ATOM   1081  C   LEU A  72      48.295  55.149  58.922  1.00  3.77           C  
ATOM   1082  O   LEU A  72      49.291  54.431  58.786  1.00  3.77           O  
ATOM   1083  CB  LEU A  72      48.914  56.518  60.972  1.00  3.77           C  
ATOM   1084  CG  LEU A  72      48.789  57.768  61.866  1.00  3.77           C  
ATOM   1085  CD1 LEU A  72      49.253  57.433  63.288  1.00  3.77           C  
ATOM   1086  CD2 LEU A  72      49.634  58.955  61.406  1.00  3.77           C  
ATOM   1087  H   LEU A  72      47.317  58.097  58.498  1.00  3.77           H  
ATOM   1088  HA  LEU A  72      49.264  57.028  58.926  1.00  3.77           H  
ATOM   1089  HB1 LEU A  72      49.959  56.219  60.968  1.00  3.77           H  
ATOM   1090  HB2 LEU A  72      48.348  55.720  61.456  1.00  3.77           H  
ATOM   1091  HG  LEU A  72      47.749  58.068  61.928  1.00  3.77           H  
ATOM   1092 1HD1 LEU A  72      49.103  58.302  63.928  1.00  3.77           H  
ATOM   1093 2HD1 LEU A  72      48.647  56.615  63.679  1.00  3.77           H  
ATOM   1094 3HD1 LEU A  72      50.303  57.149  63.294  1.00  3.77           H  
ATOM   1095 1HD2 LEU A  72      49.326  59.832  61.977  1.00  3.77           H  
ATOM   1096 2HD2 LEU A  72      50.686  58.766  61.592  1.00  3.77           H  
ATOM   1097 3HD2 LEU A  72      49.449  59.145  60.351  1.00  3.77           H  
ATOM   1098  N   CYS A  73      47.084  54.767  58.521  1.00  4.22           N  
ATOM   1099  CA  CYS A  73      46.768  53.512  57.857  1.00  4.22           C  
ATOM   1100  C   CYS A  73      47.238  52.307  58.671  1.00  4.22           C  
ATOM   1101  O   CYS A  73      46.970  52.203  59.864  1.00  4.22           O  
ATOM   1102  CB  CYS A  73      47.304  53.569  56.408  1.00  4.22           C  
ATOM   1103  SG  CYS A  73      46.861  55.131  55.604  1.00  4.22           S  
ATOM   1104  H   CYS A  73      46.307  55.381  58.733  1.00  4.22           H  
ATOM   1105  HA  CYS A  73      45.681  53.439  57.804  1.00  4.22           H  
ATOM   1106  HB1 CYS A  73      46.885  52.748  55.828  1.00  4.22           H  
ATOM   1107  HB2 CYS A  73      48.392  53.492  56.421  1.00  4.22           H  
ATOM   1108  HG  CYS A  73      46.061  55.587  56.585  1.00  4.22           H  
ATOM   1109  N   ASN A  74      47.933  51.370  58.029  1.00  4.38           N  
ATOM   1110  CA  ASN A  74      48.464  50.199  58.704  1.00  4.38           C  
ATOM   1111  C   ASN A  74      49.628  50.508  59.661  1.00  4.38           C  
ATOM   1112  O   ASN A  74      50.003  49.646  60.451  1.00  4.38           O  
ATOM   1113  CB  ASN A  74      48.842  49.163  57.627  1.00  4.38           C  
ATOM   1114  CG  ASN A  74      48.948  47.743  58.164  1.00  4.38           C  
ATOM   1115  ND2 ASN A  74      50.043  47.061  57.926  1.00  4.38           N  
ATOM   1116  OD1 ASN A  74      48.040  47.188  58.752  1.00  4.38           O  
ATOM   1117  H   ASN A  74      48.120  51.484  57.048  1.00  4.38           H  
ATOM   1118  HA  ASN A  74      47.666  49.770  59.318  1.00  4.38           H  
ATOM   1119  HB1 ASN A  74      49.778  49.457  57.155  1.00  4.38           H  
ATOM   1120  HB2 ASN A  74      48.066  49.141  56.864  1.00  4.38           H  
ATOM   1121 1HD2 ASN A  74      50.838  47.503  57.480  1.00  4.38           H  
ATOM   1122 2HD2 ASN A  74      50.027  46.096  58.195  1.00  4.38           H  
ATOM   1123  N   ARG A  75      50.237  51.707  59.572  1.00  4.42           N  
ATOM   1124  CA  ARG A  75      51.632  52.043  59.936  1.00  4.42           C  
ATOM   1125  C   ARG A  75      52.661  51.032  59.470  1.00  4.42           C  
ATOM   1126  O   ARG A  75      53.388  51.328  58.529  1.00  4.42           O  
ATOM   1127  CB  ARG A  75      51.762  52.340  61.437  1.00  4.42           C  
ATOM   1128  CG  ARG A  75      50.936  53.565  61.854  1.00  4.42           C  
ATOM   1129  CD  ARG A  75      51.341  54.090  63.241  1.00  4.42           C  
ATOM   1130  NE  ARG A  75      52.663  54.749  63.189  1.00  4.42           N  
ATOM   1131  CZ  ARG A  75      53.835  54.251  63.540  1.00  4.42           C  
ATOM   1132  NH1 ARG A  75      54.921  54.885  63.202  1.00  4.42           N1+
ATOM   1133  NH2 ARG A  75      53.960  53.131  64.200  1.00  4.42           N  
ATOM   1134  H   ARG A  75      49.730  52.431  59.069  1.00  4.42           H  
ATOM   1135  HA  ARG A  75      51.887  52.966  59.411  1.00  4.42           H  
ATOM   1136  HB1 ARG A  75      52.816  52.530  61.636  1.00  4.42           H  
ATOM   1137  HB2 ARG A  75      51.449  51.476  62.026  1.00  4.42           H  
ATOM   1138  HG1 ARG A  75      49.878  53.300  61.866  1.00  4.42           H  
ATOM   1139  HG2 ARG A  75      51.089  54.357  61.122  1.00  4.42           H  
ATOM   1140  HD1 ARG A  75      51.327  53.267  63.957  1.00  4.42           H  
ATOM   1141  HD2 ARG A  75      50.594  54.818  63.562  1.00  4.42           H  
ATOM   1142  HE  ARG A  75      52.706  55.624  62.680  1.00  4.42           H  
ATOM   1143 1HH1 ARG A  75      54.847  55.754  62.687  1.00  4.42           H  
ATOM   1144 2HH1 ARG A  75      55.827  54.506  63.408  1.00  4.42           H  
ATOM   1145 1HH2 ARG A  75      53.133  52.680  64.550  1.00  4.42           H  
ATOM   1146 2HH2 ARG A  75      54.872  52.780  64.429  1.00  4.42           H  
ATOM   1147  N   ALA A  76      52.633  49.836  60.057  1.00  6.26           N  
ATOM   1148  CA  ALA A  76      53.261  48.615  59.574  1.00  6.26           C  
ATOM   1149  C   ALA A  76      53.324  48.599  58.040  1.00  6.26           C  
ATOM   1150  O   ALA A  76      52.306  48.608  57.339  1.00  6.26           O  
ATOM   1151  CB  ALA A  76      52.547  47.410  60.196  1.00  6.26           C  
ATOM   1152  H   ALA A  76      51.875  49.710  60.716  1.00  6.26           H  
ATOM   1153  HA  ALA A  76      54.287  48.601  59.942  1.00  6.26           H  
ATOM   1154  HB1 ALA A  76      52.897  46.498  59.718  1.00  6.26           H  
ATOM   1155  HB2 ALA A  76      52.765  47.365  61.263  1.00  6.26           H  
ATOM   1156  HB3 ALA A  76      51.471  47.494  60.061  1.00  6.26           H  
ATOM   1157  N   LEU A  77      54.541  48.679  57.520  1.00  7.24           N  
ATOM   1158  CA  LEU A  77      54.853  48.510  56.107  1.00  7.24           C  
ATOM   1159  C   LEU A  77      54.683  47.043  55.714  1.00  7.24           C  
ATOM   1160  O   LEU A  77      53.844  46.688  54.894  1.00  7.24           O  
ATOM   1161  CB  LEU A  77      56.320  48.983  55.954  1.00  7.24           C  
ATOM   1162  CG  LEU A  77      56.905  48.903  54.535  1.00  7.24           C  
ATOM   1163  CD1 LEU A  77      56.159  49.856  53.608  1.00  7.24           C  
ATOM   1164  CD2 LEU A  77      58.394  49.237  54.576  1.00  7.24           C  
ATOM   1165  H   LEU A  77      55.317  48.780  58.155  1.00  7.24           H  
ATOM   1166  HA  LEU A  77      54.225  49.130  55.485  1.00  7.24           H  
ATOM   1167  HB1 LEU A  77      56.959  48.394  56.615  1.00  7.24           H  
ATOM   1168  HB2 LEU A  77      56.389  50.020  56.289  1.00  7.24           H  
ATOM   1169  HG  LEU A  77      56.801  47.887  54.153  1.00  7.24           H  
ATOM   1170 1HD1 LEU A  77      56.712  49.993  52.677  1.00  7.24           H  
ATOM   1171 2HD1 LEU A  77      55.186  49.438  53.379  1.00  7.24           H  
ATOM   1172 3HD1 LEU A  77      56.035  50.831  54.076  1.00  7.24           H  
ATOM   1173 1HD2 LEU A  77      58.799  49.254  53.562  1.00  7.24           H  
ATOM   1174 2HD2 LEU A  77      58.546  50.213  55.031  1.00  7.24           H  
ATOM   1175 3HD2 LEU A  77      58.932  48.485  55.153  1.00  7.24           H  
ATOM   1176  N   ILE A  78      55.410  46.230  56.474  1.00  7.36           N  
ATOM   1177  CA  ILE A  78      55.128  44.844  56.824  1.00  7.36           C  
ATOM   1178  C   ILE A  78      55.129  44.779  58.357  1.00  7.36           C  
ATOM   1179  O   ILE A  78      55.300  45.804  59.031  1.00  7.36           O  
ATOM   1180  CB  ILE A  78      56.137  43.914  56.103  1.00  7.36           C  
ATOM   1181  CG1 ILE A  78      55.570  42.488  55.917  1.00  7.36           C  
ATOM   1182  CG2 ILE A  78      57.512  43.907  56.798  1.00  7.36           C  
ATOM   1183  CD1 ILE A  78      56.371  41.645  54.917  1.00  7.36           C  
ATOM   1184  H   ILE A  78      56.034  46.699  57.114  1.00  7.36           H  
ATOM   1185  HA  ILE A  78      54.124  44.598  56.474  1.00  7.36           H  
ATOM   1186  HB  ILE A  78      56.278  44.322  55.099  1.00  7.36           H  
ATOM   1187 1HG1 ILE A  78      54.549  42.561  55.542  1.00  7.36           H  
ATOM   1188 2HG1 ILE A  78      55.548  41.962  56.871  1.00  7.36           H  
ATOM   1189 1HG2 ILE A  78      58.249  43.430  56.152  1.00  7.36           H  
ATOM   1190 2HG2 ILE A  78      57.842  44.928  56.987  1.00  7.36           H  
ATOM   1191 3HG2 ILE A  78      57.475  43.360  57.740  1.00  7.36           H  
ATOM   1192  HD1 ILE A  78      55.867  40.691  54.765  1.00  7.36           H  
ATOM   1193  HD2 ILE A  78      56.439  42.164  53.961  1.00  7.36           H  
ATOM   1194  HD3 ILE A  78      57.374  41.452  55.299  1.00  7.36           H  
ATOM   1195  N   LYS A  79      54.927  43.596  58.924  1.00  8.61           N  
ATOM   1196  CA  LYS A  79      54.844  43.383  60.368  1.00  8.61           C  
ATOM   1197  C   LYS A  79      55.486  42.038  60.728  1.00  8.61           C  
ATOM   1198  O   LYS A  79      55.994  41.258  59.923  1.00  8.61           O  
ATOM   1199  CB  LYS A  79      53.356  43.420  60.769  1.00  8.61           C  
ATOM   1200  CG  LYS A  79      53.115  43.392  62.286  1.00  8.61           C  
ATOM   1201  CD  LYS A  79      51.612  43.520  62.585  1.00  8.61           C  
ATOM   1202  CE  LYS A  79      51.341  43.454  64.093  1.00  8.61           C  
ATOM   1203  NZ  LYS A  79      49.891  43.582  64.394  1.00  8.61           N1+
ATOM   1204  H   LYS A  79      54.830  42.782  58.328  1.00  8.61           H  
ATOM   1205  HA  LYS A  79      55.388  44.167  60.895  1.00  8.61           H  
ATOM   1206  HB1 LYS A  79      52.842  42.574  60.309  1.00  8.61           H  
ATOM   1207  HB2 LYS A  79      52.912  44.333  60.371  1.00  8.61           H  
ATOM   1208  HG1 LYS A  79      53.647  44.223  62.753  1.00  8.61           H  
ATOM   1209  HG2 LYS A  79      53.487  42.453  62.698  1.00  8.61           H  
ATOM   1210  HD1 LYS A  79      51.081  42.708  62.086  1.00  8.61           H  
ATOM   1211  HD2 LYS A  79      51.252  44.474  62.191  1.00  8.61           H  
ATOM   1212  HE1 LYS A  79      51.899  44.258  64.585  1.00  8.61           H  
ATOM   1213  HE2 LYS A  79      51.722  42.501  64.476  1.00  8.61           H  
ATOM   1214  HZ1 LYS A  79      49.726  43.529  65.393  1.00  8.61           H  
ATOM   1215  HZ2 LYS A  79      49.535  44.467  64.054  1.00  8.61           H  
ATOM   1216  HZ3 LYS A  79      49.367  42.835  63.953  1.00  8.61           H  
TER   
END
