# Supplementary material for: In silico characterisation of the complete Ly6 protein family in Fasciola gigantica supported through transcriptomics of the newly-excysted juveniles
Source: Mol Omics. 2021 Nov 8;18(1):45–56. doi: 10.1039/d1mo00254f (PMC8763315; doi:10.1039/d1mo00254f)
Supplement: MO-018-D1MO00254F-s006 [file MO-018-D1MO00254F-s006.tar › COORD/FgCD59J.pdb]

ATOM      1  N   LEU A   1      42.533  60.635  55.530  1.00  3.15           N  
ATOM      2  CA  LEU A   1      42.926  61.531  56.615  1.00  3.15           C  
ATOM      3  C   LEU A   1      44.440  61.748  56.687  1.00  3.15           C  
ATOM      4  O   LEU A   1      44.901  62.822  56.316  1.00  3.15           O  
ATOM      5  CB  LEU A   1      42.292  61.064  57.936  1.00  3.15           C  
ATOM      6  CG  LEU A   1      42.728  61.873  59.181  1.00  3.15           C  
ATOM      7  CD1 LEU A   1      42.551  63.382  59.018  1.00  3.15           C  
ATOM      8  CD2 LEU A   1      41.893  61.442  60.382  1.00  3.15           C  
ATOM      9  HA  LEU A   1      42.500  62.506  56.385  1.00  3.15           H  
ATOM     10  HB1 LEU A   1      42.542  60.019  58.103  1.00  3.15           H  
ATOM     11  HB2 LEU A   1      41.208  61.135  57.840  1.00  3.15           H  
ATOM     12  HG  LEU A   1      43.771  61.656  59.398  1.00  3.15           H  
ATOM     13 1HD1 LEU A   1      42.836  63.876  59.947  1.00  3.15           H  
ATOM     14 2HD1 LEU A   1      43.211  63.765  58.244  1.00  3.15           H  
ATOM     15 3HD1 LEU A   1      41.519  63.623  58.777  1.00  3.15           H  
ATOM     16 1HD2 LEU A   1      42.275  61.928  61.280  1.00  3.15           H  
ATOM     17 2HD2 LEU A   1      40.849  61.712  60.237  1.00  3.15           H  
ATOM     18 3HD2 LEU A   1      41.968  60.366  60.514  1.00  3.15           H  
ATOM     19  N   GLU A   2      45.195  60.737  57.104  1.00  2.36           N  
ATOM     20  CA  GLU A   2      46.620  60.833  57.428  1.00  2.36           C  
ATOM     21  C   GLU A   2      47.289  59.503  57.145  1.00  2.36           C  
ATOM     22  O   GLU A   2      47.352  58.652  58.024  1.00  2.36           O  
ATOM     23  CB  GLU A   2      46.826  61.219  58.912  1.00  2.36           C  
ATOM     24  CG  GLU A   2      46.662  62.709  59.213  1.00  2.36           C  
ATOM     25  CD  GLU A   2      46.853  62.981  60.709  1.00  2.36           C  
ATOM     26  OE1 GLU A   2      45.844  63.325  61.366  1.00  2.36           O  
ATOM     27  OE2 GLU A   2      48.006  62.831  61.174  1.00  2.36           O1-
ATOM     28  H   GLU A   2      44.729  59.868  57.301  1.00  2.36           H  
ATOM     29  HA  GLU A   2      47.101  61.590  56.808  1.00  2.36           H  
ATOM     30  HB1 GLU A   2      47.842  60.945  59.190  1.00  2.36           H  
ATOM     31  HB2 GLU A   2      46.136  60.640  59.528  1.00  2.36           H  
ATOM     32  HG1 GLU A   2      45.677  63.051  58.897  1.00  2.36           H  
ATOM     33  HG2 GLU A   2      47.416  63.270  58.661  1.00  2.36           H  
ATOM     34  N   CYS A   3      47.720  59.253  55.916  1.00  2.21           N  
ATOM     35  CA  CYS A   3      48.276  57.932  55.609  1.00  2.21           C  
ATOM     36  C   CYS A   3      49.738  57.901  55.942  1.00  2.21           C  
ATOM     37  O   CYS A   3      50.441  58.908  55.919  1.00  2.21           O  
ATOM     38  CB  CYS A   3      48.012  57.562  54.152  1.00  2.21           C  
ATOM     39  SG  CYS A   3      46.249  57.440  53.786  1.00  2.21           S  
ATOM     40  H   CYS A   3      47.806  60.008  55.247  1.00  2.21           H  
ATOM     41  HA  CYS A   3      47.772  57.180  56.216  1.00  2.21           H  
ATOM     42  HB1 CYS A   3      48.477  56.601  53.929  1.00  2.21           H  
ATOM     43  HB2 CYS A   3      48.465  58.314  53.508  1.00  2.21           H  
ATOM     44  N   ILE A   4      50.205  56.691  56.203  1.00  2.33           N  
ATOM     45  CA  ILE A   4      51.653  56.502  56.365  1.00  2.33           C  
ATOM     46  C   ILE A   4      52.171  56.434  54.940  1.00  2.33           C  
ATOM     47  O   ILE A   4      51.712  55.609  54.145  1.00  2.33           O  
ATOM     48  CB  ILE A   4      52.058  55.269  57.208  1.00  2.33           C  
ATOM     49  CG1 ILE A   4      51.557  55.240  58.672  1.00  2.33           C  
ATOM     50  CG2 ILE A   4      53.587  55.285  57.361  1.00  2.33           C  
ATOM     51  CD1 ILE A   4      50.062  55.042  58.863  1.00  2.33           C  
ATOM     52  H   ILE A   4      49.583  55.891  56.110  1.00  2.33           H  
ATOM     53  HA  ILE A   4      52.083  57.381  56.849  1.00  2.33           H  
ATOM     54  HB  ILE A   4      51.751  54.354  56.697  1.00  2.33           H  
ATOM     55 1HG1 ILE A   4      51.851  56.161  59.173  1.00  2.33           H  
ATOM     56 2HG1 ILE A   4      52.051  54.413  59.187  1.00  2.33           H  
ATOM     57 1HG2 ILE A   4      53.942  54.339  57.771  1.00  2.33           H  
ATOM     58 2HG2 ILE A   4      54.070  55.439  56.405  1.00  2.33           H  
ATOM     59 3HG2 ILE A   4      53.911  56.093  58.017  1.00  2.33           H  
ATOM     60  HD1 ILE A   4      49.862  54.847  59.914  1.00  2.33           H  
ATOM     61  HD2 ILE A   4      49.528  55.939  58.568  1.00  2.33           H  
ATOM     62  HD3 ILE A   4      49.725  54.196  58.272  1.00  2.33           H  
ATOM     63  N   VAL A   5      53.090  57.320  54.596  1.00  2.59           N  
ATOM     64  CA  VAL A   5      53.762  57.281  53.300  1.00  2.59           C  
ATOM     65  C   VAL A   5      55.145  56.652  53.516  1.00  2.59           C  
ATOM     66  O   VAL A   5      55.816  56.869  54.534  1.00  2.59           O  
ATOM     67  CB  VAL A   5      53.889  58.710  52.738  1.00  2.59           C  
ATOM     68  CG1 VAL A   5      54.516  58.739  51.336  1.00  2.59           C  
ATOM     69  CG2 VAL A   5      52.508  59.377  52.634  1.00  2.59           C  
ATOM     70  H   VAL A   5      53.372  58.025  55.270  1.00  2.59           H  
ATOM     71  HA  VAL A   5      53.187  56.685  52.604  1.00  2.59           H  
ATOM     72  HB  VAL A   5      54.512  59.309  53.402  1.00  2.59           H  
ATOM     73 1HG1 VAL A   5      54.523  59.757  50.948  1.00  2.59           H  
ATOM     74 2HG1 VAL A   5      55.550  58.397  51.381  1.00  2.59           H  
ATOM     75 3HG1 VAL A   5      53.955  58.098  50.657  1.00  2.59           H  
ATOM     76 1HG2 VAL A   5      52.605  60.364  52.188  1.00  2.59           H  
ATOM     77 2HG2 VAL A   5      51.843  58.770  52.023  1.00  2.59           H  
ATOM     78 3HG2 VAL A   5      52.076  59.499  53.628  1.00  2.59           H  
ATOM     79  N   CYS A   6      55.553  55.841  52.548  1.00  2.86           N  
ATOM     80  CA  CYS A   6      56.580  54.817  52.648  1.00  2.86           C  
ATOM     81  C   CYS A   6      57.146  54.536  51.260  1.00  2.86           C  
ATOM     82  O   CYS A   6      56.551  53.733  50.549  1.00  2.86           O  
ATOM     83  CB  CYS A   6      55.922  53.513  53.152  1.00  2.86           C  
ATOM     84  SG  CYS A   6      55.148  53.651  54.772  1.00  2.86           S  
ATOM     85  H   CYS A   6      54.950  55.781  51.735  1.00  2.86           H  
ATOM     86  HA  CYS A   6      57.381  55.120  53.324  1.00  2.86           H  
ATOM     87  HB1 CYS A   6      56.676  52.730  53.184  1.00  2.86           H  
ATOM     88  HB2 CYS A   6      55.161  53.209  52.439  1.00  2.86           H  
ATOM     89  HG  CYS A   6      56.315  53.657  55.432  1.00  2.86           H  
ATOM     90  N   ASP A   7      58.219  55.192  50.807  1.00  4.37           N  
ATOM     91  CA  ASP A   7      58.562  55.131  49.376  1.00  4.37           C  
ATOM     92  C   ASP A   7      59.743  54.238  48.987  1.00  4.37           C  
ATOM     93  O   ASP A   7      60.900  54.652  48.972  1.00  4.37           O  
ATOM     94  CB  ASP A   7      58.408  56.489  48.659  1.00  4.37           C  
ATOM     95  CG  ASP A   7      57.555  56.307  47.382  1.00  4.37           C  
ATOM     96  OD1 ASP A   7      58.036  55.562  46.496  1.00  4.37           O  
ATOM     97  OD2 ASP A   7      56.401  56.803  47.331  1.00  4.37           O1-
ATOM     98  H   ASP A   7      58.689  55.863  51.392  1.00  4.37           H  
ATOM     99  HA  ASP A   7      57.740  54.598  48.904  1.00  4.37           H  
ATOM    100  HB1 ASP A   7      59.389  56.892  48.401  1.00  4.37           H  
ATOM    101  HB2 ASP A   7      57.907  57.201  49.318  1.00  4.37           H  
ATOM    102  N   SER A   8      59.396  52.984  48.663  1.00  4.72           N  
ATOM    103  CA  SER A   8      60.062  52.166  47.641  1.00  4.72           C  
ATOM    104  C   SER A   8      61.367  51.516  48.066  1.00  4.72           C  
ATOM    105  O   SER A   8      62.405  51.613  47.408  1.00  4.72           O  
ATOM    106  CB  SER A   8      60.210  52.954  46.319  1.00  4.72           C  
ATOM    107  OG  SER A   8      58.939  53.231  45.767  1.00  4.72           O  
ATOM    108  H   SER A   8      58.438  52.727  48.855  1.00  4.72           H  
ATOM    109  HA  SER A   8      59.385  51.344  47.415  1.00  4.72           H  
ATOM    110  HB1 SER A   8      60.762  52.341  45.607  1.00  4.72           H  
ATOM    111  HB2 SER A   8      60.766  53.876  46.484  1.00  4.72           H  
ATOM    112  HG  SER A   8      58.637  54.136  46.033  1.00  4.72           H  
ATOM    113  N   TYR A   9      61.303  50.812  49.189  1.00  5.08           N  
ATOM    114  CA  TYR A   9      62.443  50.118  49.763  1.00  5.08           C  
ATOM    115  C   TYR A   9      61.980  48.812  50.443  1.00  5.08           C  
ATOM    116  O   TYR A   9      60.810  48.400  50.302  1.00  5.08           O  
ATOM    117  CB  TYR A   9      63.181  51.156  50.624  1.00  5.08           C  
ATOM    118  CG  TYR A   9      64.459  50.721  51.289  1.00  5.08           C  
ATOM    119  CD1 TYR A   9      65.390  49.892  50.625  1.00  5.08           C  
ATOM    120  CD2 TYR A   9      64.721  51.177  52.589  1.00  5.08           C  
ATOM    121  CE1 TYR A   9      66.528  49.430  51.314  1.00  5.08           C  
ATOM    122  CE2 TYR A   9      65.881  50.758  53.250  1.00  5.08           C  
ATOM    123  CZ  TYR A   9      66.757  49.838  52.645  1.00  5.08           C  
ATOM    124  OH  TYR A   9      67.794  49.316  53.344  1.00  5.08           O  
ATOM    125  H   TYR A   9      60.411  50.730  49.653  1.00  5.08           H  
ATOM    126  HA  TYR A   9      63.110  49.819  48.958  1.00  5.08           H  
ATOM    127  HB1 TYR A   9      62.492  51.518  51.378  1.00  5.08           H  
ATOM    128  HB2 TYR A   9      63.426  52.010  49.993  1.00  5.08           H  
ATOM    129  HD1 TYR A   9      65.230  49.594  49.597  1.00  5.08           H  
ATOM    130  HD2 TYR A   9      64.039  51.859  53.086  1.00  5.08           H  
ATOM    131  HE1 TYR A   9      67.228  48.755  50.844  1.00  5.08           H  
ATOM    132  HE2 TYR A   9      66.109  51.146  54.229  1.00  5.08           H  
ATOM    133  HH  TYR A   9      67.672  49.460  54.315  1.00  5.08           H  
ATOM    134  N   THR A  10      62.915  48.124  51.109  1.00  5.95           N  
ATOM    135  CA  THR A  10      62.616  46.887  51.828  1.00  5.95           C  
ATOM    136  C   THR A  10      61.515  47.147  52.857  1.00  5.95           C  
ATOM    137  O   THR A  10      61.579  48.073  53.708  1.00  5.95           O  
ATOM    138  CB  THR A  10      63.835  46.224  52.495  1.00  5.95           C  
ATOM    139  CG2 THR A  10      64.498  47.019  53.616  1.00  5.95           C  
ATOM    140  OG1 THR A  10      63.430  44.982  53.032  1.00  5.95           O  
ATOM    141  H   THR A  10      63.831  48.540  51.223  1.00  5.95           H  
ATOM    142  HA  THR A  10      62.236  46.172  51.095  1.00  5.95           H  
ATOM    143  HB  THR A  10      64.577  46.038  51.717  1.00  5.95           H  
ATOM    144  HG1 THR A  10      62.853  45.137  53.796  1.00  5.95           H  
ATOM    145 1HG2 THR A  10      65.456  46.563  53.868  1.00  5.95           H  
ATOM    146 2HG2 THR A  10      64.678  48.044  53.300  1.00  5.95           H  
ATOM    147 3HG2 THR A  10      63.871  47.030  54.507  1.00  5.95           H  
ATOM    148  N   ASP A  11      60.501  46.267  52.782  1.00  6.18           N  
ATOM    149  CA  ASP A  11      59.569  46.274  53.880  1.00  6.18           C  
ATOM    150  C   ASP A  11      60.221  45.922  55.205  1.00  6.18           C  
ATOM    151  O   ASP A  11      61.247  45.238  55.271  1.00  6.18           O  
ATOM    152  CB  ASP A  11      58.169  45.652  53.673  1.00  6.18           C  
ATOM    153  CG  ASP A  11      57.073  46.441  54.461  1.00  6.18           C  
ATOM    154  OD1 ASP A  11      57.349  47.558  54.955  1.00  6.18           O  
ATOM    155  OD2 ASP A  11      55.916  45.988  54.570  1.00  6.18           O1-
ATOM    156  H   ASP A  11      60.517  45.509  52.119  1.00  6.18           H  
ATOM    157  HA  ASP A  11      59.358  47.341  53.961  1.00  6.18           H  
ATOM    158  HB1 ASP A  11      58.182  44.612  53.999  1.00  6.18           H  
ATOM    159  HB2 ASP A  11      57.927  45.673  52.613  1.00  6.18           H  
ATOM    160  N   GLY A  12      59.658  46.512  56.248  1.00  5.83           N  
ATOM    161  CA  GLY A  12      60.231  46.528  57.574  1.00  5.83           C  
ATOM    162  C   GLY A  12      61.246  47.636  57.817  1.00  5.83           C  
ATOM    163  O   GLY A  12      61.390  48.032  58.974  1.00  5.83           O  
ATOM    164  H   GLY A  12      58.815  47.059  56.076  1.00  5.83           H  
ATOM    165  HA1 GLY A  12      60.733  45.579  57.759  1.00  5.83           H  
ATOM    166  HA2 GLY A  12      59.432  46.634  58.305  1.00  5.83           H  
ATOM    167  N   GLU A  13      61.882  48.198  56.781  1.00  5.18           N  
ATOM    168  CA  GLU A  13      62.458  49.533  56.961  1.00  5.18           C  
ATOM    169  C   GLU A  13      61.394  50.585  56.698  1.00  5.18           C  
ATOM    170  O   GLU A  13      61.026  51.304  57.617  1.00  5.18           O  
ATOM    171  CB  GLU A  13      63.721  49.771  56.117  1.00  5.18           C  
ATOM    172  CG  GLU A  13      64.976  49.231  56.823  1.00  5.18           C  
ATOM    173  CD  GLU A  13      66.216  50.057  56.462  1.00  5.18           C  
ATOM    174  OE1 GLU A  13      67.155  49.493  55.856  1.00  5.18           O  
ATOM    175  OE2 GLU A  13      66.193  51.283  56.727  1.00  5.18           O1-
ATOM    176  H   GLU A  13      61.750  47.837  55.843  1.00  5.18           H  
ATOM    177  HA  GLU A  13      62.749  49.689  58.000  1.00  5.18           H  
ATOM    178  HB1 GLU A  13      63.819  50.848  55.982  1.00  5.18           H  
ATOM    179  HB2 GLU A  13      63.608  49.332  55.128  1.00  5.18           H  
ATOM    180  HG1 GLU A  13      65.115  48.181  56.555  1.00  5.18           H  
ATOM    181  HG2 GLU A  13      64.847  49.280  57.906  1.00  5.18           H  
ATOM    182  N   ILE A  14      60.885  50.673  55.462  1.00  3.88           N  
ATOM    183  CA  ILE A  14      60.323  51.953  54.949  1.00  3.88           C  
ATOM    184  C   ILE A  14      58.989  52.453  55.532  1.00  3.88           C  
ATOM    185  O   ILE A  14      58.390  53.407  55.042  1.00  3.88           O  
ATOM    186  CB  ILE A  14      60.326  51.811  53.407  1.00  3.88           C  
ATOM    187  CG1 ILE A  14      60.212  53.115  52.597  1.00  3.88           C  
ATOM    188  CG2 ILE A  14      59.278  50.808  52.878  1.00  3.88           C  
ATOM    189  CD1 ILE A  14      61.219  54.204  52.990  1.00  3.88           C  
ATOM    190  H   ILE A  14      61.152  49.967  54.782  1.00  3.88           H  
ATOM    191  HA  ILE A  14      61.049  52.722  55.213  1.00  3.88           H  
ATOM    192  HB  ILE A  14      61.296  51.390  53.150  1.00  3.88           H  
ATOM    193 1HG1 ILE A  14      59.213  53.524  52.700  1.00  3.88           H  
ATOM    194 2HG1 ILE A  14      60.367  52.890  51.542  1.00  3.88           H  
ATOM    195 1HG2 ILE A  14      59.462  50.600  51.822  1.00  3.88           H  
ATOM    196 2HG2 ILE A  14      59.330  49.866  53.426  1.00  3.88           H  
ATOM    197 3HG2 ILE A  14      58.283  51.229  52.976  1.00  3.88           H  
ATOM    198  HD1 ILE A  14      62.228  53.794  52.970  1.00  3.88           H  
ATOM    199  HD2 ILE A  14      61.148  55.025  52.276  1.00  3.88           H  
ATOM    200  HD3 ILE A  14      60.992  54.584  53.986  1.00  3.88           H  
ATOM    201  N   CYS A  15      58.534  51.823  56.605  1.00  4.34           N  
ATOM    202  CA  CYS A  15      57.254  52.051  57.252  1.00  4.34           C  
ATOM    203  C   CYS A  15      57.505  52.080  58.767  1.00  4.34           C  
ATOM    204  O   CYS A  15      57.859  53.110  59.343  1.00  4.34           O  
ATOM    205  CB  CYS A  15      56.301  50.928  56.786  1.00  4.34           C  
ATOM    206  SG  CYS A  15      56.408  50.567  55.002  1.00  4.34           S  
ATOM    207  H   CYS A  15      59.172  51.163  57.027  1.00  4.34           H  
ATOM    208  HA  CYS A  15      56.848  53.019  56.969  1.00  4.34           H  
ATOM    209  HB1 CYS A  15      55.287  51.214  57.050  1.00  4.34           H  
ATOM    210  HB2 CYS A  15      56.538  49.991  57.282  1.00  4.34           H  
ATOM    211  HG  CYS A  15      56.812  49.283  55.104  1.00  4.34           H  
ATOM    212  N   GLU A  16      57.433  50.914  59.400  1.00  6.77           N  
ATOM    213  CA  GLU A  16      57.284  50.783  60.841  1.00  6.77           C  
ATOM    214  C   GLU A  16      58.490  51.134  61.709  1.00  6.77           C  
ATOM    215  O   GLU A  16      58.333  51.247  62.919  1.00  6.77           O  
ATOM    216  CB  GLU A  16      56.832  49.338  61.149  1.00  6.77           C  
ATOM    217  CG  GLU A  16      55.324  49.094  60.972  1.00  6.77           C  
ATOM    218  CD  GLU A  16      54.826  49.269  59.532  1.00  6.77           C  
ATOM    219  OE1 GLU A  16      54.013  50.186  59.275  1.00  6.77           O  
ATOM    220  OE2 GLU A  16      55.206  48.480  58.642  1.00  6.77           O1-
ATOM    221  H   GLU A  16      57.195  50.098  58.851  1.00  6.77           H  
ATOM    222  HA  GLU A  16      56.493  51.460  61.169  1.00  6.77           H  
ATOM    223  HB1 GLU A  16      57.060  49.099  62.188  1.00  6.77           H  
ATOM    224  HB2 GLU A  16      57.393  48.632  60.532  1.00  6.77           H  
ATOM    225  HG1 GLU A  16      54.781  49.775  61.631  1.00  6.77           H  
ATOM    226  HG2 GLU A  16      55.097  48.077  61.298  1.00  6.77           H  
ATOM    227  N   ASN A  17      59.666  51.334  61.121  1.00  7.25           N  
ATOM    228  CA  ASN A  17      60.862  51.791  61.834  1.00  7.25           C  
ATOM    229  C   ASN A  17      61.302  53.180  61.403  1.00  7.25           C  
ATOM    230  O   ASN A  17      62.255  53.717  61.966  1.00  7.25           O  
ATOM    231  CB  ASN A  17      61.980  50.756  61.608  1.00  7.25           C  
ATOM    232  CG  ASN A  17      61.767  49.490  62.416  1.00  7.25           C  
ATOM    233  ND2 ASN A  17      61.605  48.358  61.770  1.00  7.25           N  
ATOM    234  OD1 ASN A  17      61.765  49.491  63.632  1.00  7.25           O  
ATOM    235  H   ASN A  17      59.723  51.213  60.119  1.00  7.25           H  
ATOM    236  HA  ASN A  17      60.663  51.852  62.907  1.00  7.25           H  
ATOM    237  HB1 ASN A  17      62.931  51.178  61.933  1.00  7.25           H  
ATOM    238  HB2 ASN A  17      62.062  50.521  60.546  1.00  7.25           H  
ATOM    239 1HD2 ASN A  17      61.584  48.338  60.754  1.00  7.25           H  
ATOM    240 2HD2 ASN A  17      61.468  47.536  62.321  1.00  7.25           H  
ATOM    241  N   TRP A  18      60.600  53.779  60.445  1.00  6.69           N  
ATOM    242  CA  TRP A  18      61.045  55.008  59.823  1.00  6.69           C  
ATOM    243  C   TRP A  18      60.266  56.226  60.280  1.00  6.69           C  
ATOM    244  O   TRP A  18      60.034  57.138  59.517  1.00  6.69           O  
ATOM    245  CB  TRP A  18      61.406  54.787  58.347  1.00  6.69           C  
ATOM    246  CG  TRP A  18      62.874  54.549  58.118  1.00  6.69           C  
ATOM    247  CD1 TRP A  18      63.418  53.497  57.469  1.00  6.69           C  
ATOM    248  CD2 TRP A  18      64.016  55.383  58.514  1.00  6.69           C  
ATOM    249  CE2 TRP A  18      65.217  54.760  58.053  1.00  6.69           C  
ATOM    250  CE3 TRP A  18      64.159  56.614  59.192  1.00  6.69           C  
ATOM    251  NE1 TRP A  18      64.793  53.589  57.470  1.00  6.69           N  
ATOM    252  CZ2 TRP A  18      66.480  55.338  58.229  1.00  6.69           C  
ATOM    253  CZ3 TRP A  18      65.422  57.217  59.357  1.00  6.69           C  
ATOM    254  CH2 TRP A  18      66.583  56.582  58.876  1.00  6.69           C  
ATOM    255  H   TRP A  18      59.764  53.331  60.085  1.00  6.69           H  
ATOM    256  HA  TRP A  18      62.013  55.235  60.271  1.00  6.69           H  
ATOM    257  HB1 TRP A  18      61.147  55.654  57.783  1.00  6.69           H  
ATOM    258  HB2 TRP A  18      60.825  53.956  57.944  1.00  6.69           H  
ATOM    259  HD1 TRP A  18      62.863  52.695  57.040  1.00  6.69           H  
ATOM    260  HE1 TRP A  18      65.404  52.832  57.126  1.00  6.69           H  
ATOM    261  HE3 TRP A  18      63.283  57.105  59.578  1.00  6.69           H  
ATOM    262  HZ2 TRP A  18      67.358  54.827  57.861  1.00  6.69           H  
ATOM    263  HZ3 TRP A  18      65.501  58.170  59.858  1.00  6.69           H  
ATOM    264  HH2 TRP A  18      67.547  57.042  59.010  1.00  6.69           H  
ATOM    265  N   ASP A  19      59.974  56.306  61.576  1.00  7.53           N  
ATOM    266  CA  ASP A  19      59.921  57.588  62.284  1.00  7.53           C  
ATOM    267  C   ASP A  19      61.180  58.428  61.975  1.00  7.53           C  
ATOM    268  O   ASP A  19      62.191  58.292  62.663  1.00  7.53           O  
ATOM    269  CB  ASP A  19      59.718  57.287  63.788  1.00  7.53           C  
ATOM    270  CG  ASP A  19      60.101  58.449  64.704  1.00  7.53           C  
ATOM    271  OD1 ASP A  19      60.719  58.199  65.762  1.00  7.53           O  
ATOM    272  OD2 ASP A  19      59.950  59.628  64.301  1.00  7.53           O1-
ATOM    273  H   ASP A  19      60.190  55.497  62.141  1.00  7.53           H  
ATOM    274  HA  ASP A  19      59.049  58.154  61.950  1.00  7.53           H  
ATOM    275  HB1 ASP A  19      60.333  56.424  64.060  1.00  7.53           H  
ATOM    276  HB2 ASP A  19      58.671  57.023  63.960  1.00  7.53           H  
ATOM    277  N   LYS A  20      61.120  59.222  60.888  1.00  7.69           N  
ATOM    278  CA  LYS A  20      62.096  60.177  60.301  1.00  7.69           C  
ATOM    279  C   LYS A  20      62.477  59.934  58.829  1.00  7.69           C  
ATOM    280  O   LYS A  20      63.360  60.611  58.308  1.00  7.69           O  
ATOM    281  CB  LYS A  20      63.328  60.485  61.191  1.00  7.69           C  
ATOM    282  CG  LYS A  20      62.935  61.375  62.392  1.00  7.69           C  
ATOM    283  CD  LYS A  20      63.955  61.343  63.540  1.00  7.69           C  
ATOM    284  CE  LYS A  20      63.832  60.079  64.405  1.00  7.69           C  
ATOM    285  NZ  LYS A  20      62.537  60.034  65.124  1.00  7.69           N1+
ATOM    286  H   LYS A  20      60.238  59.142  60.386  1.00  7.69           H  
ATOM    287  HA  LYS A  20      61.553  61.116  60.231  1.00  7.69           H  
ATOM    288  HB1 LYS A  20      64.069  61.050  60.625  1.00  7.69           H  
ATOM    289  HB2 LYS A  20      63.824  59.568  61.505  1.00  7.69           H  
ATOM    290  HG1 LYS A  20      61.952  61.090  62.763  1.00  7.69           H  
ATOM    291  HG2 LYS A  20      62.859  62.399  62.025  1.00  7.69           H  
ATOM    292  HD1 LYS A  20      63.804  62.219  64.172  1.00  7.69           H  
ATOM    293  HD2 LYS A  20      64.963  61.401  63.130  1.00  7.69           H  
ATOM    294  HE1 LYS A  20      64.656  60.047  65.120  1.00  7.69           H  
ATOM    295  HE2 LYS A  20      63.915  59.201  63.757  1.00  7.69           H  
ATOM    296  HZ1 LYS A  20      62.342  59.126  65.558  1.00  7.69           H  
ATOM    297  HZ2 LYS A  20      62.407  60.757  65.808  1.00  7.69           H  
ATOM    298  HZ3 LYS A  20      61.742  60.067  64.479  1.00  7.69           H  
ATOM    299  N   PHE A  21      61.767  59.036  58.136  1.00  7.01           N  
ATOM    300  CA  PHE A  21      61.823  58.883  56.671  1.00  7.01           C  
ATOM    301  C   PHE A  21      60.471  58.493  56.096  1.00  7.01           C  
ATOM    302  O   PHE A  21      59.925  59.171  55.227  1.00  7.01           O  
ATOM    303  CB  PHE A  21      62.939  57.889  56.307  1.00  7.01           C  
ATOM    304  CG  PHE A  21      63.176  57.535  54.842  1.00  7.01           C  
ATOM    305  CD1 PHE A  21      63.903  56.363  54.550  1.00  7.01           C  
ATOM    306  CD2 PHE A  21      62.716  58.340  53.779  1.00  7.01           C  
ATOM    307  CE1 PHE A  21      64.143  55.984  53.219  1.00  7.01           C  
ATOM    308  CE2 PHE A  21      62.949  57.954  52.446  1.00  7.01           C  
ATOM    309  CZ  PHE A  21      63.657  56.773  52.164  1.00  7.01           C  
ATOM    310  H   PHE A  21      61.038  58.548  58.646  1.00  7.01           H  
ATOM    311  HA  PHE A  21      62.084  59.849  56.238  1.00  7.01           H  
ATOM    312  HB1 PHE A  21      62.722  56.954  56.811  1.00  7.01           H  
ATOM    313  HB2 PHE A  21      63.885  58.262  56.704  1.00  7.01           H  
ATOM    314  HD1 PHE A  21      64.282  55.748  55.364  1.00  7.01           H  
ATOM    315  HD2 PHE A  21      62.178  59.257  53.974  1.00  7.01           H  
ATOM    316  HE1 PHE A  21      64.697  55.078  53.012  1.00  7.01           H  
ATOM    317  HE2 PHE A  21      62.577  58.565  51.636  1.00  7.01           H  
ATOM    318  HZ  PHE A  21      63.823  56.469  51.137  1.00  7.01           H  
ATOM    319  N   SER A  22      59.872  57.469  56.689  1.00  6.08           N  
ATOM    320  CA  SER A  22      58.434  57.361  56.845  1.00  6.08           C  
ATOM    321  C   SER A  22      57.831  58.561  57.562  1.00  6.08           C  
ATOM    322  O   SER A  22      58.420  59.208  58.429  1.00  6.08           O  
ATOM    323  CB  SER A  22      58.021  56.005  57.427  1.00  6.08           C  
ATOM    324  OG  SER A  22      56.740  55.644  56.943  1.00  6.08           O  
ATOM    325  H   SER A  22      60.409  57.048  57.433  1.00  6.08           H  
ATOM    326  HA  SER A  22      58.051  57.383  55.822  1.00  6.08           H  
ATOM    327  HB1 SER A  22      57.996  56.033  58.516  1.00  6.08           H  
ATOM    328  HB2 SER A  22      58.725  55.233  57.111  1.00  6.08           H  
ATOM    329  HG  SER A  22      56.684  55.821  55.991  1.00  6.08           H  
ATOM    330  N   PHE A  23      56.636  58.890  57.097  1.00  5.23           N  
ATOM    331  CA  PHE A  23      56.008  60.173  57.314  1.00  5.23           C  
ATOM    332  C   PHE A  23      54.499  59.933  57.309  1.00  5.23           C  
ATOM    333  O   PHE A  23      53.887  59.690  56.272  1.00  5.23           O  
ATOM    334  CB  PHE A  23      56.478  61.106  56.178  1.00  5.23           C  
ATOM    335  CG  PHE A  23      55.954  62.540  56.106  1.00  5.23           C  
ATOM    336  CD1 PHE A  23      55.247  63.144  57.166  1.00  5.23           C  
ATOM    337  CD2 PHE A  23      56.217  63.298  54.946  1.00  5.23           C  
ATOM    338  CE1 PHE A  23      54.769  64.461  57.043  1.00  5.23           C  
ATOM    339  CE2 PHE A  23      55.773  64.628  54.838  1.00  5.23           C  
ATOM    340  CZ  PHE A  23      55.037  65.205  55.884  1.00  5.23           C  
ATOM    341  H   PHE A  23      56.234  58.294  56.384  1.00  5.23           H  
ATOM    342  HA  PHE A  23      56.321  60.587  58.275  1.00  5.23           H  
ATOM    343  HB1 PHE A  23      56.238  60.636  55.223  1.00  5.23           H  
ATOM    344  HB2 PHE A  23      57.565  61.181  56.221  1.00  5.23           H  
ATOM    345  HD1 PHE A  23      55.051  62.601  58.082  1.00  5.23           H  
ATOM    346  HD2 PHE A  23      56.776  62.845  54.142  1.00  5.23           H  
ATOM    347  HE1 PHE A  23      54.187  64.887  57.849  1.00  5.23           H  
ATOM    348  HE2 PHE A  23      55.992  65.199  53.955  1.00  5.23           H  
ATOM    349  HZ  PHE A  23      54.677  66.223  55.808  1.00  5.23           H  
ATOM    350  N   ILE A  24      53.909  59.975  58.503  1.00  3.52           N  
ATOM    351  CA  ILE A  24      52.478  60.230  58.676  1.00  3.52           C  
ATOM    352  C   ILE A  24      52.163  61.564  58.005  1.00  3.52           C  
ATOM    353  O   ILE A  24      52.542  62.622  58.507  1.00  3.52           O  
ATOM    354  CB  ILE A  24      52.119  60.260  60.183  1.00  3.52           C  
ATOM    355  CG1 ILE A  24      52.287  58.849  60.781  1.00  3.52           C  
ATOM    356  CG2 ILE A  24      50.693  60.793  60.387  1.00  3.52           C  
ATOM    357  CD1 ILE A  24      52.179  58.792  62.314  1.00  3.52           C  
ATOM    358  H   ILE A  24      54.485  60.085  59.323  1.00  3.52           H  
ATOM    359  HA  ILE A  24      51.900  59.444  58.190  1.00  3.52           H  
ATOM    360  HB  ILE A  24      52.807  60.937  60.687  1.00  3.52           H  
ATOM    361 1HG1 ILE A  24      53.269  58.451  60.533  1.00  3.52           H  
ATOM    362 2HG1 ILE A  24      51.543  58.180  60.353  1.00  3.52           H  
ATOM    363 1HG2 ILE A  24      50.403  60.767  61.437  1.00  3.52           H  
ATOM    364 2HG2 ILE A  24      50.607  61.841  60.096  1.00  3.52           H  
ATOM    365 3HG2 ILE A  24      49.980  60.216  59.800  1.00  3.52           H  
ATOM    366  HD1 ILE A  24      51.173  59.052  62.633  1.00  3.52           H  
ATOM    367  HD2 ILE A  24      52.404  57.782  62.653  1.00  3.52           H  
ATOM    368  HD3 ILE A  24      52.899  59.479  62.753  1.00  3.52           H  
ATOM    369  N   LYS A  25      51.517  61.500  56.848  1.00  3.41           N  
ATOM    370  CA  LYS A  25      51.275  62.648  55.993  1.00  3.41           C  
ATOM    371  C   LYS A  25      49.778  62.781  55.825  1.00  3.41           C  
ATOM    372  O   LYS A  25      49.109  61.910  55.250  1.00  3.41           O  
ATOM    373  CB  LYS A  25      52.092  62.502  54.690  1.00  3.41           C  
ATOM    374  CG  LYS A  25      52.376  63.850  54.014  1.00  3.41           C  
ATOM    375  CD  LYS A  25      51.456  64.148  52.820  1.00  3.41           C  
ATOM    376  CE  LYS A  25      51.458  65.638  52.460  1.00  3.41           C  
ATOM    377  NZ  LYS A  25      50.742  66.456  53.471  1.00  3.41           N1+
ATOM    378  H   LYS A  25      51.217  60.588  56.514  1.00  3.41           H  
ATOM    379  HA  LYS A  25      51.637  63.539  56.510  1.00  3.41           H  
ATOM    380  HB1 LYS A  25      51.584  61.816  54.013  1.00  3.41           H  
ATOM    381  HB2 LYS A  25      53.055  62.063  54.951  1.00  3.41           H  
ATOM    382  HG1 LYS A  25      53.394  63.838  53.631  1.00  3.41           H  
ATOM    383  HG2 LYS A  25      52.305  64.655  54.742  1.00  3.41           H  
ATOM    384  HD1 LYS A  25      50.452  63.800  53.042  1.00  3.41           H  
ATOM    385  HD2 LYS A  25      51.813  63.570  51.965  1.00  3.41           H  
ATOM    386  HE1 LYS A  25      50.958  65.768  51.494  1.00  3.41           H  
ATOM    387  HE2 LYS A  25      52.489  65.987  52.359  1.00  3.41           H  
ATOM    388  HZ1 LYS A  25      51.067  66.337  54.431  1.00  3.41           H  
ATOM    389  HZ2 LYS A  25      50.736  67.447  53.295  1.00  3.41           H  
ATOM    390  HZ3 LYS A  25      49.763  66.181  53.554  1.00  3.41           H  
ATOM    391  N   ASP A  26      49.280  63.876  56.383  1.00  3.09           N  
ATOM    392  CA  ASP A  26      47.986  64.459  56.089  1.00  3.09           C  
ATOM    393  C   ASP A  26      47.721  64.367  54.583  1.00  3.09           C  
ATOM    394  O   ASP A  26      48.452  64.922  53.765  1.00  3.09           O  
ATOM    395  CB  ASP A  26      47.974  65.923  56.582  1.00  3.09           C  
ATOM    396  CG  ASP A  26      49.024  66.804  55.878  1.00  3.09           C  
ATOM    397  OD1 ASP A  26      50.240  66.577  56.094  1.00  3.09           O  
ATOM    398  OD2 ASP A  26      48.654  67.575  54.960  1.00  3.09           O1-
ATOM    399  H   ASP A  26      49.927  64.477  56.876  1.00  3.09           H  
ATOM    400  HA  ASP A  26      47.205  63.913  56.613  1.00  3.09           H  
ATOM    401  HB1 ASP A  26      48.164  65.940  57.656  1.00  3.09           H  
ATOM    402  HB2 ASP A  26      46.982  66.343  56.411  1.00  3.09           H  
ATOM    403  N   CYS A  27      46.736  63.575  54.192  1.00  3.12           N  
ATOM    404  CA  CYS A  27      46.498  63.255  52.803  1.00  3.12           C  
ATOM    405  C   CYS A  27      45.934  64.455  52.037  1.00  3.12           C  
ATOM    406  O   CYS A  27      44.720  64.649  51.916  1.00  3.12           O  
ATOM    407  CB  CYS A  27      45.628  62.013  52.692  1.00  3.12           C  
ATOM    408  SG  CYS A  27      46.535  60.531  53.125  1.00  3.12           S  
ATOM    409  H   CYS A  27      46.190  63.111  54.911  1.00  3.12           H  
ATOM    410  HA  CYS A  27      47.461  63.039  52.344  1.00  3.12           H  
ATOM    411  HB1 CYS A  27      45.307  61.884  51.666  1.00  3.12           H  
ATOM    412  HB2 CYS A  27      44.754  62.100  53.338  1.00  3.12           H  
ATOM    413  N   THR A  28      46.879  65.253  51.554  1.00  3.99           N  
ATOM    414  CA  THR A  28      46.684  66.490  50.813  1.00  3.99           C  
ATOM    415  C   THR A  28      45.673  66.355  49.700  1.00  3.99           C  
ATOM    416  O   THR A  28      45.730  65.419  48.912  1.00  3.99           O  
ATOM    417  CB  THR A  28      48.015  67.007  50.222  1.00  3.99           C  
ATOM    418  CG2 THR A  28      48.682  67.974  51.194  1.00  3.99           C  
ATOM    419  OG1 THR A  28      48.927  65.972  49.926  1.00  3.99           O  
ATOM    420  H   THR A  28      47.832  65.037  51.836  1.00  3.99           H  
ATOM    421  HA  THR A  28      46.315  67.235  51.518  1.00  3.99           H  
ATOM    422  HB  THR A  28      47.803  67.557  49.305  1.00  3.99           H  
ATOM    423  HG1 THR A  28      48.739  65.690  49.018  1.00  3.99           H  
ATOM    424 1HG2 THR A  28      49.699  68.186  50.863  1.00  3.99           H  
ATOM    425 2HG2 THR A  28      48.122  68.909  51.224  1.00  3.99           H  
ATOM    426 3HG2 THR A  28      48.695  67.545  52.194  1.00  3.99           H  
ATOM    427  N   GLN A  29      44.781  67.340  49.599  1.00  4.97           N  
ATOM    428  CA  GLN A  29      43.774  67.513  48.542  1.00  4.97           C  
ATOM    429  C   GLN A  29      44.257  67.193  47.116  1.00  4.97           C  
ATOM    430  O   GLN A  29      43.521  66.645  46.297  1.00  4.97           O  
ATOM    431  CB  GLN A  29      43.316  68.996  48.613  1.00  4.97           C  
ATOM    432  CG  GLN A  29      42.638  69.627  47.373  1.00  4.97           C  
ATOM    433  CD  GLN A  29      41.267  69.058  47.020  1.00  4.97           C  
ATOM    434  NE2 GLN A  29      40.644  69.507  45.954  1.00  4.97           N  
ATOM    435  OE1 GLN A  29      40.736  68.190  47.678  1.00  4.97           O  
ATOM    436  H   GLN A  29      44.801  68.052  50.312  1.00  4.97           H  
ATOM    437  HA  GLN A  29      42.915  66.889  48.756  1.00  4.97           H  
ATOM    438  HB1 GLN A  29      44.198  69.607  48.810  1.00  4.97           H  
ATOM    439  HB2 GLN A  29      42.655  69.106  49.473  1.00  4.97           H  
ATOM    440  HG1 GLN A  29      43.291  69.551  46.501  1.00  4.97           H  
ATOM    441  HG2 GLN A  29      42.504  70.691  47.573  1.00  4.97           H  
ATOM    442 1HE2 GLN A  29      41.082  70.174  45.343  1.00  4.97           H  
ATOM    443 2HE2 GLN A  29      39.709  69.179  45.795  1.00  4.97           H  
ATOM    444  N   VAL A  30      45.506  67.528  46.828  1.00  6.93           N  
ATOM    445  CA  VAL A  30      46.245  66.981  45.699  1.00  6.93           C  
ATOM    446  C   VAL A  30      47.010  65.776  46.248  1.00  6.93           C  
ATOM    447  O   VAL A  30      47.993  65.946  46.966  1.00  6.93           O  
ATOM    448  CB  VAL A  30      47.207  68.060  45.149  1.00  6.93           C  
ATOM    449  CG1 VAL A  30      48.060  67.534  43.994  1.00  6.93           C  
ATOM    450  CG2 VAL A  30      46.419  69.279  44.649  1.00  6.93           C  
ATOM    451  H   VAL A  30      46.048  67.990  47.543  1.00  6.93           H  
ATOM    452  HA  VAL A  30      45.565  66.692  44.902  1.00  6.93           H  
ATOM    453  HB  VAL A  30      47.870  68.399  45.946  1.00  6.93           H  
ATOM    454 1HG1 VAL A  30      48.643  68.348  43.561  1.00  6.93           H  
ATOM    455 2HG1 VAL A  30      48.771  66.802  44.368  1.00  6.93           H  
ATOM    456 3HG1 VAL A  30      47.440  67.086  43.220  1.00  6.93           H  
ATOM    457 1HG2 VAL A  30      47.105  70.009  44.218  1.00  6.93           H  
ATOM    458 2HG2 VAL A  30      45.693  68.978  43.896  1.00  6.93           H  
ATOM    459 3HG2 VAL A  30      45.893  69.756  45.474  1.00  6.93           H  
ATOM    460  N   PRO A  31      46.577  64.542  45.950  1.00  7.55           N  
ATOM    461  CA  PRO A  31      47.314  63.344  46.345  1.00  7.55           C  
ATOM    462  C   PRO A  31      48.460  63.050  45.370  1.00  7.55           C  
ATOM    463  O   PRO A  31      48.885  61.909  45.204  1.00  7.55           O  
ATOM    464  CB  PRO A  31      46.269  62.250  46.207  1.00  7.55           C  
ATOM    465  CG  PRO A  31      45.400  62.670  45.026  1.00  7.55           C  
ATOM    466  CD  PRO A  31      45.449  64.195  45.094  1.00  7.55           C  
ATOM    467  HA  PRO A  31      47.685  63.415  47.368  1.00  7.55           H  
ATOM    468  HB1 PRO A  31      46.680  61.245  46.104  1.00  7.55           H  
ATOM    469  HB2 PRO A  31      45.688  62.322  47.094  1.00  7.55           H  
ATOM    470  HG1 PRO A  31      45.839  62.329  44.093  1.00  7.55           H  
ATOM    471  HG2 PRO A  31      44.382  62.298  45.123  1.00  7.55           H  
ATOM    472  HD1 PRO A  31      45.602  64.607  44.099  1.00  7.55           H  
ATOM    473  HD2 PRO A  31      44.518  64.568  45.513  1.00  7.55           H  
ATOM    474  N   GLN A  32      48.827  64.046  44.576  1.00  7.94           N  
ATOM    475  CA  GLN A  32      49.298  63.973  43.200  1.00  7.94           C  
ATOM    476  C   GLN A  32      48.447  63.188  42.191  1.00  7.94           C  
ATOM    477  O   GLN A  32      48.215  63.726  41.113  1.00  7.94           O  
ATOM    478  CB  GLN A  32      50.754  63.461  43.153  1.00  7.94           C  
ATOM    479  CG  GLN A  32      51.735  64.112  44.148  1.00  7.94           C  
ATOM    480  CD  GLN A  32      51.857  65.620  43.983  1.00  7.94           C  
ATOM    481  NE2 GLN A  32      52.551  66.097  42.975  1.00  7.94           N  
ATOM    482  OE1 GLN A  32      51.336  66.398  44.763  1.00  7.94           O  
ATOM    483  H   GLN A  32      48.606  64.972  44.905  1.00  7.94           H  
ATOM    484  HA  GLN A  32      49.324  64.998  42.824  1.00  7.94           H  
ATOM    485  HB1 GLN A  32      51.139  63.608  42.143  1.00  7.94           H  
ATOM    486  HB2 GLN A  32      50.758  62.385  43.341  1.00  7.94           H  
ATOM    487  HG1 GLN A  32      52.717  63.662  44.002  1.00  7.94           H  
ATOM    488  HG2 GLN A  32      51.421  63.884  45.167  1.00  7.94           H  
ATOM    489 1HE2 GLN A  32      53.006  65.479  42.330  1.00  7.94           H  
ATOM    490 2HE2 GLN A  32      52.630  67.096  42.928  1.00  7.94           H  
ATOM    491  N   ILE A  33      47.984  61.972  42.517  1.00  8.78           N  
ATOM    492  CA  ILE A  33      47.424  60.977  41.576  1.00  8.78           C  
ATOM    493  C   ILE A  33      46.481  61.565  40.513  1.00  8.78           C  
ATOM    494  O   ILE A  33      46.528  61.215  39.337  1.00  8.78           O  
ATOM    495  CB  ILE A  33      46.721  59.823  42.354  1.00  8.78           C  
ATOM    496  CG1 ILE A  33      47.591  59.161  43.449  1.00  8.78           C  
ATOM    497  CG2 ILE A  33      46.189  58.727  41.412  1.00  8.78           C  
ATOM    498  CD1 ILE A  33      48.959  58.635  42.992  1.00  8.78           C  
ATOM    499  H   ILE A  33      48.251  61.632  43.438  1.00  8.78           H  
ATOM    500  HA  ILE A  33      48.255  60.542  41.023  1.00  8.78           H  
ATOM    501  HB  ILE A  33      45.856  60.250  42.862  1.00  8.78           H  
ATOM    502 1HG1 ILE A  33      47.036  58.332  43.888  1.00  8.78           H  
ATOM    503 2HG1 ILE A  33      47.753  59.875  44.253  1.00  8.78           H  
ATOM    504 1HG2 ILE A  33      45.781  57.892  41.984  1.00  8.78           H  
ATOM    505 2HG2 ILE A  33      45.391  59.113  40.780  1.00  8.78           H  
ATOM    506 3HG2 ILE A  33      46.987  58.359  40.766  1.00  8.78           H  
ATOM    507  HD1 ILE A  33      49.469  58.179  43.840  1.00  8.78           H  
ATOM    508  HD2 ILE A  33      48.835  57.887  42.211  1.00  8.78           H  
ATOM    509  HD3 ILE A  33      49.575  59.453  42.620  1.00  8.78           H  
ATOM    510  N   ASN A  34      45.634  62.490  40.957  1.00  7.88           N  
ATOM    511  CA  ASN A  34      45.056  63.595  40.189  1.00  7.88           C  
ATOM    512  C   ASN A  34      44.434  64.553  41.229  1.00  7.88           C  
ATOM    513  O   ASN A  34      44.040  64.092  42.308  1.00  7.88           O  
ATOM    514  CB  ASN A  34      44.041  63.073  39.151  1.00  7.88           C  
ATOM    515  CG  ASN A  34      43.226  61.885  39.634  1.00  7.88           C  
ATOM    516  ND2 ASN A  34      43.593  60.690  39.247  1.00  7.88           N  
ATOM    517  OD1 ASN A  34      42.289  62.010  40.408  1.00  7.88           O  
ATOM    518  H   ASN A  34      45.608  62.617  41.957  1.00  7.88           H  
ATOM    519  HA  ASN A  34      45.865  64.113  39.672  1.00  7.88           H  
ATOM    520  HB1 ASN A  34      44.583  62.771  38.256  1.00  7.88           H  
ATOM    521  HB2 ASN A  34      43.351  63.863  38.858  1.00  7.88           H  
ATOM    522 1HD2 ASN A  34      44.479  60.596  38.764  1.00  7.88           H  
ATOM    523 2HD2 ASN A  34      43.069  59.899  39.567  1.00  7.88           H  
ATOM    524  N   PRO A  35      44.397  65.873  40.961  1.00  7.69           N  
ATOM    525  CA  PRO A  35      44.499  66.923  41.983  1.00  7.69           C  
ATOM    526  C   PRO A  35      43.218  67.232  42.791  1.00  7.69           C  
ATOM    527  O   PRO A  35      42.794  68.382  42.896  1.00  7.69           O  
ATOM    528  CB  PRO A  35      45.058  68.146  41.223  1.00  7.69           C  
ATOM    529  CG  PRO A  35      44.483  67.968  39.824  1.00  7.69           C  
ATOM    530  CD  PRO A  35      44.591  66.459  39.639  1.00  7.69           C  
ATOM    531  HA  PRO A  35      45.251  66.620  42.707  1.00  7.69           H  
ATOM    532  HB1 PRO A  35      44.777  69.104  41.658  1.00  7.69           H  
ATOM    533  HB2 PRO A  35      46.144  68.068  41.175  1.00  7.69           H  
ATOM    534  HG1 PRO A  35      43.435  68.274  39.811  1.00  7.69           H  
ATOM    535  HG2 PRO A  35      45.058  68.515  39.077  1.00  7.69           H  
ATOM    536  HD1 PRO A  35      43.836  66.115  38.933  1.00  7.69           H  
ATOM    537  HD2 PRO A  35      45.590  66.221  39.269  1.00  7.69           H  
ATOM    538  N   LYS A  36      42.585  66.202  43.366  1.00  6.91           N  
ATOM    539  CA  LYS A  36      41.372  66.311  44.178  1.00  6.91           C  
ATOM    540  C   LYS A  36      41.288  65.209  45.209  1.00  6.91           C  
ATOM    541  O   LYS A  36      41.677  64.076  44.909  1.00  6.91           O  
ATOM    542  CB  LYS A  36      40.093  66.429  43.314  1.00  6.91           C  
ATOM    543  CG  LYS A  36      39.404  65.113  42.902  1.00  6.91           C  
ATOM    544  CD  LYS A  36      40.142  64.308  41.825  1.00  6.91           C  
ATOM    545  CE  LYS A  36      39.894  62.805  42.021  1.00  6.91           C  
ATOM    546  NZ  LYS A  36      40.961  62.197  42.848  1.00  6.91           N1+
ATOM    547  H   LYS A  36      43.030  65.294  43.314  1.00  6.91           H  
ATOM    548  HA  LYS A  36      41.467  67.247  44.729  1.00  6.91           H  
ATOM    549  HB1 LYS A  36      40.301  67.025  42.424  1.00  6.91           H  
ATOM    550  HB2 LYS A  36      39.366  66.991  43.902  1.00  6.91           H  
ATOM    551  HG1 LYS A  36      38.416  65.361  42.513  1.00  6.91           H  
ATOM    552  HG2 LYS A  36      39.240  64.505  43.790  1.00  6.91           H  
ATOM    553  HD1 LYS A  36      41.214  64.502  41.836  1.00  6.91           H  
ATOM    554  HD2 LYS A  36      39.760  64.604  40.846  1.00  6.91           H  
ATOM    555  HE1 LYS A  36      39.892  62.322  41.040  1.00  6.91           H  
ATOM    556  HE2 LYS A  36      38.911  62.656  42.477  1.00  6.91           H  
ATOM    557  HZ1 LYS A  36      40.737  61.227  43.055  1.00  6.91           H  
ATOM    558  HZ2 LYS A  36      41.811  62.187  42.291  1.00  6.91           H  
ATOM    559  HZ3 LYS A  36      41.121  62.734  43.700  1.00  6.91           H  
ATOM    560  N   LYS A  37      40.774  65.574  46.390  1.00  4.92           N  
ATOM    561  CA  LYS A  37      40.953  64.906  47.681  1.00  4.92           C  
ATOM    562  C   LYS A  37      41.207  63.400  47.555  1.00  4.92           C  
ATOM    563  O   LYS A  37      40.296  62.667  47.167  1.00  4.92           O  
ATOM    564  CB  LYS A  37      39.720  65.205  48.575  1.00  4.92           C  
ATOM    565  CG  LYS A  37      39.839  64.808  50.059  1.00  4.92           C  
ATOM    566  CD  LYS A  37      40.966  65.514  50.838  1.00  4.92           C  
ATOM    567  CE  LYS A  37      41.088  65.008  52.287  1.00  4.92           C  
ATOM    568  NZ  LYS A  37      42.068  63.900  52.422  1.00  4.92           N1+
ATOM    569  H   LYS A  37      40.478  66.539  46.460  1.00  4.92           H  
ATOM    570  HA  LYS A  37      41.805  65.370  48.140  1.00  4.92           H  
ATOM    571  HB1 LYS A  37      38.854  64.691  48.155  1.00  4.92           H  
ATOM    572  HB2 LYS A  37      39.493  66.267  48.541  1.00  4.92           H  
ATOM    573  HG1 LYS A  37      39.955  63.734  50.116  1.00  4.92           H  
ATOM    574  HG2 LYS A  37      38.893  65.048  50.541  1.00  4.92           H  
ATOM    575  HD1 LYS A  37      40.738  66.579  50.862  1.00  4.92           H  
ATOM    576  HD2 LYS A  37      41.921  65.393  50.334  1.00  4.92           H  
ATOM    577  HE1 LYS A  37      40.101  64.689  52.633  1.00  4.92           H  
ATOM    578  HE2 LYS A  37      41.409  65.843  52.914  1.00  4.92           H  
ATOM    579  HZ1 LYS A  37      42.118  63.545  53.368  1.00  4.92           H  
ATOM    580  HZ2 LYS A  37      41.840  63.131  51.795  1.00  4.92           H  
ATOM    581  HZ3 LYS A  37      43.005  64.213  52.176  1.00  4.92           H  
ATOM    582  N   PRO A  38      42.401  62.917  47.922  1.00  3.76           N  
ATOM    583  CA  PRO A  38      42.509  61.522  48.261  1.00  3.76           C  
ATOM    584  C   PRO A  38      41.637  61.262  49.477  1.00  3.76           C  
ATOM    585  O   PRO A  38      41.614  62.062  50.423  1.00  3.76           O  
ATOM    586  CB  PRO A  38      43.943  61.277  48.733  1.00  3.76           C  
ATOM    587  CG  PRO A  38      44.374  62.652  49.237  1.00  3.76           C  
ATOM    588  CD  PRO A  38      43.588  63.627  48.363  1.00  3.76           C  
ATOM    589  HA  PRO A  38      42.234  60.873  47.431  1.00  3.76           H  
ATOM    590  HB1 PRO A  38      44.003  60.535  49.532  1.00  3.76           H  
ATOM    591  HB2 PRO A  38      44.540  60.929  47.902  1.00  3.76           H  
ATOM    592  HG1 PRO A  38      44.027  62.778  50.259  1.00  3.76           H  
ATOM    593  HG2 PRO A  38      45.453  62.802  49.186  1.00  3.76           H  
ATOM    594  HD1 PRO A  38      43.358  64.502  48.962  1.00  3.76           H  
ATOM    595  HD2 PRO A  38      44.178  63.919  47.500  1.00  3.76           H  
ATOM    596  N   MET A  39      41.026  60.099  49.529  1.00  2.95           N  
ATOM    597  CA  MET A  39      40.356  59.630  50.733  1.00  2.95           C  
ATOM    598  C   MET A  39      40.735  58.170  51.010  1.00  2.95           C  
ATOM    599  O   MET A  39      39.923  57.376  51.477  1.00  2.95           O  
ATOM    600  CB  MET A  39      38.830  59.813  50.626  1.00  2.95           C  
ATOM    601  CG  MET A  39      38.404  61.274  50.419  1.00  2.95           C  
ATOM    602  SD  MET A  39      36.620  61.558  50.272  1.00  2.95           S  
ATOM    603  CE  MET A  39      36.034  61.028  51.905  1.00  2.95           C  
ATOM    604  H   MET A  39      41.130  59.467  48.748  1.00  2.95           H  
ATOM    605  HA  MET A  39      40.702  60.191  51.600  1.00  2.95           H  
ATOM    606  HB1 MET A  39      38.373  59.460  51.548  1.00  2.95           H  
ATOM    607  HB2 MET A  39      38.443  59.209  49.807  1.00  2.95           H  
ATOM    608  HG1 MET A  39      38.863  61.640  49.502  1.00  2.95           H  
ATOM    609  HG2 MET A  39      38.785  61.867  51.250  1.00  2.95           H  
ATOM    610  HE1 MET A  39      34.973  61.257  51.997  1.00  2.95           H  
ATOM    611  HE2 MET A  39      36.174  59.953  52.019  1.00  2.95           H  
ATOM    612  HE3 MET A  39      36.585  61.554  52.684  1.00  2.95           H  
ATOM    613  N   SER A  40      41.972  57.816  50.662  1.00  2.29           N  
ATOM    614  CA  SER A  40      42.489  56.479  50.865  1.00  2.29           C  
ATOM    615  C   SER A  40      43.968  56.452  51.263  1.00  2.29           C  
ATOM    616  O   SER A  40      44.803  57.329  50.979  1.00  2.29           O  
ATOM    617  CB  SER A  40      42.303  55.630  49.607  1.00  2.29           C  
ATOM    618  OG  SER A  40      43.158  56.039  48.561  1.00  2.29           O  
ATOM    619  H   SER A  40      42.603  58.484  50.248  1.00  2.29           H  
ATOM    620  HA  SER A  40      41.937  55.997  51.671  1.00  2.29           H  
ATOM    621  HB1 SER A  40      41.272  55.707  49.271  1.00  2.29           H  
ATOM    622  HB2 SER A  40      42.534  54.595  49.846  1.00  2.29           H  
ATOM    623  HG  SER A  40      42.614  56.093  47.746  1.00  2.29           H  
ATOM    624  N   CYS A  41      44.297  55.325  51.859  1.00  2.38           N  
ATOM    625  CA  CYS A  41      45.648  54.856  51.966  1.00  2.38           C  
ATOM    626  C   CYS A  41      45.822  53.612  51.115  1.00  2.38           C  
ATOM    627  O   CYS A  41      45.131  52.605  51.326  1.00  2.38           O  
ATOM    628  CB  CYS A  41      45.950  54.505  53.432  1.00  2.38           C  
ATOM    629  SG  CYS A  41      45.608  55.755  54.693  1.00  2.38           S  
ATOM    630  H   CYS A  41      43.564  54.707  52.190  1.00  2.38           H  
ATOM    631  HA  CYS A  41      46.356  55.615  51.635  1.00  2.38           H  
ATOM    632  HB1 CYS A  41      47.003  54.258  53.491  1.00  2.38           H  
ATOM    633  HB2 CYS A  41      45.376  53.623  53.704  1.00  2.38           H  
ATOM    634  N   ARG A  42      46.787  53.669  50.199  1.00  2.09           N  
ATOM    635  CA  ARG A  42      47.284  52.505  49.476  1.00  2.09           C  
ATOM    636  C   ARG A  42      48.508  51.935  50.172  1.00  2.09           C  
ATOM    637  O   ARG A  42      49.426  52.634  50.623  1.00  2.09           O  
ATOM    638  CB  ARG A  42      47.511  52.849  47.998  1.00  2.09           C  
ATOM    639  CG  ARG A  42      47.892  51.626  47.149  1.00  2.09           C  
ATOM    640  CD  ARG A  42      47.876  51.938  45.647  1.00  2.09           C  
ATOM    641  NE  ARG A  42      48.754  53.078  45.306  1.00  2.09           N  
ATOM    642  CZ  ARG A  42      48.438  54.127  44.576  1.00  2.09           C  
ATOM    643  NH1 ARG A  42      49.302  55.093  44.402  1.00  2.09           N1+
ATOM    644  NH2 ARG A  42      47.266  54.279  44.023  1.00  2.09           N  
ATOM    645  H   ARG A  42      47.279  54.552  50.094  1.00  2.09           H  
ATOM    646  HA  ARG A  42      46.498  51.750  49.496  1.00  2.09           H  
ATOM    647  HB1 ARG A  42      48.277  53.623  47.916  1.00  2.09           H  
ATOM    648  HB2 ARG A  42      46.575  53.227  47.591  1.00  2.09           H  
ATOM    649  HG1 ARG A  42      47.179  50.822  47.337  1.00  2.09           H  
ATOM    650  HG2 ARG A  42      48.882  51.287  47.435  1.00  2.09           H  
ATOM    651  HD1 ARG A  42      46.842  52.140  45.360  1.00  2.09           H  
ATOM    652  HD2 ARG A  42      48.199  51.049  45.101  1.00  2.09           H  
ATOM    653  HE  ARG A  42      49.690  53.073  45.666  1.00  2.09           H  
ATOM    654 1HH1 ARG A  42      50.215  55.096  44.857  1.00  2.09           H  
ATOM    655 2HH1 ARG A  42      49.052  55.881  43.838  1.00  2.09           H  
ATOM    656 1HH2 ARG A  42      46.539  53.551  44.082  1.00  2.09           H  
ATOM    657 2HH2 ARG A  42      46.968  55.108  43.551  1.00  2.09           H  
ATOM    658  N   LYS A  43      48.503  50.616  50.189  1.00  2.23           N  
ATOM    659  CA  LYS A  43      49.581  49.666  50.427  1.00  2.23           C  
ATOM    660  C   LYS A  43      49.752  48.924  49.106  1.00  2.23           C  
ATOM    661  O   LYS A  43      48.779  48.497  48.497  1.00  2.23           O  
ATOM    662  CB  LYS A  43      49.181  48.791  51.631  1.00  2.23           C  
ATOM    663  CG  LYS A  43      49.681  47.334  51.624  1.00  2.23           C  
ATOM    664  CD  LYS A  43      49.050  46.562  52.799  1.00  2.23           C  
ATOM    665  CE  LYS A  43      48.804  45.095  52.437  1.00  2.23           C  
ATOM    666  NZ  LYS A  43      47.756  44.515  53.308  1.00  2.23           N1+
ATOM    667  H   LYS A  43      47.629  50.206  49.863  1.00  2.23           H  
ATOM    668  HA  LYS A  43      50.511  50.191  50.651  1.00  2.23           H  
ATOM    669  HB1 LYS A  43      48.092  48.756  51.682  1.00  2.23           H  
ATOM    670  HB2 LYS A  43      49.525  49.274  52.546  1.00  2.23           H  
ATOM    671  HG1 LYS A  43      50.770  47.306  51.696  1.00  2.23           H  
ATOM    672  HG2 LYS A  43      49.378  46.859  50.690  1.00  2.23           H  
ATOM    673  HD1 LYS A  43      48.093  47.022  53.052  1.00  2.23           H  
ATOM    674  HD2 LYS A  43      49.697  46.633  53.675  1.00  2.23           H  
ATOM    675  HE1 LYS A  43      49.742  44.538  52.524  1.00  2.23           H  
ATOM    676  HE2 LYS A  43      48.472  45.038  51.398  1.00  2.23           H  
ATOM    677  HZ1 LYS A  43      46.895  45.045  53.259  1.00  2.23           H  
ATOM    678  HZ2 LYS A  43      47.529  43.560  53.034  1.00  2.23           H  
ATOM    679  HZ3 LYS A  43      48.076  44.487  54.275  1.00  2.23           H  
ATOM    680  N   ILE A  44      51.001  48.814  48.691  1.00  2.47           N  
ATOM    681  CA  ILE A  44      51.550  48.148  47.516  1.00  2.47           C  
ATOM    682  C   ILE A  44      52.665  47.267  48.056  1.00  2.47           C  
ATOM    683  O   ILE A  44      53.520  47.756  48.806  1.00  2.47           O  
ATOM    684  CB  ILE A  44      52.205  49.174  46.549  1.00  2.47           C  
ATOM    685  CG1 ILE A  44      51.208  50.245  46.058  1.00  2.47           C  
ATOM    686  CG2 ILE A  44      52.934  48.456  45.403  1.00  2.47           C  
ATOM    687  CD1 ILE A  44      51.712  51.143  44.918  1.00  2.47           C  
ATOM    688  H   ILE A  44      51.705  49.279  49.256  1.00  2.47           H  
ATOM    689  HA  ILE A  44      50.797  47.551  47.000  1.00  2.47           H  
ATOM    690  HB  ILE A  44      52.978  49.705  47.097  1.00  2.47           H  
ATOM    691 1HG1 ILE A  44      50.982  50.889  46.904  1.00  2.47           H  
ATOM    692 2HG1 ILE A  44      50.290  49.754  45.747  1.00  2.47           H  
ATOM    693 1HG2 ILE A  44      53.431  49.155  44.735  1.00  2.47           H  
ATOM    694 2HG2 ILE A  44      53.719  47.809  45.790  1.00  2.47           H  
ATOM    695 3HG2 ILE A  44      52.234  47.853  44.837  1.00  2.47           H  
ATOM    696  HD1 ILE A  44      52.650  51.618  45.195  1.00  2.47           H  
ATOM    697  HD2 ILE A  44      51.851  50.568  44.005  1.00  2.47           H  
ATOM    698  HD3 ILE A  44      50.984  51.919  44.708  1.00  2.47           H  
ATOM    699  N   ASP A  45      52.656  45.999  47.683  1.00  2.52           N  
ATOM    700  CA  ASP A  45      53.544  44.971  48.208  1.00  2.52           C  
ATOM    701  C   ASP A  45      53.865  44.029  47.059  1.00  2.52           C  
ATOM    702  O   ASP A  45      53.014  43.244  46.622  1.00  2.52           O  
ATOM    703  CB  ASP A  45      52.775  44.341  49.388  1.00  2.52           C  
ATOM    704  CG  ASP A  45      53.439  43.202  50.154  1.00  2.52           C  
ATOM    705  OD1 ASP A  45      54.350  42.517  49.639  1.00  2.52           O  
ATOM    706  OD2 ASP A  45      52.882  42.851  51.220  1.00  2.52           O1-
ATOM    707  H   ASP A  45      51.896  45.670  47.106  1.00  2.52           H  
ATOM    708  HA  ASP A  45      54.472  45.407  48.579  1.00  2.52           H  
ATOM    709  HB1 ASP A  45      51.816  43.972  49.025  1.00  2.52           H  
ATOM    710  HB2 ASP A  45      52.557  45.132  50.107  1.00  2.52           H  
ATOM    711  N   GLU A  46      55.060  44.228  46.499  1.00  2.54           N  
ATOM    712  CA  GLU A  46      55.538  43.554  45.291  1.00  2.54           C  
ATOM    713  C   GLU A  46      56.557  42.515  45.722  1.00  2.54           C  
ATOM    714  O   GLU A  46      57.677  42.883  46.105  1.00  2.54           O  
ATOM    715  CB  GLU A  46      56.120  44.564  44.280  1.00  2.54           C  
ATOM    716  CG  GLU A  46      55.161  45.689  43.851  1.00  2.54           C  
ATOM    717  CD  GLU A  46      53.836  45.219  43.223  1.00  2.54           C  
ATOM    718  OE1 GLU A  46      53.760  44.055  42.770  1.00  2.54           O  
ATOM    719  OE2 GLU A  46      52.876  46.027  43.188  1.00  2.54           O1-
ATOM    720  H   GLU A  46      55.689  44.895  46.941  1.00  2.54           H  
ATOM    721  HA  GLU A  46      54.708  43.039  44.803  1.00  2.54           H  
ATOM    722  HB1 GLU A  46      56.444  44.015  43.393  1.00  2.54           H  
ATOM    723  HB2 GLU A  46      57.005  45.031  44.717  1.00  2.54           H  
ATOM    724  HG1 GLU A  46      55.679  46.323  43.130  1.00  2.54           H  
ATOM    725  HG2 GLU A  46      54.946  46.305  44.722  1.00  2.54           H  
ATOM    726  N   THR A  47      56.159  41.228  45.704  1.00  3.09           N  
ATOM    727  CA  THR A  47      57.117  40.167  46.046  1.00  3.09           C  
ATOM    728  C   THR A  47      57.508  39.307  44.859  1.00  3.09           C  
ATOM    729  O   THR A  47      56.687  38.637  44.244  1.00  3.09           O  
ATOM    730  CB  THR A  47      56.851  39.361  47.343  1.00  3.09           C  
ATOM    731  CG2 THR A  47      55.542  39.670  48.051  1.00  3.09           C  
ATOM    732  OG1 THR A  47      56.918  37.955  47.183  1.00  3.09           O  
ATOM    733  H   THR A  47      55.202  40.986  45.468  1.00  3.09           H  
ATOM    734  HA  THR A  47      58.040  40.664  46.304  1.00  3.09           H  
ATOM    735  HB  THR A  47      57.656  39.620  48.027  1.00  3.09           H  
ATOM    736  HG1 THR A  47      57.786  37.747  46.787  1.00  3.09           H  
ATOM    737 1HG2 THR A  47      55.467  39.086  48.967  1.00  3.09           H  
ATOM    738 2HG2 THR A  47      55.525  40.727  48.313  1.00  3.09           H  
ATOM    739 3HG2 THR A  47      54.702  39.448  47.404  1.00  3.09           H  
ATOM    740  N   VAL A  48      58.809  39.257  44.586  1.00  4.01           N  
ATOM    741  CA  VAL A  48      59.431  38.113  43.910  1.00  4.01           C  
ATOM    742  C   VAL A  48      59.671  36.989  44.916  1.00  4.01           C  
ATOM    743  O   VAL A  48      59.267  37.094  46.080  1.00  4.01           O  
ATOM    744  CB  VAL A  48      60.724  38.533  43.170  1.00  4.01           C  
ATOM    745  CG1 VAL A  48      60.484  39.707  42.211  1.00  4.01           C  
ATOM    746  CG2 VAL A  48      61.863  38.934  44.113  1.00  4.01           C  
ATOM    747  H   VAL A  48      59.411  39.860  45.136  1.00  4.01           H  
ATOM    748  HA  VAL A  48      58.737  37.733  43.170  1.00  4.01           H  
ATOM    749  HB  VAL A  48      61.065  37.684  42.575  1.00  4.01           H  
ATOM    750 1HG1 VAL A  48      61.374  39.882  41.610  1.00  4.01           H  
ATOM    751 2HG1 VAL A  48      59.656  39.482  41.539  1.00  4.01           H  
ATOM    752 3HG1 VAL A  48      60.246  40.615  42.765  1.00  4.01           H  
ATOM    753 1HG2 VAL A  48      62.746  39.200  43.533  1.00  4.01           H  
ATOM    754 2HG2 VAL A  48      61.558  39.801  44.696  1.00  4.01           H  
ATOM    755 3HG2 VAL A  48      62.126  38.115  44.779  1.00  4.01           H  
ATOM    756  N   GLU A  49      60.330  35.908  44.486  1.00  4.76           N  
ATOM    757  CA  GLU A  49      60.382  34.628  45.208  1.00  4.76           C  
ATOM    758  C   GLU A  49      60.713  34.743  46.705  1.00  4.76           C  
ATOM    759  O   GLU A  49      60.027  34.133  47.526  1.00  4.76           O  
ATOM    760  CB  GLU A  49      61.275  33.645  44.449  1.00  4.76           C  
ATOM    761  CG  GLU A  49      60.983  32.206  44.892  1.00  4.76           C  
ATOM    762  CD  GLU A  49      61.544  31.163  43.924  1.00  4.76           C  
ATOM    763  OE1 GLU A  49      61.583  31.403  42.694  1.00  4.76           O  
ATOM    764  OE2 GLU A  49      61.839  30.027  44.357  1.00  4.76           O1-
ATOM    765  H   GLU A  49      60.670  35.909  43.535  1.00  4.76           H  
ATOM    766  HA  GLU A  49      59.377  34.232  45.148  1.00  4.76           H  
ATOM    767  HB1 GLU A  49      62.327  33.886  44.611  1.00  4.76           H  
ATOM    768  HB2 GLU A  49      61.051  33.749  43.386  1.00  4.76           H  
ATOM    769  HG1 GLU A  49      59.902  32.060  44.952  1.00  4.76           H  
ATOM    770  HG2 GLU A  49      61.398  32.052  45.889  1.00  4.76           H  
ATOM    771  N   GLY A  50      61.641  35.636  47.056  1.00  5.62           N  
ATOM    772  CA  GLY A  50      61.932  36.007  48.440  1.00  5.62           C  
ATOM    773  C   GLY A  50      62.476  37.416  48.605  1.00  5.62           C  
ATOM    774  O   GLY A  50      63.344  37.645  49.437  1.00  5.62           O  
ATOM    775  H   GLY A  50      62.134  36.117  46.321  1.00  5.62           H  
ATOM    776  HA1 GLY A  50      62.663  35.309  48.850  1.00  5.62           H  
ATOM    777  HA2 GLY A  50      61.020  35.938  49.032  1.00  5.62           H  
ATOM    778  N   MET A  51      61.952  38.365  47.822  1.00  4.76           N  
ATOM    779  CA  MET A  51      62.169  39.784  48.086  1.00  4.76           C  
ATOM    780  C   MET A  51      60.881  40.565  47.927  1.00  4.76           C  
ATOM    781  O   MET A  51      60.259  40.503  46.875  1.00  4.76           O  
ATOM    782  CB  MET A  51      63.324  40.360  47.249  1.00  4.76           C  
ATOM    783  CG  MET A  51      63.574  41.838  47.585  1.00  4.76           C  
ATOM    784  SD  MET A  51      64.931  42.617  46.674  1.00  4.76           S  
ATOM    785  CE  MET A  51      64.738  44.312  47.296  1.00  4.76           C  
ATOM    786  H   MET A  51      61.211  38.112  47.181  1.00  4.76           H  
ATOM    787  HA  MET A  51      62.467  39.890  49.131  1.00  4.76           H  
ATOM    788  HB1 MET A  51      63.108  40.282  46.187  1.00  4.76           H  
ATOM    789  HB2 MET A  51      64.236  39.798  47.454  1.00  4.76           H  
ATOM    790  HG1 MET A  51      63.781  41.925  48.652  1.00  4.76           H  
ATOM    791  HG2 MET A  51      62.670  42.406  47.368  1.00  4.76           H  
ATOM    792  HE1 MET A  51      65.496  44.953  46.846  1.00  4.76           H  
ATOM    793  HE2 MET A  51      63.749  44.690  47.033  1.00  4.76           H  
ATOM    794  HE3 MET A  51      64.854  44.322  48.379  1.00  4.76           H  
ATOM    795  N   THR A  52      60.539  41.316  48.975  1.00  3.56           N  
ATOM    796  CA  THR A  52      59.442  42.272  48.988  1.00  3.56           C  
ATOM    797  C   THR A  52      59.991  43.693  48.899  1.00  3.56           C  
ATOM    798  O   THR A  52      60.905  44.072  49.631  1.00  3.56           O  
ATOM    799  CB  THR A  52      58.579  42.112  50.249  1.00  3.56           C  
ATOM    800  CG2 THR A  52      57.524  43.199  50.437  1.00  3.56           C  
ATOM    801  OG1 THR A  52      57.870  40.901  50.175  1.00  3.56           O  
ATOM    802  H   THR A  52      61.113  41.287  49.806  1.00  3.56           H  
ATOM    803  HA  THR A  52      58.794  42.104  48.129  1.00  3.56           H  
ATOM    804  HB  THR A  52      59.221  42.097  51.132  1.00  3.56           H  
ATOM    805  HG1 THR A  52      56.957  41.129  50.390  1.00  3.56           H  
ATOM    806 1HG2 THR A  52      56.872  42.954  51.276  1.00  3.56           H  
ATOM    807 2HG2 THR A  52      58.014  44.145  50.657  1.00  3.56           H  
ATOM    808 3HG2 THR A  52      56.919  43.298  49.533  1.00  3.56           H  
ATOM    809  N   THR A  53      59.363  44.488  48.041  1.00  2.91           N  
ATOM    810  CA  THR A  53      59.419  45.952  48.123  1.00  2.91           C  
ATOM    811  C   THR A  53      58.045  46.451  48.489  1.00  2.91           C  
ATOM    812  O   THR A  53      57.053  45.885  48.016  1.00  2.91           O  
ATOM    813  CB  THR A  53      59.873  46.547  46.779  1.00  2.91           C  
ATOM    814  CG2 THR A  53      60.190  48.040  46.841  1.00  2.91           C  
ATOM    815  OG1 THR A  53      61.056  45.898  46.361  1.00  2.91           O  
ATOM    816  H   THR A  53      58.623  44.090  47.463  1.00  2.91           H  
ATOM    817  HA  THR A  53      60.121  46.273  48.892  1.00  2.91           H  
ATOM    818  HB  THR A  53      59.100  46.374  46.031  1.00  2.91           H  
ATOM    819  HG1 THR A  53      60.863  44.958  46.359  1.00  2.91           H  
ATOM    820 1HG2 THR A  53      60.979  48.217  47.568  1.00  2.91           H  
ATOM    821 2HG2 THR A  53      60.529  48.377  45.862  1.00  2.91           H  
ATOM    822 3HG2 THR A  53      59.303  48.609  47.112  1.00  2.91           H  
ATOM    823  N   VAL A  54      57.974  47.495  49.313  1.00  2.78           N  
ATOM    824  CA  VAL A  54      56.667  48.074  49.675  1.00  2.78           C  
ATOM    825  C   VAL A  54      56.691  49.561  49.402  1.00  2.78           C  
ATOM    826  O   VAL A  54      57.689  50.260  49.613  1.00  2.78           O  
ATOM    827  CB  VAL A  54      56.286  47.702  51.121  1.00  2.78           C  
ATOM    828  CG1 VAL A  54      55.304  48.649  51.814  1.00  2.78           C  
ATOM    829  CG2 VAL A  54      55.626  46.314  51.103  1.00  2.78           C  
ATOM    830  H   VAL A  54      58.820  47.935  49.663  1.00  2.78           H  
ATOM    831  HA  VAL A  54      55.902  47.661  49.023  1.00  2.78           H  
ATOM    832  HB  VAL A  54      57.196  47.670  51.722  1.00  2.78           H  
ATOM    833 1HG1 VAL A  54      55.101  48.261  52.810  1.00  2.78           H  
ATOM    834 2HG1 VAL A  54      55.758  49.634  51.923  1.00  2.78           H  
ATOM    835 3HG1 VAL A  54      54.379  48.719  51.246  1.00  2.78           H  
ATOM    836 1HG2 VAL A  54      55.483  45.944  52.114  1.00  2.78           H  
ATOM    837 2HG2 VAL A  54      54.655  46.373  50.622  1.00  2.78           H  
ATOM    838 3HG2 VAL A  54      56.243  45.609  50.562  1.00  2.78           H  
ATOM    839  N   ILE A  55      55.542  50.013  48.925  1.00  2.72           N  
ATOM    840  CA  ILE A  55      55.220  51.417  48.738  1.00  2.72           C  
ATOM    841  C   ILE A  55      53.903  51.651  49.458  1.00  2.72           C  
ATOM    842  O   ILE A  55      52.974  50.857  49.350  1.00  2.72           O  
ATOM    843  CB  ILE A  55      55.135  51.837  47.251  1.00  2.72           C  
ATOM    844  CG1 ILE A  55      56.131  51.086  46.332  1.00  2.72           C  
ATOM    845  CG2 ILE A  55      55.346  53.355  47.172  1.00  2.72           C  
ATOM    846  CD1 ILE A  55      56.047  51.481  44.853  1.00  2.72           C  
ATOM    847  H   ILE A  55      54.795  49.336  48.799  1.00  2.72           H  
ATOM    848  HA  ILE A  55      56.005  52.000  49.201  1.00  2.72           H  
ATOM    849  HB  ILE A  55      54.132  51.616  46.895  1.00  2.72           H  
ATOM    850 1HG1 ILE A  55      55.930  50.017  46.382  1.00  2.72           H  
ATOM    851 2HG1 ILE A  55      57.146  51.260  46.687  1.00  2.72           H  
ATOM    852 1HG2 ILE A  55      55.086  53.736  46.187  1.00  2.72           H  
ATOM    853 2HG2 ILE A  55      54.740  53.891  47.898  1.00  2.72           H  
ATOM    854 3HG2 ILE A  55      56.390  53.599  47.360  1.00  2.72           H  
ATOM    855  HD1 ILE A  55      56.703  50.833  44.272  1.00  2.72           H  
ATOM    856  HD2 ILE A  55      55.026  51.361  44.490  1.00  2.72           H  
ATOM    857  HD3 ILE A  55      56.367  52.513  44.708  1.00  2.72           H  
ATOM    858  N   ARG A  56      53.770  52.751  50.188  1.00  2.45           N  
ATOM    859  CA  ARG A  56      52.492  53.143  50.795  1.00  2.45           C  
ATOM    860  C   ARG A  56      52.343  54.647  50.665  1.00  2.45           C  
ATOM    861  O   ARG A  56      53.331  55.372  50.718  1.00  2.45           O  
ATOM    862  CB  ARG A  56      52.404  52.658  52.264  1.00  2.45           C  
ATOM    863  CG  ARG A  56      52.912  51.232  52.582  1.00  2.45           C  
ATOM    864  CD  ARG A  56      52.621  50.840  54.042  1.00  2.45           C  
ATOM    865  NE  ARG A  56      53.253  49.557  54.449  1.00  2.45           N  
ATOM    866  CZ  ARG A  56      53.569  49.233  55.699  1.00  2.45           C  
ATOM    867  NH1 ARG A  56      54.341  48.219  55.990  1.00  2.45           N1+
ATOM    868  NH2 ARG A  56      53.132  49.943  56.697  1.00  2.45           N  
ATOM    869  H   ARG A  56      54.570  53.377  50.262  1.00  2.45           H  
ATOM    870  HA  ARG A  56      51.696  52.679  50.224  1.00  2.45           H  
ATOM    871  HB1 ARG A  56      51.360  52.692  52.536  1.00  2.45           H  
ATOM    872  HB2 ARG A  56      52.934  53.368  52.899  1.00  2.45           H  
ATOM    873  HG1 ARG A  56      53.986  51.190  52.421  1.00  2.45           H  
ATOM    874  HG2 ARG A  56      52.429  50.512  51.926  1.00  2.45           H  
ATOM    875  HD1 ARG A  56      51.544  50.773  54.186  1.00  2.45           H  
ATOM    876  HD2 ARG A  56      53.000  51.636  54.685  1.00  2.45           H  
ATOM    877  HE  ARG A  56      53.645  48.967  53.736  1.00  2.45           H  
ATOM    878 1HH1 ARG A  56      54.844  47.645  55.311  1.00  2.45           H  
ATOM    879 2HH1 ARG A  56      54.656  48.157  56.962  1.00  2.45           H  
ATOM    880 1HH2 ARG A  56      52.438  50.667  56.562  1.00  2.45           H  
ATOM    881 2HH2 ARG A  56      53.555  49.829  57.623  1.00  2.45           H  
ATOM    882  N   GLN A  57      51.138  55.104  50.365  1.00  2.70           N  
ATOM    883  CA  GLN A  57      50.879  56.464  49.881  1.00  2.70           C  
ATOM    884  C   GLN A  57      49.446  56.851  50.237  1.00  2.70           C  
ATOM    885  O   GLN A  57      48.626  55.966  50.476  1.00  2.70           O  
ATOM    886  CB  GLN A  57      51.082  56.516  48.344  1.00  2.70           C  
ATOM    887  CG  GLN A  57      52.495  56.118  47.867  1.00  2.70           C  
ATOM    888  CD  GLN A  57      52.698  56.220  46.361  1.00  2.70           C  
ATOM    889  NE2 GLN A  57      53.869  56.613  45.912  1.00  2.70           N  
ATOM    890  OE1 GLN A  57      51.805  55.923  45.565  1.00  2.70           O  
ATOM    891  H   GLN A  57      50.357  54.461  50.388  1.00  2.70           H  
ATOM    892  HA  GLN A  57      51.566  57.166  50.357  1.00  2.70           H  
ATOM    893  HB1 GLN A  57      50.882  57.533  48.008  1.00  2.70           H  
ATOM    894  HB2 GLN A  57      50.349  55.855  47.878  1.00  2.70           H  
ATOM    895  HG1 GLN A  57      52.698  55.082  48.125  1.00  2.70           H  
ATOM    896  HG2 GLN A  57      53.232  56.748  48.366  1.00  2.70           H  
ATOM    897 1HE2 GLN A  57      54.687  56.713  46.535  1.00  2.70           H  
ATOM    898 2HE2 GLN A  57      54.006  56.651  44.922  1.00  2.70           H  
ATOM    899  N   CYS A  58      49.117  58.138  50.230  1.00  2.57           N  
ATOM    900  CA  CYS A  58      47.724  58.525  50.014  1.00  2.57           C  
ATOM    901  C   CYS A  58      47.353  58.297  48.554  1.00  2.57           C  
ATOM    902  O   CYS A  58      48.219  58.380  47.683  1.00  2.57           O  
ATOM    903  CB  CYS A  58      47.594  60.024  50.313  1.00  2.57           C  
ATOM    904  SG  CYS A  58      48.187  60.567  51.933  1.00  2.57           S  
ATOM    905  H   CYS A  58      49.827  58.824  50.030  1.00  2.57           H  
ATOM    906  HA  CYS A  58      47.070  57.959  50.675  1.00  2.57           H  
ATOM    907  HB1 CYS A  58      46.550  60.315  50.205  1.00  2.57           H  
ATOM    908  HB2 CYS A  58      48.171  60.563  49.561  1.00  2.57           H  
ATOM    909  N   SER A  59      46.069  58.100  48.278  1.00  2.75           N  
ATOM    910  CA  SER A  59      45.646  57.768  46.912  1.00  2.75           C  
ATOM    911  C   SER A  59      44.208  58.197  46.627  1.00  2.75           C  
ATOM    912  O   SER A  59      43.494  58.724  47.483  1.00  2.75           O  
ATOM    913  CB  SER A  59      45.844  56.255  46.682  1.00  2.75           C  
ATOM    914  OG  SER A  59      45.694  55.499  47.868  1.00  2.75           O  
ATOM    915  H   SER A  59      45.418  57.947  49.041  1.00  2.75           H  
ATOM    916  HA  SER A  59      46.266  58.296  46.192  1.00  2.75           H  
ATOM    917  HB1 SER A  59      46.860  56.096  46.319  1.00  2.75           H  
ATOM    918  HB2 SER A  59      45.156  55.879  45.930  1.00  2.75           H  
ATOM    919  HG  SER A  59      44.791  55.636  48.216  1.00  2.75           H  
ATOM    920  N   ASN A  60      43.784  58.013  45.385  1.00  3.07           N  
ATOM    921  CA  ASN A  60      42.436  58.335  44.947  1.00  3.07           C  
ATOM    922  C   ASN A  60      41.369  57.524  45.729  1.00  3.07           C  
ATOM    923  O   ASN A  60      41.676  56.563  46.428  1.00  3.07           O  
ATOM    924  CB  ASN A  60      42.404  57.981  43.446  1.00  3.07           C  
ATOM    925  CG  ASN A  60      41.072  58.278  42.803  1.00  3.07           C  
ATOM    926  ND2 ASN A  60      40.454  57.323  42.148  1.00  3.07           N  
ATOM    927  OD1 ASN A  60      40.550  59.381  42.941  1.00  3.07           O  
ATOM    928  H   ASN A  60      44.329  57.399  44.794  1.00  3.07           H  
ATOM    929  HA  ASN A  60      42.246  59.399  45.086  1.00  3.07           H  
ATOM    930  HB1 ASN A  60      42.624  56.918  43.329  1.00  3.07           H  
ATOM    931  HB2 ASN A  60      43.173  58.540  42.913  1.00  3.07           H  
ATOM    932 1HD2 ASN A  60      40.856  56.383  42.102  1.00  3.07           H  
ATOM    933 2HD2 ASN A  60      39.607  57.549  41.659  1.00  3.07           H  
ATOM    934  N   VAL A  61      40.092  57.902  45.607  1.00  3.84           N  
ATOM    935  CA  VAL A  61      38.987  57.202  46.284  1.00  3.84           C  
ATOM    936  C   VAL A  61      38.655  55.850  45.647  1.00  3.84           C  
ATOM    937  O   VAL A  61      38.311  54.902  46.356  1.00  3.84           O  
ATOM    938  CB  VAL A  61      37.712  58.076  46.305  1.00  3.84           C  
ATOM    939  CG1 VAL A  61      36.686  57.544  47.315  1.00  3.84           C  
ATOM    940  CG2 VAL A  61      38.006  59.541  46.671  1.00  3.84           C  
ATOM    941  H   VAL A  61      39.867  58.692  45.014  1.00  3.84           H  
ATOM    942  HA  VAL A  61      39.284  57.009  47.316  1.00  3.84           H  
ATOM    943  HB  VAL A  61      37.254  58.070  45.314  1.00  3.84           H  
ATOM    944 1HG1 VAL A  61      35.797  58.175  47.316  1.00  3.84           H  
ATOM    945 2HG1 VAL A  61      36.382  56.534  47.047  1.00  3.84           H  
ATOM    946 3HG1 VAL A  61      37.111  57.536  48.317  1.00  3.84           H  
ATOM    947 1HG2 VAL A  61      37.073  60.083  46.825  1.00  3.84           H  
ATOM    948 2HG2 VAL A  61      38.594  59.588  47.584  1.00  3.84           H  
ATOM    949 3HG2 VAL A  61      38.551  60.033  45.868  1.00  3.84           H  
ATOM    950  N   VAL A  62      38.771  55.743  44.324  1.00  4.88           N  
ATOM    951  CA  VAL A  62      38.558  54.489  43.592  1.00  4.88           C  
ATOM    952  C   VAL A  62      39.908  53.824  43.358  1.00  4.88           C  
ATOM    953  O   VAL A  62      40.725  54.315  42.577  1.00  4.88           O  
ATOM    954  CB  VAL A  62      37.825  54.719  42.256  1.00  4.88           C  
ATOM    955  CG1 VAL A  62      37.599  53.402  41.503  1.00  4.88           C  
ATOM    956  CG2 VAL A  62      36.450  55.373  42.472  1.00  4.88           C  
ATOM    957  H   VAL A  62      39.106  56.541  43.808  1.00  4.88           H  
ATOM    958  HA  VAL A  62      37.938  53.815  44.186  1.00  4.88           H  
ATOM    959  HB  VAL A  62      38.414  55.386  41.624  1.00  4.88           H  
ATOM    960 1HG1 VAL A  62      37.034  53.587  40.588  1.00  4.88           H  
ATOM    961 2HG1 VAL A  62      38.554  52.959  41.222  1.00  4.88           H  
ATOM    962 3HG1 VAL A  62      37.047  52.697  42.126  1.00  4.88           H  
ATOM    963 1HG2 VAL A  62      35.951  55.507  41.515  1.00  4.88           H  
ATOM    964 2HG2 VAL A  62      35.836  54.742  43.113  1.00  4.88           H  
ATOM    965 3HG2 VAL A  62      36.560  56.347  42.939  1.00  4.88           H  
ATOM    966  N   GLU A  63      40.071  52.700  44.039  1.00  4.38           N  
ATOM    967  CA  GLU A  63      41.084  51.660  43.881  1.00  4.38           C  
ATOM    968  C   GLU A  63      40.358  50.340  44.195  1.00  4.38           C  
ATOM    969  O   GLU A  63      39.137  50.336  44.400  1.00  4.38           O  
ATOM    970  CB  GLU A  63      42.294  51.910  44.831  1.00  4.38           C  
ATOM    971  CG  GLU A  63      42.854  53.349  45.037  1.00  4.38           C  
ATOM    972  CD  GLU A  63      44.063  53.748  44.170  1.00  4.38           C  
ATOM    973  OE1 GLU A  63      44.925  52.875  43.916  1.00  4.38           O  
ATOM    974  OE2 GLU A  63      44.245  54.959  43.873  1.00  4.38           O1-
ATOM    975  H   GLU A  63      39.305  52.424  44.637  1.00  4.38           H  
ATOM    976  HA  GLU A  63      41.444  51.641  42.854  1.00  4.38           H  
ATOM    977  HB1 GLU A  63      43.099  51.239  44.536  1.00  4.38           H  
ATOM    978  HB2 GLU A  63      41.986  51.569  45.813  1.00  4.38           H  
ATOM    979  HG1 GLU A  63      43.190  53.405  46.075  1.00  4.38           H  
ATOM    980  HG2 GLU A  63      42.064  54.094  44.947  1.00  4.38           H  
ATOM    981  N   HIS A  64      41.072  49.227  44.308  1.00  4.26           N  
ATOM    982  CA  HIS A  64      40.500  47.962  44.785  1.00  4.26           C  
ATOM    983  C   HIS A  64      41.473  47.356  45.801  1.00  4.26           C  
ATOM    984  O   HIS A  64      42.667  47.667  45.763  1.00  4.26           O  
ATOM    985  CB  HIS A  64      40.296  46.987  43.609  1.00  4.26           C  
ATOM    986  CG  HIS A  64      39.357  47.464  42.526  1.00  4.26           C  
ATOM    987  CD2 HIS A  64      39.706  48.235  41.455  1.00  4.26           C  
ATOM    988  ND1 HIS A  64      38.003  47.138  42.422  1.00  4.26           N  
ATOM    989  CE1 HIS A  64      37.562  47.737  41.308  1.00  4.26           C  
ATOM    990  NE2 HIS A  64      38.561  48.403  40.705  1.00  4.26           N  
ATOM    991  H   HIS A  64      42.079  49.277  44.245  1.00  4.26           H  
ATOM    992  HA  HIS A  64      39.543  48.131  45.277  1.00  4.26           H  
ATOM    993  HB1 HIS A  64      39.905  46.047  44.000  1.00  4.26           H  
ATOM    994  HB2 HIS A  64      41.265  46.774  43.156  1.00  4.26           H  
ATOM    995  HD2 HIS A  64      40.689  48.630  41.250  1.00  4.26           H  
ATOM    996  HE1 HIS A  64      36.543  47.683  40.949  1.00  4.26           H  
ATOM    997  HE2 HIS A  64      38.478  48.945  39.858  1.00  4.26           H  
ATOM    998  N   ASP A  65      41.005  46.439  46.652  1.00  4.18           N  
ATOM    999  CA  ASP A  65      41.904  45.444  47.250  1.00  4.18           C  
ATOM   1000  C   ASP A  65      42.307  44.410  46.170  1.00  4.18           C  
ATOM   1001  O   ASP A  65      41.749  43.318  46.058  1.00  4.18           O  
ATOM   1002  CB  ASP A  65      41.342  44.802  48.536  1.00  4.18           C  
ATOM   1003  CG  ASP A  65      42.468  44.364  49.507  1.00  4.18           C  
ATOM   1004  OD1 ASP A  65      42.867  45.226  50.321  1.00  4.18           O  
ATOM   1005  OD2 ASP A  65      42.960  43.214  49.439  1.00  4.18           O1-
ATOM   1006  H   ASP A  65      40.022  46.225  46.649  1.00  4.18           H  
ATOM   1007  HA  ASP A  65      42.818  45.963  47.544  1.00  4.18           H  
ATOM   1008  HB1 ASP A  65      40.696  43.954  48.307  1.00  4.18           H  
ATOM   1009  HB2 ASP A  65      40.730  45.541  49.057  1.00  4.18           H  
ATOM   1010  N   GLY A  66      43.229  44.820  45.292  1.00  3.84           N  
ATOM   1011  CA  GLY A  66      43.877  43.986  44.272  1.00  3.84           C  
ATOM   1012  C   GLY A  66      44.821  42.966  44.893  1.00  3.84           C  
ATOM   1013  O   GLY A  66      46.043  43.068  44.761  1.00  3.84           O  
ATOM   1014  H   GLY A  66      43.604  45.748  45.451  1.00  3.84           H  
ATOM   1015  HA1 GLY A  66      44.446  44.622  43.594  1.00  3.84           H  
ATOM   1016  HA2 GLY A  66      43.113  43.458  43.704  1.00  3.84           H  
ATOM   1017  N   CYS A  67      44.264  42.051  45.679  1.00  3.45           N  
ATOM   1018  CA  CYS A  67      45.031  41.187  46.556  1.00  3.45           C  
ATOM   1019  C   CYS A  67      45.686  39.994  45.838  1.00  3.45           C  
ATOM   1020  O   CYS A  67      45.081  39.351  44.983  1.00  3.45           O  
ATOM   1021  CB  CYS A  67      44.118  40.711  47.692  1.00  3.45           C  
ATOM   1022  SG  CYS A  67      45.055  40.784  49.241  1.00  3.45           S  
ATOM   1023  H   CYS A  67      43.257  42.090  45.803  1.00  3.45           H  
ATOM   1024  HA  CYS A  67      45.822  41.801  46.985  1.00  3.45           H  
ATOM   1025  HB1 CYS A  67      43.759  39.698  47.496  1.00  3.45           H  
ATOM   1026  HB2 CYS A  67      43.253  41.375  47.789  1.00  3.45           H  
ATOM   1027  HG  CYS A  67      44.403  41.902  49.646  1.00  3.45           H  
ATOM   1028  N   ILE A  68      46.866  39.621  46.334  1.00  3.63           N  
ATOM   1029  CA  ILE A  68      47.512  38.304  46.205  1.00  3.63           C  
ATOM   1030  C   ILE A  68      47.552  37.654  44.800  1.00  3.63           C  
ATOM   1031  O   ILE A  68      47.302  36.461  44.636  1.00  3.63           O  
ATOM   1032  CB  ILE A  68      47.068  37.380  47.373  1.00  3.63           C  
ATOM   1033  CG1 ILE A  68      48.106  36.263  47.628  1.00  3.63           C  
ATOM   1034  CG2 ILE A  68      45.630  36.835  47.242  1.00  3.63           C  
ATOM   1035  CD1 ILE A  68      47.910  35.517  48.953  1.00  3.63           C  
ATOM   1036  H   ILE A  68      47.277  40.262  46.986  1.00  3.63           H  
ATOM   1037  HA  ILE A  68      48.561  38.519  46.390  1.00  3.63           H  
ATOM   1038  HB  ILE A  68      47.065  37.998  48.271  1.00  3.63           H  
ATOM   1039 1HG1 ILE A  68      49.100  36.708  47.645  1.00  3.63           H  
ATOM   1040 2HG1 ILE A  68      48.079  35.534  46.821  1.00  3.63           H  
ATOM   1041 1HG2 ILE A  68      45.325  36.343  48.164  1.00  3.63           H  
ATOM   1042 2HG2 ILE A  68      44.936  37.649  47.049  1.00  3.63           H  
ATOM   1043 3HG2 ILE A  68      45.565  36.127  46.420  1.00  3.63           H  
ATOM   1044  HD1 ILE A  68      48.735  34.820  49.102  1.00  3.63           H  
ATOM   1045  HD2 ILE A  68      47.894  36.226  49.781  1.00  3.63           H  
ATOM   1046  HD3 ILE A  68      46.981  34.948  48.937  1.00  3.63           H  
ATOM   1047  N   ASP A  69      47.966  38.434  43.799  1.00  4.95           N  
ATOM   1048  CA  ASP A  69      48.301  37.981  42.438  1.00  4.95           C  
ATOM   1049  C   ASP A  69      49.493  37.008  42.412  1.00  4.95           C  
ATOM   1050  O   ASP A  69      50.636  37.372  42.131  1.00  4.95           O  
ATOM   1051  CB  ASP A  69      48.503  39.203  41.527  1.00  4.95           C  
ATOM   1052  CG  ASP A  69      48.432  38.843  40.039  1.00  4.95           C  
ATOM   1053  OD1 ASP A  69      48.617  37.649  39.711  1.00  4.95           O  
ATOM   1054  OD2 ASP A  69      48.140  39.757  39.237  1.00  4.95           O1-
ATOM   1055  H   ASP A  69      48.185  39.399  44.007  1.00  4.95           H  
ATOM   1056  HA  ASP A  69      47.438  37.438  42.053  1.00  4.95           H  
ATOM   1057  HB1 ASP A  69      49.461  39.669  41.747  1.00  4.95           H  
ATOM   1058  HB2 ASP A  69      47.716  39.930  41.739  1.00  4.95           H  
ATOM   1059  N   ARG A  70      49.251  35.766  42.833  1.00  4.99           N  
ATOM   1060  CA  ARG A  70      50.229  34.677  42.940  1.00  4.99           C  
ATOM   1061  C   ARG A  70      50.541  34.159  41.554  1.00  4.99           C  
ATOM   1062  O   ARG A  70      50.090  33.070  41.196  1.00  4.99           O  
ATOM   1063  CB  ARG A  70      49.672  33.643  43.952  1.00  4.99           C  
ATOM   1064  CG  ARG A  70      50.726  32.748  44.634  1.00  4.99           C  
ATOM   1065  CD  ARG A  70      50.595  31.257  44.291  1.00  4.99           C  
ATOM   1066  NE  ARG A  70      50.947  31.035  42.885  1.00  4.99           N  
ATOM   1067  CZ  ARG A  70      51.360  29.944  42.278  1.00  4.99           C  
ATOM   1068  NH1 ARG A  70      51.809  30.080  41.072  1.00  4.99           N1+
ATOM   1069  NH2 ARG A  70      51.370  28.764  42.832  1.00  4.99           N  
ATOM   1070  H   ARG A  70      48.300  35.593  43.140  1.00  4.99           H  
ATOM   1071  HA  ARG A  70      51.151  35.107  43.333  1.00  4.99           H  
ATOM   1072  HB1 ARG A  70      48.894  33.040  43.480  1.00  4.99           H  
ATOM   1073  HB2 ARG A  70      49.179  34.200  44.751  1.00  4.99           H  
ATOM   1074  HG1 ARG A  70      50.606  32.848  45.712  1.00  4.99           H  
ATOM   1075  HG2 ARG A  70      51.730  33.092  44.382  1.00  4.99           H  
ATOM   1076  HD1 ARG A  70      49.571  30.929  44.476  1.00  4.99           H  
ATOM   1077  HD2 ARG A  70      51.270  30.689  44.934  1.00  4.99           H  
ATOM   1078  HE  ARG A  70      50.811  31.834  42.271  1.00  4.99           H  
ATOM   1079 1HH1 ARG A  70      51.948  31.029  40.726  1.00  4.99           H  
ATOM   1080 2HH1 ARG A  70      52.220  29.328  40.546  1.00  4.99           H  
ATOM   1081 1HH2 ARG A  70      51.014  28.669  43.764  1.00  4.99           H  
ATOM   1082 2HH2 ARG A  70      51.639  27.966  42.291  1.00  4.99           H  
ATOM   1083  N   VAL A  71      51.299  34.951  40.787  1.00  7.30           N  
ATOM   1084  CA  VAL A  71      51.634  34.673  39.390  1.00  7.30           C  
ATOM   1085  C   VAL A  71      52.094  33.235  39.249  1.00  7.30           C  
ATOM   1086  O   VAL A  71      52.663  32.622  40.163  1.00  7.30           O  
ATOM   1087  CB  VAL A  71      52.629  35.705  38.829  1.00  7.30           C  
ATOM   1088  CG1 VAL A  71      52.904  35.491  37.332  1.00  7.30           C  
ATOM   1089  CG2 VAL A  71      52.061  37.125  38.981  1.00  7.30           C  
ATOM   1090  H   VAL A  71      51.542  35.866  41.159  1.00  7.30           H  
ATOM   1091  HA  VAL A  71      50.706  34.780  38.826  1.00  7.30           H  
ATOM   1092  HB  VAL A  71      53.577  35.629  39.356  1.00  7.30           H  
ATOM   1093 1HG1 VAL A  71      53.560  36.282  36.968  1.00  7.30           H  
ATOM   1094 2HG1 VAL A  71      53.404  34.540  37.171  1.00  7.30           H  
ATOM   1095 3HG1 VAL A  71      51.969  35.529  36.773  1.00  7.30           H  
ATOM   1096 1HG2 VAL A  71      52.641  37.851  38.413  1.00  7.30           H  
ATOM   1097 2HG2 VAL A  71      51.032  37.162  38.622  1.00  7.30           H  
ATOM   1098 3HG2 VAL A  71      52.068  37.430  40.024  1.00  7.30           H  
ATOM   1099  N   GLY A  72      51.745  32.627  38.123  1.00  7.58           N  
ATOM   1100  CA  GLY A  72      51.899  31.195  37.955  1.00  7.58           C  
ATOM   1101  C   GLY A  72      53.317  30.673  38.223  1.00  7.58           C  
ATOM   1102  O   GLY A  72      53.484  29.612  38.830  1.00  7.58           O  
ATOM   1103  H   GLY A  72      51.218  33.152  37.440  1.00  7.58           H  
ATOM   1104  HA1 GLY A  72      51.648  30.941  36.925  1.00  7.58           H  
ATOM   1105  HA2 GLY A  72      51.193  30.676  38.601  1.00  7.58           H  
ATOM   1106  N   SER A  73      54.327  31.479  37.886  1.00  6.68           N  
ATOM   1107  CA  SER A  73      55.665  31.344  38.454  1.00  6.68           C  
ATOM   1108  C   SER A  73      55.780  32.039  39.803  1.00  6.68           C  
ATOM   1109  O   SER A  73      55.445  33.210  39.923  1.00  6.68           O  
ATOM   1110  CB  SER A  73      56.704  31.929  37.498  1.00  6.68           C  
ATOM   1111  OG  SER A  73      57.991  31.654  38.010  1.00  6.68           O  
ATOM   1112  H   SER A  73      54.090  32.359  37.455  1.00  6.68           H  
ATOM   1113  HA  SER A  73      55.894  30.284  38.573  1.00  6.68           H  
ATOM   1114  HB1 SER A  73      56.562  33.008  37.405  1.00  6.68           H  
ATOM   1115  HB2 SER A  73      56.600  31.464  36.517  1.00  6.68           H  
ATOM   1116  HG  SER A  73      58.644  31.920  37.355  1.00  6.68           H  
ATOM   1117  N   LYS A  74      56.358  31.326  40.779  1.00  4.72           N  
ATOM   1118  CA  LYS A  74      56.698  31.712  42.170  1.00  4.72           C  
ATOM   1119  C   LYS A  74      57.426  33.051  42.385  1.00  4.72           C  
ATOM   1120  O   LYS A  74      57.693  33.397  43.539  1.00  4.72           O  
ATOM   1121  CB  LYS A  74      57.415  30.510  42.830  1.00  4.72           C  
ATOM   1122  CG  LYS A  74      58.601  29.939  42.020  1.00  4.72           C  
ATOM   1123  CD  LYS A  74      59.207  28.699  42.696  1.00  4.72           C  
ATOM   1124  CE  LYS A  74      60.349  28.066  41.879  1.00  4.72           C  
ATOM   1125  NZ  LYS A  74      61.612  28.832  41.995  1.00  4.72           N1+
ATOM   1126  H   LYS A  74      56.625  30.390  40.508  1.00  4.72           H  
ATOM   1127  HA  LYS A  74      55.750  31.849  42.690  1.00  4.72           H  
ATOM   1128  HB1 LYS A  74      56.680  29.712  42.959  1.00  4.72           H  
ATOM   1129  HB2 LYS A  74      57.767  30.792  43.824  1.00  4.72           H  
ATOM   1130  HG1 LYS A  74      59.350  30.715  41.898  1.00  4.72           H  
ATOM   1131  HG2 LYS A  74      58.263  29.638  41.030  1.00  4.72           H  
ATOM   1132  HD1 LYS A  74      58.421  27.951  42.805  1.00  4.72           H  
ATOM   1133  HD2 LYS A  74      59.562  28.950  43.696  1.00  4.72           H  
ATOM   1134  HE1 LYS A  74      60.043  27.994  40.833  1.00  4.72           H  
ATOM   1135  HE2 LYS A  74      60.520  27.054  42.258  1.00  4.72           H  
ATOM   1136  HZ1 LYS A  74      62.385  28.458  41.473  1.00  4.72           H  
ATOM   1137  HZ2 LYS A  74      61.486  29.826  41.785  1.00  4.72           H  
ATOM   1138  HZ3 LYS A  74      61.876  28.933  42.982  1.00  4.72           H  
ATOM   1139  N   ALA A  75      57.676  33.804  41.317  1.00  3.51           N  
ATOM   1140  CA  ALA A  75      58.533  34.972  41.218  1.00  3.51           C  
ATOM   1141  C   ALA A  75      57.833  36.323  40.986  1.00  3.51           C  
ATOM   1142  O   ALA A  75      58.539  37.321  40.856  1.00  3.51           O  
ATOM   1143  CB  ALA A  75      59.605  34.671  40.161  1.00  3.51           C  
ATOM   1144  H   ALA A  75      57.257  33.491  40.456  1.00  3.51           H  
ATOM   1145  HA  ALA A  75      59.050  35.075  42.172  1.00  3.51           H  
ATOM   1146  HB1 ALA A  75      60.330  35.485  40.125  1.00  3.51           H  
ATOM   1147  HB2 ALA A  75      60.132  33.749  40.413  1.00  3.51           H  
ATOM   1148  HB3 ALA A  75      59.145  34.569  39.179  1.00  3.51           H  
ATOM   1149  N   VAL A  76      56.497  36.397  41.003  1.00  3.55           N  
ATOM   1150  CA  VAL A  76      55.730  37.655  41.152  1.00  3.55           C  
ATOM   1151  C   VAL A  76      54.456  37.372  41.966  1.00  3.55           C  
ATOM   1152  O   VAL A  76      53.833  36.306  41.858  1.00  3.55           O  
ATOM   1153  CB  VAL A  76      55.368  38.291  39.786  1.00  3.55           C  
ATOM   1154  CG1 VAL A  76      54.604  39.618  39.961  1.00  3.55           C  
ATOM   1155  CG2 VAL A  76      56.579  38.593  38.894  1.00  3.55           C  
ATOM   1156  H   VAL A  76      55.962  35.541  41.065  1.00  3.55           H  
ATOM   1157  HA  VAL A  76      56.338  38.373  41.701  1.00  3.55           H  
ATOM   1158  HB  VAL A  76      54.740  37.598  39.238  1.00  3.55           H  
ATOM   1159 1HG1 VAL A  76      54.417  40.075  38.988  1.00  3.55           H  
ATOM   1160 2HG1 VAL A  76      53.632  39.448  40.423  1.00  3.55           H  
ATOM   1161 3HG1 VAL A  76      55.183  40.315  40.567  1.00  3.55           H  
ATOM   1162 1HG2 VAL A  76      56.255  39.089  37.979  1.00  3.55           H  
ATOM   1163 2HG2 VAL A  76      57.280  39.239  39.424  1.00  3.55           H  
ATOM   1164 3HG2 VAL A  76      57.081  37.669  38.616  1.00  3.55           H  
ATOM   1165  N   ARG A  77      54.140  38.333  42.833  1.00  3.15           N  
ATOM   1166  CA  ARG A  77      53.150  38.329  43.915  1.00  3.15           C  
ATOM   1167  C   ARG A  77      52.806  39.787  44.244  1.00  3.15           C  
ATOM   1168  O   ARG A  77      53.223  40.326  45.279  1.00  3.15           O  
ATOM   1169  CB  ARG A  77      53.691  37.626  45.175  1.00  3.15           C  
ATOM   1170  CG  ARG A  77      54.235  36.212  44.972  1.00  3.15           C  
ATOM   1171  CD  ARG A  77      54.652  35.628  46.322  1.00  3.15           C  
ATOM   1172  NE  ARG A  77      55.670  34.585  46.131  1.00  3.15           N  
ATOM   1173  CZ  ARG A  77      56.778  34.401  46.822  1.00  3.15           C  
ATOM   1174  NH1 ARG A  77      57.544  33.399  46.528  1.00  3.15           N1+
ATOM   1175  NH2 ARG A  77      57.184  35.180  47.784  1.00  3.15           N  
ATOM   1176  H   ARG A  77      54.781  39.117  42.842  1.00  3.15           H  
ATOM   1177  HA  ARG A  77      52.249  37.829  43.602  1.00  3.15           H  
ATOM   1178  HB1 ARG A  77      52.893  37.592  45.919  1.00  3.15           H  
ATOM   1179  HB2 ARG A  77      54.510  38.216  45.580  1.00  3.15           H  
ATOM   1180  HG1 ARG A  77      55.114  36.264  44.329  1.00  3.15           H  
ATOM   1181  HG2 ARG A  77      53.481  35.578  44.506  1.00  3.15           H  
ATOM   1182  HD1 ARG A  77      53.777  35.209  46.821  1.00  3.15           H  
ATOM   1183  HD2 ARG A  77      55.042  36.421  46.956  1.00  3.15           H  
ATOM   1184  HE  ARG A  77      55.544  33.976  45.346  1.00  3.15           H  
ATOM   1185 1HH1 ARG A  77      57.459  32.969  45.621  1.00  3.15           H  
ATOM   1186 2HH1 ARG A  77      58.423  33.315  47.036  1.00  3.15           H  
ATOM   1187 1HH2 ARG A  77      56.767  36.103  47.867  1.00  3.15           H  
ATOM   1188 2HH2 ARG A  77      58.104  35.027  48.159  1.00  3.15           H  
ATOM   1189  N   THR A  78      52.141  40.435  43.296  1.00  3.02           N  
ATOM   1190  CA  THR A  78      51.598  41.796  43.428  1.00  3.02           C  
ATOM   1191  C   THR A  78      50.416  41.788  44.379  1.00  3.02           C  
ATOM   1192  O   THR A  78      49.639  40.830  44.415  1.00  3.02           O  
ATOM   1193  CB  THR A  78      51.195  42.307  42.034  1.00  3.02           C  
ATOM   1194  CG2 THR A  78      50.464  43.647  42.033  1.00  3.02           C  
ATOM   1195  OG1 THR A  78      52.361  42.459  41.260  1.00  3.02           O  
ATOM   1196  H   THR A  78      51.903  39.919  42.460  1.00  3.02           H  
ATOM   1197  HA  THR A  78      52.363  42.450  43.840  1.00  3.02           H  
ATOM   1198  HB  THR A  78      50.553  41.573  41.547  1.00  3.02           H  
ATOM   1199  HG1 THR A  78      52.932  43.098  41.755  1.00  3.02           H  
ATOM   1200 1HG2 THR A  78      50.376  44.005  41.009  1.00  3.02           H  
ATOM   1201 2HG2 THR A  78      49.464  43.524  42.446  1.00  3.02           H  
ATOM   1202 3HG2 THR A  78      51.025  44.369  42.619  1.00  3.02           H  
ATOM   1203  N   ARG A  79      50.308  42.829  45.212  1.00  2.68           N  
ATOM   1204  CA  ARG A  79      49.262  42.912  46.238  1.00  2.68           C  
ATOM   1205  C   ARG A  79      49.012  44.350  46.660  1.00  2.68           C  
ATOM   1206  O   ARG A  79      49.858  44.975  47.293  1.00  2.68           O  
ATOM   1207  CB  ARG A  79      49.739  41.991  47.362  1.00  2.68           C  
ATOM   1208  CG  ARG A  79      48.844  41.724  48.584  1.00  2.68           C  
ATOM   1209  CD  ARG A  79      49.151  40.351  49.244  1.00  2.68           C  
ATOM   1210  NE  ARG A  79      50.491  39.817  48.890  1.00  2.68           N  
ATOM   1211  CZ  ARG A  79      51.604  40.287  49.421  1.00  2.68           C  
ATOM   1212  NH1 ARG A  79      52.606  40.625  48.660  1.00  2.68           N1+
ATOM   1213  NH2 ARG A  79      51.700  40.501  50.694  1.00  2.68           N  
ATOM   1214  H   ARG A  79      51.068  43.504  45.225  1.00  2.68           H  
ATOM   1215  HA  ARG A  79      48.333  42.514  45.823  1.00  2.68           H  
ATOM   1216  HB1 ARG A  79      50.699  42.361  47.722  1.00  2.68           H  
ATOM   1217  HB2 ARG A  79      49.903  41.034  46.876  1.00  2.68           H  
ATOM   1218  HG1 ARG A  79      47.799  41.748  48.284  1.00  2.68           H  
ATOM   1219  HG2 ARG A  79      49.006  42.521  49.309  1.00  2.68           H  
ATOM   1220  HD1 ARG A  79      48.404  39.634  48.910  1.00  2.68           H  
ATOM   1221  HD2 ARG A  79      49.049  40.444  50.325  1.00  2.68           H  
ATOM   1222  HE  ARG A  79      50.602  39.537  47.932  1.00  2.68           H  
ATOM   1223 1HH1 ARG A  79      52.562  40.658  47.652  1.00  2.68           H  
ATOM   1224 2HH1 ARG A  79      53.382  41.149  49.079  1.00  2.68           H  
ATOM   1225 1HH2 ARG A  79      50.951  40.299  51.330  1.00  2.68           H  
ATOM   1226 2HH2 ARG A  79      52.406  41.185  50.986  1.00  2.68           H  
ATOM   1227  N   HIS A  80      47.846  44.875  46.300  1.00  2.52           N  
ATOM   1228  CA  HIS A  80      47.446  46.257  46.573  1.00  2.52           C  
ATOM   1229  C   HIS A  80      46.199  46.254  47.457  1.00  2.52           C  
ATOM   1230  O   HIS A  80      45.342  45.386  47.341  1.00  2.52           O  
ATOM   1231  CB  HIS A  80      47.175  46.988  45.247  1.00  2.52           C  
ATOM   1232  CG  HIS A  80      48.406  47.287  44.420  1.00  2.52           C  
ATOM   1233  CD2 HIS A  80      49.340  46.384  44.002  1.00  2.52           C  
ATOM   1234  ND1 HIS A  80      48.772  48.549  43.954  1.00  2.52           N  
ATOM   1235  CE1 HIS A  80      49.915  48.373  43.271  1.00  2.52           C  
ATOM   1236  NE2 HIS A  80      50.296  47.088  43.310  1.00  2.52           N  
ATOM   1237  H   HIS A  80      47.198  44.293  45.777  1.00  2.52           H  
ATOM   1238  HA  HIS A  80      48.244  46.778  47.089  1.00  2.52           H  
ATOM   1239  HB1 HIS A  80      46.691  47.941  45.465  1.00  2.52           H  
ATOM   1240  HB2 HIS A  80      46.482  46.402  44.642  1.00  2.52           H  
ATOM   1241  HD2 HIS A  80      49.342  45.324  44.179  1.00  2.52           H  
ATOM   1242  HE1 HIS A  80      50.476  49.165  42.793  1.00  2.52           H  
ATOM   1243  HE2 HIS A  80      51.211  46.724  43.014  1.00  2.52           H  
ATOM   1244  N   CYS A  81      46.155  47.208  48.376  1.00  2.40           N  
ATOM   1245  CA  CYS A  81      45.296  47.222  49.544  1.00  2.40           C  
ATOM   1246  C   CYS A  81      44.931  48.664  49.863  1.00  2.40           C  
ATOM   1247  O   CYS A  81      45.817  49.509  49.942  1.00  2.40           O  
ATOM   1248  CB  CYS A  81      46.058  46.472  50.647  1.00  2.40           C  
ATOM   1249  SG  CYS A  81      45.103  46.308  52.176  1.00  2.40           S  
ATOM   1250  H   CYS A  81      46.894  47.899  48.355  1.00  2.40           H  
ATOM   1251  HA  CYS A  81      44.377  46.682  49.318  1.00  2.40           H  
ATOM   1252  HB1 CYS A  81      46.989  46.996  50.838  1.00  2.40           H  
ATOM   1253  HB2 CYS A  81      46.277  45.471  50.267  1.00  2.40           H  
ATOM   1254  HG  CYS A  81      44.005  45.759  51.595  1.00  2.40           H  
ATOM   1255  N   HIS A  82      43.638  48.945  49.963  1.00  2.69           N  
ATOM   1256  CA  HIS A  82      43.049  50.280  49.923  1.00  2.69           C  
ATOM   1257  C   HIS A  82      42.138  50.413  51.131  1.00  2.69           C  
ATOM   1258  O   HIS A  82      41.247  49.593  51.355  1.00  2.69           O  
ATOM   1259  CB  HIS A  82      42.232  50.411  48.617  1.00  2.69           C  
ATOM   1260  CG  HIS A  82      41.202  51.525  48.562  1.00  2.69           C  
ATOM   1261  CD2 HIS A  82      40.187  51.614  47.650  1.00  2.69           C  
ATOM   1262  ND1 HIS A  82      41.114  52.619  49.424  1.00  2.69           N  
ATOM   1263  CE1 HIS A  82      40.059  53.334  49.007  1.00  2.69           C  
ATOM   1264  NE2 HIS A  82      39.506  52.778  47.924  1.00  2.69           N  
ATOM   1265  H   HIS A  82      42.982  48.173  49.967  1.00  2.69           H  
ATOM   1266  HA  HIS A  82      43.803  51.064  49.947  1.00  2.69           H  
ATOM   1267  HB1 HIS A  82      41.694  49.475  48.455  1.00  2.69           H  
ATOM   1268  HB2 HIS A  82      42.930  50.535  47.789  1.00  2.69           H  
ATOM   1269  HD2 HIS A  82      39.976  50.913  46.863  1.00  2.69           H  
ATOM   1270  HE1 HIS A  82      39.716  54.249  49.462  1.00  2.69           H  
ATOM   1271  HE2 HIS A  82      38.771  53.214  47.372  1.00  2.69           H  
ATOM   1272  N   CYS A  83      42.426  51.409  51.962  1.00  2.87           N  
ATOM   1273  CA  CYS A  83      41.798  51.539  53.263  1.00  2.87           C  
ATOM   1274  C   CYS A  83      41.553  53.005  53.637  1.00  2.87           C  
ATOM   1275  O   CYS A  83      42.459  53.840  53.627  1.00  2.87           O  
ATOM   1276  CB  CYS A  83      42.655  50.751  54.272  1.00  2.87           C  
ATOM   1277  SG  CYS A  83      44.442  51.112  54.173  1.00  2.87           S  
ATOM   1278  H   CYS A  83      43.179  52.041  51.724  1.00  2.87           H  
ATOM   1279  HA  CYS A  83      40.818  51.060  53.231  1.00  2.87           H  
ATOM   1280  HB1 CYS A  83      42.517  49.685  54.076  1.00  2.87           H  
ATOM   1281  HB2 CYS A  83      42.290  50.948  55.276  1.00  2.87           H  
ATOM   1282  HG  CYS A  83      44.559  50.983  52.843  1.00  2.87           H  
ATOM   1283  N   SER A  84      40.303  53.336  53.946  1.00  2.92           N  
ATOM   1284  CA  SER A  84      39.820  54.720  54.008  1.00  2.92           C  
ATOM   1285  C   SER A  84      39.505  55.155  55.440  1.00  2.92           C  
ATOM   1286  O   SER A  84      38.374  55.481  55.779  1.00  2.92           O  
ATOM   1287  CB  SER A  84      38.608  54.901  53.083  1.00  2.92           C  
ATOM   1288  OG  SER A  84      39.028  54.853  51.738  1.00  2.92           O  
ATOM   1289  H   SER A  84      39.603  52.612  53.901  1.00  2.92           H  
ATOM   1290  HA  SER A  84      40.594  55.399  53.649  1.00  2.92           H  
ATOM   1291  HB1 SER A  84      38.141  55.871  53.265  1.00  2.92           H  
ATOM   1292  HB2 SER A  84      37.876  54.115  53.275  1.00  2.92           H  
ATOM   1293  HG  SER A  84      39.351  55.746  51.516  1.00  2.92           H  
ATOM   1294  N   THR A  85      40.535  55.137  56.287  1.00  2.99           N  
ATOM   1295  CA  THR A  85      40.505  55.810  57.591  1.00  2.99           C  
ATOM   1296  C   THR A  85      41.868  56.410  57.913  1.00  2.99           C  
ATOM   1297  O   THR A  85      42.824  56.242  57.151  1.00  2.99           O  
ATOM   1298  CB  THR A  85      39.898  54.933  58.708  1.00  2.99           C  
ATOM   1299  CG2 THR A  85      40.708  53.702  59.080  1.00  2.99           C  
ATOM   1300  OG1 THR A  85      39.645  55.665  59.888  1.00  2.99           O  
ATOM   1301  H   THR A  85      41.451  54.904  55.920  1.00  2.99           H  
ATOM   1302  HA  THR A  85      39.833  56.663  57.502  1.00  2.99           H  
ATOM   1303  HB  THR A  85      38.931  54.580  58.352  1.00  2.99           H  
ATOM   1304  HG1 THR A  85      40.374  55.523  60.537  1.00  2.99           H  
ATOM   1305 1HG2 THR A  85      40.223  53.188  59.911  1.00  2.99           H  
ATOM   1306 2HG2 THR A  85      40.724  53.041  58.218  1.00  2.99           H  
ATOM   1307 3HG2 THR A  85      41.716  53.988  59.372  1.00  2.99           H  
ATOM   1308  N   ASP A  86      41.951  57.114  59.039  1.00  3.01           N  
ATOM   1309  CA  ASP A  86      43.203  57.485  59.687  1.00  3.01           C  
ATOM   1310  C   ASP A  86      44.257  56.387  59.576  1.00  3.01           C  
ATOM   1311  O   ASP A  86      43.984  55.205  59.837  1.00  3.01           O  
ATOM   1312  CB  ASP A  86      42.926  57.649  61.209  1.00  3.01           C  
ATOM   1313  CG  ASP A  86      42.686  56.303  61.946  1.00  3.01           C  
ATOM   1314  OD1 ASP A  86      41.603  55.713  61.723  1.00  3.01           O  
ATOM   1315  OD2 ASP A  86      43.632  55.786  62.603  1.00  3.01           O1-
ATOM   1316  H   ASP A  86      41.119  57.136  59.617  1.00  3.01           H  
ATOM   1317  HA  ASP A  86      43.581  58.419  59.276  1.00  3.01           H  
ATOM   1318  HB1 ASP A  86      42.055  58.287  61.358  1.00  3.01           H  
ATOM   1319  HB2 ASP A  86      43.785  58.147  61.661  1.00  3.01           H  
ATOM   1320  N   LEU A  87      45.487  56.784  59.282  1.00  2.77           N  
ATOM   1321  CA  LEU A  87      46.691  55.991  59.464  1.00  2.77           C  
ATOM   1322  C   LEU A  87      46.596  54.548  58.932  1.00  2.77           C  
ATOM   1323  O   LEU A  87      47.308  53.689  59.427  1.00  2.77           O  
ATOM   1324  CB  LEU A  87      47.069  56.082  60.956  1.00  2.77           C  
ATOM   1325  CG  LEU A  87      47.424  57.488  61.472  1.00  2.77           C  
ATOM   1326  CD1 LEU A  87      47.429  57.476  62.998  1.00  2.77           C  
ATOM   1327  CD2 LEU A  87      48.817  57.896  61.013  1.00  2.77           C  
ATOM   1328  H   LEU A  87      45.646  57.753  59.040  1.00  2.77           H  
ATOM   1329  HA  LEU A  87      47.481  56.453  58.880  1.00  2.77           H  
ATOM   1330  HB1 LEU A  87      47.920  55.434  61.163  1.00  2.77           H  
ATOM   1331  HB2 LEU A  87      46.219  55.739  61.540  1.00  2.77           H  
ATOM   1332  HG  LEU A  87      46.693  58.219  61.128  1.00  2.77           H  
ATOM   1333 1HD1 LEU A  87      47.679  58.471  63.369  1.00  2.77           H  
ATOM   1334 2HD1 LEU A  87      46.435  57.223  63.366  1.00  2.77           H  
ATOM   1335 3HD1 LEU A  87      48.151  56.755  63.378  1.00  2.77           H  
ATOM   1336 1HD2 LEU A  87      49.027  58.885  61.416  1.00  2.77           H  
ATOM   1337 2HD2 LEU A  87      49.562  57.190  61.373  1.00  2.77           H  
ATOM   1338 3HD2 LEU A  87      48.857  57.950  59.927  1.00  2.77           H  
ATOM   1339  N   CYS A  88      45.643  54.216  58.050  1.00  2.77           N  
ATOM   1340  CA  CYS A  88      45.046  52.871  58.111  1.00  2.77           C  
ATOM   1341  C   CYS A  88      46.037  51.796  57.652  1.00  2.77           C  
ATOM   1342  O   CYS A  88      45.998  50.648  58.078  1.00  2.77           O  
ATOM   1343  CB  CYS A  88      43.752  52.850  57.296  1.00  2.77           C  
ATOM   1344  SG  CYS A  88      42.816  51.379  57.799  1.00  2.77           S  
ATOM   1345  H   CYS A  88      45.062  54.964  57.684  1.00  2.77           H  
ATOM   1346  HA  CYS A  88      44.790  52.647  59.143  1.00  2.77           H  
ATOM   1347  HB1 CYS A  88      43.982  52.825  56.231  1.00  2.77           H  
ATOM   1348  HB2 CYS A  88      43.167  53.746  57.507  1.00  2.77           H  
ATOM   1349  HG  CYS A  88      42.339  51.890  58.937  1.00  2.77           H  
ATOM   1350  N   ASN A  89      47.015  52.226  56.865  1.00  2.95           N  
ATOM   1351  CA  ASN A  89      48.143  51.466  56.383  1.00  2.95           C  
ATOM   1352  C   ASN A  89      49.377  51.452  57.318  1.00  2.95           C  
ATOM   1353  O   ASN A  89      50.507  51.280  56.841  1.00  2.95           O  
ATOM   1354  CB  ASN A  89      48.469  51.982  54.973  1.00  2.95           C  
ATOM   1355  CG  ASN A  89      48.975  53.416  54.961  1.00  2.95           C  
ATOM   1356  ND2 ASN A  89      49.614  53.824  53.898  1.00  2.95           N  
ATOM   1357  OD1 ASN A  89      48.759  54.210  55.863  1.00  2.95           O  
ATOM   1358  H   ASN A  89      47.022  53.212  56.639  1.00  2.95           H  
ATOM   1359  HA  ASN A  89      47.834  50.422  56.304  1.00  2.95           H  
ATOM   1360  HB1 ASN A  89      47.580  51.922  54.346  1.00  2.95           H  
ATOM   1361  HB2 ASN A  89      49.231  51.343  54.527  1.00  2.95           H  
ATOM   1362 1HD2 ASN A  89      49.759  53.215  53.116  1.00  2.95           H  
ATOM   1363 2HD2 ASN A  89      50.120  54.701  53.970  1.00  2.95           H  
ATOM   1364  N   LYS A  90      49.150  51.534  58.637  1.00  3.21           N  
ATOM   1365  CA  LYS A  90      49.970  50.807  59.624  1.00  3.21           C  
ATOM   1366  C   LYS A  90      50.273  49.404  59.069  1.00  3.21           C  
ATOM   1367  O   LYS A  90      49.388  48.779  58.483  1.00  3.21           O  
ATOM   1368  CB  LYS A  90      49.143  50.614  60.934  1.00  3.21           C  
ATOM   1369  CG  LYS A  90      48.473  51.832  61.625  1.00  3.21           C  
ATOM   1370  CD  LYS A  90      46.916  51.798  61.651  1.00  3.21           C  
ATOM   1371  CE  LYS A  90      46.320  53.065  62.321  1.00  3.21           C  
ATOM   1372  NZ  LYS A  90      44.940  53.448  61.878  1.00  3.21           N1+
ATOM   1373  H   LYS A  90      48.221  51.818  58.919  1.00  3.21           H  
ATOM   1374  HA  LYS A  90      50.902  51.342  59.818  1.00  3.21           H  
ATOM   1375  HB1 LYS A  90      49.809  50.152  61.665  1.00  3.21           H  
ATOM   1376  HB2 LYS A  90      48.362  49.878  60.734  1.00  3.21           H  
ATOM   1377  HG1 LYS A  90      48.828  52.750  61.158  1.00  3.21           H  
ATOM   1378  HG2 LYS A  90      48.817  51.859  62.661  1.00  3.21           H  
ATOM   1379  HD1 LYS A  90      46.581  50.918  62.200  1.00  3.21           H  
ATOM   1380  HD2 LYS A  90      46.546  51.700  60.631  1.00  3.21           H  
ATOM   1381  HE1 LYS A  90      46.996  53.892  62.104  1.00  3.21           H  
ATOM   1382  HE2 LYS A  90      46.334  52.917  63.404  1.00  3.21           H  
ATOM   1383  HZ1 LYS A  90      44.584  54.287  62.361  1.00  3.21           H  
ATOM   1384  HZ2 LYS A  90      44.906  53.758  60.913  1.00  3.21           H  
ATOM   1385  HZ3 LYS A  90      44.254  52.724  62.021  1.00  3.21           H  
ATOM   1386  N   GLY A  91      51.494  48.906  59.206  1.00  4.19           N  
ATOM   1387  CA  GLY A  91      51.892  47.635  58.596  1.00  4.19           C  
ATOM   1388  C   GLY A  91      51.012  46.437  58.994  1.00  4.19           C  
ATOM   1389  O   GLY A  91      50.910  46.076  60.162  1.00  4.19           O  
ATOM   1390  H   GLY A  91      52.227  49.492  59.593  1.00  4.19           H  
ATOM   1391  HA1 GLY A  91      52.910  47.391  58.889  1.00  4.19           H  
ATOM   1392  HA2 GLY A  91      51.872  47.731  57.513  1.00  4.19           H  
ATOM   1393  N   ALA A  92      50.420  45.808  57.978  1.00  4.94           N  
ATOM   1394  CA  ALA A  92      49.607  44.596  58.063  1.00  4.94           C  
ATOM   1395  C   ALA A  92      49.682  43.843  56.717  1.00  4.94           C  
ATOM   1396  O   ALA A  92      49.052  44.230  55.732  1.00  4.94           O  
ATOM   1397  CB  ALA A  92      48.168  44.997  58.422  1.00  4.94           C  
ATOM   1398  H   ALA A  92      50.497  46.244  57.075  1.00  4.94           H  
ATOM   1399  HA  ALA A  92      49.994  43.950  58.854  1.00  4.94           H  
ATOM   1400  HB1 ALA A  92      47.537  44.110  58.459  1.00  4.94           H  
ATOM   1401  HB2 ALA A  92      48.162  45.476  59.403  1.00  4.94           H  
ATOM   1402  HB3 ALA A  92      47.773  45.693  57.681  1.00  4.94           H  
ATOM   1403  N   THR A  93      50.538  42.822  56.641  1.00  5.74           N  
ATOM   1404  CA  THR A  93      50.993  42.233  55.368  1.00  5.74           C  
ATOM   1405  C   THR A  93      50.028  41.248  54.687  1.00  5.74           C  
ATOM   1406  O   THR A  93      50.281  40.768  53.575  1.00  5.74           O  
ATOM   1407  CB  THR A  93      52.395  41.620  55.495  1.00  5.74           C  
ATOM   1408  CG2 THR A  93      53.463  42.683  55.748  1.00  5.74           C  
ATOM   1409  OG1 THR A  93      52.414  40.725  56.581  1.00  5.74           O  
ATOM   1410  H   THR A  93      51.007  42.501  57.477  1.00  5.74           H  
ATOM   1411  HA  THR A  93      51.094  43.048  54.651  1.00  5.74           H  
ATOM   1412  HB  THR A  93      52.647  41.083  54.580  1.00  5.74           H  
ATOM   1413  HG1 THR A  93      53.305  40.368  56.644  1.00  5.74           H  
ATOM   1414 1HG2 THR A  93      54.449  42.219  55.784  1.00  5.74           H  
ATOM   1415 2HG2 THR A  93      53.464  43.410  54.936  1.00  5.74           H  
ATOM   1416 3HG2 THR A  93      53.285  43.201  56.690  1.00  5.74           H  
ATOM   1417  N   GLN A  94      48.871  41.000  55.303  1.00  7.03           N  
ATOM   1418  CA  GLN A  94      47.766  40.214  54.741  1.00  7.03           C  
ATOM   1419  C   GLN A  94      47.411  40.610  53.297  1.00  7.03           C  
ATOM   1420  O   GLN A  94      47.995  41.497  52.675  1.00  7.03           O  
ATOM   1421  CB  GLN A  94      46.503  40.310  55.622  1.00  7.03           C  
ATOM   1422  CG  GLN A  94      46.648  39.774  57.058  1.00  7.03           C  
ATOM   1423  CD  GLN A  94      47.052  40.852  58.063  1.00  7.03           C  
ATOM   1424  NE2 GLN A  94      46.296  41.066  59.116  1.00  7.03           N  
ATOM   1425  OE1 GLN A  94      48.058  41.521  57.926  1.00  7.03           O  
ATOM   1426  H   GLN A  94      48.741  41.414  56.222  1.00  7.03           H  
ATOM   1427  HA  GLN A  94      48.081  39.171  54.715  1.00  7.03           H  
ATOM   1428  HB1 GLN A  94      45.725  39.724  55.132  1.00  7.03           H  
ATOM   1429  HB2 GLN A  94      46.161  41.346  55.655  1.00  7.03           H  
ATOM   1430  HG1 GLN A  94      47.372  38.961  57.088  1.00  7.03           H  
ATOM   1431  HG2 GLN A  94      45.684  39.365  57.363  1.00  7.03           H  
ATOM   1432 1HE2 GLN A  94      45.470  40.522  59.292  1.00  7.03           H  
ATOM   1433 2HE2 GLN A  94      46.612  41.772  59.761  1.00  7.03           H  
TER   
END
