# Supplementary material for: In silico characterisation of the complete Ly6 protein family in Fasciola gigantica supported through transcriptomics of the newly-excysted juveniles
Source: Mol Omics. 2021 Nov 8;18(1):45–56. doi: 10.1039/d1mo00254f (PMC8763315; doi:10.1039/d1mo00254f)
Supplement: MO-018-D1MO00254F-s006 [file MO-018-D1MO00254F-s006.tar › COORD/FgCD59K.pdb]

ATOM      1  N   LEU A   1      41.367  60.983  55.926  1.00  3.26           N  
ATOM      2  CA  LEU A   1      41.924  61.988  55.006  1.00  3.26           C  
ATOM      3  C   LEU A   1      43.364  62.402  55.368  1.00  3.26           C  
ATOM      4  O   LEU A   1      43.930  63.387  54.880  1.00  3.26           O  
ATOM      5  CB  LEU A   1      40.966  63.203  54.963  1.00  3.26           C  
ATOM      6  CG  LEU A   1      39.978  63.185  53.781  1.00  3.26           C  
ATOM      7  CD1 LEU A   1      38.937  64.294  53.958  1.00  3.26           C  
ATOM      8  CD2 LEU A   1      40.702  63.428  52.454  1.00  3.26           C  
ATOM      9  HA  LEU A   1      41.983  61.528  54.020  1.00  3.26           H  
ATOM     10  HB1 LEU A   1      41.537  64.131  54.899  1.00  3.26           H  
ATOM     11  HB2 LEU A   1      40.403  63.246  55.896  1.00  3.26           H  
ATOM     12  HG  LEU A   1      39.463  62.225  53.744  1.00  3.26           H  
ATOM     13 1HD1 LEU A   1      38.248  64.291  53.113  1.00  3.26           H  
ATOM     14 2HD1 LEU A   1      38.368  64.126  54.871  1.00  3.26           H  
ATOM     15 3HD1 LEU A   1      39.433  65.266  54.005  1.00  3.26           H  
ATOM     16 1HD2 LEU A   1      39.978  63.532  51.646  1.00  3.26           H  
ATOM     17 2HD2 LEU A   1      41.289  64.347  52.506  1.00  3.26           H  
ATOM     18 3HD2 LEU A   1      41.360  62.596  52.218  1.00  3.26           H  
ATOM     19  N   LYS A   2      43.971  61.571  56.213  1.00  2.65           N  
ATOM     20  CA  LYS A   2      45.377  61.623  56.609  1.00  2.65           C  
ATOM     21  C   LYS A   2      45.988  60.322  56.143  1.00  2.65           C  
ATOM     22  O   LYS A   2      45.528  59.257  56.539  1.00  2.65           O  
ATOM     23  CB  LYS A   2      45.542  61.861  58.125  1.00  2.65           C  
ATOM     24  CG  LYS A   2      44.514  62.844  58.729  1.00  2.65           C  
ATOM     25  CD  LYS A   2      44.608  62.931  60.260  1.00  2.65           C  
ATOM     26  CE  LYS A   2      43.480  63.786  60.864  1.00  2.65           C  
ATOM     27  NZ  LYS A   2      42.127  63.208  60.629  1.00  2.65           N1+
ATOM     28  H   LYS A   2      43.430  60.755  56.464  1.00  2.65           H  
ATOM     29  HA  LYS A   2      45.872  62.441  56.078  1.00  2.65           H  
ATOM     30  HB1 LYS A   2      46.547  62.246  58.305  1.00  2.65           H  
ATOM     31  HB2 LYS A   2      45.468  60.907  58.643  1.00  2.65           H  
ATOM     32  HG1 LYS A   2      43.508  62.509  58.481  1.00  2.65           H  
ATOM     33  HG2 LYS A   2      44.667  63.834  58.296  1.00  2.65           H  
ATOM     34  HD1 LYS A   2      45.569  63.376  60.525  1.00  2.65           H  
ATOM     35  HD2 LYS A   2      44.570  61.929  60.690  1.00  2.65           H  
ATOM     36  HE1 LYS A   2      43.535  64.790  60.433  1.00  2.65           H  
ATOM     37  HE2 LYS A   2      43.652  63.878  61.941  1.00  2.65           H  
ATOM     38  HZ1 LYS A   2      41.408  63.768  61.064  1.00  2.65           H  
ATOM     39  HZ2 LYS A   2      41.925  63.146  59.639  1.00  2.65           H  
ATOM     40  HZ3 LYS A   2      42.044  62.264  61.010  1.00  2.65           H  
ATOM     41  N   CYS A   3      46.978  60.401  55.282  1.00  2.41           N  
ATOM     42  CA  CYS A   3      47.556  59.260  54.602  1.00  2.41           C  
ATOM     43  C   CYS A   3      48.927  58.968  55.167  1.00  2.41           C  
ATOM     44  O   CYS A   3      49.507  59.801  55.856  1.00  2.41           O  
ATOM     45  CB  CYS A   3      47.591  59.637  53.105  1.00  2.41           C  
ATOM     46  SG  CYS A   3      45.980  59.636  52.240  1.00  2.41           S  
ATOM     47  H   CYS A   3      47.378  61.311  55.078  1.00  2.41           H  
ATOM     48  HA  CYS A   3      46.931  58.374  54.724  1.00  2.41           H  
ATOM     49  HB1 CYS A   3      48.229  58.917  52.591  1.00  2.41           H  
ATOM     50  HB2 CYS A   3      48.057  60.619  52.988  1.00  2.41           H  
ATOM     51  N   TYR A   4      49.448  57.782  54.877  1.00  2.34           N  
ATOM     52  CA  TYR A   4      50.792  57.411  55.383  1.00  2.34           C  
ATOM     53  C   TYR A   4      51.645  57.106  54.176  1.00  2.34           C  
ATOM     54  O   TYR A   4      51.516  56.025  53.597  1.00  2.34           O  
ATOM     55  CB  TYR A   4      50.750  56.285  56.429  1.00  2.34           C  
ATOM     56  CG  TYR A   4      50.811  56.735  57.879  1.00  2.34           C  
ATOM     57  CD1 TYR A   4      49.853  56.269  58.796  1.00  2.34           C  
ATOM     58  CD2 TYR A   4      51.860  57.558  58.331  1.00  2.34           C  
ATOM     59  CE1 TYR A   4      49.918  56.643  60.152  1.00  2.34           C  
ATOM     60  CE2 TYR A   4      51.962  57.895  59.697  1.00  2.34           C  
ATOM     61  CZ  TYR A   4      50.979  57.452  60.607  1.00  2.34           C  
ATOM     62  OH  TYR A   4      51.047  57.797  61.919  1.00  2.34           O  
ATOM     63  H   TYR A   4      48.966  57.178  54.225  1.00  2.34           H  
ATOM     64  HA  TYR A   4      51.263  58.270  55.859  1.00  2.34           H  
ATOM     65  HB1 TYR A   4      51.596  55.617  56.268  1.00  2.34           H  
ATOM     66  HB2 TYR A   4      49.839  55.711  56.286  1.00  2.34           H  
ATOM     67  HD1 TYR A   4      49.073  55.610  58.460  1.00  2.34           H  
ATOM     68  HD2 TYR A   4      52.607  57.914  57.635  1.00  2.34           H  
ATOM     69  HE1 TYR A   4      49.177  56.303  60.860  1.00  2.34           H  
ATOM     70  HE2 TYR A   4      52.787  58.503  60.040  1.00  2.34           H  
ATOM     71  HH  TYR A   4      51.788  58.379  62.103  1.00  2.34           H  
ATOM     72  N   GLN A   5      52.432  58.094  53.761  1.00  2.34           N  
ATOM     73  CA  GLN A   5      53.415  57.942  52.717  1.00  2.34           C  
ATOM     74  C   GLN A   5      54.683  57.276  53.264  1.00  2.34           C  
ATOM     75  O   GLN A   5      55.318  57.692  54.246  1.00  2.34           O  
ATOM     76  CB  GLN A   5      53.791  59.286  52.064  1.00  2.34           C  
ATOM     77  CG  GLN A   5      54.717  59.040  50.852  1.00  2.34           C  
ATOM     78  CD  GLN A   5      55.261  60.312  50.225  1.00  2.34           C  
ATOM     79  NE2 GLN A   5      54.706  60.775  49.130  1.00  2.34           N  
ATOM     80  OE1 GLN A   5      56.245  60.866  50.696  1.00  2.34           O  
ATOM     81  H   GLN A   5      52.496  58.942  54.317  1.00  2.34           H  
ATOM     82  HA  GLN A   5      52.970  57.329  51.949  1.00  2.34           H  
ATOM     83  HB1 GLN A   5      54.303  59.919  52.790  1.00  2.34           H  
ATOM     84  HB2 GLN A   5      52.887  59.794  51.727  1.00  2.34           H  
ATOM     85  HG1 GLN A   5      54.188  58.453  50.104  1.00  2.34           H  
ATOM     86  HG2 GLN A   5      55.591  58.472  51.153  1.00  2.34           H  
ATOM     87 1HE2 GLN A   5      53.944  60.239  48.687  1.00  2.34           H  
ATOM     88 2HE2 GLN A   5      55.062  61.614  48.721  1.00  2.34           H  
ATOM     89  N   CYS A   6      55.124  56.298  52.487  1.00  2.48           N  
ATOM     90  CA  CYS A   6      56.463  55.764  52.452  1.00  2.48           C  
ATOM     91  C   CYS A   6      56.769  55.285  51.026  1.00  2.48           C  
ATOM     92  O   CYS A   6      55.879  54.952  50.237  1.00  2.48           O  
ATOM     93  CB  CYS A   6      56.529  54.580  53.415  1.00  2.48           C  
ATOM     94  SG  CYS A   6      55.831  53.081  52.675  1.00  2.48           S  
ATOM     95  H   CYS A   6      54.536  56.046  51.692  1.00  2.48           H  
ATOM     96  HA  CYS A   6      57.176  56.529  52.754  1.00  2.48           H  
ATOM     97  HB1 CYS A   6      55.997  54.822  54.336  1.00  2.48           H  
ATOM     98  HB2 CYS A   6      57.573  54.399  53.664  1.00  2.48           H  
ATOM     99  N   ASN A   7      58.057  55.143  50.738  1.00  2.82           N  
ATOM    100  CA  ASN A   7      58.519  54.631  49.459  1.00  2.82           C  
ATOM    101  C   ASN A   7      59.706  53.693  49.716  1.00  2.82           C  
ATOM    102  O   ASN A   7      60.867  54.103  49.686  1.00  2.82           O  
ATOM    103  CB  ASN A   7      58.797  55.828  48.529  1.00  2.82           C  
ATOM    104  CG  ASN A   7      58.882  55.413  47.073  1.00  2.82           C  
ATOM    105  ND2 ASN A   7      57.914  55.774  46.260  1.00  2.82           N  
ATOM    106  OD1 ASN A   7      59.811  54.753  46.644  1.00  2.82           O  
ATOM    107  H   ASN A   7      58.746  55.328  51.452  1.00  2.82           H  
ATOM    108  HA  ASN A   7      57.731  54.028  49.003  1.00  2.82           H  
ATOM    109  HB1 ASN A   7      59.731  56.315  48.808  1.00  2.82           H  
ATOM    110  HB2 ASN A   7      57.993  56.558  48.628  1.00  2.82           H  
ATOM    111 1HD2 ASN A   7      57.125  56.307  46.592  1.00  2.82           H  
ATOM    112 2HD2 ASN A   7      58.022  55.533  45.291  1.00  2.82           H  
ATOM    113  N   SER A   8      59.388  52.451  50.099  1.00  2.92           N  
ATOM    114  CA  SER A   8      60.363  51.366  50.154  1.00  2.92           C  
ATOM    115  C   SER A   8      60.515  50.765  48.761  1.00  2.92           C  
ATOM    116  O   SER A   8      59.601  50.099  48.266  1.00  2.92           O  
ATOM    117  CB  SER A   8      59.994  50.283  51.163  1.00  2.92           C  
ATOM    118  OG  SER A   8      60.870  49.174  51.084  1.00  2.92           O  
ATOM    119  H   SER A   8      58.410  52.176  50.104  1.00  2.92           H  
ATOM    120  HA  SER A   8      61.330  51.768  50.457  1.00  2.92           H  
ATOM    121  HB1 SER A   8      58.989  49.943  50.947  1.00  2.92           H  
ATOM    122  HB2 SER A   8      60.037  50.700  52.166  1.00  2.92           H  
ATOM    123  HG  SER A   8      61.716  49.392  51.522  1.00  2.92           H  
ATOM    124  N   LEU A   9      61.652  51.023  48.114  1.00  3.88           N  
ATOM    125  CA  LEU A   9      61.952  50.412  46.833  1.00  3.88           C  
ATOM    126  C   LEU A   9      62.428  48.970  46.974  1.00  3.88           C  
ATOM    127  O   LEU A   9      61.840  48.053  46.416  1.00  3.88           O  
ATOM    128  CB  LEU A   9      62.996  51.227  46.032  1.00  3.88           C  
ATOM    129  CG  LEU A   9      62.531  52.584  45.477  1.00  3.88           C  
ATOM    130  CD1 LEU A   9      63.656  53.208  44.644  1.00  3.88           C  
ATOM    131  CD2 LEU A   9      61.303  52.444  44.577  1.00  3.88           C  
ATOM    132  H   LEU A   9      62.371  51.575  48.569  1.00  3.88           H  
ATOM    133  HA  LEU A   9      61.035  50.357  46.249  1.00  3.88           H  
ATOM    134  HB1 LEU A   9      63.311  50.616  45.184  1.00  3.88           H  
ATOM    135  HB2 LEU A   9      63.874  51.394  46.652  1.00  3.88           H  
ATOM    136  HG  LEU A   9      62.294  53.250  46.305  1.00  3.88           H  
ATOM    137 1HD1 LEU A   9      63.337  54.184  44.278  1.00  3.88           H  
ATOM    138 2HD1 LEU A   9      64.538  53.348  45.269  1.00  3.88           H  
ATOM    139 3HD1 LEU A   9      63.907  52.569  43.797  1.00  3.88           H  
ATOM    140 1HD2 LEU A   9      61.064  53.414  44.141  1.00  3.88           H  
ATOM    141 2HD2 LEU A   9      61.497  51.717  43.786  1.00  3.88           H  
ATOM    142 3HD2 LEU A   9      60.465  52.138  45.198  1.00  3.88           H  
ATOM    143  N   THR A  10      63.506  48.795  47.724  1.00  4.04           N  
ATOM    144  CA  THR A  10      64.185  47.519  47.995  1.00  4.04           C  
ATOM    145  C   THR A  10      64.759  47.490  49.410  1.00  4.04           C  
ATOM    146  O   THR A  10      65.465  46.554  49.783  1.00  4.04           O  
ATOM    147  CB  THR A  10      65.342  47.280  47.005  1.00  4.04           C  
ATOM    148  CG2 THR A  10      64.887  47.122  45.555  1.00  4.04           C  
ATOM    149  OG1 THR A  10      66.257  48.359  47.040  1.00  4.04           O  
ATOM    150  H   THR A  10      63.944  49.637  48.076  1.00  4.04           H  
ATOM    151  HA  THR A  10      63.471  46.700  47.916  1.00  4.04           H  
ATOM    152  HB  THR A  10      65.865  46.366  47.289  1.00  4.04           H  
ATOM    153  HG1 THR A  10      67.055  48.076  46.587  1.00  4.04           H  
ATOM    154 1HG2 THR A  10      65.728  46.813  44.938  1.00  4.04           H  
ATOM    155 2HG2 THR A  10      64.107  46.362  45.500  1.00  4.04           H  
ATOM    156 3HG2 THR A  10      64.493  48.067  45.180  1.00  4.04           H  
ATOM    157  N   GLN A  11      64.492  48.542  50.188  1.00  5.24           N  
ATOM    158  CA  GLN A  11      65.217  48.861  51.400  1.00  5.24           C  
ATOM    159  C   GLN A  11      64.333  49.397  52.518  1.00  5.24           C  
ATOM    160  O   GLN A  11      63.180  49.747  52.257  1.00  5.24           O  
ATOM    161  CB  GLN A  11      66.429  49.763  51.048  1.00  5.24           C  
ATOM    162  CG  GLN A  11      66.115  51.228  50.715  1.00  5.24           C  
ATOM    163  CD  GLN A  11      65.487  51.374  49.340  1.00  5.24           C  
ATOM    164  NE2 GLN A  11      66.272  51.542  48.303  1.00  5.24           N  
ATOM    165  OE1 GLN A  11      64.279  51.291  49.182  1.00  5.24           O  
ATOM    166  H   GLN A  11      63.833  49.227  49.848  1.00  5.24           H  
ATOM    167  HA  GLN A  11      65.625  47.920  51.773  1.00  5.24           H  
ATOM    168  HB1 GLN A  11      66.965  49.320  50.208  1.00  5.24           H  
ATOM    169  HB2 GLN A  11      67.132  49.762  51.876  1.00  5.24           H  
ATOM    170  HG1 GLN A  11      67.046  51.796  50.732  1.00  5.24           H  
ATOM    171  HG2 GLN A  11      65.451  51.657  51.465  1.00  5.24           H  
ATOM    172 1HE2 GLN A  11      67.271  51.523  48.409  1.00  5.24           H  
ATOM    173 2HE2 GLN A  11      65.839  51.602  47.400  1.00  5.24           H  
ATOM    174  N   PRO A  12      64.829  49.454  53.770  1.00  4.90           N  
ATOM    175  CA  PRO A  12      63.981  49.538  54.955  1.00  4.90           C  
ATOM    176  C   PRO A  12      62.977  50.694  55.119  1.00  4.90           C  
ATOM    177  O   PRO A  12      62.196  50.638  56.063  1.00  4.90           O  
ATOM    178  CB  PRO A  12      64.930  49.498  56.149  1.00  4.90           C  
ATOM    179  CG  PRO A  12      66.105  48.678  55.649  1.00  4.90           C  
ATOM    180  CD  PRO A  12      66.188  49.101  54.188  1.00  4.90           C  
ATOM    181  HA  PRO A  12      63.392  48.621  54.979  1.00  4.90           H  
ATOM    182  HB1 PRO A  12      65.261  50.504  56.413  1.00  4.90           H  
ATOM    183  HB2 PRO A  12      64.448  49.009  56.985  1.00  4.90           H  
ATOM    184  HG1 PRO A  12      67.023  48.904  56.195  1.00  4.90           H  
ATOM    185  HG2 PRO A  12      65.868  47.615  55.715  1.00  4.90           H  
ATOM    186  HD1 PRO A  12      66.826  49.983  54.112  1.00  4.90           H  
ATOM    187  HD2 PRO A  12      66.609  48.282  53.606  1.00  4.90           H  
ATOM    188  N   ARG A  13      62.974  51.704  54.231  1.00  4.54           N  
ATOM    189  CA  ARG A  13      62.313  53.032  54.297  1.00  4.54           C  
ATOM    190  C   ARG A  13      60.772  53.067  54.398  1.00  4.54           C  
ATOM    191  O   ARG A  13      60.117  53.956  53.862  1.00  4.54           O  
ATOM    192  CB  ARG A  13      62.852  53.889  53.122  1.00  4.54           C  
ATOM    193  CG  ARG A  13      62.811  55.425  53.322  1.00  4.54           C  
ATOM    194  CD  ARG A  13      61.675  56.183  52.600  1.00  4.54           C  
ATOM    195  NE  ARG A  13      60.741  56.844  53.537  1.00  4.54           N  
ATOM    196  CZ  ARG A  13      59.829  57.758  53.249  1.00  4.54           C  
ATOM    197  NH1 ARG A  13      58.990  58.178  54.144  1.00  4.54           N1+
ATOM    198  NH2 ARG A  13      59.699  58.281  52.061  1.00  4.54           N  
ATOM    199  H   ARG A  13      63.528  51.530  53.406  1.00  4.54           H  
ATOM    200  HA  ARG A  13      62.654  53.491  55.229  1.00  4.54           H  
ATOM    201  HB1 ARG A  13      62.343  53.613  52.196  1.00  4.54           H  
ATOM    202  HB2 ARG A  13      63.905  53.633  52.985  1.00  4.54           H  
ATOM    203  HG1 ARG A  13      63.746  55.821  52.924  1.00  4.54           H  
ATOM    204  HG2 ARG A  13      62.811  55.660  54.387  1.00  4.54           H  
ATOM    205  HD1 ARG A  13      61.119  55.491  51.963  1.00  4.54           H  
ATOM    206  HD2 ARG A  13      62.129  56.937  51.955  1.00  4.54           H  
ATOM    207  HE  ARG A  13      60.768  56.510  54.498  1.00  4.54           H  
ATOM    208 1HH1 ARG A  13      59.069  57.863  55.109  1.00  4.54           H  
ATOM    209 2HH1 ARG A  13      58.345  58.920  53.946  1.00  4.54           H  
ATOM    210 1HH2 ARG A  13      60.325  57.992  51.335  1.00  4.54           H  
ATOM    211 2HH2 ARG A  13      59.030  59.015  51.898  1.00  4.54           H  
ATOM    212  N   CYS A  14      60.185  52.074  55.040  1.00  3.22           N  
ATOM    213  CA  CYS A  14      58.761  51.895  55.251  1.00  3.22           C  
ATOM    214  C   CYS A  14      58.410  50.661  56.075  1.00  3.22           C  
ATOM    215  O   CYS A  14      57.273  50.546  56.538  1.00  3.22           O  
ATOM    216  CB  CYS A  14      58.096  51.625  53.887  1.00  3.22           C  
ATOM    217  SG  CYS A  14      56.296  51.636  53.960  1.00  3.22           S  
ATOM    218  H   CYS A  14      60.800  51.457  55.545  1.00  3.22           H  
ATOM    219  HA  CYS A  14      58.333  52.783  55.719  1.00  3.22           H  
ATOM    220  HB1 CYS A  14      58.405  50.641  53.534  1.00  3.22           H  
ATOM    221  HB2 CYS A  14      58.416  52.358  53.149  1.00  3.22           H  
ATOM    222  N   ALA A  15      59.319  49.684  56.154  1.00  5.10           N  
ATOM    223  CA  ALA A  15      59.003  48.449  56.838  1.00  5.10           C  
ATOM    224  C   ALA A  15      58.568  48.796  58.274  1.00  5.10           C  
ATOM    225  O   ALA A  15      59.294  49.444  59.010  1.00  5.10           O  
ATOM    226  CB  ALA A  15      60.195  47.494  56.752  1.00  5.10           C  
ATOM    227  H   ALA A  15      60.269  49.830  55.842  1.00  5.10           H  
ATOM    228  HA  ALA A  15      58.159  47.976  56.333  1.00  5.10           H  
ATOM    229  HB1 ALA A  15      61.093  47.999  57.094  1.00  5.10           H  
ATOM    230  HB2 ALA A  15      60.012  46.614  57.369  1.00  5.10           H  
ATOM    231  HB3 ALA A  15      60.340  47.182  55.717  1.00  5.10           H  
ATOM    232  N   ASP A  16      57.349  48.432  58.653  1.00  7.15           N  
ATOM    233  CA  ASP A  16      56.933  48.474  60.053  1.00  7.15           C  
ATOM    234  C   ASP A  16      57.849  47.580  60.889  1.00  7.15           C  
ATOM    235  O   ASP A  16      58.379  47.980  61.918  1.00  7.15           O  
ATOM    236  CB  ASP A  16      55.469  47.994  60.090  1.00  7.15           C  
ATOM    237  CG  ASP A  16      54.963  47.652  61.492  1.00  7.15           C  
ATOM    238  OD1 ASP A  16      55.349  48.375  62.435  1.00  7.15           O  
ATOM    239  OD2 ASP A  16      54.185  46.678  61.597  1.00  7.15           O1-
ATOM    240  H   ASP A  16      56.731  48.020  57.979  1.00  7.15           H  
ATOM    241  HA  ASP A  16      56.999  49.491  60.440  1.00  7.15           H  
ATOM    242  HB1 ASP A  16      55.373  47.105  59.464  1.00  7.15           H  
ATOM    243  HB2 ASP A  16      54.833  48.772  59.664  1.00  7.15           H  
ATOM    244  N   HIS A  17      58.179  46.425  60.317  1.00  7.90           N  
ATOM    245  CA  HIS A  17      59.225  45.510  60.765  1.00  7.90           C  
ATOM    246  C   HIS A  17      60.637  46.025  60.442  1.00  7.90           C  
ATOM    247  O   HIS A  17      61.597  45.265  60.363  1.00  7.90           O  
ATOM    248  CB  HIS A  17      58.895  44.112  60.205  1.00  7.90           C  
ATOM    249  CG  HIS A  17      57.423  43.812  60.395  1.00  7.90           C  
ATOM    250  CD2 HIS A  17      56.807  43.943  61.609  1.00  7.90           C  
ATOM    251  ND1 HIS A  17      56.453  43.927  59.387  1.00  7.90           N  
ATOM    252  CE1 HIS A  17      55.290  44.120  60.034  1.00  7.90           C  
ATOM    253  NE2 HIS A  17      55.473  44.151  61.359  1.00  7.90           N  
ATOM    254  H   HIS A  17      57.660  46.155  59.496  1.00  7.90           H  
ATOM    255  HA  HIS A  17      59.172  45.462  61.854  1.00  7.90           H  
ATOM    256  HB1 HIS A  17      59.492  43.358  60.719  1.00  7.90           H  
ATOM    257  HB2 HIS A  17      59.130  44.082  59.140  1.00  7.90           H  
ATOM    258  HD2 HIS A  17      57.306  44.111  62.552  1.00  7.90           H  
ATOM    259  HE1 HIS A  17      54.352  44.371  59.565  1.00  7.90           H  
ATOM    260  HE2 HIS A  17      54.823  44.622  61.989  1.00  7.90           H  
ATOM    261  N   PHE A  18      60.756  47.340  60.269  1.00  7.71           N  
ATOM    262  CA  PHE A  18      61.959  48.113  60.484  1.00  7.71           C  
ATOM    263  C   PHE A  18      61.625  49.402  61.230  1.00  7.71           C  
ATOM    264  O   PHE A  18      61.376  50.447  60.639  1.00  7.71           O  
ATOM    265  CB  PHE A  18      62.766  48.311  59.202  1.00  7.71           C  
ATOM    266  CG  PHE A  18      64.226  48.582  59.490  1.00  7.71           C  
ATOM    267  CD1 PHE A  18      65.103  47.505  59.724  1.00  7.71           C  
ATOM    268  CD2 PHE A  18      64.717  49.898  59.496  1.00  7.71           C  
ATOM    269  CE1 PHE A  18      66.468  47.744  59.953  1.00  7.71           C  
ATOM    270  CE2 PHE A  18      66.086  50.137  59.721  1.00  7.71           C  
ATOM    271  CZ  PHE A  18      66.961  49.061  59.951  1.00  7.71           C  
ATOM    272  H   PHE A  18      59.906  47.891  60.291  1.00  7.71           H  
ATOM    273  HA  PHE A  18      62.592  47.527  61.152  1.00  7.71           H  
ATOM    274  HB1 PHE A  18      62.342  49.127  58.615  1.00  7.71           H  
ATOM    275  HB2 PHE A  18      62.711  47.400  58.607  1.00  7.71           H  
ATOM    276  HD1 PHE A  18      64.724  46.490  59.722  1.00  7.71           H  
ATOM    277  HD2 PHE A  18      64.038  50.719  59.299  1.00  7.71           H  
ATOM    278  HE1 PHE A  18      67.139  46.916  60.134  1.00  7.71           H  
ATOM    279  HE2 PHE A  18      66.470  51.145  59.717  1.00  7.71           H  
ATOM    280  HZ  PHE A  18      68.010  49.244  60.129  1.00  7.71           H  
ATOM    281  N   ASP A  19      61.635  49.305  62.562  1.00  6.78           N  
ATOM    282  CA  ASP A  19      61.230  50.344  63.516  1.00  6.78           C  
ATOM    283  C   ASP A  19      61.784  51.762  63.252  1.00  6.78           C  
ATOM    284  O   ASP A  19      61.200  52.737  63.728  1.00  6.78           O  
ATOM    285  CB  ASP A  19      61.595  49.870  64.941  1.00  6.78           C  
ATOM    286  CG  ASP A  19      60.345  49.515  65.744  1.00  6.78           C  
ATOM    287  OD1 ASP A  19      59.877  50.377  66.516  1.00  6.78           O  
ATOM    288  OD2 ASP A  19      59.749  48.447  65.494  1.00  6.78           O1-
ATOM    289  H   ASP A  19      61.768  48.385  62.955  1.00  6.78           H  
ATOM    290  HA  ASP A  19      60.145  50.421  63.451  1.00  6.78           H  
ATOM    291  HB1 ASP A  19      62.138  50.659  65.464  1.00  6.78           H  
ATOM    292  HB2 ASP A  19      62.256  49.000  64.899  1.00  6.78           H  
ATOM    293  N   ASN A  20      62.842  51.907  62.436  1.00  7.05           N  
ATOM    294  CA  ASN A  20      63.103  53.136  61.677  1.00  7.05           C  
ATOM    295  C   ASN A  20      62.085  53.414  60.573  1.00  7.05           C  
ATOM    296  O   ASN A  20      62.395  53.376  59.380  1.00  7.05           O  
ATOM    297  CB  ASN A  20      64.564  53.247  61.207  1.00  7.05           C  
ATOM    298  CG  ASN A  20      64.864  54.624  60.624  1.00  7.05           C  
ATOM    299  ND2 ASN A  20      65.952  54.779  59.906  1.00  7.05           N  
ATOM    300  OD1 ASN A  20      64.137  55.591  60.800  1.00  7.05           O  
ATOM    301  H   ASN A  20      63.233  51.056  62.064  1.00  7.05           H  
ATOM    302  HA  ASN A  20      62.970  53.952  62.389  1.00  7.05           H  
ATOM    303  HB1 ASN A  20      64.749  52.504  60.441  1.00  7.05           H  
ATOM    304  HB2 ASN A  20      65.236  53.072  62.047  1.00  7.05           H  
ATOM    305 1HD2 ASN A  20      66.592  54.026  59.744  1.00  7.05           H  
ATOM    306 2HD2 ASN A  20      66.105  55.703  59.546  1.00  7.05           H  
ATOM    307  N   ARG A  21      60.847  53.693  60.988  1.00  5.95           N  
ATOM    308  CA  ARG A  21      59.717  53.733  60.076  1.00  5.95           C  
ATOM    309  C   ARG A  21      59.781  54.875  59.065  1.00  5.95           C  
ATOM    310  O   ARG A  21      59.266  54.718  57.962  1.00  5.95           O  
ATOM    311  CB  ARG A  21      58.377  53.565  60.820  1.00  5.95           C  
ATOM    312  CG  ARG A  21      58.271  52.212  61.554  1.00  5.95           C  
ATOM    313  CD  ARG A  21      56.879  51.998  62.178  1.00  5.95           C  
ATOM    314  NE  ARG A  21      56.768  50.705  62.885  1.00  5.95           N  
ATOM    315  CZ  ARG A  21      57.331  50.344  64.023  1.00  5.95           C  
ATOM    316  NH1 ARG A  21      57.251  49.115  64.418  1.00  5.95           N1+
ATOM    317  NH2 ARG A  21      57.992  51.190  64.758  1.00  5.95           N  
ATOM    318  H   ARG A  21      60.679  53.612  61.988  1.00  5.95           H  
ATOM    319  HA  ARG A  21      59.815  52.834  59.455  1.00  5.95           H  
ATOM    320  HB1 ARG A  21      57.580  53.576  60.082  1.00  5.95           H  
ATOM    321  HB2 ARG A  21      58.233  54.387  61.524  1.00  5.95           H  
ATOM    322  HG1 ARG A  21      59.022  52.172  62.339  1.00  5.95           H  
ATOM    323  HG2 ARG A  21      58.470  51.404  60.848  1.00  5.95           H  
ATOM    324  HD1 ARG A  21      56.129  52.024  61.386  1.00  5.95           H  
ATOM    325  HD2 ARG A  21      56.666  52.810  62.875  1.00  5.95           H  
ATOM    326  HE  ARG A  21      56.217  49.951  62.477  1.00  5.95           H  
ATOM    327 1HH1 ARG A  21      56.758  48.477  63.797  1.00  5.95           H  
ATOM    328 2HH1 ARG A  21      57.999  48.757  65.016  1.00  5.95           H  
ATOM    329 1HH2 ARG A  21      58.187  52.103  64.415  1.00  5.95           H  
ATOM    330 2HH2 ARG A  21      58.493  50.837  65.582  1.00  5.95           H  
ATOM    331  N   THR A  22      60.441  56.001  59.376  1.00  5.56           N  
ATOM    332  CA  THR A  22      60.484  57.238  58.544  1.00  5.56           C  
ATOM    333  C   THR A  22      59.106  57.643  58.002  1.00  5.56           C  
ATOM    334  O   THR A  22      58.982  58.130  56.881  1.00  5.56           O  
ATOM    335  CB  THR A  22      61.494  57.103  57.376  1.00  5.56           C  
ATOM    336  CG2 THR A  22      62.898  56.717  57.830  1.00  5.56           C  
ATOM    337  OG1 THR A  22      61.086  56.137  56.424  1.00  5.56           O  
ATOM    338  H   THR A  22      60.967  55.986  60.238  1.00  5.56           H  
ATOM    339  HA  THR A  22      60.826  58.057  59.176  1.00  5.56           H  
ATOM    340  HB  THR A  22      61.567  58.068  56.872  1.00  5.56           H  
ATOM    341  HG1 THR A  22      60.585  55.462  56.917  1.00  5.56           H  
ATOM    342 1HG2 THR A  22      63.577  56.753  56.980  1.00  5.56           H  
ATOM    343 2HG2 THR A  22      63.249  57.415  58.591  1.00  5.56           H  
ATOM    344 3HG2 THR A  22      62.905  55.708  58.242  1.00  5.56           H  
ATOM    345  N   MET A  23      58.048  57.304  58.739  1.00  4.57           N  
ATOM    346  CA  MET A  23      56.719  57.089  58.178  1.00  4.57           C  
ATOM    347  C   MET A  23      55.971  58.407  58.022  1.00  4.57           C  
ATOM    348  O   MET A  23      55.324  58.873  58.961  1.00  4.57           O  
ATOM    349  CB  MET A  23      55.970  56.085  59.062  1.00  4.57           C  
ATOM    350  CG  MET A  23      54.673  55.589  58.422  1.00  4.57           C  
ATOM    351  SD  MET A  23      54.819  54.639  56.882  1.00  4.57           S  
ATOM    352  CE  MET A  23      55.789  53.220  57.451  1.00  4.57           C  
ATOM    353  H   MET A  23      58.211  56.954  59.668  1.00  4.57           H  
ATOM    354  HA  MET A  23      56.829  56.644  57.187  1.00  4.57           H  
ATOM    355  HB1 MET A  23      55.743  56.535  60.028  1.00  4.57           H  
ATOM    356  HB2 MET A  23      56.609  55.230  59.232  1.00  4.57           H  
ATOM    357  HG1 MET A  23      54.063  56.457  58.214  1.00  4.57           H  
ATOM    358  HG2 MET A  23      54.146  54.982  59.157  1.00  4.57           H  
ATOM    359  HE1 MET A  23      55.771  52.455  56.679  1.00  4.57           H  
ATOM    360  HE2 MET A  23      56.820  53.521  57.635  1.00  4.57           H  
ATOM    361  HE3 MET A  23      55.359  52.811  58.365  1.00  4.57           H  
ATOM    362  N   ILE A  24      56.148  59.066  56.877  1.00  3.81           N  
ATOM    363  CA  ILE A  24      55.676  60.440  56.702  1.00  3.81           C  
ATOM    364  C   ILE A  24      54.154  60.387  56.572  1.00  3.81           C  
ATOM    365  O   ILE A  24      53.625  60.125  55.497  1.00  3.81           O  
ATOM    366  CB  ILE A  24      56.315  61.131  55.467  1.00  3.81           C  
ATOM    367  CG1 ILE A  24      57.850  61.225  55.605  1.00  3.81           C  
ATOM    368  CG2 ILE A  24      55.742  62.550  55.272  1.00  3.81           C  
ATOM    369  CD1 ILE A  24      58.573  61.686  54.330  1.00  3.81           C  
ATOM    370  H   ILE A  24      56.597  58.595  56.106  1.00  3.81           H  
ATOM    371  HA  ILE A  24      55.926  61.029  57.586  1.00  3.81           H  
ATOM    372  HB  ILE A  24      56.083  60.539  54.580  1.00  3.81           H  
ATOM    373 1HG1 ILE A  24      58.246  60.248  55.855  1.00  3.81           H  
ATOM    374 2HG1 ILE A  24      58.104  61.901  56.423  1.00  3.81           H  
ATOM    375 1HG2 ILE A  24      56.133  62.997  54.360  1.00  3.81           H  
ATOM    376 2HG2 ILE A  24      54.658  62.524  55.168  1.00  3.81           H  
ATOM    377 3HG2 ILE A  24      55.990  63.184  56.124  1.00  3.81           H  
ATOM    378  HD1 ILE A  24      59.648  61.571  54.467  1.00  3.81           H  
ATOM    379  HD2 ILE A  24      58.256  61.080  53.480  1.00  3.81           H  
ATOM    380  HD3 ILE A  24      58.361  62.734  54.127  1.00  3.81           H  
ATOM    381  N   LEU A  25      53.426  60.632  57.659  1.00  3.52           N  
ATOM    382  CA  LEU A  25      52.023  61.011  57.536  1.00  3.52           C  
ATOM    383  C   LEU A  25      51.974  62.277  56.666  1.00  3.52           C  
ATOM    384  O   LEU A  25      52.599  63.290  56.982  1.00  3.52           O  
ATOM    385  CB  LEU A  25      51.432  61.303  58.931  1.00  3.52           C  
ATOM    386  CG  LEU A  25      49.899  61.469  58.917  1.00  3.52           C  
ATOM    387  CD1 LEU A  25      49.164  60.138  59.100  1.00  3.52           C  
ATOM    388  CD2 LEU A  25      49.464  62.380  60.066  1.00  3.52           C  
ATOM    389  H   LEU A  25      53.898  60.771  58.538  1.00  3.52           H  
ATOM    390  HA  LEU A  25      51.476  60.201  57.065  1.00  3.52           H  
ATOM    391  HB1 LEU A  25      51.893  62.219  59.303  1.00  3.52           H  
ATOM    392  HB2 LEU A  25      51.698  60.513  59.628  1.00  3.52           H  
ATOM    393  HG  LEU A  25      49.579  61.929  57.983  1.00  3.52           H  
ATOM    394 1HD1 LEU A  25      49.509  59.424  58.355  1.00  3.52           H  
ATOM    395 2HD1 LEU A  25      49.363  59.733  60.091  1.00  3.52           H  
ATOM    396 3HD1 LEU A  25      48.094  60.285  58.974  1.00  3.52           H  
ATOM    397 1HD2 LEU A  25      48.381  62.489  60.061  1.00  3.52           H  
ATOM    398 2HD2 LEU A  25      49.787  61.959  61.018  1.00  3.52           H  
ATOM    399 3HD2 LEU A  25      49.916  63.363  59.935  1.00  3.52           H  
ATOM    400  N   THR A  26      51.224  62.217  55.584  1.00  3.17           N  
ATOM    401  CA  THR A  26      50.927  63.360  54.724  1.00  3.17           C  
ATOM    402  C   THR A  26      49.446  63.698  54.916  1.00  3.17           C  
ATOM    403  O   THR A  26      48.650  62.843  55.328  1.00  3.17           O  
ATOM    404  CB  THR A  26      51.181  62.985  53.248  1.00  3.17           C  
ATOM    405  CG2 THR A  26      52.663  62.765  52.956  1.00  3.17           C  
ATOM    406  OG1 THR A  26      50.517  61.791  52.890  1.00  3.17           O  
ATOM    407  H   THR A  26      50.699  61.366  55.403  1.00  3.17           H  
ATOM    408  HA  THR A  26      51.540  64.218  54.990  1.00  3.17           H  
ATOM    409  HB  THR A  26      50.825  63.793  52.610  1.00  3.17           H  
ATOM    410  HG1 THR A  26      50.799  61.568  51.996  1.00  3.17           H  
ATOM    411 1HG2 THR A  26      52.806  62.574  51.892  1.00  3.17           H  
ATOM    412 2HG2 THR A  26      53.228  63.652  53.235  1.00  3.17           H  
ATOM    413 3HG2 THR A  26      53.033  61.911  53.523  1.00  3.17           H  
ATOM    414  N   PRO A  27      48.995  64.924  54.626  1.00  3.32           N  
ATOM    415  CA  PRO A  27      47.587  65.107  54.311  1.00  3.32           C  
ATOM    416  C   PRO A  27      47.286  64.419  52.978  1.00  3.32           C  
ATOM    417  O   PRO A  27      48.183  64.290  52.141  1.00  3.32           O  
ATOM    418  CB  PRO A  27      47.411  66.625  54.214  1.00  3.32           C  
ATOM    419  CG  PRO A  27      48.773  67.112  53.713  1.00  3.32           C  
ATOM    420  CD  PRO A  27      49.767  66.120  54.321  1.00  3.32           C  
ATOM    421  HA  PRO A  27      46.942  64.705  55.093  1.00  3.32           H  
ATOM    422  HB1 PRO A  27      46.605  66.904  53.532  1.00  3.32           H  
ATOM    423  HB2 PRO A  27      47.224  67.033  55.209  1.00  3.32           H  
ATOM    424  HG1 PRO A  27      48.808  67.040  52.624  1.00  3.32           H  
ATOM    425  HG2 PRO A  27      48.978  68.135  54.032  1.00  3.32           H  
ATOM    426  HD1 PRO A  27      50.567  65.911  53.610  1.00  3.32           H  
ATOM    427  HD2 PRO A  27      50.182  66.526  55.245  1.00  3.32           H  
ATOM    428  N   CYS A  28      46.038  64.025  52.740  1.00  3.00           N  
ATOM    429  CA  CYS A  28      45.645  63.673  51.371  1.00  3.00           C  
ATOM    430  C   CYS A  28      45.081  64.900  50.632  1.00  3.00           C  
ATOM    431  O   CYS A  28      44.795  65.902  51.295  1.00  3.00           O  
ATOM    432  CB  CYS A  28      44.665  62.476  51.443  1.00  3.00           C  
ATOM    433  SG  CYS A  28      44.863  61.255  52.803  1.00  3.00           S  
ATOM    434  H   CYS A  28      45.312  64.156  53.434  1.00  3.00           H  
ATOM    435  HA  CYS A  28      46.521  63.324  50.824  1.00  3.00           H  
ATOM    436  HB1 CYS A  28      44.671  61.943  50.493  1.00  3.00           H  
ATOM    437  HB2 CYS A  28      43.668  62.902  51.560  1.00  3.00           H  
ATOM    438  N   PRO A  29      44.938  64.864  49.291  1.00  4.12           N  
ATOM    439  CA  PRO A  29      44.402  65.983  48.513  1.00  4.12           C  
ATOM    440  C   PRO A  29      43.096  66.533  49.095  1.00  4.12           C  
ATOM    441  O   PRO A  29      42.114  65.800  49.237  1.00  4.12           O  
ATOM    442  CB  PRO A  29      44.226  65.447  47.086  1.00  4.12           C  
ATOM    443  CG  PRO A  29      45.260  64.327  46.994  1.00  4.12           C  
ATOM    444  CD  PRO A  29      45.278  63.754  48.409  1.00  4.12           C  
ATOM    445  HA  PRO A  29      45.151  66.774  48.500  1.00  4.12           H  
ATOM    446  HB1 PRO A  29      43.229  65.023  46.957  1.00  4.12           H  
ATOM    447  HB2 PRO A  29      44.414  66.222  46.343  1.00  4.12           H  
ATOM    448  HG1 PRO A  29      44.979  63.575  46.257  1.00  4.12           H  
ATOM    449  HG2 PRO A  29      46.238  64.750  46.760  1.00  4.12           H  
ATOM    450  HD1 PRO A  29      44.518  62.976  48.495  1.00  4.12           H  
ATOM    451  HD2 PRO A  29      46.265  63.348  48.632  1.00  4.12           H  
ATOM    452  N   ASP A  30      43.113  67.816  49.451  1.00  5.20           N  
ATOM    453  CA  ASP A  30      42.076  68.499  50.218  1.00  5.20           C  
ATOM    454  C   ASP A  30      40.705  68.477  49.522  1.00  5.20           C  
ATOM    455  O   ASP A  30      40.605  68.265  48.316  1.00  5.20           O  
ATOM    456  CB  ASP A  30      42.577  69.908  50.583  1.00  5.20           C  
ATOM    457  CG  ASP A  30      42.969  70.781  49.381  1.00  5.20           C  
ATOM    458  OD1 ASP A  30      43.751  70.326  48.517  1.00  5.20           O  
ATOM    459  OD2 ASP A  30      42.444  71.912  49.290  1.00  5.20           O1-
ATOM    460  H   ASP A  30      43.886  68.403  49.152  1.00  5.20           H  
ATOM    461  HA  ASP A  30      41.958  67.953  51.153  1.00  5.20           H  
ATOM    462  HB1 ASP A  30      43.451  69.809  51.228  1.00  5.20           H  
ATOM    463  HB2 ASP A  30      41.801  70.414  51.162  1.00  5.20           H  
ATOM    464  N   ASP A  31      39.626  68.586  50.295  1.00  5.90           N  
ATOM    465  CA  ASP A  31      38.235  68.246  49.927  1.00  5.90           C  
ATOM    466  C   ASP A  31      37.978  66.795  49.468  1.00  5.90           C  
ATOM    467  O   ASP A  31      36.832  66.347  49.439  1.00  5.90           O  
ATOM    468  CB  ASP A  31      37.663  69.218  48.874  1.00  5.90           C  
ATOM    469  CG  ASP A  31      37.866  70.697  49.194  1.00  5.90           C  
ATOM    470  OD1 ASP A  31      37.666  71.088  50.364  1.00  5.90           O  
ATOM    471  OD2 ASP A  31      38.242  71.428  48.246  1.00  5.90           O1-
ATOM    472  H   ASP A  31      39.768  68.885  51.247  1.00  5.90           H  
ATOM    473  HA  ASP A  31      37.632  68.384  50.825  1.00  5.90           H  
ATOM    474  HB1 ASP A  31      36.591  69.036  48.779  1.00  5.90           H  
ATOM    475  HB2 ASP A  31      38.113  68.995  47.905  1.00  5.90           H  
ATOM    476  N   GLY A  32      39.018  66.047  49.099  1.00  6.94           N  
ATOM    477  CA  GLY A  32      38.913  64.838  48.286  1.00  6.94           C  
ATOM    478  C   GLY A  32      39.414  65.032  46.854  1.00  6.94           C  
ATOM    479  O   GLY A  32      38.914  64.369  45.947  1.00  6.94           O  
ATOM    480  H   GLY A  32      39.940  66.450  49.211  1.00  6.94           H  
ATOM    481  HA1 GLY A  32      37.885  64.478  48.253  1.00  6.94           H  
ATOM    482  HA2 GLY A  32      39.534  64.074  48.747  1.00  6.94           H  
ATOM    483  N   LYS A  33      40.366  65.954  46.632  1.00  6.64           N  
ATOM    484  CA  LYS A  33      40.615  66.601  45.332  1.00  6.64           C  
ATOM    485  C   LYS A  33      40.754  65.693  44.115  1.00  6.64           C  
ATOM    486  O   LYS A  33      40.348  66.052  43.014  1.00  6.64           O  
ATOM    487  CB  LYS A  33      41.829  67.560  45.401  1.00  6.64           C  
ATOM    488  CG  LYS A  33      41.587  68.873  44.630  1.00  6.64           C  
ATOM    489  CD  LYS A  33      40.709  69.899  45.372  1.00  6.64           C  
ATOM    490  CE  LYS A  33      41.498  70.555  46.510  1.00  6.64           C  
ATOM    491  NZ  LYS A  33      40.710  71.557  47.262  1.00  6.64           N1+
ATOM    492  H   LYS A  33      40.710  66.450  47.452  1.00  6.64           H  
ATOM    493  HA  LYS A  33      39.727  67.202  45.129  1.00  6.64           H  
ATOM    494  HB1 LYS A  33      42.694  67.064  44.959  1.00  6.64           H  
ATOM    495  HB2 LYS A  33      42.097  67.789  46.430  1.00  6.64           H  
ATOM    496  HG1 LYS A  33      41.122  68.640  43.671  1.00  6.64           H  
ATOM    497  HG2 LYS A  33      42.553  69.334  44.418  1.00  6.64           H  
ATOM    498  HD1 LYS A  33      39.819  69.412  45.776  1.00  6.64           H  
ATOM    499  HD2 LYS A  33      40.398  70.670  44.668  1.00  6.64           H  
ATOM    500  HE1 LYS A  33      42.403  71.022  46.114  1.00  6.64           H  
ATOM    501  HE2 LYS A  33      41.830  69.776  47.202  1.00  6.64           H  
ATOM    502  HZ1 LYS A  33      39.852  71.172  47.666  1.00  6.64           H  
ATOM    503  HZ2 LYS A  33      41.256  71.886  48.062  1.00  6.64           H  
ATOM    504  HZ3 LYS A  33      40.436  72.351  46.715  1.00  6.64           H  
ATOM    505  N   ASN A  34      41.352  64.525  44.317  1.00  5.44           N  
ATOM    506  CA  ASN A  34      41.597  63.535  43.270  1.00  5.44           C  
ATOM    507  C   ASN A  34      41.237  62.114  43.744  1.00  5.44           C  
ATOM    508  O   ASN A  34      40.806  61.283  42.952  1.00  5.44           O  
ATOM    509  CB  ASN A  34      43.068  63.645  42.823  1.00  5.44           C  
ATOM    510  CG  ASN A  34      43.509  65.045  42.434  1.00  5.44           C  
ATOM    511  ND2 ASN A  34      42.857  65.674  41.486  1.00  5.44           N  
ATOM    512  OD1 ASN A  34      44.439  65.601  42.989  1.00  5.44           O  
ATOM    513  H   ASN A  34      41.595  64.317  45.272  1.00  5.44           H  
ATOM    514  HA  ASN A  34      40.952  63.744  42.414  1.00  5.44           H  
ATOM    515  HB1 ASN A  34      43.217  62.999  41.957  1.00  5.44           H  
ATOM    516  HB2 ASN A  34      43.717  63.310  43.632  1.00  5.44           H  
ATOM    517 1HD2 ASN A  34      41.996  65.299  41.128  1.00  5.44           H  
ATOM    518 2HD2 ASN A  34      43.140  66.618  41.304  1.00  5.44           H  
ATOM    519  N   TYR A  35      41.399  61.853  45.043  1.00  4.42           N  
ATOM    520  CA  TYR A  35      40.396  61.345  45.986  1.00  4.42           C  
ATOM    521  C   TYR A  35      41.058  61.078  47.339  1.00  4.42           C  
ATOM    522  O   TYR A  35      42.203  61.459  47.576  1.00  4.42           O  
ATOM    523  CB  TYR A  35      39.509  60.183  45.501  1.00  4.42           C  
ATOM    524  CG  TYR A  35      38.170  60.073  46.219  1.00  4.42           C  
ATOM    525  CD1 TYR A  35      37.247  61.135  46.148  1.00  4.42           C  
ATOM    526  CD2 TYR A  35      37.860  58.924  46.977  1.00  4.42           C  
ATOM    527  CE1 TYR A  35      36.024  61.057  46.842  1.00  4.42           C  
ATOM    528  CE2 TYR A  35      36.635  58.840  47.670  1.00  4.42           C  
ATOM    529  CZ  TYR A  35      35.716  59.913  47.604  1.00  4.42           C  
ATOM    530  OH  TYR A  35      34.527  59.838  48.259  1.00  4.42           O  
ATOM    531  H   TYR A  35      42.093  62.414  45.514  1.00  4.42           H  
ATOM    532  HA  TYR A  35      39.715  62.168  46.172  1.00  4.42           H  
ATOM    533  HB1 TYR A  35      40.064  59.259  45.645  1.00  4.42           H  
ATOM    534  HB2 TYR A  35      39.263  60.299  44.451  1.00  4.42           H  
ATOM    535  HD1 TYR A  35      37.469  62.020  45.563  1.00  4.42           H  
ATOM    536  HD2 TYR A  35      38.557  58.102  47.029  1.00  4.42           H  
ATOM    537  HE1 TYR A  35      35.311  61.867  46.791  1.00  4.42           H  
ATOM    538  HE2 TYR A  35      36.400  57.962  48.251  1.00  4.42           H  
ATOM    539  HH  TYR A  35      34.399  58.991  48.685  1.00  4.42           H  
ATOM    540  N   SER A  36      40.300  60.443  48.219  1.00  3.74           N  
ATOM    541  CA  SER A  36      40.561  60.302  49.641  1.00  3.74           C  
ATOM    542  C   SER A  36      40.968  58.884  50.018  1.00  3.74           C  
ATOM    543  O   SER A  36      40.708  58.442  51.142  1.00  3.74           O  
ATOM    544  CB  SER A  36      39.300  60.731  50.411  1.00  3.74           C  
ATOM    545  OG  SER A  36      38.738  61.891  49.816  1.00  3.74           O  
ATOM    546  H   SER A  36      39.346  60.268  47.941  1.00  3.74           H  
ATOM    547  HA  SER A  36      41.378  60.967  49.925  1.00  3.74           H  
ATOM    548  HB1 SER A  36      39.553  60.926  51.453  1.00  3.74           H  
ATOM    549  HB2 SER A  36      38.561  59.930  50.371  1.00  3.74           H  
ATOM    550  HG  SER A  36      37.960  62.164  50.311  1.00  3.74           H  
ATOM    551  N   ARG A  37      41.552  58.131  49.071  1.00  3.07           N  
ATOM    552  CA  ARG A  37      42.031  56.798  49.432  1.00  3.07           C  
ATOM    553  C   ARG A  37      43.364  56.933  50.189  1.00  3.07           C  
ATOM    554  O   ARG A  37      44.150  57.896  50.148  1.00  3.07           O  
ATOM    555  CB  ARG A  37      42.144  55.863  48.217  1.00  3.07           C  
ATOM    556  CG  ARG A  37      40.775  55.571  47.587  1.00  3.07           C  
ATOM    557  CD  ARG A  37      40.868  54.601  46.405  1.00  3.07           C  
ATOM    558  NE  ARG A  37      41.254  53.230  46.806  1.00  3.07           N  
ATOM    559  CZ  ARG A  37      42.451  52.695  46.699  1.00  3.07           C  
ATOM    560  NH1 ARG A  37      42.625  51.424  46.813  1.00  3.07           N1+
ATOM    561  NH2 ARG A  37      43.516  53.369  46.407  1.00  3.07           N  
ATOM    562  H   ARG A  37      41.877  58.576  48.215  1.00  3.07           H  
ATOM    563  HA  ARG A  37      41.325  56.344  50.129  1.00  3.07           H  
ATOM    564  HB1 ARG A  37      42.573  54.919  48.554  1.00  3.07           H  
ATOM    565  HB2 ARG A  37      42.806  56.290  47.471  1.00  3.07           H  
ATOM    566  HG1 ARG A  37      40.349  56.506  47.223  1.00  3.07           H  
ATOM    567  HG2 ARG A  37      40.107  55.155  48.342  1.00  3.07           H  
ATOM    568  HD1 ARG A  37      41.566  54.993  45.665  1.00  3.07           H  
ATOM    569  HD2 ARG A  37      39.889  54.548  45.926  1.00  3.07           H  
ATOM    570  HE  ARG A  37      40.500  52.575  46.927  1.00  3.07           H  
ATOM    571 1HH1 ARG A  37      41.829  50.817  46.656  1.00  3.07           H  
ATOM    572 2HH1 ARG A  37      43.536  51.092  46.488  1.00  3.07           H  
ATOM    573 1HH2 ARG A  37      43.402  54.304  46.071  1.00  3.07           H  
ATOM    574 2HH2 ARG A  37      44.286  52.799  46.050  1.00  3.07           H  
ATOM    575  N   CYS A  38      43.687  55.836  50.824  1.00  2.67           N  
ATOM    576  CA  CYS A  38      45.053  55.575  51.197  1.00  2.67           C  
ATOM    577  C   CYS A  38      45.364  54.207  50.622  1.00  2.67           C  
ATOM    578  O   CYS A  38      44.577  53.277  50.816  1.00  2.67           O  
ATOM    579  CB  CYS A  38      45.175  55.608  52.737  1.00  2.67           C  
ATOM    580  SG  CYS A  38      44.199  56.908  53.551  1.00  2.67           S  
ATOM    581  H   CYS A  38      43.008  55.092  50.908  1.00  2.67           H  
ATOM    582  HA  CYS A  38      45.741  56.307  50.772  1.00  2.67           H  
ATOM    583  HB1 CYS A  38      46.221  55.758  52.987  1.00  2.67           H  
ATOM    584  HB2 CYS A  38      44.859  54.642  53.135  1.00  2.67           H  
ATOM    585  HG  CYS A  38      44.528  57.915  52.725  1.00  2.67           H  
ATOM    586  N   VAL A  39      46.476  54.087  49.903  1.00  2.34           N  
ATOM    587  CA  VAL A  39      46.914  52.819  49.328  1.00  2.34           C  
ATOM    588  C   VAL A  39      48.193  52.341  49.995  1.00  2.34           C  
ATOM    589  O   VAL A  39      49.110  53.119  50.270  1.00  2.34           O  
ATOM    590  CB  VAL A  39      47.083  52.932  47.801  1.00  2.34           C  
ATOM    591  CG1 VAL A  39      48.229  53.862  47.376  1.00  2.34           C  
ATOM    592  CG2 VAL A  39      47.300  51.555  47.159  1.00  2.34           C  
ATOM    593  H   VAL A  39      47.103  54.884  49.814  1.00  2.34           H  
ATOM    594  HA  VAL A  39      46.155  52.060  49.506  1.00  2.34           H  
ATOM    595  HB  VAL A  39      46.158  53.338  47.395  1.00  2.34           H  
ATOM    596 1HG1 VAL A  39      48.219  53.984  46.293  1.00  2.34           H  
ATOM    597 2HG1 VAL A  39      48.114  54.842  47.839  1.00  2.34           H  
ATOM    598 3HG1 VAL A  39      49.193  53.444  47.663  1.00  2.34           H  
ATOM    599 1HG2 VAL A  39      47.273  51.657  46.073  1.00  2.34           H  
ATOM    600 2HG2 VAL A  39      48.266  51.137  47.439  1.00  2.34           H  
ATOM    601 3HG2 VAL A  39      46.499  50.874  47.448  1.00  2.34           H  
ATOM    602  N   LYS A  40      48.276  51.033  50.192  1.00  2.31           N  
ATOM    603  CA  LYS A  40      49.497  50.266  50.363  1.00  2.31           C  
ATOM    604  C   LYS A  40      49.572  49.144  49.322  1.00  2.31           C  
ATOM    605  O   LYS A  40      48.611  48.412  49.081  1.00  2.31           O  
ATOM    606  CB  LYS A  40      49.644  49.716  51.801  1.00  2.31           C  
ATOM    607  CG  LYS A  40      48.510  48.811  52.306  1.00  2.31           C  
ATOM    608  CD  LYS A  40      48.934  47.911  53.470  1.00  2.31           C  
ATOM    609  CE  LYS A  40      47.740  47.429  54.304  1.00  2.31           C  
ATOM    610  NZ  LYS A  40      47.168  48.519  55.132  1.00  2.31           N1+
ATOM    611  H   LYS A  40      47.434  50.493  50.026  1.00  2.31           H  
ATOM    612  HA  LYS A  40      50.340  50.928  50.177  1.00  2.31           H  
ATOM    613  HB1 LYS A  40      49.703  50.563  52.486  1.00  2.31           H  
ATOM    614  HB2 LYS A  40      50.587  49.168  51.852  1.00  2.31           H  
ATOM    615  HG1 LYS A  40      48.170  48.147  51.517  1.00  2.31           H  
ATOM    616  HG2 LYS A  40      47.686  49.453  52.620  1.00  2.31           H  
ATOM    617  HD1 LYS A  40      49.647  48.428  54.110  1.00  2.31           H  
ATOM    618  HD2 LYS A  40      49.442  47.037  53.061  1.00  2.31           H  
ATOM    619  HE1 LYS A  40      48.117  46.649  54.968  1.00  2.31           H  
ATOM    620  HE2 LYS A  40      46.983  46.986  53.651  1.00  2.31           H  
ATOM    621  HZ1 LYS A  40      46.539  49.105  54.598  1.00  2.31           H  
ATOM    622  HZ2 LYS A  40      46.673  48.153  55.940  1.00  2.31           H  
ATOM    623  HZ3 LYS A  40      47.927  49.089  55.489  1.00  2.31           H  
ATOM    624  N   ALA A  41      50.738  49.000  48.721  1.00  2.34           N  
ATOM    625  CA  ALA A  41      50.976  48.047  47.658  1.00  2.34           C  
ATOM    626  C   ALA A  41      52.319  47.359  47.870  1.00  2.34           C  
ATOM    627  O   ALA A  41      53.368  48.011  47.913  1.00  2.34           O  
ATOM    628  CB  ALA A  41      50.895  48.780  46.312  1.00  2.34           C  
ATOM    629  H   ALA A  41      51.489  49.629  48.976  1.00  2.34           H  
ATOM    630  HA  ALA A  41      50.194  47.295  47.673  1.00  2.34           H  
ATOM    631  HB1 ALA A  41      51.057  48.071  45.500  1.00  2.34           H  
ATOM    632  HB2 ALA A  41      49.907  49.226  46.193  1.00  2.34           H  
ATOM    633  HB3 ALA A  41      51.650  49.566  46.263  1.00  2.34           H  
ATOM    634  N   ILE A  42      52.265  46.043  48.059  1.00  2.58           N  
ATOM    635  CA  ILE A  42      53.346  45.279  48.686  1.00  2.58           C  
ATOM    636  C   ILE A  42      53.716  44.131  47.777  1.00  2.58           C  
ATOM    637  O   ILE A  42      52.912  43.239  47.510  1.00  2.58           O  
ATOM    638  CB  ILE A  42      52.975  44.833  50.116  1.00  2.58           C  
ATOM    639  CG1 ILE A  42      52.550  46.048  50.978  1.00  2.58           C  
ATOM    640  CG2 ILE A  42      54.195  44.113  50.717  1.00  2.58           C  
ATOM    641  CD1 ILE A  42      52.127  45.699  52.408  1.00  2.58           C  
ATOM    642  H   ILE A  42      51.392  45.565  47.862  1.00  2.58           H  
ATOM    643  HA  ILE A  42      54.220  45.924  48.783  1.00  2.58           H  
ATOM    644  HB  ILE A  42      52.143  44.132  50.068  1.00  2.58           H  
ATOM    645 1HG1 ILE A  42      51.690  46.535  50.517  1.00  2.58           H  
ATOM    646 2HG1 ILE A  42      53.364  46.772  51.008  1.00  2.58           H  
ATOM    647 1HG2 ILE A  42      53.987  43.779  51.728  1.00  2.58           H  
ATOM    648 2HG2 ILE A  42      54.451  43.235  50.127  1.00  2.58           H  
ATOM    649 3HG2 ILE A  42      55.059  44.778  50.723  1.00  2.58           H  
ATOM    650  HD1 ILE A  42      51.777  46.602  52.907  1.00  2.58           H  
ATOM    651  HD2 ILE A  42      51.319  44.967  52.382  1.00  2.58           H  
ATOM    652  HD3 ILE A  42      52.962  45.298  52.978  1.00  2.58           H  
ATOM    653  N   GLN A  43      54.934  44.219  47.255  1.00  2.45           N  
ATOM    654  CA  GLN A  43      55.336  43.553  46.028  1.00  2.45           C  
ATOM    655  C   GLN A  43      56.601  42.746  46.310  1.00  2.45           C  
ATOM    656  O   GLN A  43      57.721  43.259  46.261  1.00  2.45           O  
ATOM    657  CB  GLN A  43      55.473  44.566  44.871  1.00  2.45           C  
ATOM    658  CG  GLN A  43      54.347  45.620  44.799  1.00  2.45           C  
ATOM    659  CD  GLN A  43      54.443  46.555  43.595  1.00  2.45           C  
ATOM    660  NE2 GLN A  43      53.417  47.341  43.339  1.00  2.45           N  
ATOM    661  OE1 GLN A  43      55.426  46.623  42.872  1.00  2.45           O  
ATOM    662  H   GLN A  43      55.568  44.909  47.644  1.00  2.45           H  
ATOM    663  HA  GLN A  43      54.555  42.856  45.733  1.00  2.45           H  
ATOM    664  HB1 GLN A  43      55.509  44.013  43.932  1.00  2.45           H  
ATOM    665  HB2 GLN A  43      56.408  45.096  44.984  1.00  2.45           H  
ATOM    666  HG1 GLN A  43      54.377  46.245  45.691  1.00  2.45           H  
ATOM    667  HG2 GLN A  43      53.384  45.113  44.783  1.00  2.45           H  
ATOM    668 1HE2 GLN A  43      52.582  47.305  43.901  1.00  2.45           H  
ATOM    669 2HE2 GLN A  43      53.507  47.972  42.561  1.00  2.45           H  
ATOM    670  N   GLU A  44      56.393  41.480  46.675  1.00  2.80           N  
ATOM    671  CA  GLU A  44      57.487  40.529  46.847  1.00  2.80           C  
ATOM    672  C   GLU A  44      57.818  39.890  45.511  1.00  2.80           C  
ATOM    673  O   GLU A  44      56.965  39.224  44.921  1.00  2.80           O  
ATOM    674  CB  GLU A  44      57.145  39.443  47.878  1.00  2.80           C  
ATOM    675  CG  GLU A  44      58.327  38.464  48.047  1.00  2.80           C  
ATOM    676  CD  GLU A  44      58.194  37.511  49.239  1.00  2.80           C  
ATOM    677  OE1 GLU A  44      57.394  37.778  50.161  1.00  2.80           O  
ATOM    678  OE2 GLU A  44      58.998  36.564  49.353  1.00  2.80           O1-
ATOM    679  H   GLU A  44      55.452  41.112  46.607  1.00  2.80           H  
ATOM    680  HA  GLU A  44      58.370  41.056  47.205  1.00  2.80           H  
ATOM    681  HB1 GLU A  44      56.263  38.889  47.563  1.00  2.80           H  
ATOM    682  HB2 GLU A  44      56.926  39.933  48.824  1.00  2.80           H  
ATOM    683  HG1 GLU A  44      59.245  39.044  48.177  1.00  2.80           H  
ATOM    684  HG2 GLU A  44      58.432  37.871  47.136  1.00  2.80           H  
ATOM    685  N   MET A  45      59.062  40.022  45.065  1.00  3.12           N  
ATOM    686  CA  MET A  45      59.625  39.102  44.086  1.00  3.12           C  
ATOM    687  C   MET A  45      60.429  38.033  44.809  1.00  3.12           C  
ATOM    688  O   MET A  45      61.405  38.342  45.502  1.00  3.12           O  
ATOM    689  CB  MET A  45      60.502  39.832  43.068  1.00  3.12           C  
ATOM    690  CG  MET A  45      59.674  40.751  42.168  1.00  3.12           C  
ATOM    691  SD  MET A  45      60.617  41.530  40.828  1.00  3.12           S  
ATOM    692  CE  MET A  45      61.759  42.568  41.786  1.00  3.12           C  
ATOM    693  H   MET A  45      59.712  40.553  45.641  1.00  3.12           H  
ATOM    694  HA  MET A  45      58.823  38.610  43.536  1.00  3.12           H  
ATOM    695  HB1 MET A  45      61.001  39.091  42.440  1.00  3.12           H  
ATOM    696  HB2 MET A  45      61.262  40.409  43.591  1.00  3.12           H  
ATOM    697  HG1 MET A  45      59.215  41.530  42.777  1.00  3.12           H  
ATOM    698  HG2 MET A  45      58.873  40.160  41.719  1.00  3.12           H  
ATOM    699  HE1 MET A  45      62.327  43.207  41.110  1.00  3.12           H  
ATOM    700  HE2 MET A  45      61.198  43.192  42.481  1.00  3.12           H  
ATOM    701  HE3 MET A  45      62.454  41.941  42.348  1.00  3.12           H  
ATOM    702  N   TYR A  46      60.043  36.780  44.580  1.00  3.55           N  
ATOM    703  CA  TYR A  46      60.813  35.603  44.973  1.00  3.55           C  
ATOM    704  C   TYR A  46      61.442  34.978  43.730  1.00  3.55           C  
ATOM    705  O   TYR A  46      60.747  34.609  42.778  1.00  3.55           O  
ATOM    706  CB  TYR A  46      59.926  34.615  45.750  1.00  3.55           C  
ATOM    707  CG  TYR A  46      60.709  33.621  46.595  1.00  3.55           C  
ATOM    708  CD1 TYR A  46      60.716  33.749  47.997  1.00  3.55           C  
ATOM    709  CD2 TYR A  46      61.452  32.588  45.988  1.00  3.55           C  
ATOM    710  CE1 TYR A  46      61.485  32.872  48.788  1.00  3.55           C  
ATOM    711  CE2 TYR A  46      62.230  31.715  46.774  1.00  3.55           C  
ATOM    712  CZ  TYR A  46      62.254  31.861  48.177  1.00  3.55           C  
ATOM    713  OH  TYR A  46      63.018  31.032  48.938  1.00  3.55           O  
ATOM    714  H   TYR A  46      59.237  36.626  43.980  1.00  3.55           H  
ATOM    715  HA  TYR A  46      61.614  35.908  45.649  1.00  3.55           H  
ATOM    716  HB1 TYR A  46      59.289  34.069  45.057  1.00  3.55           H  
ATOM    717  HB2 TYR A  46      59.272  35.184  46.414  1.00  3.55           H  
ATOM    718  HD1 TYR A  46      60.137  34.533  48.470  1.00  3.55           H  
ATOM    719  HD2 TYR A  46      61.451  32.470  44.912  1.00  3.55           H  
ATOM    720  HE1 TYR A  46      61.493  32.972  49.863  1.00  3.55           H  
ATOM    721  HE2 TYR A  46      62.821  30.952  46.294  1.00  3.55           H  
ATOM    722  HH  TYR A  46      63.481  30.401  48.386  1.00  3.55           H  
ATOM    723  N   ILE A  47      62.769  34.875  43.754  1.00  3.93           N  
ATOM    724  CA  ILE A  47      63.575  34.171  42.751  1.00  3.93           C  
ATOM    725  C   ILE A  47      64.432  33.140  43.477  1.00  3.93           C  
ATOM    726  O   ILE A  47      64.443  33.040  44.702  1.00  3.93           O  
ATOM    727  CB  ILE A  47      64.428  35.166  41.915  1.00  3.93           C  
ATOM    728  CG1 ILE A  47      65.359  36.037  42.789  1.00  3.93           C  
ATOM    729  CG2 ILE A  47      63.516  36.031  41.029  1.00  3.93           C  
ATOM    730  CD1 ILE A  47      66.391  36.846  41.994  1.00  3.93           C  
ATOM    731  H   ILE A  47      63.254  35.168  44.598  1.00  3.93           H  
ATOM    732  HA  ILE A  47      62.928  33.617  42.070  1.00  3.93           H  
ATOM    733  HB  ILE A  47      65.057  34.585  41.238  1.00  3.93           H  
ATOM    734 1HG1 ILE A  47      65.909  35.391  43.473  1.00  3.93           H  
ATOM    735 2HG1 ILE A  47      64.761  36.731  43.382  1.00  3.93           H  
ATOM    736 1HG2 ILE A  47      64.110  36.655  40.366  1.00  3.93           H  
ATOM    737 2HG2 ILE A  47      62.916  35.366  40.411  1.00  3.93           H  
ATOM    738 3HG2 ILE A  47      62.866  36.653  41.644  1.00  3.93           H  
ATOM    739  HD1 ILE A  47      67.068  37.342  42.689  1.00  3.93           H  
ATOM    740  HD2 ILE A  47      66.967  36.180  41.352  1.00  3.93           H  
ATOM    741  HD3 ILE A  47      65.898  37.605  41.388  1.00  3.93           H  
ATOM    742  N   ASP A  48      65.159  32.386  42.675  1.00  4.32           N  
ATOM    743  CA  ASP A  48      65.728  31.062  42.902  1.00  4.32           C  
ATOM    744  C   ASP A  48      66.702  30.916  44.094  1.00  4.32           C  
ATOM    745  O   ASP A  48      67.157  29.819  44.407  1.00  4.32           O  
ATOM    746  CB  ASP A  48      66.359  30.655  41.553  1.00  4.32           C  
ATOM    747  CG  ASP A  48      65.388  30.837  40.362  1.00  4.32           C  
ATOM    748  OD1 ASP A  48      64.889  29.816  39.852  1.00  4.32           O  
ATOM    749  OD2 ASP A  48      65.098  32.008  39.993  1.00  4.32           O1-
ATOM    750  H   ASP A  48      65.097  32.614  41.682  1.00  4.32           H  
ATOM    751  HA  ASP A  48      64.902  30.375  43.092  1.00  4.32           H  
ATOM    752  HB1 ASP A  48      66.674  29.611  41.607  1.00  4.32           H  
ATOM    753  HB2 ASP A  48      67.247  31.266  41.377  1.00  4.32           H  
ATOM    754  N   GLY A  49      66.964  32.010  44.809  1.00  5.17           N  
ATOM    755  CA  GLY A  49      67.555  31.999  46.142  1.00  5.17           C  
ATOM    756  C   GLY A  49      67.701  33.360  46.804  1.00  5.17           C  
ATOM    757  O   GLY A  49      68.672  33.626  47.511  1.00  5.17           O  
ATOM    758  H   GLY A  49      66.481  32.844  44.515  1.00  5.17           H  
ATOM    759  HA1 GLY A  49      68.543  31.541  46.083  1.00  5.17           H  
ATOM    760  HA2 GLY A  49      66.935  31.379  46.789  1.00  5.17           H  
ATOM    761  N   SER A  50      66.773  34.267  46.526  1.00  4.44           N  
ATOM    762  CA  SER A  50      66.735  35.623  47.074  1.00  4.44           C  
ATOM    763  C   SER A  50      65.296  36.098  46.947  1.00  4.44           C  
ATOM    764  O   SER A  50      64.656  35.923  45.904  1.00  4.44           O  
ATOM    765  CB  SER A  50      67.653  36.555  46.275  1.00  4.44           C  
ATOM    766  OG  SER A  50      69.004  36.159  46.403  1.00  4.44           O  
ATOM    767  H   SER A  50      65.979  33.976  45.964  1.00  4.44           H  
ATOM    768  HA  SER A  50      67.037  35.622  48.122  1.00  4.44           H  
ATOM    769  HB1 SER A  50      67.546  37.576  46.646  1.00  4.44           H  
ATOM    770  HB2 SER A  50      67.367  36.531  45.222  1.00  4.44           H  
ATOM    771  HG  SER A  50      69.033  35.268  46.797  1.00  4.44           H  
ATOM    772  N   TRP A  51      64.805  36.734  48.000  1.00  4.07           N  
ATOM    773  CA  TRP A  51      63.551  37.467  47.965  1.00  4.07           C  
ATOM    774  C   TRP A  51      63.842  38.942  48.207  1.00  4.07           C  
ATOM    775  O   TRP A  51      64.780  39.298  48.922  1.00  4.07           O  
ATOM    776  CB  TRP A  51      62.559  36.899  48.991  1.00  4.07           C  
ATOM    777  CG  TRP A  51      63.023  36.880  50.418  1.00  4.07           C  
ATOM    778  CD1 TRP A  51      63.508  35.797  51.060  1.00  4.07           C  
ATOM    779  CD2 TRP A  51      63.074  37.975  51.386  1.00  4.07           C  
ATOM    780  CE2 TRP A  51      63.618  37.472  52.606  1.00  4.07           C  
ATOM    781  CE3 TRP A  51      62.721  39.344  51.364  1.00  4.07           C  
ATOM    782  NE1 TRP A  51      63.865  36.140  52.349  1.00  4.07           N  
ATOM    783  CZ2 TRP A  51      63.796  38.278  53.741  1.00  4.07           C  
ATOM    784  CZ3 TRP A  51      62.908  40.167  52.491  1.00  4.07           C  
ATOM    785  CH2 TRP A  51      63.442  39.637  53.680  1.00  4.07           C  
ATOM    786  H   TRP A  51      65.388  36.878  48.811  1.00  4.07           H  
ATOM    787  HA  TRP A  51      63.093  37.375  46.982  1.00  4.07           H  
ATOM    788  HB1 TRP A  51      62.315  35.881  48.693  1.00  4.07           H  
ATOM    789  HB2 TRP A  51      61.635  37.477  48.938  1.00  4.07           H  
ATOM    790  HD1 TRP A  51      63.612  34.814  50.611  1.00  4.07           H  
ATOM    791  HE1 TRP A  51      64.300  35.494  52.993  1.00  4.07           H  
ATOM    792  HE3 TRP A  51      62.337  39.761  50.448  1.00  4.07           H  
ATOM    793  HZ2 TRP A  51      64.229  37.864  54.642  1.00  4.07           H  
ATOM    794  HZ3 TRP A  51      62.666  41.221  52.432  1.00  4.07           H  
ATOM    795  HH2 TRP A  51      63.605  40.283  54.534  1.00  4.07           H  
ATOM    796  N   VAL A  52      63.026  39.792  47.594  1.00  3.71           N  
ATOM    797  CA  VAL A  52      63.076  41.246  47.748  1.00  3.71           C  
ATOM    798  C   VAL A  52      61.661  41.787  47.834  1.00  3.71           C  
ATOM    799  O   VAL A  52      60.798  41.414  47.039  1.00  3.71           O  
ATOM    800  CB  VAL A  52      63.877  41.937  46.621  1.00  3.71           C  
ATOM    801  CG1 VAL A  52      65.383  41.699  46.778  1.00  3.71           C  
ATOM    802  CG2 VAL A  52      63.479  41.521  45.198  1.00  3.71           C  
ATOM    803  H   VAL A  52      62.313  39.406  46.979  1.00  3.71           H  
ATOM    804  HA  VAL A  52      63.573  41.479  48.690  1.00  3.71           H  
ATOM    805  HB  VAL A  52      63.713  43.012  46.712  1.00  3.71           H  
ATOM    806 1HG1 VAL A  52      65.933  42.283  46.040  1.00  3.71           H  
ATOM    807 2HG1 VAL A  52      65.702  42.006  47.774  1.00  3.71           H  
ATOM    808 3HG1 VAL A  52      65.615  40.642  46.643  1.00  3.71           H  
ATOM    809 1HG2 VAL A  52      64.066  42.086  44.475  1.00  3.71           H  
ATOM    810 2HG2 VAL A  52      63.650  40.454  45.047  1.00  3.71           H  
ATOM    811 3HG2 VAL A  52      62.427  41.748  45.039  1.00  3.71           H  
ATOM    812  N   ARG A  53      61.412  42.652  48.820  1.00  3.38           N  
ATOM    813  CA  ARG A  53      60.069  43.102  49.206  1.00  3.38           C  
ATOM    814  C   ARG A  53      59.966  44.621  49.105  1.00  3.38           C  
ATOM    815  O   ARG A  53      60.450  45.338  49.980  1.00  3.38           O  
ATOM    816  CB  ARG A  53      59.720  42.587  50.617  1.00  3.38           C  
ATOM    817  CG  ARG A  53      59.456  41.075  50.631  1.00  3.38           C  
ATOM    818  CD  ARG A  53      59.289  40.518  52.051  1.00  3.38           C  
ATOM    819  NE  ARG A  53      58.923  39.092  51.990  1.00  3.38           N  
ATOM    820  CZ  ARG A  53      59.491  38.033  52.530  1.00  3.38           C  
ATOM    821  NH1 ARG A  53      59.055  36.855  52.212  1.00  3.38           N1+
ATOM    822  NH2 ARG A  53      60.502  38.096  53.348  1.00  3.38           N  
ATOM    823  H   ARG A  53      62.185  42.952  49.398  1.00  3.38           H  
ATOM    824  HA  ARG A  53      59.328  42.698  48.514  1.00  3.38           H  
ATOM    825  HB1 ARG A  53      58.813  43.085  50.958  1.00  3.38           H  
ATOM    826  HB2 ARG A  53      60.532  42.830  51.305  1.00  3.38           H  
ATOM    827  HG1 ARG A  53      60.271  40.548  50.141  1.00  3.38           H  
ATOM    828  HG2 ARG A  53      58.544  40.885  50.069  1.00  3.38           H  
ATOM    829  HD1 ARG A  53      58.495  41.069  52.559  1.00  3.38           H  
ATOM    830  HD2 ARG A  53      60.215  40.659  52.606  1.00  3.38           H  
ATOM    831  HE  ARG A  53      58.144  38.843  51.374  1.00  3.38           H  
ATOM    832 1HH1 ARG A  53      58.451  36.845  51.376  1.00  3.38           H  
ATOM    833 2HH1 ARG A  53      59.603  36.037  52.366  1.00  3.38           H  
ATOM    834 1HH2 ARG A  53      61.007  38.962  53.411  1.00  3.38           H  
ATOM    835 2HH2 ARG A  53      60.912  37.251  53.683  1.00  3.38           H  
ATOM    836  N   ARG A  54      59.336  45.082  48.018  1.00  2.84           N  
ATOM    837  CA  ARG A  54      58.969  46.492  47.785  1.00  2.84           C  
ATOM    838  C   ARG A  54      57.729  46.828  48.618  1.00  2.84           C  
ATOM    839  O   ARG A  54      56.823  45.995  48.726  1.00  2.84           O  
ATOM    840  CB  ARG A  54      58.632  46.746  46.288  1.00  2.84           C  
ATOM    841  CG  ARG A  54      59.525  46.061  45.226  1.00  2.84           C  
ATOM    842  CD  ARG A  54      58.974  46.076  43.787  1.00  2.84           C  
ATOM    843  NE  ARG A  54      58.712  47.421  43.228  1.00  2.84           N  
ATOM    844  CZ  ARG A  54      58.303  47.664  41.988  1.00  2.84           C  
ATOM    845  NH1 ARG A  54      58.055  48.885  41.599  1.00  2.84           N1+
ATOM    846  NH2 ARG A  54      58.148  46.715  41.104  1.00  2.84           N  
ATOM    847  H   ARG A  54      58.934  44.385  47.397  1.00  2.84           H  
ATOM    848  HA  ARG A  54      59.790  47.143  48.093  1.00  2.84           H  
ATOM    849  HB1 ARG A  54      58.650  47.823  46.116  1.00  2.84           H  
ATOM    850  HB2 ARG A  54      57.608  46.419  46.121  1.00  2.84           H  
ATOM    851  HG1 ARG A  54      59.662  45.013  45.487  1.00  2.84           H  
ATOM    852  HG2 ARG A  54      60.508  46.516  45.214  1.00  2.84           H  
ATOM    853  HD1 ARG A  54      58.054  45.497  43.758  1.00  2.84           H  
ATOM    854  HD2 ARG A  54      59.706  45.569  43.156  1.00  2.84           H  
ATOM    855  HE  ARG A  54      58.829  48.214  43.848  1.00  2.84           H  
ATOM    856 1HH1 ARG A  54      58.180  49.641  42.263  1.00  2.84           H  
ATOM    857 2HH1 ARG A  54      57.715  49.072  40.676  1.00  2.84           H  
ATOM    858 1HH2 ARG A  54      58.230  45.764  41.411  1.00  2.84           H  
ATOM    859 2HH2 ARG A  54      57.810  46.937  40.190  1.00  2.84           H  
ATOM    860  N   TYR A  55      57.626  48.045  49.132  1.00  2.34           N  
ATOM    861  CA  TYR A  55      56.426  48.504  49.834  1.00  2.34           C  
ATOM    862  C   TYR A  55      56.175  49.995  49.550  1.00  2.34           C  
ATOM    863  O   TYR A  55      56.830  50.894  50.091  1.00  2.34           O  
ATOM    864  CB  TYR A  55      56.555  48.359  51.374  1.00  2.34           C  
ATOM    865  CG  TYR A  55      56.837  47.002  51.995  1.00  2.34           C  
ATOM    866  CD1 TYR A  55      58.136  46.454  51.972  1.00  2.34           C  
ATOM    867  CD2 TYR A  55      55.828  46.361  52.739  1.00  2.34           C  
ATOM    868  CE1 TYR A  55      58.410  45.246  52.644  1.00  2.34           C  
ATOM    869  CE2 TYR A  55      56.101  45.158  53.416  1.00  2.34           C  
ATOM    870  CZ  TYR A  55      57.390  44.589  53.364  1.00  2.34           C  
ATOM    871  OH  TYR A  55      57.640  43.432  54.036  1.00  2.34           O  
ATOM    872  H   TYR A  55      58.374  48.709  48.959  1.00  2.34           H  
ATOM    873  HA  TYR A  55      55.552  47.937  49.507  1.00  2.34           H  
ATOM    874  HB1 TYR A  55      55.627  48.737  51.804  1.00  2.34           H  
ATOM    875  HB2 TYR A  55      57.332  49.024  51.738  1.00  2.34           H  
ATOM    876  HD1 TYR A  55      58.937  46.961  51.447  1.00  2.34           H  
ATOM    877  HD2 TYR A  55      54.844  46.799  52.793  1.00  2.34           H  
ATOM    878  HE1 TYR A  55      59.407  44.829  52.620  1.00  2.34           H  
ATOM    879  HE2 TYR A  55      55.326  44.663  53.973  1.00  2.34           H  
ATOM    880  HH  TYR A  55      56.893  43.185  54.596  1.00  2.34           H  
ATOM    881  N   TYR A  56      55.176  50.267  48.721  1.00  2.10           N  
ATOM    882  CA  TYR A  56      54.655  51.624  48.569  1.00  2.10           C  
ATOM    883  C   TYR A  56      53.524  51.852  49.561  1.00  2.10           C  
ATOM    884  O   TYR A  56      52.684  50.973  49.765  1.00  2.10           O  
ATOM    885  CB  TYR A  56      54.201  51.823  47.116  1.00  2.10           C  
ATOM    886  CG  TYR A  56      55.328  51.569  46.129  1.00  2.10           C  
ATOM    887  CD1 TYR A  56      55.364  50.377  45.380  1.00  2.10           C  
ATOM    888  CD2 TYR A  56      56.396  52.484  46.048  1.00  2.10           C  
ATOM    889  CE1 TYR A  56      56.477  50.085  44.567  1.00  2.10           C  
ATOM    890  CE2 TYR A  56      57.515  52.192  45.248  1.00  2.10           C  
ATOM    891  CZ  TYR A  56      57.563  50.987  44.516  1.00  2.10           C  
ATOM    892  OH  TYR A  56      58.651  50.698  43.751  1.00  2.10           O  
ATOM    893  H   TYR A  56      54.654  49.501  48.309  1.00  2.10           H  
ATOM    894  HA  TYR A  56      55.442  52.352  48.770  1.00  2.10           H  
ATOM    895  HB1 TYR A  56      53.845  52.847  46.991  1.00  2.10           H  
ATOM    896  HB2 TYR A  56      53.370  51.151  46.903  1.00  2.10           H  
ATOM    897  HD1 TYR A  56      54.549  49.673  45.458  1.00  2.10           H  
ATOM    898  HD2 TYR A  56      56.367  53.396  46.628  1.00  2.10           H  
ATOM    899  HE1 TYR A  56      56.506  49.163  44.011  1.00  2.10           H  
ATOM    900  HE2 TYR A  56      58.340  52.886  45.215  1.00  2.10           H  
ATOM    901  HH  TYR A  56      59.334  51.367  43.891  1.00  2.10           H  
ATOM    902  N   ARG A  57      53.477  53.039  50.162  1.00  2.05           N  
ATOM    903  CA  ARG A  57      52.269  53.525  50.830  1.00  2.05           C  
ATOM    904  C   ARG A  57      52.138  54.978  50.429  1.00  2.05           C  
ATOM    905  O   ARG A  57      53.131  55.687  50.433  1.00  2.05           O  
ATOM    906  CB  ARG A  57      52.360  53.342  52.359  1.00  2.05           C  
ATOM    907  CG  ARG A  57      52.539  51.887  52.832  1.00  2.05           C  
ATOM    908  CD  ARG A  57      52.516  51.758  54.367  1.00  2.05           C  
ATOM    909  NE  ARG A  57      52.122  50.402  54.819  1.00  2.05           N  
ATOM    910  CZ  ARG A  57      52.903  49.359  55.046  1.00  2.05           C  
ATOM    911  NH1 ARG A  57      52.403  48.219  55.427  1.00  2.05           N1+
ATOM    912  NH2 ARG A  57      54.196  49.423  54.902  1.00  2.05           N  
ATOM    913  H   ARG A  57      54.220  53.719  50.005  1.00  2.05           H  
ATOM    914  HA  ARG A  57      51.406  52.990  50.452  1.00  2.05           H  
ATOM    915  HB1 ARG A  57      51.425  53.706  52.775  1.00  2.05           H  
ATOM    916  HB2 ARG A  57      53.166  53.959  52.754  1.00  2.05           H  
ATOM    917  HG1 ARG A  57      53.474  51.473  52.454  1.00  2.05           H  
ATOM    918  HG2 ARG A  57      51.732  51.302  52.410  1.00  2.05           H  
ATOM    919  HD1 ARG A  57      51.795  52.471  54.771  1.00  2.05           H  
ATOM    920  HD2 ARG A  57      53.491  52.038  54.772  1.00  2.05           H  
ATOM    921  HE  ARG A  57      51.145  50.263  55.035  1.00  2.05           H  
ATOM    922 1HH1 ARG A  57      51.454  48.169  55.784  1.00  2.05           H  
ATOM    923 2HH1 ARG A  57      53.011  47.456  55.629  1.00  2.05           H  
ATOM    924 1HH2 ARG A  57      54.609  50.313  54.663  1.00  2.05           H  
ATOM    925 2HH2 ARG A  57      54.792  48.675  55.192  1.00  2.05           H  
ATOM    926  N   ASP A  58      50.958  55.419  50.035  1.00  2.21           N  
ATOM    927  CA  ASP A  58      50.720  56.829  49.776  1.00  2.21           C  
ATOM    928  C   ASP A  58      49.243  57.194  49.956  1.00  2.21           C  
ATOM    929  O   ASP A  58      48.385  56.351  50.254  1.00  2.21           O  
ATOM    930  CB  ASP A  58      51.344  57.305  48.440  1.00  2.21           C  
ATOM    931  CG  ASP A  58      51.953  58.716  48.557  1.00  2.21           C  
ATOM    932  OD1 ASP A  58      51.459  59.520  49.387  1.00  2.21           O  
ATOM    933  OD2 ASP A  58      52.965  58.988  47.877  1.00  2.21           O1-
ATOM    934  H   ASP A  58      50.163  54.791  50.003  1.00  2.21           H  
ATOM    935  HA  ASP A  58      51.240  57.374  50.565  1.00  2.21           H  
ATOM    936  HB1 ASP A  58      50.598  57.281  47.648  1.00  2.21           H  
ATOM    937  HB2 ASP A  58      52.141  56.621  48.145  1.00  2.21           H  
ATOM    938  N   CYS A  59      48.926  58.471  49.807  1.00  2.55           N  
ATOM    939  CA  CYS A  59      47.598  58.853  49.359  1.00  2.55           C  
ATOM    940  C   CYS A  59      47.333  58.322  47.958  1.00  2.55           C  
ATOM    941  O   CYS A  59      48.246  58.085  47.171  1.00  2.55           O  
ATOM    942  CB  CYS A  59      47.489  60.391  49.417  1.00  2.55           C  
ATOM    943  SG  CYS A  59      48.596  61.217  48.234  1.00  2.55           S  
ATOM    944  H   CYS A  59      49.693  59.112  49.610  1.00  2.55           H  
ATOM    945  HA  CYS A  59      46.857  58.412  50.023  1.00  2.55           H  
ATOM    946  HB1 CYS A  59      47.749  60.732  50.418  1.00  2.55           H  
ATOM    947  HB2 CYS A  59      46.460  60.685  49.202  1.00  2.55           H  
ATOM    948  HG  CYS A  59      49.764  60.691  48.653  1.00  2.55           H  
ATOM    949  N   ALA A  60      46.063  58.160  47.617  1.00  2.50           N  
ATOM    950  CA  ALA A  60      45.703  57.807  46.254  1.00  2.50           C  
ATOM    951  C   ALA A  60      44.367  58.429  45.853  1.00  2.50           C  
ATOM    952  O   ALA A  60      43.392  58.521  46.620  1.00  2.50           O  
ATOM    953  CB  ALA A  60      45.667  56.278  46.124  1.00  2.50           C  
ATOM    954  H   ALA A  60      45.329  58.349  48.288  1.00  2.50           H  
ATOM    955  HA  ALA A  60      46.467  58.187  45.573  1.00  2.50           H  
ATOM    956  HB1 ALA A  60      45.283  55.997  45.143  1.00  2.50           H  
ATOM    957  HB2 ALA A  60      46.679  55.890  46.224  1.00  2.50           H  
ATOM    958  HB3 ALA A  60      45.036  55.847  46.900  1.00  2.50           H  
ATOM    959  N   VAL A  61      44.374  58.790  44.571  1.00  3.10           N  
ATOM    960  CA  VAL A  61      43.200  59.056  43.753  1.00  3.10           C  
ATOM    961  C   VAL A  61      42.204  57.898  43.845  1.00  3.10           C  
ATOM    962  O   VAL A  61      42.572  56.757  44.156  1.00  3.10           O  
ATOM    963  CB  VAL A  61      43.607  59.342  42.288  1.00  3.10           C  
ATOM    964  CG1 VAL A  61      44.688  60.434  42.215  1.00  3.10           C  
ATOM    965  CG2 VAL A  61      44.156  58.109  41.558  1.00  3.10           C  
ATOM    966  H   VAL A  61      45.239  58.662  44.069  1.00  3.10           H  
ATOM    967  HA  VAL A  61      42.715  59.937  44.151  1.00  3.10           H  
ATOM    968  HB  VAL A  61      42.728  59.695  41.751  1.00  3.10           H  
ATOM    969 1HG1 VAL A  61      44.753  60.814  41.194  1.00  3.10           H  
ATOM    970 2HG1 VAL A  61      44.438  61.247  42.888  1.00  3.10           H  
ATOM    971 3HG1 VAL A  61      45.663  60.036  42.500  1.00  3.10           H  
ATOM    972 1HG2 VAL A  61      43.381  57.347  41.474  1.00  3.10           H  
ATOM    973 2HG2 VAL A  61      44.460  58.386  40.548  1.00  3.10           H  
ATOM    974 3HG2 VAL A  61      45.013  57.691  42.086  1.00  3.10           H  
ATOM    975  N   THR A  62      40.933  58.169  43.560  1.00  4.28           N  
ATOM    976  CA  THR A  62      39.970  57.084  43.359  1.00  4.28           C  
ATOM    977  C   THR A  62      40.160  56.500  41.967  1.00  4.28           C  
ATOM    978  O   THR A  62      40.726  57.131  41.075  1.00  4.28           O  
ATOM    979  CB  THR A  62      38.508  57.518  43.562  1.00  4.28           C  
ATOM    980  CG2 THR A  62      37.924  58.403  42.463  1.00  4.28           C  
ATOM    981  OG1 THR A  62      37.711  56.364  43.684  1.00  4.28           O  
ATOM    982  H   THR A  62      40.696  59.103  43.238  1.00  4.28           H  
ATOM    983  HA  THR A  62      40.170  56.293  44.081  1.00  4.28           H  
ATOM    984  HB  THR A  62      38.435  58.046  44.505  1.00  4.28           H  
ATOM    985  HG1 THR A  62      36.818  56.594  43.409  1.00  4.28           H  
ATOM    986 1HG2 THR A  62      36.941  58.767  42.766  1.00  4.28           H  
ATOM    987 2HG2 THR A  62      38.574  59.262  42.297  1.00  4.28           H  
ATOM    988 3HG2 THR A  62      37.829  57.848  41.529  1.00  4.28           H  
ATOM    989  N   GLY A  63      39.690  55.276  41.797  1.00  5.36           N  
ATOM    990  CA  GLY A  63      39.862  54.491  40.586  1.00  5.36           C  
ATOM    991  C   GLY A  63      40.168  53.048  40.947  1.00  5.36           C  
ATOM    992  O   GLY A  63      39.542  52.111  40.462  1.00  5.36           O  
ATOM    993  H   GLY A  63      39.188  54.853  42.568  1.00  5.36           H  
ATOM    994  HA1 GLY A  63      40.690  54.880  39.991  1.00  5.36           H  
ATOM    995  HA2 GLY A  63      38.950  54.522  39.991  1.00  5.36           H  
ATOM    996  N   GLU A  64      41.076  52.891  41.906  1.00  6.03           N  
ATOM    997  CA  GLU A  64      41.279  51.636  42.609  1.00  6.03           C  
ATOM    998  C   GLU A  64      40.172  51.390  43.640  1.00  6.03           C  
ATOM    999  O   GLU A  64      39.834  52.271  44.434  1.00  6.03           O  
ATOM   1000  CB  GLU A  64      42.700  51.652  43.213  1.00  6.03           C  
ATOM   1001  CG  GLU A  64      43.223  50.275  43.664  1.00  6.03           C  
ATOM   1002  CD  GLU A  64      44.621  50.351  44.315  1.00  6.03           C  
ATOM   1003  OE1 GLU A  64      44.773  51.194  45.239  1.00  6.03           O  
ATOM   1004  OE2 GLU A  64      45.502  49.550  43.932  1.00  6.03           O1-
ATOM   1005  H   GLU A  64      41.541  53.712  42.257  1.00  6.03           H  
ATOM   1006  HA  GLU A  64      41.247  50.830  41.875  1.00  6.03           H  
ATOM   1007  HB1 GLU A  64      42.709  52.353  44.042  1.00  6.03           H  
ATOM   1008  HB2 GLU A  64      43.393  52.028  42.458  1.00  6.03           H  
ATOM   1009  HG1 GLU A  64      43.250  49.615  42.794  1.00  6.03           H  
ATOM   1010  HG2 GLU A  64      42.523  49.848  44.381  1.00  6.03           H  
ATOM   1011  N   ILE A  65      39.619  50.175  43.652  1.00  6.58           N  
ATOM   1012  CA  ILE A  65      38.679  49.714  44.687  1.00  6.58           C  
ATOM   1013  C   ILE A  65      39.380  49.718  46.050  1.00  6.58           C  
ATOM   1014  O   ILE A  65      40.606  49.733  46.127  1.00  6.58           O  
ATOM   1015  CB  ILE A  65      38.115  48.298  44.361  1.00  6.58           C  
ATOM   1016  CG1 ILE A  65      38.132  47.931  42.852  1.00  6.58           C  
ATOM   1017  CG2 ILE A  65      36.677  48.175  44.907  1.00  6.58           C  
ATOM   1018  CD1 ILE A  65      37.579  46.539  42.516  1.00  6.58           C  
ATOM   1019  H   ILE A  65      39.939  49.506  42.970  1.00  6.58           H  
ATOM   1020  HA  ILE A  65      37.854  50.427  44.721  1.00  6.58           H  
ATOM   1021  HB  ILE A  65      38.735  47.558  44.874  1.00  6.58           H  
ATOM   1022 1HG1 ILE A  65      39.164  47.941  42.498  1.00  6.58           H  
ATOM   1023 2HG1 ILE A  65      37.569  48.677  42.289  1.00  6.58           H  
ATOM   1024 1HG2 ILE A  65      36.332  47.145  44.835  1.00  6.58           H  
ATOM   1025 2HG2 ILE A  65      36.622  48.444  45.958  1.00  6.58           H  
ATOM   1026 3HG2 ILE A  65      36.003  48.817  44.340  1.00  6.58           H  
ATOM   1027  HD1 ILE A  65      37.787  46.314  41.469  1.00  6.58           H  
ATOM   1028  HD2 ILE A  65      38.060  45.786  43.141  1.00  6.58           H  
ATOM   1029  HD3 ILE A  65      36.501  46.509  42.664  1.00  6.58           H  
ATOM   1030  N   GLY A  66      38.621  49.627  47.136  1.00  6.48           N  
ATOM   1031  CA  GLY A  66      39.166  49.055  48.355  1.00  6.48           C  
ATOM   1032  C   GLY A  66      38.446  47.777  48.706  1.00  6.48           C  
ATOM   1033  O   GLY A  66      37.241  47.624  48.503  1.00  6.48           O  
ATOM   1034  H   GLY A  66      37.615  49.636  47.043  1.00  6.48           H  
ATOM   1035  HA1 GLY A  66      39.100  49.753  49.189  1.00  6.48           H  
ATOM   1036  HA2 GLY A  66      40.197  48.776  48.191  1.00  6.48           H  
ATOM   1037  N   LEU A  67      39.242  46.862  49.229  1.00  6.36           N  
ATOM   1038  CA  LEU A  67      38.811  45.633  49.849  1.00  6.36           C  
ATOM   1039  C   LEU A  67      39.099  45.921  51.322  1.00  6.36           C  
ATOM   1040  O   LEU A  67      40.263  46.057  51.706  1.00  6.36           O  
ATOM   1041  CB  LEU A  67      39.601  44.441  49.258  1.00  6.36           C  
ATOM   1042  CG  LEU A  67      39.788  44.472  47.724  1.00  6.36           C  
ATOM   1043  CD1 LEU A  67      40.515  43.223  47.240  1.00  6.36           C  
ATOM   1044  CD2 LEU A  67      38.472  44.551  46.938  1.00  6.36           C  
ATOM   1045  H   LEU A  67      40.210  47.112  49.377  1.00  6.36           H  
ATOM   1046  HA  LEU A  67      37.742  45.471  49.704  1.00  6.36           H  
ATOM   1047  HB1 LEU A  67      39.098  43.518  49.550  1.00  6.36           H  
ATOM   1048  HB2 LEU A  67      40.596  44.423  49.705  1.00  6.36           H  
ATOM   1049  HG  LEU A  67      40.401  45.332  47.453  1.00  6.36           H  
ATOM   1050 1HD1 LEU A  67      40.784  43.332  46.189  1.00  6.36           H  
ATOM   1051 2HD1 LEU A  67      41.436  43.092  47.810  1.00  6.36           H  
ATOM   1052 3HD1 LEU A  67      39.883  42.349  47.364  1.00  6.36           H  
ATOM   1053 1HD2 LEU A  67      38.686  44.540  45.870  1.00  6.36           H  
ATOM   1054 2HD2 LEU A  67      37.840  43.708  47.195  1.00  6.36           H  
ATOM   1055 3HD2 LEU A  67      37.951  45.477  47.171  1.00  6.36           H  
ATOM   1056  N   GLU A  68      38.046  46.194  52.099  1.00  6.51           N  
ATOM   1057  CA  GLU A  68      38.193  46.506  53.530  1.00  6.51           C  
ATOM   1058  C   GLU A  68      38.677  45.301  54.353  1.00  6.51           C  
ATOM   1059  O   GLU A  68      39.204  45.435  55.456  1.00  6.51           O  
ATOM   1060  CB  GLU A  68      36.904  47.126  54.115  1.00  6.51           C  
ATOM   1061  CG  GLU A  68      36.550  48.496  53.486  1.00  6.51           C  
ATOM   1062  CD  GLU A  68      36.340  49.631  54.509  1.00  6.51           C  
ATOM   1063  OE1 GLU A  68      37.240  49.880  55.343  1.00  6.51           O  
ATOM   1064  OE2 GLU A  68      35.344  50.386  54.424  1.00  6.51           O1-
ATOM   1065  H   GLU A  68      37.121  46.145  51.708  1.00  6.51           H  
ATOM   1066  HA  GLU A  68      38.979  47.253  53.639  1.00  6.51           H  
ATOM   1067  HB1 GLU A  68      37.037  47.248  55.189  1.00  6.51           H  
ATOM   1068  HB2 GLU A  68      36.073  46.436  53.963  1.00  6.51           H  
ATOM   1069  HG1 GLU A  68      35.648  48.373  52.881  1.00  6.51           H  
ATOM   1070  HG2 GLU A  68      37.347  48.803  52.806  1.00  6.51           H  
ATOM   1071  N   ASP A  69      38.551  44.119  53.757  1.00  6.52           N  
ATOM   1072  CA  ASP A  69      39.207  42.881  54.122  1.00  6.52           C  
ATOM   1073  C   ASP A  69      40.546  42.669  53.393  1.00  6.52           C  
ATOM   1074  O   ASP A  69      40.803  43.179  52.300  1.00  6.52           O  
ATOM   1075  CB  ASP A  69      38.231  41.748  53.779  1.00  6.52           C  
ATOM   1076  CG  ASP A  69      37.959  41.665  52.272  1.00  6.52           C  
ATOM   1077  OD1 ASP A  69      38.385  40.669  51.656  1.00  6.52           O  
ATOM   1078  OD2 ASP A  69      37.313  42.565  51.689  1.00  6.52           O1-
ATOM   1079  H   ASP A  69      38.076  44.098  52.862  1.00  6.52           H  
ATOM   1080  HA  ASP A  69      39.389  42.877  55.197  1.00  6.52           H  
ATOM   1081  HB1 ASP A  69      37.288  41.906  54.305  1.00  6.52           H  
ATOM   1082  HB2 ASP A  69      38.651  40.802  54.126  1.00  6.52           H  
ATOM   1083  N   GLY A  70      41.400  41.828  53.975  1.00  6.75           N  
ATOM   1084  CA  GLY A  70      42.758  41.564  53.496  1.00  6.75           C  
ATOM   1085  C   GLY A  70      42.880  40.654  52.270  1.00  6.75           C  
ATOM   1086  O   GLY A  70      43.814  39.850  52.205  1.00  6.75           O  
ATOM   1087  H   GLY A  70      41.119  41.403  54.845  1.00  6.75           H  
ATOM   1088  HA1 GLY A  70      43.333  41.116  54.306  1.00  6.75           H  
ATOM   1089  HA2 GLY A  70      43.223  42.517  53.241  1.00  6.75           H  
ATOM   1090  N   ARG A  71      41.948  40.751  51.318  1.00  6.56           N  
ATOM   1091  CA  ARG A  71      42.032  40.068  50.019  1.00  6.56           C  
ATOM   1092  C   ARG A  71      43.290  40.460  49.267  1.00  6.56           C  
ATOM   1093  O   ARG A  71      43.507  41.634  48.969  1.00  6.56           O  
ATOM   1094  CB  ARG A  71      40.782  40.360  49.168  1.00  6.56           C  
ATOM   1095  CG  ARG A  71      39.788  39.190  49.154  1.00  6.56           C  
ATOM   1096  CD  ARG A  71      38.531  39.530  48.334  1.00  6.56           C  
ATOM   1097  NE  ARG A  71      37.745  40.589  48.984  1.00  6.56           N  
ATOM   1098  CZ  ARG A  71      36.842  41.392  48.462  1.00  6.56           C  
ATOM   1099  NH1 ARG A  71      36.273  42.297  49.197  1.00  6.56           N1+
ATOM   1100  NH2 ARG A  71      36.486  41.322  47.208  1.00  6.56           N  
ATOM   1101  H   ARG A  71      41.222  41.449  51.450  1.00  6.56           H  
ATOM   1102  HA  ARG A  71      42.078  38.995  50.208  1.00  6.56           H  
ATOM   1103  HB1 ARG A  71      41.097  40.531  48.136  1.00  6.56           H  
ATOM   1104  HB2 ARG A  71      40.298  41.266  49.533  1.00  6.56           H  
ATOM   1105  HG1 ARG A  71      39.501  38.928  50.172  1.00  6.56           H  
ATOM   1106  HG2 ARG A  71      40.270  38.324  48.701  1.00  6.56           H  
ATOM   1107  HD1 ARG A  71      37.920  38.628  48.253  1.00  6.56           H  
ATOM   1108  HD2 ARG A  71      38.839  39.838  47.334  1.00  6.56           H  
ATOM   1109  HE  ARG A  71      37.926  40.717  49.986  1.00  6.56           H  
ATOM   1110 1HH1 ARG A  71      36.612  42.401  50.164  1.00  6.56           H  
ATOM   1111 2HH1 ARG A  71      35.591  42.936  48.852  1.00  6.56           H  
ATOM   1112 1HH2 ARG A  71      36.950  40.647  46.633  1.00  6.56           H  
ATOM   1113 2HH2 ARG A  71      35.821  41.968  46.836  1.00  6.56           H  
ATOM   1114  N   TRP A  72      44.088  39.449  48.941  1.00  6.00           N  
ATOM   1115  CA  TRP A  72      45.264  39.588  48.085  1.00  6.00           C  
ATOM   1116  C   TRP A  72      44.942  40.275  46.750  1.00  6.00           C  
ATOM   1117  O   TRP A  72      43.881  40.077  46.183  1.00  6.00           O  
ATOM   1118  CB  TRP A  72      45.945  38.219  47.897  1.00  6.00           C  
ATOM   1119  CG  TRP A  72      45.089  37.000  48.035  1.00  6.00           C  
ATOM   1120  CD1 TRP A  72      44.932  36.292  49.177  1.00  6.00           C  
ATOM   1121  CD2 TRP A  72      44.294  36.315  47.021  1.00  6.00           C  
ATOM   1122  CE2 TRP A  72      43.691  35.167  47.626  1.00  6.00           C  
ATOM   1123  CE3 TRP A  72      44.029  36.537  45.654  1.00  6.00           C  
ATOM   1124  NE1 TRP A  72      44.107  35.212  48.939  1.00  6.00           N  
ATOM   1125  CZ2 TRP A  72      42.879  34.281  46.904  1.00  6.00           C  
ATOM   1126  CZ3 TRP A  72      43.212  35.653  44.920  1.00  6.00           C  
ATOM   1127  CH2 TRP A  72      42.642  34.529  45.541  1.00  6.00           C  
ATOM   1128  H   TRP A  72      43.819  38.523  49.223  1.00  6.00           H  
ATOM   1129  HA  TRP A  72      45.964  40.228  48.628  1.00  6.00           H  
ATOM   1130  HB1 TRP A  72      46.735  38.131  48.630  1.00  6.00           H  
ATOM   1131  HB2 TRP A  72      46.426  38.191  46.925  1.00  6.00           H  
ATOM   1132  HD1 TRP A  72      45.411  36.530  50.121  1.00  6.00           H  
ATOM   1133  HE1 TRP A  72      43.890  34.521  49.643  1.00  6.00           H  
ATOM   1134  HE3 TRP A  72      44.457  37.408  45.180  1.00  6.00           H  
ATOM   1135  HZ2 TRP A  72      42.442  33.423  47.389  1.00  6.00           H  
ATOM   1136  HZ3 TRP A  72      43.026  35.843  43.872  1.00  6.00           H  
ATOM   1137  HH2 TRP A  72      42.019  33.857  44.965  1.00  6.00           H  
ATOM   1138  N   CYS A  73      45.932  40.980  46.168  1.00  5.32           N  
ATOM   1139  CA  CYS A  73      46.098  40.859  44.730  1.00  5.32           C  
ATOM   1140  C   CYS A  73      47.322  39.947  44.544  1.00  5.32           C  
ATOM   1141  O   CYS A  73      48.114  39.712  45.462  1.00  5.32           O  
ATOM   1142  CB  CYS A  73      46.218  42.245  44.097  1.00  5.32           C  
ATOM   1143  SG  CYS A  73      44.568  42.860  43.648  1.00  5.32           S  
ATOM   1144  H   CYS A  73      46.798  41.131  46.678  1.00  5.32           H  
ATOM   1145  HA  CYS A  73      45.257  40.330  44.269  1.00  5.32           H  
ATOM   1146  HB1 CYS A  73      46.835  42.200  43.203  1.00  5.32           H  
ATOM   1147  HB2 CYS A  73      46.668  42.952  44.793  1.00  5.32           H  
ATOM   1148  HG  CYS A  73      44.014  42.696  44.860  1.00  5.32           H  
ATOM   1149  N   LEU A  74      47.434  39.359  43.360  1.00  5.27           N  
ATOM   1150  CA  LEU A  74      48.479  38.397  43.100  1.00  5.27           C  
ATOM   1151  C   LEU A  74      48.745  38.383  41.595  1.00  5.27           C  
ATOM   1152  O   LEU A  74      47.828  38.362  40.780  1.00  5.27           O  
ATOM   1153  CB  LEU A  74      48.005  37.015  43.610  1.00  5.27           C  
ATOM   1154  CG  LEU A  74      48.992  35.850  43.416  1.00  5.27           C  
ATOM   1155  CD1 LEU A  74      50.348  36.124  44.056  1.00  5.27           C  
ATOM   1156  CD2 LEU A  74      48.408  34.579  44.036  1.00  5.27           C  
ATOM   1157  H   LEU A  74      46.742  39.518  42.644  1.00  5.27           H  
ATOM   1158  HA  LEU A  74      49.394  38.689  43.614  1.00  5.27           H  
ATOM   1159  HB1 LEU A  74      47.073  36.765  43.102  1.00  5.27           H  
ATOM   1160  HB2 LEU A  74      47.784  37.108  44.675  1.00  5.27           H  
ATOM   1161  HG  LEU A  74      49.135  35.674  42.349  1.00  5.27           H  
ATOM   1162 1HD1 LEU A  74      50.968  35.230  44.025  1.00  5.27           H  
ATOM   1163 2HD1 LEU A  74      50.862  36.904  43.500  1.00  5.27           H  
ATOM   1164 3HD1 LEU A  74      50.220  36.430  45.095  1.00  5.27           H  
ATOM   1165 1HD2 LEU A  74      47.448  34.354  43.570  1.00  5.27           H  
ATOM   1166 2HD2 LEU A  74      49.083  33.739  43.878  1.00  5.27           H  
ATOM   1167 3HD2 LEU A  74      48.254  34.718  45.107  1.00  5.27           H  
ATOM   1168  N   ASP A  75      50.013  38.427  41.229  1.00  5.74           N  
ATOM   1169  CA  ASP A  75      50.474  38.811  39.895  1.00  5.74           C  
ATOM   1170  C   ASP A  75      51.617  37.862  39.545  1.00  5.74           C  
ATOM   1171  O   ASP A  75      52.727  38.266  39.203  1.00  5.74           O  
ATOM   1172  CB  ASP A  75      50.867  40.296  40.042  1.00  5.74           C  
ATOM   1173  CG  ASP A  75      51.113  41.072  38.750  1.00  5.74           C  
ATOM   1174  OD1 ASP A  75      51.453  40.462  37.716  1.00  5.74           O  
ATOM   1175  OD2 ASP A  75      51.084  42.318  38.852  1.00  5.74           O1-
ATOM   1176  H   ASP A  75      50.721  38.412  41.952  1.00  5.74           H  
ATOM   1177  HA  ASP A  75      49.675  38.714  39.157  1.00  5.74           H  
ATOM   1178  HB1 ASP A  75      51.762  40.368  40.664  1.00  5.74           H  
ATOM   1179  HB2 ASP A  75      50.063  40.817  40.568  1.00  5.74           H  
ATOM   1180  N   ARG A  76      51.381  36.567  39.820  1.00  5.47           N  
ATOM   1181  CA  ARG A  76      52.423  35.591  40.179  1.00  5.47           C  
ATOM   1182  C   ARG A  76      53.542  35.487  39.147  1.00  5.47           C  
ATOM   1183  O   ARG A  76      54.648  35.151  39.545  1.00  5.47           O  
ATOM   1184  CB  ARG A  76      51.783  34.215  40.441  1.00  5.47           C  
ATOM   1185  CG  ARG A  76      52.698  33.283  41.264  1.00  5.47           C  
ATOM   1186  CD  ARG A  76      52.496  31.795  40.956  1.00  5.47           C  
ATOM   1187  NE  ARG A  76      52.870  31.493  39.559  1.00  5.47           N  
ATOM   1188  CZ  ARG A  76      52.105  30.996  38.608  1.00  5.47           C  
ATOM   1189  NH1 ARG A  76      52.538  30.970  37.390  1.00  5.47           N1+
ATOM   1190  NH2 ARG A  76      50.909  30.534  38.835  1.00  5.47           N  
ATOM   1191  H   ARG A  76      50.428  36.340  40.064  1.00  5.47           H  
ATOM   1192  HA  ARG A  76      52.885  35.942  41.100  1.00  5.47           H  
ATOM   1193  HB1 ARG A  76      51.540  33.766  39.478  1.00  5.47           H  
ATOM   1194  HB2 ARG A  76      50.850  34.340  40.990  1.00  5.47           H  
ATOM   1195  HG1 ARG A  76      52.510  33.453  42.323  1.00  5.47           H  
ATOM   1196  HG2 ARG A  76      53.745  33.502  41.083  1.00  5.47           H  
ATOM   1197  HD1 ARG A  76      51.458  31.532  41.160  1.00  5.47           H  
ATOM   1198  HD2 ARG A  76      53.135  31.212  41.624  1.00  5.47           H  
ATOM   1199  HE  ARG A  76      53.815  31.727  39.260  1.00  5.47           H  
ATOM   1200 1HH1 ARG A  76      53.397  31.491  37.208  1.00  5.47           H  
ATOM   1201 2HH1 ARG A  76      51.942  30.730  36.626  1.00  5.47           H  
ATOM   1202 1HH2 ARG A  76      50.577  30.510  39.778  1.00  5.47           H  
ATOM   1203 2HH2 ARG A  76      50.375  30.141  38.085  1.00  5.47           H  
ATOM   1204  N   SER A  77      53.305  35.831  37.879  1.00  5.26           N  
ATOM   1205  CA  SER A  77      54.302  35.706  36.814  1.00  5.26           C  
ATOM   1206  C   SER A  77      54.599  34.209  36.563  1.00  5.26           C  
ATOM   1207  O   SER A  77      53.668  33.403  36.603  1.00  5.26           O  
ATOM   1208  CB  SER A  77      55.450  36.721  37.084  1.00  5.26           C  
ATOM   1209  OG  SER A  77      56.769  36.336  36.765  1.00  5.26           O  
ATOM   1210  H   SER A  77      52.385  36.168  37.653  1.00  5.26           H  
ATOM   1211  HA  SER A  77      53.830  36.041  35.891  1.00  5.26           H  
ATOM   1212  HB1 SER A  77      55.452  37.019  38.133  1.00  5.26           H  
ATOM   1213  HB2 SER A  77      55.224  37.624  36.515  1.00  5.26           H  
ATOM   1214  HG  SER A  77      57.195  36.031  37.597  1.00  5.26           H  
ATOM   1215  N   GLY A  78      55.829  33.812  36.244  1.00  5.57           N  
ATOM   1216  CA  GLY A  78      56.204  32.432  35.939  1.00  5.57           C  
ATOM   1217  C   GLY A  78      56.211  31.499  37.158  1.00  5.57           C  
ATOM   1218  O   GLY A  78      55.305  31.509  37.994  1.00  5.57           O  
ATOM   1219  H   GLY A  78      56.562  34.513  36.262  1.00  5.57           H  
ATOM   1220  HA1 GLY A  78      57.202  32.442  35.500  1.00  5.57           H  
ATOM   1221  HA2 GLY A  78      55.517  32.022  35.198  1.00  5.57           H  
ATOM   1222  N   VAL A  79      57.236  30.654  37.218  1.00  5.54           N  
ATOM   1223  CA  VAL A  79      57.602  29.868  38.410  1.00  5.54           C  
ATOM   1224  C   VAL A  79      59.008  30.279  38.845  1.00  5.54           C  
ATOM   1225  O   VAL A  79      59.209  30.606  40.008  1.00  5.54           O  
ATOM   1226  CB  VAL A  79      57.488  28.350  38.157  1.00  5.54           C  
ATOM   1227  CG1 VAL A  79      57.870  27.532  39.398  1.00  5.54           C  
ATOM   1228  CG2 VAL A  79      56.052  27.963  37.769  1.00  5.54           C  
ATOM   1229  H   VAL A  79      57.924  30.735  36.489  1.00  5.54           H  
ATOM   1230  HA  VAL A  79      56.936  30.120  39.236  1.00  5.54           H  
ATOM   1231  HB  VAL A  79      58.154  28.074  37.339  1.00  5.54           H  
ATOM   1232 1HG1 VAL A  79      57.744  26.467  39.197  1.00  5.54           H  
ATOM   1233 2HG1 VAL A  79      58.915  27.705  39.657  1.00  5.54           H  
ATOM   1234 3HG1 VAL A  79      57.244  27.816  40.245  1.00  5.54           H  
ATOM   1235 1HG2 VAL A  79      55.987  26.884  37.630  1.00  5.54           H  
ATOM   1236 2HG2 VAL A  79      55.361  28.268  38.555  1.00  5.54           H  
ATOM   1237 3HG2 VAL A  79      55.772  28.446  36.834  1.00  5.54           H  
ATOM   1238  N   TYR A  80      59.919  30.478  37.882  1.00  4.92           N  
ATOM   1239  CA  TYR A  80      60.889  31.575  37.973  1.00  4.92           C  
ATOM   1240  C   TYR A  80      60.169  32.907  38.233  1.00  4.92           C  
ATOM   1241  O   TYR A  80      59.145  33.190  37.602  1.00  4.92           O  
ATOM   1242  CB  TYR A  80      61.737  31.641  36.685  1.00  4.92           C  
ATOM   1243  CG  TYR A  80      62.342  33.009  36.390  1.00  4.92           C  
ATOM   1244  CD1 TYR A  80      63.390  33.514  37.184  1.00  4.92           C  
ATOM   1245  CD2 TYR A  80      61.807  33.803  35.355  1.00  4.92           C  
ATOM   1246  CE1 TYR A  80      63.875  34.822  36.969  1.00  4.92           C  
ATOM   1247  CE2 TYR A  80      62.306  35.098  35.118  1.00  4.92           C  
ATOM   1248  CZ  TYR A  80      63.332  35.615  35.936  1.00  4.92           C  
ATOM   1249  OH  TYR A  80      63.771  36.890  35.737  1.00  4.92           O  
ATOM   1250  H   TYR A  80      59.748  30.098  36.968  1.00  4.92           H  
ATOM   1251  HA  TYR A  80      61.563  31.379  38.811  1.00  4.92           H  
ATOM   1252  HB1 TYR A  80      61.112  31.358  35.837  1.00  4.92           H  
ATOM   1253  HB2 TYR A  80      62.539  30.905  36.757  1.00  4.92           H  
ATOM   1254  HD1 TYR A  80      63.821  32.897  37.968  1.00  4.92           H  
ATOM   1255  HD2 TYR A  80      61.004  33.418  34.745  1.00  4.92           H  
ATOM   1256  HE1 TYR A  80      64.678  35.200  37.585  1.00  4.92           H  
ATOM   1257  HE2 TYR A  80      61.884  35.695  34.324  1.00  4.92           H  
ATOM   1258  HH  TYR A  80      63.551  37.174  34.843  1.00  4.92           H  
ATOM   1259  N   ARG A  81      60.755  33.726  39.119  1.00  4.70           N  
ATOM   1260  CA  ARG A  81      60.237  35.032  39.558  1.00  4.70           C  
ATOM   1261  C   ARG A  81      58.727  35.006  39.824  1.00  4.70           C  
ATOM   1262  O   ARG A  81      57.924  35.609  39.101  1.00  4.70           O  
ATOM   1263  CB  ARG A  81      60.652  36.124  38.561  1.00  4.70           C  
ATOM   1264  CG  ARG A  81      60.379  37.540  39.106  1.00  4.70           C  
ATOM   1265  CD  ARG A  81      60.707  38.608  38.059  1.00  4.70           C  
ATOM   1266  NE  ARG A  81      62.129  38.558  37.675  1.00  4.70           N  
ATOM   1267  CZ  ARG A  81      63.142  39.096  38.319  1.00  4.70           C  
ATOM   1268  NH1 ARG A  81      64.357  38.811  37.953  1.00  4.70           N1+
ATOM   1269  NH2 ARG A  81      62.982  39.888  39.343  1.00  4.70           N  
ATOM   1270  H   ARG A  81      61.602  33.379  39.553  1.00  4.70           H  
ATOM   1271  HA  ARG A  81      60.697  35.269  40.513  1.00  4.70           H  
ATOM   1272  HB1 ARG A  81      60.115  35.981  37.621  1.00  4.70           H  
ATOM   1273  HB2 ARG A  81      61.718  36.021  38.364  1.00  4.70           H  
ATOM   1274  HG1 ARG A  81      60.982  37.705  40.001  1.00  4.70           H  
ATOM   1275  HG2 ARG A  81      59.331  37.652  39.379  1.00  4.70           H  
ATOM   1276  HD1 ARG A  81      60.451  39.591  38.457  1.00  4.70           H  
ATOM   1277  HD2 ARG A  81      60.087  38.435  37.176  1.00  4.70           H  
ATOM   1278  HE  ARG A  81      62.376  37.904  36.946  1.00  4.70           H  
ATOM   1279 1HH1 ARG A  81      64.488  38.154  37.192  1.00  4.70           H  
ATOM   1280 2HH1 ARG A  81      65.147  39.161  38.461  1.00  4.70           H  
ATOM   1281 1HH2 ARG A  81      62.045  40.127  39.638  1.00  4.70           H  
ATOM   1282 2HH2 ARG A  81      63.776  40.278  39.816  1.00  4.70           H  
ATOM   1283  N   VAL A  82      58.361  34.332  40.911  1.00  3.26           N  
ATOM   1284  CA  VAL A  82      57.063  34.564  41.563  1.00  3.26           C  
ATOM   1285  C   VAL A  82      57.000  36.041  41.979  1.00  3.26           C  
ATOM   1286  O   VAL A  82      58.012  36.625  42.369  1.00  3.26           O  
ATOM   1287  CB  VAL A  82      56.937  33.610  42.770  1.00  3.26           C  
ATOM   1288  CG1 VAL A  82      55.737  33.918  43.674  1.00  3.26           C  
ATOM   1289  CG2 VAL A  82      56.790  32.162  42.281  1.00  3.26           C  
ATOM   1290  H   VAL A  82      59.104  33.931  41.473  1.00  3.26           H  
ATOM   1291  HA  VAL A  82      56.276  34.332  40.862  1.00  3.26           H  
ATOM   1292  HB  VAL A  82      57.838  33.680  43.375  1.00  3.26           H  
ATOM   1293 1HG1 VAL A  82      55.678  33.173  44.469  1.00  3.26           H  
ATOM   1294 2HG1 VAL A  82      55.870  34.891  44.147  1.00  3.26           H  
ATOM   1295 3HG1 VAL A  82      54.814  33.909  43.103  1.00  3.26           H  
ATOM   1296 1HG2 VAL A  82      56.698  31.490  43.135  1.00  3.26           H  
ATOM   1297 2HG2 VAL A  82      55.918  32.060  41.638  1.00  3.26           H  
ATOM   1298 3HG2 VAL A  82      57.679  31.868  41.722  1.00  3.26           H  
ATOM   1299  N   LYS A  83      55.815  36.656  41.903  1.00  3.45           N  
ATOM   1300  CA  LYS A  83      55.572  38.055  42.291  1.00  3.45           C  
ATOM   1301  C   LYS A  83      54.218  38.138  43.010  1.00  3.45           C  
ATOM   1302  O   LYS A  83      53.152  38.176  42.387  1.00  3.45           O  
ATOM   1303  CB  LYS A  83      55.644  38.907  41.003  1.00  3.45           C  
ATOM   1304  CG  LYS A  83      55.391  40.408  41.215  1.00  3.45           C  
ATOM   1305  CD  LYS A  83      55.627  41.262  39.948  1.00  3.45           C  
ATOM   1306  CE  LYS A  83      54.406  41.468  39.029  1.00  3.45           C  
ATOM   1307  NZ  LYS A  83      54.107  40.325  38.134  1.00  3.45           N1+
ATOM   1308  H   LYS A  83      55.065  36.145  41.459  1.00  3.45           H  
ATOM   1309  HA  LYS A  83      56.356  38.387  42.960  1.00  3.45           H  
ATOM   1310  HB1 LYS A  83      54.930  38.521  40.282  1.00  3.45           H  
ATOM   1311  HB2 LYS A  83      56.640  38.784  40.578  1.00  3.45           H  
ATOM   1312  HG1 LYS A  83      56.082  40.753  41.986  1.00  3.45           H  
ATOM   1313  HG2 LYS A  83      54.376  40.573  41.578  1.00  3.45           H  
ATOM   1314  HD1 LYS A  83      56.468  40.864  39.376  1.00  3.45           H  
ATOM   1315  HD2 LYS A  83      55.918  42.254  40.294  1.00  3.45           H  
ATOM   1316  HE1 LYS A  83      54.577  42.355  38.412  1.00  3.45           H  
ATOM   1317  HE2 LYS A  83      53.529  41.682  39.648  1.00  3.45           H  
ATOM   1318  HZ1 LYS A  83      53.226  40.502  37.635  1.00  3.45           H  
ATOM   1319  HZ2 LYS A  83      54.825  40.130  37.458  1.00  3.45           H  
ATOM   1320  HZ3 LYS A  83      53.869  39.494  38.674  1.00  3.45           H  
ATOM   1321  N   VAL A  84      54.255  38.094  44.341  1.00  2.81           N  
ATOM   1322  CA  VAL A  84      53.095  38.390  45.210  1.00  2.81           C  
ATOM   1323  C   VAL A  84      52.903  39.902  45.243  1.00  2.81           C  
ATOM   1324  O   VAL A  84      53.884  40.643  45.215  1.00  2.81           O  
ATOM   1325  CB  VAL A  84      53.298  37.813  46.626  1.00  2.81           C  
ATOM   1326  CG1 VAL A  84      52.106  38.112  47.544  1.00  2.81           C  
ATOM   1327  CG2 VAL A  84      53.472  36.289  46.564  1.00  2.81           C  
ATOM   1328  H   VAL A  84      55.181  38.148  44.753  1.00  2.81           H  
ATOM   1329  HA  VAL A  84      52.203  37.943  44.786  1.00  2.81           H  
ATOM   1330  HB  VAL A  84      54.191  38.249  47.068  1.00  2.81           H  
ATOM   1331 1HG1 VAL A  84      52.263  37.639  48.514  1.00  2.81           H  
ATOM   1332 2HG1 VAL A  84      52.016  39.184  47.716  1.00  2.81           H  
ATOM   1333 3HG1 VAL A  84      51.182  37.729  47.110  1.00  2.81           H  
ATOM   1334 1HG2 VAL A  84      53.594  35.891  47.571  1.00  2.81           H  
ATOM   1335 2HG2 VAL A  84      52.602  35.826  46.100  1.00  2.81           H  
ATOM   1336 3HG2 VAL A  84      54.366  36.031  45.997  1.00  2.81           H  
ATOM   1337  N   ARG A  85      51.647  40.367  45.252  1.00  2.72           N  
ATOM   1338  CA  ARG A  85      51.328  41.776  45.016  1.00  2.72           C  
ATOM   1339  C   ARG A  85      50.012  42.171  45.723  1.00  2.72           C  
ATOM   1340  O   ARG A  85      48.944  42.288  45.117  1.00  2.72           O  
ATOM   1341  CB  ARG A  85      51.266  42.041  43.501  1.00  2.72           C  
ATOM   1342  CG  ARG A  85      51.404  43.542  43.199  1.00  2.72           C  
ATOM   1343  CD  ARG A  85      50.775  43.908  41.854  1.00  2.72           C  
ATOM   1344  NE  ARG A  85      49.308  43.987  41.965  1.00  2.72           N  
ATOM   1345  CZ  ARG A  85      48.426  43.842  40.994  1.00  2.72           C  
ATOM   1346  NH1 ARG A  85      47.166  44.078  41.225  1.00  2.72           N1+
ATOM   1347  NH2 ARG A  85      48.760  43.459  39.793  1.00  2.72           N  
ATOM   1348  H   ARG A  85      50.876  39.722  45.362  1.00  2.72           H  
ATOM   1349  HA  ARG A  85      52.119  42.393  45.440  1.00  2.72           H  
ATOM   1350  HB1 ARG A  85      50.330  41.647  43.098  1.00  2.72           H  
ATOM   1351  HB2 ARG A  85      52.084  41.523  42.998  1.00  2.72           H  
ATOM   1352  HG1 ARG A  85      52.465  43.784  43.165  1.00  2.72           H  
ATOM   1353  HG2 ARG A  85      50.936  44.140  43.983  1.00  2.72           H  
ATOM   1354  HD1 ARG A  85      51.076  43.167  41.115  1.00  2.72           H  
ATOM   1355  HD2 ARG A  85      51.154  44.883  41.543  1.00  2.72           H  
ATOM   1356  HE  ARG A  85      48.940  44.232  42.875  1.00  2.72           H  
ATOM   1357 1HH1 ARG A  85      46.884  44.389  42.142  1.00  2.72           H  
ATOM   1358 2HH1 ARG A  85      46.490  43.988  40.493  1.00  2.72           H  
ATOM   1359 1HH2 ARG A  85      49.722  43.184  39.565  1.00  2.72           H  
ATOM   1360 2HH2 ARG A  85      48.082  43.380  39.064  1.00  2.72           H  
ATOM   1361  N   TYR A  86      50.078  42.397  47.030  1.00  2.61           N  
ATOM   1362  CA  TYR A  86      48.949  43.001  47.744  1.00  2.61           C  
ATOM   1363  C   TYR A  86      48.678  44.450  47.288  1.00  2.61           C  
ATOM   1364  O   TYR A  86      49.626  45.157  46.944  1.00  2.61           O  
ATOM   1365  CB  TYR A  86      49.228  42.954  49.257  1.00  2.61           C  
ATOM   1366  CG  TYR A  86      48.584  41.772  49.964  1.00  2.61           C  
ATOM   1367  CD1 TYR A  86      49.013  40.455  49.698  1.00  2.61           C  
ATOM   1368  CD2 TYR A  86      47.523  41.992  50.862  1.00  2.61           C  
ATOM   1369  CE1 TYR A  86      48.350  39.369  50.301  1.00  2.61           C  
ATOM   1370  CE2 TYR A  86      46.850  40.909  51.451  1.00  2.61           C  
ATOM   1371  CZ  TYR A  86      47.248  39.591  51.158  1.00  2.61           C  
ATOM   1372  OH  TYR A  86      46.539  38.538  51.647  1.00  2.61           O  
ATOM   1373  H   TYR A  86      50.993  42.404  47.462  1.00  2.61           H  
ATOM   1374  HA  TYR A  86      48.044  42.426  47.544  1.00  2.61           H  
ATOM   1375  HB1 TYR A  86      48.851  43.865  49.721  1.00  2.61           H  
ATOM   1376  HB2 TYR A  86      50.301  42.928  49.442  1.00  2.61           H  
ATOM   1377  HD1 TYR A  86      49.834  40.275  49.022  1.00  2.61           H  
ATOM   1378  HD2 TYR A  86      47.195  42.998  51.077  1.00  2.61           H  
ATOM   1379  HE1 TYR A  86      48.649  38.353  50.089  1.00  2.61           H  
ATOM   1380  HE2 TYR A  86      46.013  41.089  52.104  1.00  2.61           H  
ATOM   1381  HH  TYR A  86      45.768  38.847  52.138  1.00  2.61           H  
ATOM   1382  N   CYS A  87      47.418  44.895  47.344  1.00  2.49           N  
ATOM   1383  CA  CYS A  87      46.925  46.212  46.903  1.00  2.49           C  
ATOM   1384  C   CYS A  87      45.708  46.595  47.755  1.00  2.49           C  
ATOM   1385  O   CYS A  87      44.558  46.348  47.389  1.00  2.49           O  
ATOM   1386  CB  CYS A  87      46.496  46.147  45.417  1.00  2.49           C  
ATOM   1387  SG  CYS A  87      47.881  45.918  44.268  1.00  2.49           S  
ATOM   1388  H   CYS A  87      46.715  44.299  47.778  1.00  2.49           H  
ATOM   1389  HA  CYS A  87      47.697  46.973  47.026  1.00  2.49           H  
ATOM   1390  HB1 CYS A  87      45.981  47.080  45.163  1.00  2.49           H  
ATOM   1391  HB2 CYS A  87      45.775  45.336  45.298  1.00  2.49           H  
ATOM   1392  HG  CYS A  87      48.233  47.212  44.262  1.00  2.49           H  
ATOM   1393  N   ASN A  88      45.966  47.102  48.955  1.00  2.44           N  
ATOM   1394  CA  ASN A  88      44.989  47.189  50.022  1.00  2.44           C  
ATOM   1395  C   ASN A  88      45.108  48.476  50.795  1.00  2.44           C  
ATOM   1396  O   ASN A  88      46.084  49.202  50.672  1.00  2.44           O  
ATOM   1397  CB  ASN A  88      45.136  45.933  50.926  1.00  2.44           C  
ATOM   1398  CG  ASN A  88      44.857  44.662  50.167  1.00  2.44           C  
ATOM   1399  ND2 ASN A  88      43.651  44.128  50.262  1.00  2.44           N  
ATOM   1400  OD1 ASN A  88      45.704  44.107  49.496  1.00  2.44           O  
ATOM   1401  H   ASN A  88      46.910  47.392  49.170  1.00  2.44           H  
ATOM   1402  HA  ASN A  88      43.992  47.142  49.604  1.00  2.44           H  
ATOM   1403  HB1 ASN A  88      44.451  46.048  51.761  1.00  2.44           H  
ATOM   1404  HB2 ASN A  88      46.153  45.904  51.312  1.00  2.44           H  
ATOM   1405 1HD2 ASN A  88      42.901  44.520  50.812  1.00  2.44           H  
ATOM   1406 2HD2 ASN A  88      43.487  43.281  49.718  1.00  2.44           H  
ATOM   1407  N   CYS A  89      44.058  48.897  51.544  1.00  2.91           N  
ATOM   1408  CA  CYS A  89      43.668  50.324  51.512  1.00  2.91           C  
ATOM   1409  C   CYS A  89      42.451  50.563  52.325  1.00  2.91           C  
ATOM   1410  O   CYS A  89      41.906  49.698  53.006  1.00  2.91           O  
ATOM   1411  CB  CYS A  89      43.418  50.658  50.005  1.00  2.91           C  
ATOM   1412  SG  CYS A  89      42.315  49.413  49.304  1.00  2.91           S  
ATOM   1413  H   CYS A  89      43.348  48.200  51.648  1.00  2.91           H  
ATOM   1414  HA  CYS A  89      44.539  50.908  51.868  1.00  2.91           H  
ATOM   1415  HB1 CYS A  89      44.370  50.649  49.476  1.00  2.91           H  
ATOM   1416  HB2 CYS A  89      42.978  51.653  49.928  1.00  2.91           H  
ATOM   1417  HG  CYS A  89      42.568  49.662  48.012  1.00  2.91           H  
ATOM   1418  N   ASN A  90      42.059  51.833  52.277  1.00  3.22           N  
ATOM   1419  CA  ASN A  90      40.886  52.342  52.953  1.00  3.22           C  
ATOM   1420  C   ASN A  90      40.578  53.758  52.502  1.00  3.22           C  
ATOM   1421  O   ASN A  90      41.217  54.300  51.598  1.00  3.22           O  
ATOM   1422  CB  ASN A  90      41.187  52.280  54.459  1.00  3.22           C  
ATOM   1423  CG  ASN A  90      39.972  51.750  55.135  1.00  3.22           C  
ATOM   1424  ND2 ASN A  90      39.875  50.454  55.260  1.00  3.22           N  
ATOM   1425  OD1 ASN A  90      39.081  52.516  55.430  1.00  3.22           O  
ATOM   1426  H   ASN A  90      42.550  52.506  51.717  1.00  3.22           H  
ATOM   1427  HA  ASN A  90      40.051  51.678  52.716  1.00  3.22           H  
ATOM   1428  HB1 ASN A  90      41.394  53.279  54.836  1.00  3.22           H  
ATOM   1429  HB2 ASN A  90      42.019  51.618  54.686  1.00  3.22           H  
ATOM   1430 1HD2 ASN A  90      40.573  49.851  54.852  1.00  3.22           H  
ATOM   1431 2HD2 ASN A  90      38.954  50.093  55.522  1.00  3.22           H  
ATOM   1432  N   ASN A  91      39.660  54.393  53.229  1.00  3.23           N  
ATOM   1433  CA  ASN A  91      39.428  55.833  53.167  1.00  3.23           C  
ATOM   1434  C   ASN A  91      39.493  56.517  54.542  1.00  3.23           C  
ATOM   1435  O   ASN A  91      38.851  57.542  54.770  1.00  3.23           O  
ATOM   1436  CB  ASN A  91      38.082  56.076  52.464  1.00  3.23           C  
ATOM   1437  CG  ASN A  91      36.890  55.798  53.365  1.00  3.23           C  
ATOM   1438  ND2 ASN A  91      36.068  56.795  53.606  1.00  3.23           N  
ATOM   1439  OD1 ASN A  91      36.693  54.703  53.874  1.00  3.23           O  
ATOM   1440  H   ASN A  91      39.129  53.888  53.929  1.00  3.23           H  
ATOM   1441  HA  ASN A  91      40.214  56.298  52.568  1.00  3.23           H  
ATOM   1442  HB1 ASN A  91      38.007  55.457  51.571  1.00  3.23           H  
ATOM   1443  HB2 ASN A  91      38.059  57.119  52.143  1.00  3.23           H  
ATOM   1444 1HD2 ASN A  91      36.350  57.723  53.338  1.00  3.23           H  
ATOM   1445 2HD2 ASN A  91      35.275  56.620  54.194  1.00  3.23           H  
ATOM   1446  N   LYS A  92      40.207  55.904  55.490  1.00  3.10           N  
ATOM   1447  CA  LYS A  92      40.162  56.232  56.918  1.00  3.10           C  
ATOM   1448  C   LYS A  92      41.555  56.625  57.395  1.00  3.10           C  
ATOM   1449  O   LYS A  92      42.544  56.048  56.949  1.00  3.10           O  
ATOM   1450  CB  LYS A  92      39.529  55.044  57.684  1.00  3.10           C  
ATOM   1451  CG  LYS A  92      38.060  54.776  57.262  1.00  3.10           C  
ATOM   1452  CD  LYS A  92      37.474  53.483  57.869  1.00  3.10           C  
ATOM   1453  CE  LYS A  92      36.163  53.001  57.203  1.00  3.10           C  
ATOM   1454  NZ  LYS A  92      36.360  52.466  55.830  1.00  3.10           N1+
ATOM   1455  H   LYS A  92      40.743  55.096  55.217  1.00  3.10           H  
ATOM   1456  HA  LYS A  92      39.516  57.100  57.064  1.00  3.10           H  
ATOM   1457  HB1 LYS A  92      39.555  55.251  58.754  1.00  3.10           H  
ATOM   1458  HB2 LYS A  92      40.126  54.149  57.496  1.00  3.10           H  
ATOM   1459  HG1 LYS A  92      38.004  54.699  56.181  1.00  3.10           H  
ATOM   1460  HG2 LYS A  92      37.440  55.622  57.562  1.00  3.10           H  
ATOM   1461  HD1 LYS A  92      37.278  53.662  58.927  1.00  3.10           H  
ATOM   1462  HD2 LYS A  92      38.209  52.679  57.809  1.00  3.10           H  
ATOM   1463  HE1 LYS A  92      35.446  53.823  57.182  1.00  3.10           H  
ATOM   1464  HE2 LYS A  92      35.748  52.202  57.822  1.00  3.10           H  
ATOM   1465  HZ1 LYS A  92      35.572  51.931  55.456  1.00  3.10           H  
ATOM   1466  HZ2 LYS A  92      36.632  53.175  55.160  1.00  3.10           H  
ATOM   1467  HZ3 LYS A  92      37.081  51.740  55.807  1.00  3.10           H  
ATOM   1468  N   ASN A  93      41.653  57.643  58.252  1.00  3.08           N  
ATOM   1469  CA  ASN A  93      42.954  58.234  58.559  1.00  3.08           C  
ATOM   1470  C   ASN A  93      43.966  57.233  59.141  1.00  3.08           C  
ATOM   1471  O   ASN A  93      43.682  56.493  60.079  1.00  3.08           O  
ATOM   1472  CB  ASN A  93      42.831  59.537  59.363  1.00  3.08           C  
ATOM   1473  CG  ASN A  93      42.088  59.508  60.684  1.00  3.08           C  
ATOM   1474  ND2 ASN A  93      42.083  58.421  61.418  1.00  3.08           N  
ATOM   1475  OD1 ASN A  93      41.555  60.530  61.091  1.00  3.08           O  
ATOM   1476  H   ASN A  93      40.814  58.106  58.557  1.00  3.08           H  
ATOM   1477  HA  ASN A  93      43.363  58.532  57.591  1.00  3.08           H  
ATOM   1478  HB1 ASN A  93      42.351  60.281  58.729  1.00  3.08           H  
ATOM   1479  HB2 ASN A  93      43.837  59.872  59.588  1.00  3.08           H  
ATOM   1480 1HD2 ASN A  93      42.570  57.583  61.103  1.00  3.08           H  
ATOM   1481 2HD2 ASN A  93      41.626  58.454  62.313  1.00  3.08           H  
ATOM   1482  N   GLY A  94      45.155  57.230  58.550  1.00  2.87           N  
ATOM   1483  CA  GLY A  94      46.284  56.368  58.855  1.00  2.87           C  
ATOM   1484  C   GLY A  94      46.227  54.974  58.218  1.00  2.87           C  
ATOM   1485  O   GLY A  94      47.148  54.180  58.423  1.00  2.87           O  
ATOM   1486  H   GLY A  94      45.288  57.881  57.780  1.00  2.87           H  
ATOM   1487  HA1 GLY A  94      46.359  56.240  59.934  1.00  2.87           H  
ATOM   1488  HA2 GLY A  94      47.189  56.863  58.507  1.00  2.87           H  
ATOM   1489  N   CYS A  95      45.179  54.637  57.455  1.00  2.77           N  
ATOM   1490  CA  CYS A  95      44.856  53.234  57.187  1.00  2.77           C  
ATOM   1491  C   CYS A  95      45.840  52.448  56.296  1.00  2.77           C  
ATOM   1492  O   CYS A  95      45.703  51.233  56.097  1.00  2.77           O  
ATOM   1493  CB  CYS A  95      43.396  53.065  56.787  1.00  2.77           C  
ATOM   1494  SG  CYS A  95      42.875  51.387  57.250  1.00  2.77           S  
ATOM   1495  H   CYS A  95      44.456  55.326  57.281  1.00  2.77           H  
ATOM   1496  HA  CYS A  95      44.935  52.745  58.160  1.00  2.77           H  
ATOM   1497  HB1 CYS A  95      43.318  53.253  55.719  1.00  2.77           H  
ATOM   1498  HB2 CYS A  95      42.776  53.758  57.346  1.00  2.77           H  
ATOM   1499  HG  CYS A  95      43.796  50.735  56.525  1.00  2.77           H  
ATOM   1500  N   ASN A  96      46.908  53.088  55.818  1.00  2.83           N  
ATOM   1501  CA  ASN A  96      47.985  52.377  55.144  1.00  2.83           C  
ATOM   1502  C   ASN A  96      48.848  51.474  56.017  1.00  2.83           C  
ATOM   1503  O   ASN A  96      49.322  50.454  55.510  1.00  2.83           O  
ATOM   1504  CB  ASN A  96      48.908  53.335  54.393  1.00  2.83           C  
ATOM   1505  CG  ASN A  96      48.242  53.969  53.208  1.00  2.83           C  
ATOM   1506  ND2 ASN A  96      48.788  55.074  52.757  1.00  2.83           N  
ATOM   1507  OD1 ASN A  96      47.238  53.483  52.717  1.00  2.83           O  
ATOM   1508  H   ASN A  96      46.992  54.078  55.987  1.00  2.83           H  
ATOM   1509  HA  ASN A  96      47.531  51.721  54.398  1.00  2.83           H  
ATOM   1510  HB1 ASN A  96      49.754  52.777  54.000  1.00  2.83           H  
ATOM   1511  HB2 ASN A  96      49.282  54.098  55.062  1.00  2.83           H  
ATOM   1512 1HD2 ASN A  96      49.713  55.336  53.085  1.00  2.83           H  
ATOM   1513 2HD2 ASN A  96      48.481  55.410  51.848  1.00  2.83           H  
ATOM   1514  N   LEU A  97      49.099  51.826  57.276  1.00  3.21           N  
ATOM   1515  CA  LEU A  97      50.275  51.324  58.003  1.00  3.21           C  
ATOM   1516  C   LEU A  97      50.377  49.799  58.119  1.00  3.21           C  
ATOM   1517  O   LEU A  97      51.450  49.235  57.954  1.00  3.21           O  
ATOM   1518  CB  LEU A  97      50.284  51.995  59.391  1.00  3.21           C  
ATOM   1519  CG  LEU A  97      51.575  51.771  60.206  1.00  3.21           C  
ATOM   1520  CD1 LEU A  97      52.786  52.386  59.501  1.00  3.21           C  
ATOM   1521  CD2 LEU A  97      51.434  52.427  61.578  1.00  3.21           C  
ATOM   1522  H   LEU A  97      48.623  52.635  57.660  1.00  3.21           H  
ATOM   1523  HA  LEU A  97      51.155  51.658  57.454  1.00  3.21           H  
ATOM   1524  HB1 LEU A  97      49.437  51.621  59.969  1.00  3.21           H  
ATOM   1525  HB2 LEU A  97      50.145  53.071  59.265  1.00  3.21           H  
ATOM   1526  HG  LEU A  97      51.742  50.704  60.350  1.00  3.21           H  
ATOM   1527 1HD1 LEU A  97      53.652  52.346  60.162  1.00  3.21           H  
ATOM   1528 2HD1 LEU A  97      53.025  51.825  58.600  1.00  3.21           H  
ATOM   1529 3HD1 LEU A  97      52.574  53.423  59.245  1.00  3.21           H  
ATOM   1530 1HD2 LEU A  97      52.333  52.244  62.167  1.00  3.21           H  
ATOM   1531 2HD2 LEU A  97      51.285  53.504  61.472  1.00  3.21           H  
ATOM   1532 3HD2 LEU A  97      50.588  51.998  62.113  1.00  3.21           H  
ATOM   1533  N   SER A  98      49.246  49.148  58.342  1.00  4.11           N  
ATOM   1534  CA  SER A  98      49.141  47.728  58.649  1.00  4.11           C  
ATOM   1535  C   SER A  98      49.627  46.738  57.597  1.00  4.11           C  
ATOM   1536  O   SER A  98      49.887  47.096  56.445  1.00  4.11           O  
ATOM   1537  CB  SER A  98      47.670  47.435  59.005  1.00  4.11           C  
ATOM   1538  OG  SER A  98      46.810  47.609  57.883  1.00  4.11           O  
ATOM   1539  H   SER A  98      48.410  49.701  58.422  1.00  4.11           H  
ATOM   1540  HA  SER A  98      49.735  47.548  59.548  1.00  4.11           H  
ATOM   1541  HB1 SER A  98      47.355  48.110  59.802  1.00  4.11           H  
ATOM   1542  HB2 SER A  98      47.572  46.413  59.377  1.00  4.11           H  
ATOM   1543  HG  SER A  98      45.899  47.493  58.196  1.00  4.11           H  
ATOM   1544  N   ASN A  99      49.633  45.464  58.012  1.00  4.39           N  
ATOM   1545  CA  ASN A  99      49.690  44.271  57.162  1.00  4.39           C  
ATOM   1546  C   ASN A  99      50.884  44.287  56.194  1.00  4.39           C  
ATOM   1547  O   ASN A  99      50.778  44.626  55.013  1.00  4.39           O  
ATOM   1548  CB  ASN A  99      48.316  44.086  56.483  1.00  4.39           C  
ATOM   1549  CG  ASN A  99      48.198  42.786  55.706  1.00  4.39           C  
ATOM   1550  ND2 ASN A  99      48.777  42.704  54.536  1.00  4.39           N  
ATOM   1551  OD1 ASN A  99      47.591  41.838  56.157  1.00  4.39           O  
ATOM   1552  H   ASN A  99      49.457  45.305  58.994  1.00  4.39           H  
ATOM   1553  HA  ASN A  99      49.829  43.405  57.813  1.00  4.39           H  
ATOM   1554  HB1 ASN A  99      48.123  44.903  55.796  1.00  4.39           H  
ATOM   1555  HB2 ASN A  99      47.532  44.083  57.240  1.00  4.39           H  
ATOM   1556 1HD2 ASN A  99      49.392  43.436  54.217  1.00  4.39           H  
ATOM   1557 2HD2 ASN A  99      48.771  41.792  54.081  1.00  4.39           H  
ATOM   1558  N   SER A 100      52.043  43.918  56.729  1.00  4.96           N  
ATOM   1559  CA  SER A 100      53.187  43.512  55.923  1.00  4.96           C  
ATOM   1560  C   SER A 100      52.913  42.145  55.297  1.00  4.96           C  
ATOM   1561  O   SER A 100      52.831  41.146  56.006  1.00  4.96           O  
ATOM   1562  CB  SER A 100      54.422  43.460  56.836  1.00  4.96           C  
ATOM   1563  OG  SER A 100      55.644  43.315  56.142  1.00  4.96           O  
ATOM   1564  H   SER A 100      52.050  43.645  57.701  1.00  4.96           H  
ATOM   1565  HA  SER A 100      53.365  44.244  55.137  1.00  4.96           H  
ATOM   1566  HB1 SER A 100      54.315  42.645  57.555  1.00  4.96           H  
ATOM   1567  HB2 SER A 100      54.470  44.399  57.387  1.00  4.96           H  
ATOM   1568  HG  SER A 100      56.322  43.270  56.836  1.00  4.96           H  
ATOM   1569  N   LEU A 101      52.723  42.118  53.975  1.00  6.93           N  
ATOM   1570  CA  LEU A 101      52.241  40.965  53.203  1.00  6.93           C  
ATOM   1571  C   LEU A 101      51.078  40.216  53.866  1.00  6.93           C  
ATOM   1572  O   LEU A 101      50.593  40.552  54.946  1.00  6.93           O  
ATOM   1573  CB  LEU A 101      53.402  40.009  52.880  1.00  6.93           C  
ATOM   1574  CG  LEU A 101      54.350  40.542  51.794  1.00  6.93           C  
ATOM   1575  CD1 LEU A 101      55.622  39.707  51.783  1.00  6.93           C  
ATOM   1576  CD2 LEU A 101      53.712  40.505  50.400  1.00  6.93           C  
ATOM   1577  H   LEU A 101      52.785  42.993  53.482  1.00  6.93           H  
ATOM   1578  HA  LEU A 101      51.835  41.339  52.264  1.00  6.93           H  
ATOM   1579  HB1 LEU A 101      52.996  39.054  52.539  1.00  6.93           H  
ATOM   1580  HB2 LEU A 101      53.964  39.815  53.796  1.00  6.93           H  
ATOM   1581  HG  LEU A 101      54.633  41.566  52.034  1.00  6.93           H  
ATOM   1582 1HD1 LEU A 101      56.304  40.096  51.031  1.00  6.93           H  
ATOM   1583 2HD1 LEU A 101      56.104  39.745  52.759  1.00  6.93           H  
ATOM   1584 3HD1 LEU A 101      55.385  38.670  51.537  1.00  6.93           H  
ATOM   1585 1HD2 LEU A 101      54.434  40.835  49.654  1.00  6.93           H  
ATOM   1586 2HD2 LEU A 101      53.412  39.484  50.161  1.00  6.93           H  
ATOM   1587 3HD2 LEU A 101      52.842  41.158  50.349  1.00  6.93           H  
TER   
END
