# Supplementary material for: In silico characterisation of the complete Ly6 protein family in Fasciola gigantica supported through transcriptomics of the newly-excysted juveniles
Source: Mol Omics. 2021 Nov 8;18(1):45–56. doi: 10.1039/d1mo00254f (PMC8763315; doi:10.1039/d1mo00254f)
Supplement: MO-018-D1MO00254F-s006 [file MO-018-D1MO00254F-s006.tar › COORD/FgCD59I.pdb]

ATOM      1  N   ILE A   1      43.152  61.844  54.957  1.00  5.42           N  
ATOM      2  CA  ILE A   1      42.930  62.509  56.245  1.00  5.42           C  
ATOM      3  C   ILE A   1      43.892  62.046  57.358  1.00  5.42           C  
ATOM      4  O   ILE A   1      44.080  62.745  58.346  1.00  5.42           O  
ATOM      5  CB  ILE A   1      41.469  62.328  56.718  1.00  5.42           C  
ATOM      6  CG1 ILE A   1      40.966  60.868  56.599  1.00  5.42           C  
ATOM      7  CG2 ILE A   1      40.581  63.316  55.950  1.00  5.42           C  
ATOM      8  CD1 ILE A   1      39.567  60.640  57.184  1.00  5.42           C  
ATOM      9  HA  ILE A   1      43.054  63.576  56.129  1.00  5.42           H  
ATOM     10  HB  ILE A   1      41.419  62.625  57.766  1.00  5.42           H  
ATOM     11 1HG1 ILE A   1      41.663  60.213  57.124  1.00  5.42           H  
ATOM     12 2HG1 ILE A   1      40.945  60.564  55.552  1.00  5.42           H  
ATOM     13 1HG2 ILE A   1      39.588  63.327  56.391  1.00  5.42           H  
ATOM     14 2HG2 ILE A   1      40.989  64.324  56.021  1.00  5.42           H  
ATOM     15 3HG2 ILE A   1      40.544  63.010  54.906  1.00  5.42           H  
ATOM     16  HD1 ILE A   1      38.818  61.169  56.597  1.00  5.42           H  
ATOM     17  HD2 ILE A   1      39.338  59.575  57.162  1.00  5.42           H  
ATOM     18  HD3 ILE A   1      39.535  60.987  58.219  1.00  5.42           H  
ATOM     19  N   GLN A   2      44.693  61.020  57.062  1.00  4.40           N  
ATOM     20  CA  GLN A   2      45.603  60.264  57.923  1.00  4.40           C  
ATOM     21  C   GLN A   2      46.310  59.035  57.326  1.00  4.40           C  
ATOM     22  O   GLN A   2      45.771  57.947  57.284  1.00  4.40           O  
ATOM     23  CB  GLN A   2      46.034  60.739  59.326  1.00  4.40           C  
ATOM     24  CG  GLN A   2      45.066  60.499  60.491  1.00  4.40           C  
ATOM     25  CD  GLN A   2      45.694  60.302  61.864  1.00  4.40           C  
ATOM     26  NE2 GLN A   2      45.010  60.724  62.897  1.00  4.40           N  
ATOM     27  OE1 GLN A   2      46.773  59.729  62.012  1.00  4.40           O  
ATOM     28  H   GLN A   2      44.423  60.558  56.202  1.00  4.40           H  
ATOM     29  HA  GLN A   2      44.772  59.663  58.283  1.00  4.40           H  
ATOM     30  HB1 GLN A   2      46.151  61.807  59.298  1.00  4.40           H  
ATOM     31  HB2 GLN A   2      46.995  60.277  59.546  1.00  4.40           H  
ATOM     32  HG1 GLN A   2      44.453  59.632  60.318  1.00  4.40           H  
ATOM     33  HG2 GLN A   2      44.416  61.369  60.529  1.00  4.40           H  
ATOM     34 1HE2 GLN A   2      44.064  61.086  62.720  1.00  4.40           H  
ATOM     35 2HE2 GLN A   2      45.358  60.559  63.819  1.00  4.40           H  
ATOM     36  N   CYS A   3      47.483  59.214  56.729  1.00  3.51           N  
ATOM     37  CA  CYS A   3      47.896  58.538  55.489  1.00  3.51           C  
ATOM     38  C   CYS A   3      48.437  57.061  55.601  1.00  3.51           C  
ATOM     39  O   CYS A   3      47.824  56.222  54.937  1.00  3.51           O  
ATOM     40  CB  CYS A   3      46.912  58.692  54.271  1.00  3.51           C  
ATOM     41  SG  CYS A   3      45.115  58.638  54.595  1.00  3.51           S  
ATOM     42  H   CYS A   3      47.964  60.057  56.979  1.00  3.51           H  
ATOM     43  HA  CYS A   3      48.803  59.019  55.167  1.00  3.51           H  
ATOM     44  HB1 CYS A   3      47.112  59.604  53.719  1.00  3.51           H  
ATOM     45  HB2 CYS A   3      47.129  57.911  53.546  1.00  3.51           H  
ATOM     46  HG  CYS A   3      45.114  57.675  55.538  1.00  3.51           H  
ATOM     47  N   TYR A   4      49.501  56.608  56.383  1.00  3.71           N  
ATOM     48  CA  TYR A   4      51.005  56.867  56.424  1.00  3.71           C  
ATOM     49  C   TYR A   4      51.602  56.546  55.056  1.00  3.71           C  
ATOM     50  O   TYR A   4      50.943  56.017  54.165  1.00  3.71           O  
ATOM     51  CB  TYR A   4      51.534  56.206  57.701  1.00  3.71           C  
ATOM     52  CG  TYR A   4      50.845  56.670  59.003  1.00  3.71           C  
ATOM     53  CD1 TYR A   4      51.007  55.911  60.183  1.00  3.71           C  
ATOM     54  CD2 TYR A   4      50.050  57.842  59.067  1.00  3.71           C  
ATOM     55  CE1 TYR A   4      50.391  56.312  61.388  1.00  3.71           C  
ATOM     56  CE2 TYR A   4      49.393  58.215  60.257  1.00  3.71           C  
ATOM     57  CZ  TYR A   4      49.571  57.458  61.430  1.00  3.71           C  
ATOM     58  OH  TYR A   4      48.947  57.821  62.584  1.00  3.71           O  
ATOM     59  H   TYR A   4      49.292  55.647  56.606  1.00  3.71           H  
ATOM     60  HA  TYR A   4      51.161  57.934  56.537  1.00  3.71           H  
ATOM     61  HB1 TYR A   4      51.434  55.124  57.610  1.00  3.71           H  
ATOM     62  HB2 TYR A   4      52.583  56.447  57.783  1.00  3.71           H  
ATOM     63  HD1 TYR A   4      51.624  55.024  60.163  1.00  3.71           H  
ATOM     64  HD2 TYR A   4      49.922  58.463  58.197  1.00  3.71           H  
ATOM     65  HE1 TYR A   4      50.535  55.734  62.287  1.00  3.71           H  
ATOM     66  HE2 TYR A   4      48.763  59.088  60.291  1.00  3.71           H  
ATOM     67  HH  TYR A   4      48.318  58.550  62.470  1.00  3.71           H  
ATOM     68  N   GLU A   5      52.791  57.051  54.846  1.00  4.51           N  
ATOM     69  CA  GLU A   5      53.521  56.994  53.601  1.00  4.51           C  
ATOM     70  C   GLU A   5      54.959  56.712  53.959  1.00  4.51           C  
ATOM     71  O   GLU A   5      55.354  56.946  55.086  1.00  4.51           O  
ATOM     72  CB  GLU A   5      53.220  58.232  52.748  1.00  4.51           C  
ATOM     73  CG  GLU A   5      53.712  58.202  51.287  1.00  4.51           C  
ATOM     74  CD  GLU A   5      55.225  58.172  51.072  1.00  4.51           C  
ATOM     75  OE1 GLU A   5      55.897  58.893  51.829  1.00  4.51           O  
ATOM     76  OE2 GLU A   5      55.734  57.329  50.304  1.00  4.51           O1-
ATOM     77  H   GLU A   5      53.296  57.501  55.593  1.00  4.51           H  
ATOM     78  HA  GLU A   5      53.165  56.140  53.055  1.00  4.51           H  
ATOM     79  HB1 GLU A   5      53.577  59.118  53.247  1.00  4.51           H  
ATOM     80  HB2 GLU A   5      52.136  58.337  52.701  1.00  4.51           H  
ATOM     81  HG1 GLU A   5      53.233  59.005  50.766  1.00  4.51           H  
ATOM     82  HG2 GLU A   5      53.270  57.406  50.751  1.00  4.51           H  
ATOM     83  N   CYS A   6      55.671  56.114  53.031  1.00  4.12           N  
ATOM     84  CA  CYS A   6      57.109  56.087  52.890  1.00  4.12           C  
ATOM     85  C   CYS A   6      57.473  54.900  51.977  1.00  4.12           C  
ATOM     86  O   CYS A   6      56.640  54.080  51.601  1.00  4.12           O  
ATOM     87  CB  CYS A   6      57.952  56.345  54.139  1.00  4.12           C  
ATOM     88  SG  CYS A   6      59.655  56.709  53.624  1.00  4.12           S  
ATOM     89  H   CYS A   6      55.192  55.908  52.158  1.00  4.12           H  
ATOM     90  HA  CYS A   6      57.315  56.954  52.259  1.00  4.12           H  
ATOM     91  HB1 CYS A   6      57.889  55.504  54.817  1.00  4.12           H  
ATOM     92  HB2 CYS A   6      57.594  57.229  54.665  1.00  4.12           H  
ATOM     93  HG  CYS A   6      59.430  57.993  53.295  1.00  4.12           H  
ATOM     94  N   ASN A   7      58.714  54.885  51.514  1.00  5.53           N  
ATOM     95  CA  ASN A   7      58.988  54.645  50.119  1.00  5.53           C  
ATOM     96  C   ASN A   7      59.295  53.183  49.769  1.00  5.53           C  
ATOM     97  O   ASN A   7      59.256  52.282  50.598  1.00  5.53           O  
ATOM     98  CB  ASN A   7      60.065  55.647  49.663  1.00  5.53           C  
ATOM     99  CG  ASN A   7      61.420  55.330  50.257  1.00  5.53           C  
ATOM    100  ND2 ASN A   7      61.797  55.989  51.326  1.00  5.53           N  
ATOM    101  OD1 ASN A   7      62.138  54.466  49.780  1.00  5.53           O  
ATOM    102  H   ASN A   7      59.397  55.453  51.982  1.00  5.53           H  
ATOM    103  HA  ASN A   7      58.079  54.883  49.556  1.00  5.53           H  
ATOM    104  HB1 ASN A   7      59.760  56.655  49.952  1.00  5.53           H  
ATOM    105  HB2 ASN A   7      60.158  55.634  48.579  1.00  5.53           H  
ATOM    106 1HD2 ASN A   7      61.185  56.672  51.752  1.00  5.53           H  
ATOM    107 2HD2 ASN A   7      62.662  55.722  51.758  1.00  5.53           H  
ATOM    108  N   SER A   8      59.625  52.929  48.510  1.00  5.38           N  
ATOM    109  CA  SER A   8      59.780  51.587  47.956  1.00  5.38           C  
ATOM    110  C   SER A   8      61.032  50.802  48.375  1.00  5.38           C  
ATOM    111  O   SER A   8      61.453  49.860  47.678  1.00  5.38           O  
ATOM    112  CB  SER A   8      59.696  51.688  46.428  1.00  5.38           C  
ATOM    113  OG  SER A   8      60.769  52.464  45.932  1.00  5.38           O  
ATOM    114  H   SER A   8      59.761  53.716  47.897  1.00  5.38           H  
ATOM    115  HA  SER A   8      58.924  51.001  48.293  1.00  5.38           H  
ATOM    116  HB1 SER A   8      58.750  52.159  46.152  1.00  5.38           H  
ATOM    117  HB2 SER A   8      59.725  50.688  45.990  1.00  5.38           H  
ATOM    118  HG  SER A   8      60.670  52.543  44.979  1.00  5.38           H  
ATOM    119  N   PHE A   9      61.642  51.177  49.492  1.00  6.97           N  
ATOM    120  CA  PHE A   9      62.672  50.414  50.186  1.00  6.97           C  
ATOM    121  C   PHE A   9      62.098  49.352  51.127  1.00  6.97           C  
ATOM    122  O   PHE A   9      60.965  48.888  50.955  1.00  6.97           O  
ATOM    123  CB  PHE A   9      63.726  51.386  50.763  1.00  6.97           C  
ATOM    124  CG  PHE A   9      64.891  51.513  49.800  1.00  6.97           C  
ATOM    125  CD1 PHE A   9      64.757  52.289  48.635  1.00  6.97           C  
ATOM    126  CD2 PHE A   9      66.062  50.756  50.004  1.00  6.97           C  
ATOM    127  CE1 PHE A   9      65.785  52.307  47.675  1.00  6.97           C  
ATOM    128  CE2 PHE A   9      67.092  50.778  49.047  1.00  6.97           C  
ATOM    129  CZ  PHE A   9      66.952  51.551  47.881  1.00  6.97           C  
ATOM    130  H   PHE A   9      61.196  51.923  50.012  1.00  6.97           H  
ATOM    131  HA  PHE A   9      63.195  49.822  49.455  1.00  6.97           H  
ATOM    132  HB1 PHE A   9      64.108  51.048  51.725  1.00  6.97           H  
ATOM    133  HB2 PHE A   9      63.281  52.367  50.937  1.00  6.97           H  
ATOM    134  HD1 PHE A   9      63.856  52.872  48.476  1.00  6.97           H  
ATOM    135  HD2 PHE A   9      66.177  50.163  50.900  1.00  6.97           H  
ATOM    136  HE1 PHE A   9      65.687  52.920  46.790  1.00  6.97           H  
ATOM    137  HE2 PHE A   9      68.005  50.223  49.222  1.00  6.97           H  
ATOM    138  HZ  PHE A   9      67.755  51.586  47.155  1.00  6.97           H  
ATOM    139  N   GLU A  10      62.963  48.871  52.019  1.00  8.06           N  
ATOM    140  CA  GLU A  10      62.709  47.815  52.990  1.00  8.06           C  
ATOM    141  C   GLU A  10      61.465  48.098  53.837  1.00  8.06           C  
ATOM    142  O   GLU A  10      60.936  49.199  53.790  1.00  8.06           O  
ATOM    143  CB  GLU A  10      63.964  47.579  53.857  1.00  8.06           C  
ATOM    144  CG  GLU A  10      65.340  47.687  53.156  1.00  8.06           C  
ATOM    145  CD  GLU A  10      65.656  46.610  52.101  1.00  8.06           C  
ATOM    146  OE1 GLU A  10      66.677  45.903  52.264  1.00  8.06           O  
ATOM    147  OE2 GLU A  10      64.961  46.513  51.061  1.00  8.06           O1-
ATOM    148  H   GLU A  10      63.856  49.327  52.085  1.00  8.06           H  
ATOM    149  HA  GLU A  10      62.515  46.891  52.443  1.00  8.06           H  
ATOM    150  HB1 GLU A  10      63.885  46.598  54.326  1.00  8.06           H  
ATOM    151  HB2 GLU A  10      63.959  48.323  54.654  1.00  8.06           H  
ATOM    152  HG1 GLU A  10      66.100  47.633  53.938  1.00  8.06           H  
ATOM    153  HG2 GLU A  10      65.447  48.674  52.701  1.00  8.06           H  
ATOM    154  N   GLN A  11      60.976  47.146  54.632  1.00  9.10           N  
ATOM    155  CA  GLN A  11      59.739  47.380  55.392  1.00  9.10           C  
ATOM    156  C   GLN A  11      59.717  48.604  56.295  1.00  9.10           C  
ATOM    157  O   GLN A  11      58.664  49.222  56.438  1.00  9.10           O  
ATOM    158  CB  GLN A  11      59.317  46.112  56.145  1.00  9.10           C  
ATOM    159  CG  GLN A  11      60.384  45.524  57.076  1.00  9.10           C  
ATOM    160  CD  GLN A  11      59.802  44.387  57.904  1.00  9.10           C  
ATOM    161  NE2 GLN A  11      59.861  44.454  59.211  1.00  9.10           N  
ATOM    162  OE1 GLN A  11      59.241  43.435  57.373  1.00  9.10           O  
ATOM    163  H   GLN A  11      61.377  46.219  54.615  1.00  9.10           H  
ATOM    164  HA  GLN A  11      58.958  47.572  54.657  1.00  9.10           H  
ATOM    165  HB1 GLN A  11      59.041  45.359  55.410  1.00  9.10           H  
ATOM    166  HB2 GLN A  11      58.429  46.341  56.736  1.00  9.10           H  
ATOM    167  HG1 GLN A  11      60.754  46.301  57.736  1.00  9.10           H  
ATOM    168  HG2 GLN A  11      61.222  45.138  56.497  1.00  9.10           H  
ATOM    169 1HE2 GLN A  11      60.299  45.263  59.668  1.00  9.10           H  
ATOM    170 2HE2 GLN A  11      59.457  43.703  59.731  1.00  9.10           H  
ATOM    171  N   GLU A  12      60.882  49.011  56.794  1.00 10.73           N  
ATOM    172  CA  GLU A  12      61.045  50.210  57.622  1.00 10.73           C  
ATOM    173  C   GLU A  12      61.118  51.518  56.812  1.00 10.73           C  
ATOM    174  O   GLU A  12      61.595  52.536  57.303  1.00 10.73           O  
ATOM    175  CB  GLU A  12      62.198  50.029  58.624  1.00 10.73           C  
ATOM    176  CG  GLU A  12      62.307  48.629  59.269  1.00 10.73           C  
ATOM    177  CD  GLU A  12      61.007  48.004  59.823  1.00 10.73           C  
ATOM    178  OE1 GLU A  12      59.927  48.633  59.784  1.00 10.73           O  
ATOM    179  OE2 GLU A  12      61.086  46.824  60.239  1.00 10.73           O1-
ATOM    180  H   GLU A  12      61.701  48.457  56.614  1.00 10.73           H  
ATOM    181  HA  GLU A  12      60.138  50.327  58.214  1.00 10.73           H  
ATOM    182  HB1 GLU A  12      62.083  50.767  59.418  1.00 10.73           H  
ATOM    183  HB2 GLU A  12      63.141  50.231  58.114  1.00 10.73           H  
ATOM    184  HG1 GLU A  12      63.041  48.690  60.077  1.00 10.73           H  
ATOM    185  HG2 GLU A  12      62.722  47.948  58.521  1.00 10.73           H  
ATOM    186  N   ALA A  13      60.593  51.484  55.583  1.00 10.04           N  
ATOM    187  CA  ALA A  13      60.136  52.603  54.767  1.00 10.04           C  
ATOM    188  C   ALA A  13      59.381  53.630  55.622  1.00 10.04           C  
ATOM    189  O   ALA A  13      59.941  54.662  55.984  1.00 10.04           O  
ATOM    190  CB  ALA A  13      59.291  52.010  53.636  1.00 10.04           C  
ATOM    191  H   ALA A  13      60.367  50.569  55.215  1.00 10.04           H  
ATOM    192  HA  ALA A  13      61.002  53.107  54.338  1.00 10.04           H  
ATOM    193  HB1 ALA A  13      59.936  51.466  52.946  1.00 10.04           H  
ATOM    194  HB2 ALA A  13      58.543  51.319  54.024  1.00 10.04           H  
ATOM    195  HB3 ALA A  13      58.782  52.802  53.098  1.00 10.04           H  
ATOM    196  N   CYS A  14      58.149  53.279  56.002  1.00  7.68           N  
ATOM    197  CA  CYS A  14      57.516  53.526  57.299  1.00  7.68           C  
ATOM    198  C   CYS A  14      56.155  54.229  57.263  1.00  7.68           C  
ATOM    199  O   CYS A  14      55.463  54.206  56.253  1.00  7.68           O  
ATOM    200  CB  CYS A  14      58.512  53.976  58.401  1.00  7.68           C  
ATOM    201  SG  CYS A  14      58.027  53.292  60.018  1.00  7.68           S  
ATOM    202  H   CYS A  14      57.746  52.530  55.471  1.00  7.68           H  
ATOM    203  HA  CYS A  14      57.243  52.534  57.627  1.00  7.68           H  
ATOM    204  HB1 CYS A  14      58.605  55.061  58.441  1.00  7.68           H  
ATOM    205  HB2 CYS A  14      59.501  53.575  58.187  1.00  7.68           H  
ATOM    206  HG  CYS A  14      57.209  54.291  60.407  1.00  7.68           H  
ATOM    207  N   ASP A  15      55.728  54.747  58.414  1.00  8.58           N  
ATOM    208  CA  ASP A  15      55.191  56.105  58.497  1.00  8.58           C  
ATOM    209  C   ASP A  15      56.380  57.074  58.265  1.00  8.58           C  
ATOM    210  O   ASP A  15      57.284  56.804  57.487  1.00  8.58           O  
ATOM    211  CB  ASP A  15      54.450  56.184  59.847  1.00  8.58           C  
ATOM    212  CG  ASP A  15      55.408  56.411  61.011  1.00  8.58           C  
ATOM    213  OD1 ASP A  15      55.416  57.553  61.516  1.00  8.58           O  
ATOM    214  OD2 ASP A  15      56.233  55.511  61.241  1.00  8.58           O1-
ATOM    215  H   ASP A  15      56.292  54.507  59.225  1.00  8.58           H  
ATOM    216  HA  ASP A  15      54.510  56.256  57.674  1.00  8.58           H  
ATOM    217  HB1 ASP A  15      53.707  56.974  59.819  1.00  8.58           H  
ATOM    218  HB2 ASP A  15      53.905  55.256  60.016  1.00  8.58           H  
ATOM    219  N   SER A  16      56.368  58.203  58.946  1.00  7.95           N  
ATOM    220  CA  SER A  16      57.315  59.292  59.084  1.00  7.95           C  
ATOM    221  C   SER A  16      58.247  59.777  57.979  1.00  7.95           C  
ATOM    222  O   SER A  16      58.444  60.987  57.888  1.00  7.95           O  
ATOM    223  CB  SER A  16      58.111  59.125  60.402  1.00  7.95           C  
ATOM    224  OG  SER A  16      58.716  57.865  60.507  1.00  7.95           O  
ATOM    225  H   SER A  16      55.649  58.240  59.659  1.00  7.95           H  
ATOM    226  HA  SER A  16      56.713  60.171  59.300  1.00  7.95           H  
ATOM    227  HB1 SER A  16      57.415  59.260  61.230  1.00  7.95           H  
ATOM    228  HB2 SER A  16      58.867  59.909  60.458  1.00  7.95           H  
ATOM    229  HG  SER A  16      58.042  57.226  60.790  1.00  7.95           H  
ATOM    230  N   MET A  17      58.788  58.962  57.097  1.00  7.66           N  
ATOM    231  CA  MET A  17      59.837  59.393  56.186  1.00  7.66           C  
ATOM    232  C   MET A  17      59.333  59.912  54.844  1.00  7.66           C  
ATOM    233  O   MET A  17      59.914  59.670  53.795  1.00  7.66           O  
ATOM    234  CB  MET A  17      60.967  58.339  56.229  1.00  7.66           C  
ATOM    235  CG  MET A  17      62.224  58.635  55.394  1.00  7.66           C  
ATOM    236  SD  MET A  17      62.997  60.265  55.636  1.00  7.66           S  
ATOM    237  CE  MET A  17      63.537  60.123  57.363  1.00  7.66           C  
ATOM    238  H   MET A  17      58.554  57.974  57.150  1.00  7.66           H  
ATOM    239  HA  MET A  17      60.304  60.273  56.630  1.00  7.66           H  
ATOM    240  HB1 MET A  17      60.578  57.359  55.974  1.00  7.66           H  
ATOM    241  HB2 MET A  17      61.289  58.255  57.268  1.00  7.66           H  
ATOM    242  HG1 MET A  17      61.978  58.526  54.339  1.00  7.66           H  
ATOM    243  HG2 MET A  17      62.963  57.867  55.622  1.00  7.66           H  
ATOM    244  HE1 MET A  17      64.080  61.024  57.647  1.00  7.66           H  
ATOM    245  HE2 MET A  17      62.669  60.007  58.012  1.00  7.66           H  
ATOM    246  HE3 MET A  17      64.191  59.258  57.472  1.00  7.66           H  
ATOM    247  N   ALA A  18      58.214  60.633  54.902  1.00  8.58           N  
ATOM    248  CA  ALA A  18      57.191  60.600  53.864  1.00  8.58           C  
ATOM    249  C   ALA A  18      57.281  61.694  52.790  1.00  8.58           C  
ATOM    250  O   ALA A  18      56.268  62.291  52.421  1.00  8.58           O  
ATOM    251  CB  ALA A  18      55.838  60.503  54.562  1.00  8.58           C  
ATOM    252  H   ALA A  18      57.899  60.870  55.829  1.00  8.58           H  
ATOM    253  HA  ALA A  18      57.361  59.654  53.349  1.00  8.58           H  
ATOM    254  HB1 ALA A  18      55.817  59.659  55.250  1.00  8.58           H  
ATOM    255  HB2 ALA A  18      55.607  61.432  55.056  1.00  8.58           H  
ATOM    256  HB3 ALA A  18      55.078  60.356  53.815  1.00  8.58           H  
ATOM    257  N   PRO A  19      58.488  62.076  52.373  1.00 11.17           N  
ATOM    258  CA  PRO A  19      58.949  63.471  52.405  1.00 11.17           C  
ATOM    259  C   PRO A  19      57.824  64.541  52.278  1.00 11.17           C  
ATOM    260  O   PRO A  19      57.329  64.699  51.150  1.00 11.17           O  
ATOM    261  CB  PRO A  19      60.042  63.552  51.294  1.00 11.17           C  
ATOM    262  CG  PRO A  19      60.492  62.108  51.123  1.00 11.17           C  
ATOM    263  CD  PRO A  19      59.202  61.331  51.351  1.00 11.17           C  
ATOM    264  HA  PRO A  19      59.479  63.591  53.351  1.00 11.17           H  
ATOM    265  HB1 PRO A  19      59.571  63.910  50.373  1.00 11.17           H  
ATOM    266  HB2 PRO A  19      60.852  64.209  51.607  1.00 11.17           H  
ATOM    267  HG1 PRO A  19      60.903  61.927  50.130  1.00 11.17           H  
ATOM    268  HG2 PRO A  19      61.220  61.850  51.892  1.00 11.17           H  
ATOM    269  HD1 PRO A  19      58.613  61.314  50.439  1.00 11.17           H  
ATOM    270  HD2 PRO A  19      59.403  60.301  51.632  1.00 11.17           H  
ATOM    271  N   ASN A  20      57.232  65.410  53.190  1.00 12.37           N  
ATOM    272  CA  ASN A  20      56.986  65.561  54.664  1.00 12.37           C  
ATOM    273  C   ASN A  20      55.995  64.518  55.200  1.00 12.37           C  
ATOM    274  O   ASN A  20      55.349  63.846  54.410  1.00 12.37           O  
ATOM    275  CB  ASN A  20      56.734  67.055  55.012  1.00 12.37           C  
ATOM    276  CG  ASN A  20      56.765  67.287  56.499  1.00 12.37           C  
ATOM    277  ND2 ASN A  20      55.622  67.362  57.136  1.00 12.37           N  
ATOM    278  OD1 ASN A  20      57.802  67.326  57.131  1.00 12.37           O  
ATOM    279  H   ASN A  20      56.550  65.971  52.706  1.00 12.37           H  
ATOM    280  HA  ASN A  20      57.919  65.336  55.163  1.00 12.37           H  
ATOM    281  HB1 ASN A  20      55.802  67.391  54.572  1.00 12.37           H  
ATOM    282  HB2 ASN A  20      57.534  67.635  54.561  1.00 12.37           H  
ATOM    283 1HD2 ASN A  20      54.761  67.171  56.642  1.00 12.37           H  
ATOM    284 2HD2 ASN A  20      55.637  67.490  58.129  1.00 12.37           H  
ATOM    285  N   ALA A  21      55.980  64.313  56.515  1.00 11.27           N  
ATOM    286  CA  ALA A  21      56.123  63.011  57.161  1.00 11.27           C  
ATOM    287  C   ALA A  21      54.845  62.245  57.492  1.00 11.27           C  
ATOM    288  O   ALA A  21      53.809  62.844  57.754  1.00 11.27           O  
ATOM    289  CB  ALA A  21      56.831  63.370  58.476  1.00 11.27           C  
ATOM    290  H   ALA A  21      56.311  65.082  57.069  1.00 11.27           H  
ATOM    291  HA  ALA A  21      56.764  62.369  56.572  1.00 11.27           H  
ATOM    292  HB1 ALA A  21      56.967  62.502  59.114  1.00 11.27           H  
ATOM    293  HB2 ALA A  21      57.818  63.788  58.272  1.00 11.27           H  
ATOM    294  HB3 ALA A  21      56.249  64.098  59.044  1.00 11.27           H  
ATOM    295  N   LEU A  22      55.001  60.919  57.608  1.00 13.29           N  
ATOM    296  CA  LEU A  22      53.977  59.897  57.719  1.00 13.29           C  
ATOM    297  C   LEU A  22      52.766  60.237  56.858  1.00 13.29           C  
ATOM    298  O   LEU A  22      52.677  59.870  55.685  1.00 13.29           O  
ATOM    299  CB  LEU A  22      53.551  59.611  59.206  1.00 13.29           C  
ATOM    300  CG  LEU A  22      53.276  60.704  60.269  1.00 13.29           C  
ATOM    301  CD1 LEU A  22      54.532  61.346  60.862  1.00 13.29           C  
ATOM    302  CD2 LEU A  22      52.542  60.064  61.450  1.00 13.29           C  
ATOM    303  H   LEU A  22      55.931  60.574  57.417  1.00 13.29           H  
ATOM    304  HA  LEU A  22      54.355  58.962  57.304  1.00 13.29           H  
ATOM    305  HB1 LEU A  22      52.668  58.973  59.163  1.00 13.29           H  
ATOM    306  HB2 LEU A  22      54.304  59.009  59.664  1.00 13.29           H  
ATOM    307  HG  LEU A  22      52.645  61.485  59.857  1.00 13.29           H  
ATOM    308 1HD1 LEU A  22      55.202  60.577  61.248  1.00 13.29           H  
ATOM    309 2HD1 LEU A  22      55.048  61.933  60.115  1.00 13.29           H  
ATOM    310 3HD1 LEU A  22      54.260  62.017  61.678  1.00 13.29           H  
ATOM    311 1HD2 LEU A  22      51.636  59.570  61.110  1.00 13.29           H  
ATOM    312 2HD2 LEU A  22      52.279  60.824  62.185  1.00 13.29           H  
ATOM    313 3HD2 LEU A  22      53.182  59.315  61.924  1.00 13.29           H  
ATOM    314  N   ARG A  23      51.871  60.996  57.454  1.00 12.64           N  
ATOM    315  CA  ARG A  23      51.043  61.975  56.808  1.00 12.64           C  
ATOM    316  C   ARG A  23      50.549  62.853  57.999  1.00 12.64           C  
ATOM    317  O   ARG A  23      51.125  63.892  58.260  1.00 12.64           O  
ATOM    318  CB  ARG A  23      49.818  61.193  56.111  1.00 12.64           C  
ATOM    319  CG  ARG A  23      48.680  61.625  55.055  1.00 12.64           C  
ATOM    320  CD  ARG A  23      47.124  61.792  55.431  1.00 12.64           C  
ATOM    321  NE  ARG A  23      46.218  62.760  54.711  1.00 12.64           N  
ATOM    322  CZ  ARG A  23      45.472  63.773  55.189  1.00 12.64           C  
ATOM    323  NH1 ARG A  23      45.434  64.135  56.430  1.00 12.64           N1+
ATOM    324  NH2 ARG A  23      44.693  64.524  54.466  1.00 12.64           N  
ATOM    325  H   ARG A  23      52.213  61.228  58.375  1.00 12.64           H  
ATOM    326  HA  ARG A  23      51.627  62.575  56.112  1.00 12.64           H  
ATOM    327  HB1 ARG A  23      50.330  60.394  55.587  1.00 12.64           H  
ATOM    328  HB2 ARG A  23      49.330  60.690  56.934  1.00 12.64           H  
ATOM    329  HG1 ARG A  23      48.695  60.884  54.265  1.00 12.64           H  
ATOM    330  HG2 ARG A  23      49.047  62.455  54.487  1.00 12.64           H  
ATOM    331  HD1 ARG A  23      46.615  60.865  55.270  1.00 12.64           H  
ATOM    332  HD2 ARG A  23      47.039  61.968  56.496  1.00 12.64           H  
ATOM    333  HE  ARG A  23      46.182  62.717  53.703  1.00 12.64           H  
ATOM    334 1HH1 ARG A  23      45.005  64.999  56.709  1.00 12.64           H  
ATOM    335 2HH1 ARG A  23      45.664  63.504  57.177  1.00 12.64           H  
ATOM    336 1HH2 ARG A  23      44.577  64.317  53.480  1.00 12.64           H  
ATOM    337 2HH2 ARG A  23      44.112  65.220  54.884  1.00 12.64           H  
ATOM    338  N   PRO A  24      49.516  62.432  58.747  1.00 10.55           N  
ATOM    339  CA  PRO A  24      48.171  63.087  58.766  1.00 10.55           C  
ATOM    340  C   PRO A  24      47.958  64.235  57.760  1.00 10.55           C  
ATOM    341  O   PRO A  24      47.378  65.256  58.088  1.00 10.55           O  
ATOM    342  CB  PRO A  24      47.977  63.565  60.205  1.00 10.55           C  
ATOM    343  CG  PRO A  24      48.686  62.500  61.026  1.00 10.55           C  
ATOM    344  CD  PRO A  24      49.854  62.097  60.135  1.00 10.55           C  
ATOM    345  HA  PRO A  24      47.470  62.334  58.487  1.00 10.55           H  
ATOM    346  HB1 PRO A  24      48.483  64.521  60.360  1.00 10.55           H  
ATOM    347  HB2 PRO A  24      46.925  63.650  60.476  1.00 10.55           H  
ATOM    348  HG1 PRO A  24      49.025  62.887  61.987  1.00 10.55           H  
ATOM    349  HG2 PRO A  24      48.032  61.651  61.169  1.00 10.55           H  
ATOM    350  HD1 PRO A  24      50.738  62.654  60.451  1.00 10.55           H  
ATOM    351  HD2 PRO A  24      50.046  61.029  60.231  1.00 10.55           H  
ATOM    352  N   ILE A  25      48.405  63.970  56.531  1.00  7.49           N  
ATOM    353  CA  ILE A  25      48.378  64.613  55.184  1.00  7.49           C  
ATOM    354  C   ILE A  25      49.756  65.040  54.857  1.00  7.49           C  
ATOM    355  O   ILE A  25      50.015  65.371  53.719  1.00  7.49           O  
ATOM    356  CB  ILE A  25      47.673  66.063  55.189  1.00  7.49           C  
ATOM    357  CG1 ILE A  25      47.481  66.715  53.789  1.00  7.49           C  
ATOM    358  CG2 ILE A  25      48.325  67.209  56.015  1.00  7.49           C  
ATOM    359  CD1 ILE A  25      46.249  67.622  53.657  1.00  7.49           C  
ATOM    360  H   ILE A  25      48.887  63.092  56.502  1.00  7.49           H  
ATOM    361  HA  ILE A  25      48.033  64.051  54.334  1.00  7.49           H  
ATOM    362  HB  ILE A  25      46.688  65.977  55.609  1.00  7.49           H  
ATOM    363 1HG1 ILE A  25      47.421  65.950  53.038  1.00  7.49           H  
ATOM    364 2HG1 ILE A  25      48.356  67.306  53.512  1.00  7.49           H  
ATOM    365 1HG2 ILE A  25      48.653  66.876  56.991  1.00  7.49           H  
ATOM    366 2HG2 ILE A  25      49.187  67.636  55.502  1.00  7.49           H  
ATOM    367 3HG2 ILE A  25      47.602  68.009  56.178  1.00  7.49           H  
ATOM    368  HD1 ILE A  25      46.334  68.480  54.323  1.00  7.49           H  
ATOM    369  HD2 ILE A  25      46.182  67.986  52.630  1.00  7.49           H  
ATOM    370  HD3 ILE A  25      45.342  67.070  53.891  1.00  7.49           H  
ATOM    371  N   THR A  26      50.586  65.142  55.887  1.00  5.88           N  
ATOM    372  CA  THR A  26      51.711  65.994  55.771  1.00  5.88           C  
ATOM    373  C   THR A  26      52.795  65.470  54.861  1.00  5.88           C  
ATOM    374  O   THR A  26      53.753  66.200  54.648  1.00  5.88           O  
ATOM    375  CB  THR A  26      52.279  66.587  57.079  1.00  5.88           C  
ATOM    376  CG2 THR A  26      51.242  67.127  58.059  1.00  5.88           C  
ATOM    377  OG1 THR A  26      53.154  65.736  57.768  1.00  5.88           O  
ATOM    378  H   THR A  26      50.269  64.928  56.818  1.00  5.88           H  
ATOM    379  HA  THR A  26      51.360  66.874  55.232  1.00  5.88           H  
ATOM    380  HB  THR A  26      52.880  67.447  56.785  1.00  5.88           H  
ATOM    381  HG1 THR A  26      52.698  64.911  57.987  1.00  5.88           H  
ATOM    382 1HG2 THR A  26      51.748  67.518  58.939  1.00  5.88           H  
ATOM    383 2HG2 THR A  26      50.702  67.946  57.594  1.00  5.88           H  
ATOM    384 3HG2 THR A  26      50.541  66.358  58.372  1.00  5.88           H  
ATOM    385  N   CYS A  27      52.542  64.285  54.274  1.00  4.34           N  
ATOM    386  CA  CYS A  27      52.752  63.990  52.862  1.00  4.34           C  
ATOM    387  C   CYS A  27      53.133  65.253  52.099  1.00  4.34           C  
ATOM    388  O   CYS A  27      52.258  66.070  51.804  1.00  4.34           O  
ATOM    389  CB  CYS A  27      51.553  63.266  52.275  1.00  4.34           C  
ATOM    390  SG  CYS A  27      51.172  61.748  53.190  1.00  4.34           S  
ATOM    391  H   CYS A  27      51.791  63.767  54.683  1.00  4.34           H  
ATOM    392  HA  CYS A  27      53.622  63.335  52.831  1.00  4.34           H  
ATOM    393  HB1 CYS A  27      51.813  63.045  51.257  1.00  4.34           H  
ATOM    394  HB2 CYS A  27      50.694  63.914  52.204  1.00  4.34           H  
ATOM    395  HG  CYS A  27      52.415  61.231  53.181  1.00  4.34           H  
ATOM    396  N   ALA A  28      54.430  65.450  51.847  1.00  6.79           N  
ATOM    397  CA  ALA A  28      54.751  66.390  50.766  1.00  6.79           C  
ATOM    398  C   ALA A  28      54.932  65.633  49.450  1.00  6.79           C  
ATOM    399  O   ALA A  28      54.702  64.433  49.457  1.00  6.79           O  
ATOM    400  CB  ALA A  28      55.846  67.396  51.172  1.00  6.79           C  
ATOM    401  H   ALA A  28      55.100  64.729  52.095  1.00  6.79           H  
ATOM    402  HA  ALA A  28      53.886  67.025  50.579  1.00  6.79           H  
ATOM    403  HB1 ALA A  28      56.839  67.032  50.924  1.00  6.79           H  
ATOM    404  HB2 ALA A  28      55.692  68.333  50.641  1.00  6.79           H  
ATOM    405  HB3 ALA A  28      55.772  67.616  52.235  1.00  6.79           H  
ATOM    406  N   PRO A  29      55.261  66.255  48.303  1.00  9.40           N  
ATOM    407  CA  PRO A  29      55.659  65.503  47.117  1.00  9.40           C  
ATOM    408  C   PRO A  29      56.842  64.571  47.419  1.00  9.40           C  
ATOM    409  O   PRO A  29      57.991  64.997  47.554  1.00  9.40           O  
ATOM    410  CB  PRO A  29      55.978  66.554  46.044  1.00  9.40           C  
ATOM    411  CG  PRO A  29      55.193  67.782  46.505  1.00  9.40           C  
ATOM    412  CD  PRO A  29      55.261  67.679  48.027  1.00  9.40           C  
ATOM    413  HA  PRO A  29      54.806  64.908  46.785  1.00  9.40           H  
ATOM    414  HB1 PRO A  29      57.041  66.797  46.039  1.00  9.40           H  
ATOM    415  HB2 PRO A  29      55.661  66.222  45.054  1.00  9.40           H  
ATOM    416  HG1 PRO A  29      55.639  68.709  46.142  1.00  9.40           H  
ATOM    417  HG2 PRO A  29      54.155  67.699  46.179  1.00  9.40           H  
ATOM    418  HD1 PRO A  29      56.195  68.117  48.381  1.00  9.40           H  
ATOM    419  HD2 PRO A  29      54.404  68.177  48.482  1.00  9.40           H  
ATOM    420  N   GLY A  30      56.508  63.303  47.606  1.00 11.16           N  
ATOM    421  CA  GLY A  30      57.280  62.331  48.368  1.00 11.16           C  
ATOM    422  C   GLY A  30      56.325  61.216  48.746  1.00 11.16           C  
ATOM    423  O   GLY A  30      56.309  60.148  48.143  1.00 11.16           O  
ATOM    424  H   GLY A  30      55.519  63.082  47.516  1.00 11.16           H  
ATOM    425  HA1 GLY A  30      57.670  62.808  49.268  1.00 11.16           H  
ATOM    426  HA2 GLY A  30      58.095  61.932  47.766  1.00 11.16           H  
ATOM    427  N   ALA A  31      55.426  61.619  49.627  1.00  9.91           N  
ATOM    428  CA  ALA A  31      54.071  61.149  49.779  1.00  9.91           C  
ATOM    429  C   ALA A  31      53.087  61.856  48.835  1.00  9.91           C  
ATOM    430  O   ALA A  31      53.450  62.412  47.795  1.00  9.91           O  
ATOM    431  CB  ALA A  31      53.768  61.343  51.230  1.00  9.91           C  
ATOM    432  H   ALA A  31      55.587  62.532  50.033  1.00  9.91           H  
ATOM    433  HA  ALA A  31      54.059  60.098  49.504  1.00  9.91           H  
ATOM    434  HB1 ALA A  31      54.472  60.795  51.831  1.00  9.91           H  
ATOM    435  HB2 ALA A  31      53.907  62.391  51.421  1.00  9.91           H  
ATOM    436  HB3 ALA A  31      52.780  60.969  51.430  1.00  9.91           H  
ATOM    437  N   GLU A  32      51.813  61.822  49.243  1.00 10.15           N  
ATOM    438  CA  GLU A  32      50.729  62.579  48.650  1.00 10.15           C  
ATOM    439  C   GLU A  32      49.979  63.540  49.551  1.00 10.15           C  
ATOM    440  O   GLU A  32      50.450  64.654  49.741  1.00 10.15           O  
ATOM    441  CB  GLU A  32      49.879  61.777  47.641  1.00 10.15           C  
ATOM    442  CG  GLU A  32      49.086  62.653  46.659  1.00 10.15           C  
ATOM    443  CD  GLU A  32      48.621  61.833  45.445  1.00 10.15           C  
ATOM    444  OE1 GLU A  32      47.706  60.993  45.609  1.00 10.15           O  
ATOM    445  OE2 GLU A  32      49.199  62.004  44.355  1.00 10.15           O1-
ATOM    446  H   GLU A  32      51.624  61.280  50.067  1.00 10.15           H  
ATOM    447  HA  GLU A  32      51.245  63.287  47.994  1.00 10.15           H  
ATOM    448  HB1 GLU A  32      49.178  61.146  48.173  1.00 10.15           H  
ATOM    449  HB2 GLU A  32      50.550  61.141  47.062  1.00 10.15           H  
ATOM    450  HG1 GLU A  32      49.715  63.479  46.321  1.00 10.15           H  
ATOM    451  HG2 GLU A  32      48.222  63.079  47.176  1.00 10.15           H  
ATOM    452  N   SER A  33      48.822  63.172  50.103  1.00  8.98           N  
ATOM    453  CA  SER A  33      48.066  64.111  50.950  1.00  8.98           C  
ATOM    454  C   SER A  33      46.799  63.530  51.510  1.00  8.98           C  
ATOM    455  O   SER A  33      46.162  64.184  52.305  1.00  8.98           O  
ATOM    456  CB  SER A  33      47.601  65.330  50.099  1.00  8.98           C  
ATOM    457  OG  SER A  33      48.424  66.458  50.270  1.00  8.98           O  
ATOM    458  H   SER A  33      48.414  62.291  49.823  1.00  8.98           H  
ATOM    459  HA  SER A  33      48.681  64.465  51.775  1.00  8.98           H  
ATOM    460  HB1 SER A  33      46.592  65.635  50.376  1.00  8.98           H  
ATOM    461  HB2 SER A  33      47.578  65.056  49.042  1.00  8.98           H  
ATOM    462  HG  SER A  33      49.349  66.173  50.145  1.00  8.98           H  
ATOM    463  N   CYS A  34      46.318  62.367  51.096  1.00  6.53           N  
ATOM    464  CA  CYS A  34      44.891  62.063  51.268  1.00  6.53           C  
ATOM    465  C   CYS A  34      43.886  63.234  51.260  1.00  6.53           C  
ATOM    466  O   CYS A  34      43.156  63.465  52.219  1.00  6.53           O  
ATOM    467  CB  CYS A  34      44.631  60.963  52.290  1.00  6.53           C  
ATOM    468  SG  CYS A  34      44.858  59.351  51.486  1.00  6.53           S  
ATOM    469  H   CYS A  34      46.841  61.813  50.423  1.00  6.53           H  
ATOM    470  HA  CYS A  34      44.628  61.589  50.319  1.00  6.53           H  
ATOM    471  HB1 CYS A  34      43.601  61.029  52.631  1.00  6.53           H  
ATOM    472  HB2 CYS A  34      45.282  61.056  53.151  1.00  6.53           H  
ATOM    473  HG  CYS A  34      44.371  58.630  52.512  1.00  6.53           H  
ATOM    474  N   LEU A  35      43.959  64.041  50.201  1.00  7.38           N  
ATOM    475  CA  LEU A  35      43.092  65.194  49.981  1.00  7.38           C  
ATOM    476  C   LEU A  35      41.613  64.789  50.039  1.00  7.38           C  
ATOM    477  O   LEU A  35      41.149  64.016  49.203  1.00  7.38           O  
ATOM    478  CB  LEU A  35      43.503  65.845  48.639  1.00  7.38           C  
ATOM    479  CG  LEU A  35      42.900  67.217  48.268  1.00  7.38           C  
ATOM    480  CD1 LEU A  35      41.414  67.176  47.913  1.00  7.38           C  
ATOM    481  CD2 LEU A  35      43.103  68.257  49.369  1.00  7.38           C  
ATOM    482  H   LEU A  35      44.611  63.806  49.471  1.00  7.38           H  
ATOM    483  HA  LEU A  35      43.284  65.908  50.780  1.00  7.38           H  
ATOM    484  HB1 LEU A  35      43.288  65.151  47.827  1.00  7.38           H  
ATOM    485  HB2 LEU A  35      44.587  65.978  48.656  1.00  7.38           H  
ATOM    486  HG  LEU A  35      43.430  67.566  47.381  1.00  7.38           H  
ATOM    487 1HD1 LEU A  35      41.134  68.123  47.451  1.00  7.38           H  
ATOM    488 2HD1 LEU A  35      41.228  66.369  47.205  1.00  7.38           H  
ATOM    489 3HD1 LEU A  35      40.804  67.033  48.802  1.00  7.38           H  
ATOM    490 1HD2 LEU A  35      44.161  68.314  49.627  1.00  7.38           H  
ATOM    491 2HD2 LEU A  35      42.782  69.235  49.011  1.00  7.38           H  
ATOM    492 3HD2 LEU A  35      42.524  68.001  50.255  1.00  7.38           H  
ATOM    493  N   LYS A  36      40.873  65.284  51.038  1.00  7.50           N  
ATOM    494  CA  LYS A  36      39.467  64.915  51.231  1.00  7.50           C  
ATOM    495  C   LYS A  36      38.522  65.758  50.382  1.00  7.50           C  
ATOM    496  O   LYS A  36      37.891  66.684  50.885  1.00  7.50           O  
ATOM    497  CB  LYS A  36      39.098  64.849  52.720  1.00  7.50           C  
ATOM    498  CG  LYS A  36      37.708  64.205  52.910  1.00  7.50           C  
ATOM    499  CD  LYS A  36      37.494  63.729  54.350  1.00  7.50           C  
ATOM    500  CE  LYS A  36      36.083  63.163  54.539  1.00  7.50           C  
ATOM    501  NZ  LYS A  36      35.904  62.634  55.914  1.00  7.50           N1+
ATOM    502  H   LYS A  36      41.312  65.889  51.714  1.00  7.50           H  
ATOM    503  HA  LYS A  36      39.350  63.897  50.850  1.00  7.50           H  
ATOM    504  HB1 LYS A  36      39.113  65.846  53.163  1.00  7.50           H  
ATOM    505  HB2 LYS A  36      39.847  64.235  53.216  1.00  7.50           H  
ATOM    506  HG1 LYS A  36      37.611  63.343  52.248  1.00  7.50           H  
ATOM    507  HG2 LYS A  36      36.935  64.930  52.652  1.00  7.50           H  
ATOM    508  HD1 LYS A  36      37.657  64.564  55.036  1.00  7.50           H  
ATOM    509  HD2 LYS A  36      38.214  62.939  54.559  1.00  7.50           H  
ATOM    510  HE1 LYS A  36      35.929  62.365  53.804  1.00  7.50           H  
ATOM    511  HE2 LYS A  36      35.355  63.954  54.331  1.00  7.50           H  
ATOM    512  HZ1 LYS A  36      34.990  62.214  56.025  1.00  7.50           H  
ATOM    513  HZ2 LYS A  36      36.602  61.927  56.114  1.00  7.50           H  
ATOM    514  HZ3 LYS A  36      35.998  63.374  56.599  1.00  7.50           H  
ATOM    515  N   LEU A  37      38.459  65.457  49.085  1.00  7.81           N  
ATOM    516  CA  LEU A  37      37.520  66.111  48.174  1.00  7.81           C  
ATOM    517  C   LEU A  37      36.050  65.724  48.442  1.00  7.81           C  
ATOM    518  O   LEU A  37      35.750  64.664  48.992  1.00  7.81           O  
ATOM    519  CB  LEU A  37      37.923  65.849  46.705  1.00  7.81           C  
ATOM    520  CG  LEU A  37      38.237  67.128  45.904  1.00  7.81           C  
ATOM    521  CD1 LEU A  37      38.718  66.750  44.503  1.00  7.81           C  
ATOM    522  CD2 LEU A  37      37.025  68.054  45.755  1.00  7.81           C  
ATOM    523  H   LEU A  37      39.019  64.682  48.749  1.00  7.81           H  
ATOM    524  HA  LEU A  37      37.599  67.182  48.364  1.00  7.81           H  
ATOM    525  HB1 LEU A  37      37.117  65.320  46.196  1.00  7.81           H  
ATOM    526  HB2 LEU A  37      38.803  65.202  46.678  1.00  7.81           H  
ATOM    527  HG  LEU A  37      39.031  67.679  46.404  1.00  7.81           H  
ATOM    528 1HD1 LEU A  37      38.973  67.650  43.944  1.00  7.81           H  
ATOM    529 2HD1 LEU A  37      39.606  66.122  44.575  1.00  7.81           H  
ATOM    530 3HD1 LEU A  37      37.938  66.206  43.970  1.00  7.81           H  
ATOM    531 1HD2 LEU A  37      37.285  68.890  45.104  1.00  7.81           H  
ATOM    532 2HD2 LEU A  37      36.192  67.507  45.312  1.00  7.81           H  
ATOM    533 3HD2 LEU A  37      36.738  68.465  46.722  1.00  7.81           H  
ATOM    534  N   LYS A  38      35.102  66.564  48.003  1.00  8.30           N  
ATOM    535  CA  LYS A  38      33.667  66.230  48.017  1.00  8.30           C  
ATOM    536  C   LYS A  38      33.389  65.092  47.033  1.00  8.30           C  
ATOM    537  O   LYS A  38      33.705  65.213  45.857  1.00  8.30           O  
ATOM    538  CB  LYS A  38      32.814  67.479  47.730  1.00  8.30           C  
ATOM    539  CG  LYS A  38      31.323  67.162  47.932  1.00  8.30           C  
ATOM    540  CD  LYS A  38      30.415  68.393  47.820  1.00  8.30           C  
ATOM    541  CE  LYS A  38      28.963  67.953  48.060  1.00  8.30           C  
ATOM    542  NZ  LYS A  38      28.008  69.088  47.963  1.00  8.30           N1+
ATOM    543  H   LYS A  38      35.403  67.395  47.516  1.00  8.30           H  
ATOM    544  HA  LYS A  38      33.424  65.874  49.018  1.00  8.30           H  
ATOM    545  HB1 LYS A  38      32.985  67.821  46.707  1.00  8.30           H  
ATOM    546  HB2 LYS A  38      33.105  68.273  48.421  1.00  8.30           H  
ATOM    547  HG1 LYS A  38      31.186  66.719  48.920  1.00  8.30           H  
ATOM    548  HG2 LYS A  38      31.011  66.440  47.180  1.00  8.30           H  
ATOM    549  HD1 LYS A  38      30.516  68.826  46.823  1.00  8.30           H  
ATOM    550  HD2 LYS A  38      30.711  69.130  48.569  1.00  8.30           H  
ATOM    551  HE1 LYS A  38      28.901  67.489  49.050  1.00  8.30           H  
ATOM    552  HE2 LYS A  38      28.710  67.179  47.326  1.00  8.30           H  
ATOM    553  HZ1 LYS A  38      27.061  68.770  48.128  1.00  8.30           H  
ATOM    554  HZ2 LYS A  38      28.225  69.799  48.653  1.00  8.30           H  
ATOM    555  HZ3 LYS A  38      28.047  69.509  47.044  1.00  8.30           H  
ATOM    556  N   GLN A  39      32.812  63.996  47.533  1.00  7.43           N  
ATOM    557  CA  GLN A  39      32.697  62.693  46.849  1.00  7.43           C  
ATOM    558  C   GLN A  39      34.045  62.055  46.447  1.00  7.43           C  
ATOM    559  O   GLN A  39      34.067  61.061  45.725  1.00  7.43           O  
ATOM    560  CB  GLN A  39      31.722  62.749  45.649  1.00  7.43           C  
ATOM    561  CG  GLN A  39      30.445  63.590  45.826  1.00  7.43           C  
ATOM    562  CD  GLN A  39      29.735  63.370  47.156  1.00  7.43           C  
ATOM    563  NE2 GLN A  39      29.154  62.212  47.385  1.00  7.43           N  
ATOM    564  OE1 GLN A  39      29.696  64.242  48.013  1.00  7.43           O  
ATOM    565  H   GLN A  39      32.544  64.023  48.502  1.00  7.43           H  
ATOM    566  HA  GLN A  39      32.262  62.005  47.573  1.00  7.43           H  
ATOM    567  HB1 GLN A  39      31.425  61.726  45.412  1.00  7.43           H  
ATOM    568  HB2 GLN A  39      32.255  63.138  44.780  1.00  7.43           H  
ATOM    569  HG1 GLN A  39      29.758  63.353  45.015  1.00  7.43           H  
ATOM    570  HG2 GLN A  39      30.705  64.644  45.737  1.00  7.43           H  
ATOM    571 1HE2 GLN A  39      29.187  61.477  46.698  1.00  7.43           H  
ATOM    572 2HE2 GLN A  39      28.684  62.099  48.266  1.00  7.43           H  
ATOM    573  N   GLY A  40      35.167  62.595  46.930  1.00  5.87           N  
ATOM    574  CA  GLY A  40      36.512  62.231  46.507  1.00  5.87           C  
ATOM    575  C   GLY A  40      37.253  61.475  47.591  1.00  5.87           C  
ATOM    576  O   GLY A  40      37.723  62.085  48.549  1.00  5.87           O  
ATOM    577  H   GLY A  40      35.098  63.347  47.605  1.00  5.87           H  
ATOM    578  HA1 GLY A  40      37.079  63.131  46.281  1.00  5.87           H  
ATOM    579  HA2 GLY A  40      36.473  61.631  45.598  1.00  5.87           H  
ATOM    580  N   ALA A  41      37.301  60.144  47.467  1.00  4.54           N  
ATOM    581  CA  ALA A  41      37.864  59.273  48.492  1.00  4.54           C  
ATOM    582  C   ALA A  41      39.320  59.610  48.877  1.00  4.54           C  
ATOM    583  O   ALA A  41      40.235  59.552  48.047  1.00  4.54           O  
ATOM    584  CB  ALA A  41      37.597  57.784  48.209  1.00  4.54           C  
ATOM    585  H   ALA A  41      36.887  59.719  46.652  1.00  4.54           H  
ATOM    586  HA  ALA A  41      37.250  59.478  49.368  1.00  4.54           H  
ATOM    587  HB1 ALA A  41      37.695  57.230  49.143  1.00  4.54           H  
ATOM    588  HB2 ALA A  41      36.586  57.646  47.826  1.00  4.54           H  
ATOM    589  HB3 ALA A  41      38.316  57.360  47.516  1.00  4.54           H  
ATOM    590  N   PRO A  42      39.585  59.883  50.169  1.00  3.89           N  
ATOM    591  CA  PRO A  42      40.861  59.522  50.762  1.00  3.89           C  
ATOM    592  C   PRO A  42      41.167  58.053  50.555  1.00  3.89           C  
ATOM    593  O   PRO A  42      40.236  57.260  50.678  1.00  3.89           O  
ATOM    594  CB  PRO A  42      40.727  59.838  52.263  1.00  3.89           C  
ATOM    595  CG  PRO A  42      39.568  60.826  52.336  1.00  3.89           C  
ATOM    596  CD  PRO A  42      38.671  60.356  51.197  1.00  3.89           C  
ATOM    597  HA  PRO A  42      41.648  60.137  50.321  1.00  3.89           H  
ATOM    598  HB1 PRO A  42      41.636  60.266  52.674  1.00  3.89           H  
ATOM    599  HB2 PRO A  42      40.458  58.939  52.821  1.00  3.89           H  
ATOM    600  HG1 PRO A  42      39.934  61.832  52.126  1.00  3.89           H  
ATOM    601  HG2 PRO A  42      39.060  60.787  53.301  1.00  3.89           H  
ATOM    602  HD1 PRO A  42      38.042  59.533  51.539  1.00  3.89           H  
ATOM    603  HD2 PRO A  42      38.055  61.181  50.841  1.00  3.89           H  
ATOM    604  N   PHE A  43      42.417  57.664  50.276  1.00  3.17           N  
ATOM    605  CA  PHE A  43      42.609  56.314  49.748  1.00  3.17           C  
ATOM    606  C   PHE A  43      43.682  55.362  50.321  1.00  3.17           C  
ATOM    607  O   PHE A  43      43.407  54.167  50.252  1.00  3.17           O  
ATOM    608  CB  PHE A  43      42.422  56.354  48.219  1.00  3.17           C  
ATOM    609  CG  PHE A  43      43.060  55.223  47.465  1.00  3.17           C  
ATOM    610  CD1 PHE A  43      42.299  54.114  47.084  1.00  3.17           C  
ATOM    611  CD2 PHE A  43      44.427  55.270  47.170  1.00  3.17           C  
ATOM    612  CE1 PHE A  43      42.928  53.031  46.458  1.00  3.17           C  
ATOM    613  CE2 PHE A  43      45.050  54.192  46.522  1.00  3.17           C  
ATOM    614  CZ  PHE A  43      44.317  53.031  46.250  1.00  3.17           C  
ATOM    615  H   PHE A  43      43.118  58.361  50.053  1.00  3.17           H  
ATOM    616  HA  PHE A  43      41.740  55.732  50.051  1.00  3.17           H  
ATOM    617  HB1 PHE A  43      42.776  57.288  47.800  1.00  3.17           H  
ATOM    618  HB2 PHE A  43      41.351  56.346  48.013  1.00  3.17           H  
ATOM    619  HD1 PHE A  43      41.237  54.085  47.274  1.00  3.17           H  
ATOM    620  HD2 PHE A  43      44.988  56.135  47.471  1.00  3.17           H  
ATOM    621  HE1 PHE A  43      42.330  52.196  46.137  1.00  3.17           H  
ATOM    622  HE2 PHE A  43      46.098  54.233  46.262  1.00  3.17           H  
ATOM    623  HZ  PHE A  43      44.800  52.175  45.800  1.00  3.17           H  
ATOM    624  N   ARG A  44      44.762  55.815  51.005  1.00  3.00           N  
ATOM    625  CA  ARG A  44      45.695  54.980  51.804  1.00  3.00           C  
ATOM    626  C   ARG A  44      45.864  53.483  51.397  1.00  3.00           C  
ATOM    627  O   ARG A  44      45.035  52.668  51.714  1.00  3.00           O  
ATOM    628  CB  ARG A  44      45.315  55.166  53.280  1.00  3.00           C  
ATOM    629  CG  ARG A  44      44.030  54.481  53.769  1.00  3.00           C  
ATOM    630  CD  ARG A  44      44.347  53.402  54.810  1.00  3.00           C  
ATOM    631  NE  ARG A  44      45.010  52.191  54.301  1.00  3.00           N  
ATOM    632  CZ  ARG A  44      44.644  50.924  54.389  1.00  3.00           C  
ATOM    633  NH1 ARG A  44      45.220  50.037  53.648  1.00  3.00           N1+
ATOM    634  NH2 ARG A  44      43.720  50.474  55.180  1.00  3.00           N  
ATOM    635  H   ARG A  44      44.877  56.816  51.061  1.00  3.00           H  
ATOM    636  HA  ARG A  44      46.694  55.396  51.712  1.00  3.00           H  
ATOM    637  HB1 ARG A  44      45.208  56.229  53.458  1.00  3.00           H  
ATOM    638  HB2 ARG A  44      46.140  54.844  53.900  1.00  3.00           H  
ATOM    639  HG1 ARG A  44      43.461  54.077  52.939  1.00  3.00           H  
ATOM    640  HG2 ARG A  44      43.411  55.237  54.254  1.00  3.00           H  
ATOM    641  HD1 ARG A  44      43.447  53.113  55.334  1.00  3.00           H  
ATOM    642  HD2 ARG A  44      45.013  53.900  55.507  1.00  3.00           H  
ATOM    643  HE  ARG A  44      45.736  52.360  53.613  1.00  3.00           H  
ATOM    644 1HH1 ARG A  44      45.845  50.346  52.911  1.00  3.00           H  
ATOM    645 2HH1 ARG A  44      44.745  49.170  53.481  1.00  3.00           H  
ATOM    646 1HH2 ARG A  44      43.331  51.061  55.897  1.00  3.00           H  
ATOM    647 2HH2 ARG A  44      43.477  49.506  55.115  1.00  3.00           H  
ATOM    648  N   ALA A  45      46.965  53.051  50.793  1.00  3.20           N  
ATOM    649  CA  ALA A  45      46.999  52.158  49.642  1.00  3.20           C  
ATOM    650  C   ALA A  45      48.106  51.080  49.676  1.00  3.20           C  
ATOM    651  O   ALA A  45      48.138  50.222  48.797  1.00  3.20           O  
ATOM    652  CB  ALA A  45      47.279  53.064  48.443  1.00  3.20           C  
ATOM    653  H   ALA A  45      47.789  53.627  50.886  1.00  3.20           H  
ATOM    654  HA  ALA A  45      46.037  51.682  49.479  1.00  3.20           H  
ATOM    655  HB1 ALA A  45      48.320  53.393  48.456  1.00  3.20           H  
ATOM    656  HB2 ALA A  45      47.097  52.505  47.524  1.00  3.20           H  
ATOM    657  HB3 ALA A  45      46.639  53.940  48.493  1.00  3.20           H  
ATOM    658  N   ASP A  46      49.010  51.163  50.656  1.00  3.22           N  
ATOM    659  CA  ASP A  46      50.045  50.187  51.052  1.00  3.22           C  
ATOM    660  C   ASP A  46      50.379  49.014  50.081  1.00  3.22           C  
ATOM    661  O   ASP A  46      49.879  47.889  50.260  1.00  3.22           O  
ATOM    662  CB  ASP A  46      49.650  49.664  52.444  1.00  3.22           C  
ATOM    663  CG  ASP A  46      50.880  49.450  53.311  1.00  3.22           C  
ATOM    664  OD1 ASP A  46      51.137  50.361  54.128  1.00  3.22           O  
ATOM    665  OD2 ASP A  46      51.564  48.418  53.155  1.00  3.22           O1-
ATOM    666  H   ASP A  46      48.859  51.904  51.322  1.00  3.22           H  
ATOM    667  HA  ASP A  46      50.963  50.752  51.185  1.00  3.22           H  
ATOM    668  HB1 ASP A  46      49.068  48.746  52.385  1.00  3.22           H  
ATOM    669  HB2 ASP A  46      49.011  50.397  52.933  1.00  3.22           H  
ATOM    670  N   PRO A  47      51.163  49.241  49.003  1.00  3.52           N  
ATOM    671  CA  PRO A  47      51.574  48.162  48.110  1.00  3.52           C  
ATOM    672  C   PRO A  47      52.856  47.398  48.487  1.00  3.52           C  
ATOM    673  O   PRO A  47      53.931  47.976  48.546  1.00  3.52           O  
ATOM    674  CB  PRO A  47      51.705  48.791  46.712  1.00  3.52           C  
ATOM    675  CG  PRO A  47      50.933  50.103  46.823  1.00  3.52           C  
ATOM    676  CD  PRO A  47      51.232  50.495  48.264  1.00  3.52           C  
ATOM    677  HA  PRO A  47      50.745  47.478  48.092  1.00  3.52           H  
ATOM    678  HB1 PRO A  47      52.749  49.012  46.485  1.00  3.52           H  
ATOM    679  HB2 PRO A  47      51.286  48.142  45.945  1.00  3.52           H  
ATOM    680  HG1 PRO A  47      51.291  50.850  46.114  1.00  3.52           H  
ATOM    681  HG2 PRO A  47      49.866  49.921  46.696  1.00  3.52           H  
ATOM    682  HD1 PRO A  47      52.234  50.906  48.319  1.00  3.52           H  
ATOM    683  HD2 PRO A  47      50.520  51.240  48.604  1.00  3.52           H  
ATOM    684  N   ILE A  48      52.841  46.069  48.620  1.00  3.79           N  
ATOM    685  CA  ILE A  48      54.019  45.313  49.115  1.00  3.79           C  
ATOM    686  C   ILE A  48      54.514  44.236  48.146  1.00  3.79           C  
ATOM    687  O   ILE A  48      53.806  43.282  47.836  1.00  3.79           O  
ATOM    688  CB  ILE A  48      53.778  44.743  50.532  1.00  3.79           C  
ATOM    689  CG1 ILE A  48      54.948  43.851  51.010  1.00  3.79           C  
ATOM    690  CG2 ILE A  48      52.441  44.003  50.605  1.00  3.79           C  
ATOM    691  CD1 ILE A  48      54.844  43.429  52.481  1.00  3.79           C  
ATOM    692  H   ILE A  48      51.971  45.586  48.452  1.00  3.79           H  
ATOM    693  HA  ILE A  48      54.853  46.001  49.240  1.00  3.79           H  
ATOM    694  HB  ILE A  48      53.712  45.591  51.214  1.00  3.79           H  
ATOM    695 1HG1 ILE A  48      55.879  44.401  50.876  1.00  3.79           H  
ATOM    696 2HG1 ILE A  48      55.009  42.949  50.402  1.00  3.79           H  
ATOM    697 1HG2 ILE A  48      52.330  43.495  51.552  1.00  3.79           H  
ATOM    698 2HG2 ILE A  48      51.656  44.751  50.522  1.00  3.79           H  
ATOM    699 3HG2 ILE A  48      52.368  43.257  49.819  1.00  3.79           H  
ATOM    700  HD1 ILE A  48      55.817  43.088  52.825  1.00  3.79           H  
ATOM    701  HD2 ILE A  48      54.525  44.269  53.098  1.00  3.79           H  
ATOM    702  HD3 ILE A  48      54.132  42.610  52.591  1.00  3.79           H  
ATOM    703  N   MET A  49      55.781  44.342  47.744  1.00  3.94           N  
ATOM    704  CA  MET A  49      56.533  43.288  47.084  1.00  3.94           C  
ATOM    705  C   MET A  49      57.147  42.334  48.110  1.00  3.94           C  
ATOM    706  O   MET A  49      58.056  42.692  48.851  1.00  3.94           O  
ATOM    707  CB  MET A  49      57.615  43.897  46.182  1.00  3.94           C  
ATOM    708  CG  MET A  49      58.295  42.813  45.332  1.00  3.94           C  
ATOM    709  SD  MET A  49      59.689  43.391  44.325  1.00  3.94           S  
ATOM    710  CE  MET A  49      60.921  43.680  45.622  1.00  3.94           C  
ATOM    711  H   MET A  49      56.309  45.137  48.081  1.00  3.94           H  
ATOM    712  HA  MET A  49      55.851  42.728  46.447  1.00  3.94           H  
ATOM    713  HB1 MET A  49      58.356  44.409  46.798  1.00  3.94           H  
ATOM    714  HB2 MET A  49      57.159  44.626  45.511  1.00  3.94           H  
ATOM    715  HG1 MET A  49      57.547  42.383  44.664  1.00  3.94           H  
ATOM    716  HG2 MET A  49      58.662  42.015  45.979  1.00  3.94           H  
ATOM    717  HE1 MET A  49      61.870  43.952  45.160  1.00  3.94           H  
ATOM    718  HE2 MET A  49      60.590  44.491  46.269  1.00  3.94           H  
ATOM    719  HE3 MET A  49      61.054  42.771  46.210  1.00  3.94           H  
ATOM    720  N   ASN A  50      56.728  41.073  48.077  1.00  4.21           N  
ATOM    721  CA  ASN A  50      57.398  39.982  48.783  1.00  4.21           C  
ATOM    722  C   ASN A  50      58.116  39.117  47.747  1.00  4.21           C  
ATOM    723  O   ASN A  50      57.513  38.757  46.739  1.00  4.21           O  
ATOM    724  CB  ASN A  50      56.318  39.134  49.479  1.00  4.21           C  
ATOM    725  CG  ASN A  50      55.496  39.918  50.482  1.00  4.21           C  
ATOM    726  ND2 ASN A  50      54.259  40.222  50.173  1.00  4.21           N  
ATOM    727  OD1 ASN A  50      55.969  40.247  51.554  1.00  4.21           O  
ATOM    728  H   ASN A  50      55.983  40.837  47.433  1.00  4.21           H  
ATOM    729  HA  ASN A  50      58.101  40.358  49.524  1.00  4.21           H  
ATOM    730  HB1 ASN A  50      56.796  38.315  50.015  1.00  4.21           H  
ATOM    731  HB2 ASN A  50      55.647  38.707  48.733  1.00  4.21           H  
ATOM    732 1HD2 ASN A  50      53.869  39.975  49.269  1.00  4.21           H  
ATOM    733 2HD2 ASN A  50      53.729  40.734  50.851  1.00  4.21           H  
ATOM    734  N   ARG A  51      59.362  38.712  47.996  1.00  4.97           N  
ATOM    735  CA  ARG A  51      60.089  37.740  47.156  1.00  4.97           C  
ATOM    736  C   ARG A  51      61.019  36.967  48.079  1.00  4.97           C  
ATOM    737  O   ARG A  51      61.883  37.566  48.709  1.00  4.97           O  
ATOM    738  CB  ARG A  51      60.864  38.510  46.064  1.00  4.97           C  
ATOM    739  CG  ARG A  51      61.630  37.646  45.044  1.00  4.97           C  
ATOM    740  CD  ARG A  51      62.972  37.092  45.543  1.00  4.97           C  
ATOM    741  NE  ARG A  51      63.750  36.501  44.438  1.00  4.97           N  
ATOM    742  CZ  ARG A  51      64.786  35.686  44.523  1.00  4.97           C  
ATOM    743  NH1 ARG A  51      65.400  35.334  43.432  1.00  4.97           N1+
ATOM    744  NH2 ARG A  51      65.221  35.207  45.652  1.00  4.97           N  
ATOM    745  H   ARG A  51      59.827  39.110  48.810  1.00  4.97           H  
ATOM    746  HA  ARG A  51      59.381  37.058  46.679  1.00  4.97           H  
ATOM    747  HB1 ARG A  51      61.559  39.211  46.531  1.00  4.97           H  
ATOM    748  HB2 ARG A  51      60.140  39.106  45.505  1.00  4.97           H  
ATOM    749  HG1 ARG A  51      61.829  38.269  44.171  1.00  4.97           H  
ATOM    750  HG2 ARG A  51      61.003  36.811  44.731  1.00  4.97           H  
ATOM    751  HD1 ARG A  51      62.780  36.332  46.292  1.00  4.97           H  
ATOM    752  HD2 ARG A  51      63.549  37.900  45.998  1.00  4.97           H  
ATOM    753  HE  ARG A  51      63.500  36.777  43.495  1.00  4.97           H  
ATOM    754 1HH1 ARG A  51      65.033  35.697  42.557  1.00  4.97           H  
ATOM    755 2HH1 ARG A  51      66.208  34.742  43.456  1.00  4.97           H  
ATOM    756 1HH2 ARG A  51      64.701  35.396  46.504  1.00  4.97           H  
ATOM    757 2HH2 ARG A  51      66.008  34.589  45.682  1.00  4.97           H  
ATOM    758  N   THR A  52      60.822  35.652  48.182  1.00  5.19           N  
ATOM    759  CA  THR A  52      61.563  34.759  49.102  1.00  5.19           C  
ATOM    760  C   THR A  52      61.885  35.381  50.476  1.00  5.19           C  
ATOM    761  O   THR A  52      63.048  35.505  50.860  1.00  5.19           O  
ATOM    762  CB  THR A  52      62.828  34.146  48.460  1.00  5.19           C  
ATOM    763  CG2 THR A  52      62.529  33.402  47.157  1.00  5.19           C  
ATOM    764  OG1 THR A  52      63.798  35.128  48.178  1.00  5.19           O  
ATOM    765  H   THR A  52      60.112  35.243  47.595  1.00  5.19           H  
ATOM    766  HA  THR A  52      60.904  33.920  49.324  1.00  5.19           H  
ATOM    767  HB  THR A  52      63.257  33.432  49.163  1.00  5.19           H  
ATOM    768  HG1 THR A  52      64.020  35.505  49.048  1.00  5.19           H  
ATOM    769 1HG2 THR A  52      63.439  32.915  46.806  1.00  5.19           H  
ATOM    770 2HG2 THR A  52      61.774  32.637  47.339  1.00  5.19           H  
ATOM    771 3HG2 THR A  52      62.173  34.088  46.391  1.00  5.19           H  
ATOM    772  N   SER A  53      60.834  35.816  51.181  1.00  5.06           N  
ATOM    773  CA  SER A  53      60.849  36.210  52.606  1.00  5.06           C  
ATOM    774  C   SER A  53      61.390  37.609  52.928  1.00  5.06           C  
ATOM    775  O   SER A  53      61.592  37.919  54.100  1.00  5.06           O  
ATOM    776  CB  SER A  53      61.549  35.154  53.483  1.00  5.06           C  
ATOM    777  OG  SER A  53      61.087  33.845  53.183  1.00  5.06           O  
ATOM    778  H   SER A  53      59.925  35.686  50.771  1.00  5.06           H  
ATOM    779  HA  SER A  53      59.810  36.227  52.933  1.00  5.06           H  
ATOM    780  HB1 SER A  53      61.344  35.369  54.533  1.00  5.06           H  
ATOM    781  HB2 SER A  53      62.627  35.202  53.330  1.00  5.06           H  
ATOM    782  HG  SER A  53      61.559  33.232  53.755  1.00  5.06           H  
ATOM    783  N   LYS A  54      61.580  38.477  51.924  1.00  4.89           N  
ATOM    784  CA  LYS A  54      61.951  39.887  52.122  1.00  4.89           C  
ATOM    785  C   LYS A  54      60.876  40.799  51.555  1.00  4.89           C  
ATOM    786  O   LYS A  54      60.304  40.512  50.501  1.00  4.89           O  
ATOM    787  CB  LYS A  54      63.337  40.128  51.502  1.00  4.89           C  
ATOM    788  CG  LYS A  54      63.868  41.524  51.852  1.00  4.89           C  
ATOM    789  CD  LYS A  54      65.323  41.706  51.409  1.00  4.89           C  
ATOM    790  CE  LYS A  54      65.765  43.108  51.828  1.00  4.89           C  
ATOM    791  NZ  LYS A  54      67.172  43.392  51.468  1.00  4.89           N1+
ATOM    792  H   LYS A  54      61.430  38.157  50.975  1.00  4.89           H  
ATOM    793  HA  LYS A  54      62.023  40.086  53.194  1.00  4.89           H  
ATOM    794  HB1 LYS A  54      63.281  40.013  50.417  1.00  4.89           H  
ATOM    795  HB2 LYS A  54      64.027  39.380  51.897  1.00  4.89           H  
ATOM    796  HG1 LYS A  54      63.809  41.668  52.932  1.00  4.89           H  
ATOM    797  HG2 LYS A  54      63.255  42.282  51.362  1.00  4.89           H  
ATOM    798  HD1 LYS A  54      65.391  41.598  50.326  1.00  4.89           H  
ATOM    799  HD2 LYS A  54      65.950  40.957  51.896  1.00  4.89           H  
ATOM    800  HE1 LYS A  54      65.637  43.222  52.908  1.00  4.89           H  
ATOM    801  HE2 LYS A  54      65.115  43.853  51.354  1.00  4.89           H  
ATOM    802  HZ1 LYS A  54      67.343  44.369  51.724  1.00  4.89           H  
ATOM    803  HZ2 LYS A  54      67.817  42.818  51.991  1.00  4.89           H  
ATOM    804  HZ3 LYS A  54      67.317  43.313  50.474  1.00  4.89           H  
ATOM    805  N   THR A  55      60.654  41.889  52.274  1.00  3.65           N  
ATOM    806  CA  THR A  55      59.512  42.794  52.184  1.00  3.65           C  
ATOM    807  C   THR A  55      60.003  44.183  51.784  1.00  3.65           C  
ATOM    808  O   THR A  55      60.921  44.737  52.397  1.00  3.65           O  
ATOM    809  CB  THR A  55      58.856  42.858  53.587  1.00  3.65           C  
ATOM    810  CG2 THR A  55      58.116  41.575  53.948  1.00  3.65           C  
ATOM    811  OG1 THR A  55      59.839  42.994  54.601  1.00  3.65           O  
ATOM    812  H   THR A  55      61.192  42.014  53.122  1.00  3.65           H  
ATOM    813  HA  THR A  55      58.782  42.436  51.456  1.00  3.65           H  
ATOM    814  HB  THR A  55      58.161  43.698  53.629  1.00  3.65           H  
ATOM    815  HG1 THR A  55      59.396  43.002  55.468  1.00  3.65           H  
ATOM    816 1HG2 THR A  55      57.665  41.676  54.936  1.00  3.65           H  
ATOM    817 2HG2 THR A  55      57.326  41.400  53.227  1.00  3.65           H  
ATOM    818 3HG2 THR A  55      58.795  40.723  53.950  1.00  3.65           H  
ATOM    819  N   ARG A  56      59.392  44.779  50.755  1.00  3.28           N  
ATOM    820  CA  ARG A  56      59.591  46.213  50.444  1.00  3.28           C  
ATOM    821  C   ARG A  56      58.224  46.846  50.263  1.00  3.28           C  
ATOM    822  O   ARG A  56      57.377  46.277  49.559  1.00  3.28           O  
ATOM    823  CB  ARG A  56      60.475  46.357  49.187  1.00  3.28           C  
ATOM    824  CG  ARG A  56      61.932  45.947  49.474  1.00  3.28           C  
ATOM    825  CD  ARG A  56      62.863  46.049  48.261  1.00  3.28           C  
ATOM    826  NE  ARG A  56      63.056  47.435  47.795  1.00  3.28           N  
ATOM    827  CZ  ARG A  56      64.155  48.164  47.866  1.00  3.28           C  
ATOM    828  NH1 ARG A  56      64.191  49.316  47.261  1.00  3.28           N1+
ATOM    829  NH2 ARG A  56      65.193  47.831  48.572  1.00  3.28           N  
ATOM    830  H   ARG A  56      58.699  44.258  50.225  1.00  3.28           H  
ATOM    831  HA  ARG A  56      60.073  46.713  51.284  1.00  3.28           H  
ATOM    832  HB1 ARG A  56      60.454  47.396  48.857  1.00  3.28           H  
ATOM    833  HB2 ARG A  56      60.068  45.738  48.386  1.00  3.28           H  
ATOM    834  HG1 ARG A  56      61.951  44.913  49.813  1.00  3.28           H  
ATOM    835  HG2 ARG A  56      62.333  46.570  50.269  1.00  3.28           H  
ATOM    836  HD1 ARG A  56      62.445  45.455  47.446  1.00  3.28           H  
ATOM    837  HD2 ARG A  56      63.824  45.608  48.532  1.00  3.28           H  
ATOM    838  HE  ARG A  56      62.247  47.919  47.428  1.00  3.28           H  
ATOM    839 1HH1 ARG A  56      63.300  49.680  46.939  1.00  3.28           H  
ATOM    840 2HH1 ARG A  56      64.961  49.950  47.404  1.00  3.28           H  
ATOM    841 1HH2 ARG A  56      65.068  47.129  49.304  1.00  3.28           H  
ATOM    842 2HH2 ARG A  56      65.974  48.452  48.630  1.00  3.28           H  
ATOM    843  N   ILE A  57      57.986  47.951  50.970  1.00  3.01           N  
ATOM    844  CA  ILE A  57      56.606  48.339  51.335  1.00  3.01           C  
ATOM    845  C   ILE A  57      56.352  49.797  51.006  1.00  3.01           C  
ATOM    846  O   ILE A  57      56.639  50.667  51.826  1.00  3.01           O  
ATOM    847  CB  ILE A  57      56.260  48.023  52.815  1.00  3.01           C  
ATOM    848  CG1 ILE A  57      56.648  46.583  53.218  1.00  3.01           C  
ATOM    849  CG2 ILE A  57      54.748  48.237  53.022  1.00  3.01           C  
ATOM    850  CD1 ILE A  57      56.216  46.179  54.635  1.00  3.01           C  
ATOM    851  H   ILE A  57      58.761  48.428  51.419  1.00  3.01           H  
ATOM    852  HA  ILE A  57      55.904  47.761  50.732  1.00  3.01           H  
ATOM    853  HB  ILE A  57      56.805  48.709  53.466  1.00  3.01           H  
ATOM    854 1HG1 ILE A  57      57.730  46.470  53.155  1.00  3.01           H  
ATOM    855 2HG1 ILE A  57      56.202  45.892  52.511  1.00  3.01           H  
ATOM    856 1HG2 ILE A  57      54.487  48.211  54.079  1.00  3.01           H  
ATOM    857 2HG2 ILE A  57      54.431  49.208  52.649  1.00  3.01           H  
ATOM    858 3HG2 ILE A  57      54.166  47.481  52.495  1.00  3.01           H  
ATOM    859  HD1 ILE A  57      56.657  45.217  54.890  1.00  3.01           H  
ATOM    860  HD2 ILE A  57      56.544  46.932  55.352  1.00  3.01           H  
ATOM    861  HD3 ILE A  57      55.132  46.079  54.691  1.00  3.01           H  
ATOM    862  N   LEU A  58      55.813  50.045  49.803  1.00  2.95           N  
ATOM    863  CA  LEU A  58      55.309  51.378  49.502  1.00  2.95           C  
ATOM    864  C   LEU A  58      54.127  51.643  50.432  1.00  2.95           C  
ATOM    865  O   LEU A  58      53.217  50.825  50.502  1.00  2.95           O  
ATOM    866  CB  LEU A  58      54.996  51.491  47.998  1.00  2.95           C  
ATOM    867  CG  LEU A  58      54.390  52.840  47.565  1.00  2.95           C  
ATOM    868  CD1 LEU A  58      55.287  54.031  47.922  1.00  2.95           C  
ATOM    869  CD2 LEU A  58      54.188  52.839  46.044  1.00  2.95           C  
ATOM    870  H   LEU A  58      55.436  49.269  49.267  1.00  2.95           H  
ATOM    871  HA  LEU A  58      56.091  52.100  49.745  1.00  2.95           H  
ATOM    872  HB1 LEU A  58      54.316  50.687  47.720  1.00  2.95           H  
ATOM    873  HB2 LEU A  58      55.928  51.336  47.452  1.00  2.95           H  
ATOM    874  HG  LEU A  58      53.420  52.976  48.044  1.00  2.95           H  
ATOM    875 1HD1 LEU A  58      54.833  54.959  47.571  1.00  2.95           H  
ATOM    876 2HD1 LEU A  58      55.395  54.128  49.003  1.00  2.95           H  
ATOM    877 3HD1 LEU A  58      56.272  53.919  47.475  1.00  2.95           H  
ATOM    878 1HD2 LEU A  58      53.724  53.778  45.740  1.00  2.95           H  
ATOM    879 2HD2 LEU A  58      55.147  52.727  45.539  1.00  2.95           H  
ATOM    880 3HD2 LEU A  58      53.534  52.013  45.768  1.00  2.95           H  
ATOM    881  N   ARG A  59      54.114  52.785  51.120  1.00  2.77           N  
ATOM    882  CA  ARG A  59      52.900  53.325  51.728  1.00  2.77           C  
ATOM    883  C   ARG A  59      52.788  54.690  51.175  1.00  2.77           C  
ATOM    884  O   ARG A  59      53.789  55.281  50.830  1.00  2.77           O  
ATOM    885  CB  ARG A  59      53.043  53.244  53.271  1.00  2.77           C  
ATOM    886  CG  ARG A  59      53.827  52.008  53.746  1.00  2.77           C  
ATOM    887  CD  ARG A  59      53.751  51.784  55.254  1.00  2.77           C  
ATOM    888  NE  ARG A  59      54.940  51.055  55.749  1.00  2.77           N  
ATOM    889  CZ  ARG A  59      55.154  50.735  57.007  1.00  2.77           C  
ATOM    890  NH1 ARG A  59      56.253  50.165  57.410  1.00  2.77           N1+
ATOM    891  NH2 ARG A  59      54.273  51.008  57.924  1.00  2.77           N  
ATOM    892  H   ARG A  59      54.948  53.373  51.131  1.00  2.77           H  
ATOM    893  HA  ARG A  59      52.042  52.721  51.430  1.00  2.77           H  
ATOM    894  HB1 ARG A  59      52.045  53.237  53.705  1.00  2.77           H  
ATOM    895  HB2 ARG A  59      53.575  54.121  53.632  1.00  2.77           H  
ATOM    896  HG1 ARG A  59      54.877  52.140  53.481  1.00  2.77           H  
ATOM    897  HG2 ARG A  59      53.450  51.116  53.251  1.00  2.77           H  
ATOM    898  HD1 ARG A  59      52.849  51.222  55.488  1.00  2.77           H  
ATOM    899  HD2 ARG A  59      53.676  52.751  55.748  1.00  2.77           H  
ATOM    900  HE  ARG A  59      55.647  50.838  55.068  1.00  2.77           H  
ATOM    901 1HH1 ARG A  59      56.999  49.927  56.764  1.00  2.77           H  
ATOM    902 2HH1 ARG A  59      56.425  49.969  58.381  1.00  2.77           H  
ATOM    903 1HH2 ARG A  59      53.402  51.416  57.634  1.00  2.77           H  
ATOM    904 2HH2 ARG A  59      54.402  50.770  58.887  1.00  2.77           H  
ATOM    905  N   ALA A  60      51.558  55.131  51.060  1.00  3.26           N  
ATOM    906  CA  ALA A  60      51.080  56.291  50.331  1.00  3.26           C  
ATOM    907  C   ALA A  60      49.536  56.212  50.537  1.00  3.26           C  
ATOM    908  O   ALA A  60      49.032  55.078  50.592  1.00  3.26           O  
ATOM    909  CB  ALA A  60      51.462  56.088  48.840  1.00  3.26           C  
ATOM    910  H   ALA A  60      50.822  54.508  51.383  1.00  3.26           H  
ATOM    911  HA  ALA A  60      51.462  57.194  50.751  1.00  3.26           H  
ATOM    912  HB1 ALA A  60      52.524  56.296  48.694  1.00  3.26           H  
ATOM    913  HB2 ALA A  60      51.257  55.055  48.552  1.00  3.26           H  
ATOM    914  HB3 ALA A  60      50.873  56.743  48.201  1.00  3.26           H  
ATOM    915  N   CYS A  61      48.528  57.139  50.661  1.00  3.06           N  
ATOM    916  CA  CYS A  61      48.274  58.606  50.621  1.00  3.06           C  
ATOM    917  C   CYS A  61      47.542  59.012  49.338  1.00  3.06           C  
ATOM    918  O   CYS A  61      47.184  60.167  49.246  1.00  3.06           O  
ATOM    919  CB  CYS A  61      49.564  59.397  50.804  1.00  3.06           C  
ATOM    920  SG  CYS A  61      50.601  59.157  49.346  1.00  3.06           S  
ATOM    921  H   CYS A  61      47.676  56.617  50.812  1.00  3.06           H  
ATOM    922  HA  CYS A  61      47.594  58.866  51.436  1.00  3.06           H  
ATOM    923  HB1 CYS A  61      49.356  60.459  50.928  1.00  3.06           H  
ATOM    924  HB2 CYS A  61      50.097  59.047  51.690  1.00  3.06           H  
ATOM    925  HG  CYS A  61      49.848  59.777  48.427  1.00  3.06           H  
ATOM    926  N   ASN A  62      47.383  58.030  48.421  1.00  3.50           N  
ATOM    927  CA  ASN A  62      46.807  58.289  47.115  1.00  3.50           C  
ATOM    928  C   ASN A  62      45.427  58.920  47.195  1.00  3.50           C  
ATOM    929  O   ASN A  62      44.650  58.644  48.112  1.00  3.50           O  
ATOM    930  CB  ASN A  62      46.973  57.124  46.125  1.00  3.50           C  
ATOM    931  CG  ASN A  62      48.206  57.238  45.241  1.00  3.50           C  
ATOM    932  ND2 ASN A  62      48.476  58.369  44.627  1.00  3.50           N  
ATOM    933  OD1 ASN A  62      48.956  56.289  45.106  1.00  3.50           O  
ATOM    934  H   ASN A  62      47.776  57.113  48.588  1.00  3.50           H  
ATOM    935  HA  ASN A  62      47.435  59.086  46.740  1.00  3.50           H  
ATOM    936  HB1 ASN A  62      46.108  57.089  45.461  1.00  3.50           H  
ATOM    937  HB2 ASN A  62      47.053  56.188  46.668  1.00  3.50           H  
ATOM    938 1HD2 ASN A  62      49.320  58.403  44.083  1.00  3.50           H  
ATOM    939 2HD2 ASN A  62      47.990  59.248  44.813  1.00  3.50           H  
ATOM    940  N   LEU A  63      45.166  59.786  46.230  1.00  4.28           N  
ATOM    941  CA  LEU A  63      43.847  60.289  45.930  1.00  4.28           C  
ATOM    942  C   LEU A  63      43.015  59.241  45.193  1.00  4.28           C  
ATOM    943  O   LEU A  63      43.567  58.435  44.440  1.00  4.28           O  
ATOM    944  CB  LEU A  63      44.042  61.605  45.140  1.00  4.28           C  
ATOM    945  CG  LEU A  63      42.882  62.620  45.070  1.00  4.28           C  
ATOM    946  CD1 LEU A  63      41.873  62.330  43.964  1.00  4.28           C  
ATOM    947  CD2 LEU A  63      42.122  62.780  46.386  1.00  4.28           C  
ATOM    948  H   LEU A  63      45.939  60.103  45.648  1.00  4.28           H  
ATOM    949  HA  LEU A  63      43.353  60.510  46.876  1.00  4.28           H  
ATOM    950  HB1 LEU A  63      44.377  61.367  44.129  1.00  4.28           H  
ATOM    951  HB2 LEU A  63      44.867  62.142  45.614  1.00  4.28           H  
ATOM    952  HG  LEU A  63      43.332  63.586  44.834  1.00  4.28           H  
ATOM    953 1HD1 LEU A  63      42.388  62.124  43.026  1.00  4.28           H  
ATOM    954 2HD1 LEU A  63      41.252  61.479  44.219  1.00  4.28           H  
ATOM    955 3HD1 LEU A  63      41.227  63.196  43.826  1.00  4.28           H  
ATOM    956 1HD2 LEU A  63      41.461  63.645  46.326  1.00  4.28           H  
ATOM    957 2HD2 LEU A  63      41.517  61.898  46.596  1.00  4.28           H  
ATOM    958 3HD2 LEU A  63      42.824  62.927  47.204  1.00  4.28           H  
ATOM    959  N   VAL A  64      41.698  59.247  45.412  1.00  4.81           N  
ATOM    960  CA  VAL A  64      40.795  58.381  44.687  1.00  4.81           C  
ATOM    961  C   VAL A  64      40.947  58.516  43.103  1.00  4.81           C  
ATOM    962  O   VAL A  64      40.754  59.583  42.573  1.00  4.81           O  
ATOM    963  CB  VAL A  64      39.305  58.544  45.046  1.00  4.81           C  
ATOM    964  CG1 VAL A  64      38.582  59.814  44.570  1.00  4.81           C  
ATOM    965  CG2 VAL A  64      38.469  57.344  44.592  1.00  4.81           C  
ATOM    966  H   VAL A  64      41.306  59.828  46.139  1.00  4.81           H  
ATOM    967  HA  VAL A  64      41.066  57.373  44.922  1.00  4.81           H  
ATOM    968  HB  VAL A  64      39.284  58.551  46.119  1.00  4.81           H  
ATOM    969 1HG1 VAL A  64      37.553  59.800  44.914  1.00  4.81           H  
ATOM    970 2HG1 VAL A  64      39.092  60.697  44.954  1.00  4.81           H  
ATOM    971 3HG1 VAL A  64      38.542  59.862  43.484  1.00  4.81           H  
ATOM    972 1HG2 VAL A  64      38.348  57.351  43.512  1.00  4.81           H  
ATOM    973 2HG2 VAL A  64      38.948  56.415  44.900  1.00  4.81           H  
ATOM    974 3HG2 VAL A  64      37.482  57.391  45.050  1.00  4.81           H  
ATOM    975  N   PRO A  65      41.366  57.451  42.348  1.00  5.50           N  
ATOM    976  CA  PRO A  65      40.473  56.621  41.470  1.00  5.50           C  
ATOM    977  C   PRO A  65      40.753  55.134  41.647  1.00  5.50           C  
ATOM    978  O   PRO A  65      40.028  54.301  41.134  1.00  5.50           O  
ATOM    979  CB  PRO A  65      40.781  57.089  40.059  1.00  5.50           C  
ATOM    980  CG  PRO A  65      42.295  57.274  40.105  1.00  5.50           C  
ATOM    981  CD  PRO A  65      42.569  57.720  41.547  1.00  5.50           C  
ATOM    982  HA  PRO A  65      39.441  56.799  41.697  1.00  5.50           H  
ATOM    983  HB1 PRO A  65      40.480  56.366  39.301  1.00  5.50           H  
ATOM    984  HB2 PRO A  65      40.295  58.048  39.873  1.00  5.50           H  
ATOM    985  HG1 PRO A  65      42.792  56.321  39.916  1.00  5.50           H  
ATOM    986  HG2 PRO A  65      42.625  58.025  39.386  1.00  5.50           H  
ATOM    987  HD1 PRO A  65      43.419  57.165  41.945  1.00  5.50           H  
ATOM    988  HD2 PRO A  65      42.829  58.781  41.542  1.00  5.50           H  
ATOM    989  N   LEU A  66      41.815  54.815  42.396  1.00  4.92           N  
ATOM    990  CA  LEU A  66      41.954  53.509  42.987  1.00  4.92           C  
ATOM    991  C   LEU A  66      40.863  53.336  44.042  1.00  4.92           C  
ATOM    992  O   LEU A  66      40.478  54.281  44.733  1.00  4.92           O  
ATOM    993  CB  LEU A  66      43.408  53.314  43.402  1.00  4.92           C  
ATOM    994  CG  LEU A  66      44.438  53.331  42.259  1.00  4.92           C  
ATOM    995  CD1 LEU A  66      45.839  53.218  42.857  1.00  4.92           C  
ATOM    996  CD2 LEU A  66      44.244  52.182  41.266  1.00  4.92           C  
ATOM    997  H   LEU A  66      42.347  55.566  42.813  1.00  4.92           H  
ATOM    998  HA  LEU A  66      41.740  52.770  42.214  1.00  4.92           H  
ATOM    999  HB1 LEU A  66      43.478  52.347  43.898  1.00  4.92           H  
ATOM   1000  HB2 LEU A  66      43.655  54.128  44.082  1.00  4.92           H  
ATOM   1001  HG  LEU A  66      44.375  54.276  41.718  1.00  4.92           H  
ATOM   1002 1HD1 LEU A  66      46.588  53.226  42.066  1.00  4.92           H  
ATOM   1003 2HD1 LEU A  66      46.024  54.074  43.509  1.00  4.92           H  
ATOM   1004 3HD1 LEU A  66      45.934  52.306  43.444  1.00  4.92           H  
ATOM   1005 1HD2 LEU A  66      45.039  52.202  40.520  1.00  4.92           H  
ATOM   1006 2HD2 LEU A  66      44.246  51.225  41.785  1.00  4.92           H  
ATOM   1007 3HD2 LEU A  66      43.297  52.305  40.744  1.00  4.92           H  
ATOM   1008  N   ALA A  67      40.314  52.134  44.096  1.00  5.78           N  
ATOM   1009  CA  ALA A  67      39.165  51.801  44.916  1.00  5.78           C  
ATOM   1010  C   ALA A  67      39.561  50.736  45.918  1.00  5.78           C  
ATOM   1011  O   ALA A  67      40.582  50.084  45.733  1.00  5.78           O  
ATOM   1012  CB  ALA A  67      38.023  51.351  43.997  1.00  5.78           C  
ATOM   1013  H   ALA A  67      40.730  51.378  43.576  1.00  5.78           H  
ATOM   1014  HA  ALA A  67      38.831  52.679  45.473  1.00  5.78           H  
ATOM   1015  HB1 ALA A  67      37.139  51.118  44.592  1.00  5.78           H  
ATOM   1016  HB2 ALA A  67      37.778  52.147  43.292  1.00  5.78           H  
ATOM   1017  HB3 ALA A  67      38.323  50.458  43.446  1.00  5.78           H  
ATOM   1018  N   GLU A  68      38.753  50.598  46.966  1.00  6.08           N  
ATOM   1019  CA  GLU A  68      38.865  49.570  48.007  1.00  6.08           C  
ATOM   1020  C   GLU A  68      39.170  48.193  47.391  1.00  6.08           C  
ATOM   1021  O   GLU A  68      38.300  47.498  46.866  1.00  6.08           O  
ATOM   1022  CB  GLU A  68      37.529  49.572  48.792  1.00  6.08           C  
ATOM   1023  CG  GLU A  68      37.541  48.956  50.200  1.00  6.08           C  
ATOM   1024  CD  GLU A  68      38.002  47.501  50.245  1.00  6.08           C  
ATOM   1025  OE1 GLU A  68      37.139  46.599  50.254  1.00  6.08           O  
ATOM   1026  OE2 GLU A  68      39.239  47.319  50.291  1.00  6.08           O1-
ATOM   1027  H   GLU A  68      37.925  51.170  46.989  1.00  6.08           H  
ATOM   1028  HA  GLU A  68      39.652  49.794  48.710  1.00  6.08           H  
ATOM   1029  HB1 GLU A  68      36.753  49.089  48.197  1.00  6.08           H  
ATOM   1030  HB2 GLU A  68      37.220  50.611  48.922  1.00  6.08           H  
ATOM   1031  HG1 GLU A  68      36.535  49.040  50.619  1.00  6.08           H  
ATOM   1032  HG2 GLU A  68      38.199  49.547  50.833  1.00  6.08           H  
ATOM   1033  N   PHE A  69      40.451  47.849  47.444  1.00  4.97           N  
ATOM   1034  CA  PHE A  69      41.035  46.553  47.168  1.00  4.97           C  
ATOM   1035  C   PHE A  69      41.812  46.202  48.450  1.00  4.97           C  
ATOM   1036  O   PHE A  69      42.913  46.701  48.731  1.00  4.97           O  
ATOM   1037  CB  PHE A  69      41.965  46.609  45.939  1.00  4.97           C  
ATOM   1038  CG  PHE A  69      41.363  47.042  44.608  1.00  4.97           C  
ATOM   1039  CD1 PHE A  69      42.159  47.756  43.690  1.00  4.97           C  
ATOM   1040  CD2 PHE A  69      40.037  46.713  44.259  1.00  4.97           C  
ATOM   1041  CE1 PHE A  69      41.636  48.148  42.445  1.00  4.97           C  
ATOM   1042  CE2 PHE A  69      39.511  47.113  43.019  1.00  4.97           C  
ATOM   1043  CZ  PHE A  69      40.308  47.831  42.111  1.00  4.97           C  
ATOM   1044  H   PHE A  69      41.087  48.546  47.797  1.00  4.97           H  
ATOM   1045  HA  PHE A  69      40.249  45.816  47.005  1.00  4.97           H  
ATOM   1046  HB1 PHE A  69      42.396  45.618  45.801  1.00  4.97           H  
ATOM   1047  HB2 PHE A  69      42.790  47.286  46.168  1.00  4.97           H  
ATOM   1048  HD1 PHE A  69      43.177  48.004  43.948  1.00  4.97           H  
ATOM   1049  HD2 PHE A  69      39.412  46.167  44.949  1.00  4.97           H  
ATOM   1050  HE1 PHE A  69      42.252  48.693  41.744  1.00  4.97           H  
ATOM   1051  HE2 PHE A  69      38.487  46.872  42.771  1.00  4.97           H  
ATOM   1052  HZ  PHE A  69      39.900  48.138  41.161  1.00  4.97           H  
ATOM   1053  N   GLY A  70      41.181  45.363  49.266  1.00  6.25           N  
ATOM   1054  CA  GLY A  70      41.735  44.846  50.512  1.00  6.25           C  
ATOM   1055  C   GLY A  70      42.333  43.447  50.360  1.00  6.25           C  
ATOM   1056  O   GLY A  70      42.155  42.583  51.217  1.00  6.25           O  
ATOM   1057  H   GLY A  70      40.186  45.236  49.122  1.00  6.25           H  
ATOM   1058  HA1 GLY A  70      40.937  44.805  51.256  1.00  6.25           H  
ATOM   1059  HA2 GLY A  70      42.510  45.516  50.883  1.00  6.25           H  
ATOM   1060  N   GLU A  71      42.957  43.216  49.207  1.00  5.24           N  
ATOM   1061  CA  GLU A  71      43.138  41.905  48.571  1.00  5.24           C  
ATOM   1062  C   GLU A  71      44.221  42.038  47.475  1.00  5.24           C  
ATOM   1063  O   GLU A  71      45.110  42.899  47.545  1.00  5.24           O  
ATOM   1064  CB  GLU A  71      41.748  41.439  48.034  1.00  5.24           C  
ATOM   1065  CG  GLU A  71      41.288  40.066  48.561  1.00  5.24           C  
ATOM   1066  CD  GLU A  71      42.000  38.888  47.883  1.00  5.24           C  
ATOM   1067  OE1 GLU A  71      43.251  38.936  47.829  1.00  5.24           O  
ATOM   1068  OE2 GLU A  71      41.306  37.975  47.386  1.00  5.24           O1-
ATOM   1069  H   GLU A  71      43.151  44.023  48.633  1.00  5.24           H  
ATOM   1070  HA  GLU A  71      43.494  41.181  49.308  1.00  5.24           H  
ATOM   1071  HB1 GLU A  71      41.719  41.436  46.945  1.00  5.24           H  
ATOM   1072  HB2 GLU A  71      40.984  42.156  48.338  1.00  5.24           H  
ATOM   1073  HG1 GLU A  71      40.213  39.985  48.383  1.00  5.24           H  
ATOM   1074  HG2 GLU A  71      41.445  40.023  49.641  1.00  5.24           H  
ATOM   1075  N   GLY A  72      44.186  41.187  46.453  1.00  4.89           N  
ATOM   1076  CA  GLY A  72      45.023  41.272  45.262  1.00  4.89           C  
ATOM   1077  C   GLY A  72      46.274  40.452  45.464  1.00  4.89           C  
ATOM   1078  O   GLY A  72      46.464  39.430  44.809  1.00  4.89           O  
ATOM   1079  H   GLY A  72      43.591  40.365  46.561  1.00  4.89           H  
ATOM   1080  HA1 GLY A  72      45.296  42.308  45.059  1.00  4.89           H  
ATOM   1081  HA2 GLY A  72      44.475  40.872  44.407  1.00  4.89           H  
ATOM   1082  N   CYS A  73      47.053  40.886  46.446  1.00  4.96           N  
ATOM   1083  CA  CYS A  73      48.180  40.189  47.079  1.00  4.96           C  
ATOM   1084  C   CYS A  73      49.310  39.632  46.195  1.00  4.96           C  
ATOM   1085  O   CYS A  73      50.359  39.316  46.733  1.00  4.96           O  
ATOM   1086  CB  CYS A  73      47.615  39.173  48.048  1.00  4.96           C  
ATOM   1087  SG  CYS A  73      48.834  38.796  49.351  1.00  4.96           S  
ATOM   1088  H   CYS A  73      46.696  41.714  46.911  1.00  4.96           H  
ATOM   1089  HA  CYS A  73      48.671  40.935  47.638  1.00  4.96           H  
ATOM   1090  HB1 CYS A  73      47.343  38.254  47.526  1.00  4.96           H  
ATOM   1091  HB2 CYS A  73      46.707  39.532  48.539  1.00  4.96           H  
ATOM   1092  HG  CYS A  73      49.805  38.401  48.515  1.00  4.96           H  
ATOM   1093  N   ILE A  74      49.161  39.494  44.870  1.00  4.59           N  
ATOM   1094  CA  ILE A  74      50.052  38.694  44.033  1.00  4.59           C  
ATOM   1095  C   ILE A  74      50.373  39.393  42.700  1.00  4.59           C  
ATOM   1096  O   ILE A  74      49.558  39.391  41.783  1.00  4.59           O  
ATOM   1097  CB  ILE A  74      49.503  37.261  43.792  1.00  4.59           C  
ATOM   1098  CG1 ILE A  74      49.080  36.567  45.112  1.00  4.59           C  
ATOM   1099  CG2 ILE A  74      50.587  36.424  43.075  1.00  4.59           C  
ATOM   1100  CD1 ILE A  74      48.545  35.138  44.954  1.00  4.59           C  
ATOM   1101  H   ILE A  74      48.268  39.746  44.459  1.00  4.59           H  
ATOM   1102  HA  ILE A  74      50.990  38.563  44.556  1.00  4.59           H  
ATOM   1103  HB  ILE A  74      48.624  37.322  43.149  1.00  4.59           H  
ATOM   1104 1HG1 ILE A  74      48.276  37.144  45.571  1.00  4.59           H  
ATOM   1105 2HG1 ILE A  74      49.926  36.551  45.801  1.00  4.59           H  
ATOM   1106 1HG2 ILE A  74      50.202  35.438  42.828  1.00  4.59           H  
ATOM   1107 2HG2 ILE A  74      50.869  36.899  42.135  1.00  4.59           H  
ATOM   1108 3HG2 ILE A  74      51.474  36.330  43.702  1.00  4.59           H  
ATOM   1109  HD1 ILE A  74      48.129  34.805  45.906  1.00  4.59           H  
ATOM   1110  HD2 ILE A  74      47.758  35.117  44.200  1.00  4.59           H  
ATOM   1111  HD3 ILE A  74      49.347  34.456  44.673  1.00  4.59           H  
ATOM   1112  N   GLU A  75      51.620  39.866  42.558  1.00  5.80           N  
ATOM   1113  CA  GLU A  75      52.306  39.853  41.258  1.00  5.80           C  
ATOM   1114  C   GLU A  75      53.287  38.674  41.264  1.00  5.80           C  
ATOM   1115  O   GLU A  75      53.695  38.210  42.337  1.00  5.80           O  
ATOM   1116  CB  GLU A  75      53.035  41.199  41.072  1.00  5.80           C  
ATOM   1117  CG  GLU A  75      53.994  41.361  39.885  1.00  5.80           C  
ATOM   1118  CD  GLU A  75      53.372  41.025  38.528  1.00  5.80           C  
ATOM   1119  OE1 GLU A  75      52.514  41.791  38.050  1.00  5.80           O  
ATOM   1120  OE2 GLU A  75      53.755  39.961  37.988  1.00  5.80           O1-
ATOM   1121  H   GLU A  75      52.227  39.903  43.358  1.00  5.80           H  
ATOM   1122  HA  GLU A  75      51.597  39.721  40.436  1.00  5.80           H  
ATOM   1123  HB1 GLU A  75      53.643  41.358  41.960  1.00  5.80           H  
ATOM   1124  HB2 GLU A  75      52.287  41.990  41.013  1.00  5.80           H  
ATOM   1125  HG1 GLU A  75      54.854  40.716  40.061  1.00  5.80           H  
ATOM   1126  HG2 GLU A  75      54.363  42.389  39.872  1.00  5.80           H  
ATOM   1127  N   ARG A  76      53.674  38.165  40.090  1.00  6.01           N  
ATOM   1128  CA  ARG A  76      54.477  36.943  39.980  1.00  6.01           C  
ATOM   1129  C   ARG A  76      55.523  36.910  38.850  1.00  6.01           C  
ATOM   1130  O   ARG A  76      55.955  35.813  38.492  1.00  6.01           O  
ATOM   1131  CB  ARG A  76      53.526  35.731  39.887  1.00  6.01           C  
ATOM   1132  CG  ARG A  76      54.118  34.545  40.660  1.00  6.01           C  
ATOM   1133  CD  ARG A  76      53.754  33.185  40.057  1.00  6.01           C  
ATOM   1134  NE  ARG A  76      54.773  32.732  39.086  1.00  6.01           N  
ATOM   1135  CZ  ARG A  76      55.058  31.477  38.778  1.00  6.01           C  
ATOM   1136  NH1 ARG A  76      56.053  31.186  37.996  1.00  6.01           N1+
ATOM   1137  NH2 ARG A  76      54.358  30.480  39.244  1.00  6.01           N  
ATOM   1138  H   ARG A  76      53.366  38.635  39.237  1.00  6.01           H  
ATOM   1139  HA  ARG A  76      55.057  36.860  40.898  1.00  6.01           H  
ATOM   1140  HB1 ARG A  76      53.367  35.474  38.838  1.00  6.01           H  
ATOM   1141  HB2 ARG A  76      52.555  35.967  40.324  1.00  6.01           H  
ATOM   1142  HG1 ARG A  76      53.756  34.594  41.688  1.00  6.01           H  
ATOM   1143  HG2 ARG A  76      55.203  34.622  40.683  1.00  6.01           H  
ATOM   1144  HD1 ARG A  76      52.773  33.244  39.581  1.00  6.01           H  
ATOM   1145  HD2 ARG A  76      53.699  32.471  40.881  1.00  6.01           H  
ATOM   1146  HE  ARG A  76      55.341  33.454  38.644  1.00  6.01           H  
ATOM   1147 1HH1 ARG A  76      56.538  31.956  37.548  1.00  6.01           H  
ATOM   1148 2HH1 ARG A  76      56.280  30.242  37.756  1.00  6.01           H  
ATOM   1149 1HH2 ARG A  76      53.537  30.693  39.777  1.00  6.01           H  
ATOM   1150 2HH2 ARG A  76      54.572  29.540  38.967  1.00  6.01           H  
ATOM   1151  N   VAL A  77      55.880  38.073  38.288  1.00  7.26           N  
ATOM   1152  CA  VAL A  77      57.007  38.367  37.366  1.00  7.26           C  
ATOM   1153  C   VAL A  77      57.590  37.119  36.695  1.00  7.26           C  
ATOM   1154  O   VAL A  77      58.672  36.621  37.039  1.00  7.26           O  
ATOM   1155  CB  VAL A  77      58.109  39.212  38.048  1.00  7.26           C  
ATOM   1156  CG1 VAL A  77      59.123  39.751  37.023  1.00  7.26           C  
ATOM   1157  CG2 VAL A  77      57.526  40.437  38.759  1.00  7.26           C  
ATOM   1158  H   VAL A  77      55.288  38.868  38.518  1.00  7.26           H  
ATOM   1159  HA  VAL A  77      56.593  38.990  36.573  1.00  7.26           H  
ATOM   1160  HB  VAL A  77      58.636  38.607  38.787  1.00  7.26           H  
ATOM   1161 1HG1 VAL A  77      59.870  40.358  37.533  1.00  7.26           H  
ATOM   1162 2HG1 VAL A  77      59.639  38.934  36.522  1.00  7.26           H  
ATOM   1163 3HG1 VAL A  77      58.612  40.365  36.279  1.00  7.26           H  
ATOM   1164 1HG2 VAL A  77      58.323  41.066  39.155  1.00  7.26           H  
ATOM   1165 2HG2 VAL A  77      56.913  41.020  38.069  1.00  7.26           H  
ATOM   1166 3HG2 VAL A  77      56.912  40.112  39.593  1.00  7.26           H  
ATOM   1167  N   GLY A  78      56.804  36.593  35.752  1.00  8.39           N  
ATOM   1168  CA  GLY A  78      57.006  35.325  35.052  1.00  8.39           C  
ATOM   1169  C   GLY A  78      57.485  34.178  35.941  1.00  8.39           C  
ATOM   1170  O   GLY A  78      56.684  33.434  36.507  1.00  8.39           O  
ATOM   1171  H   GLY A  78      55.919  37.056  35.607  1.00  8.39           H  
ATOM   1172  HA1 GLY A  78      57.734  35.477  34.253  1.00  8.39           H  
ATOM   1173  HA2 GLY A  78      56.065  35.023  34.593  1.00  8.39           H  
ATOM   1174  N   THR A  79      58.800  34.003  36.039  1.00  7.58           N  
ATOM   1175  CA  THR A  79      59.440  32.910  36.775  1.00  7.58           C  
ATOM   1176  C   THR A  79      59.487  33.117  38.280  1.00  7.58           C  
ATOM   1177  O   THR A  79      59.376  32.143  39.025  1.00  7.58           O  
ATOM   1178  CB  THR A  79      60.885  32.716  36.275  1.00  7.58           C  
ATOM   1179  CG2 THR A  79      61.477  31.356  36.643  1.00  7.58           C  
ATOM   1180  OG1 THR A  79      60.923  32.798  34.869  1.00  7.58           O  
ATOM   1181  H   THR A  79      59.402  34.634  35.531  1.00  7.58           H  
ATOM   1182  HA  THR A  79      58.892  31.989  36.580  1.00  7.58           H  
ATOM   1183  HB  THR A  79      61.518  33.505  36.680  1.00  7.58           H  
ATOM   1184  HG1 THR A  79      61.811  32.563  34.584  1.00  7.58           H  
ATOM   1185 1HG2 THR A  79      62.477  31.259  36.219  1.00  7.58           H  
ATOM   1186 2HG2 THR A  79      61.551  31.260  37.726  1.00  7.58           H  
ATOM   1187 3HG2 THR A  79      60.844  30.556  36.256  1.00  7.58           H  
ATOM   1188  N   GLN A  80      59.678  34.351  38.756  1.00  6.19           N  
ATOM   1189  CA  GLN A  80      59.912  34.562  40.186  1.00  6.19           C  
ATOM   1190  C   GLN A  80      58.571  34.627  40.915  1.00  6.19           C  
ATOM   1191  O   GLN A  80      57.795  35.554  40.706  1.00  6.19           O  
ATOM   1192  CB  GLN A  80      60.736  35.836  40.437  1.00  6.19           C  
ATOM   1193  CG  GLN A  80      62.176  35.679  39.927  1.00  6.19           C  
ATOM   1194  CD  GLN A  80      63.105  36.745  40.496  1.00  6.19           C  
ATOM   1195  NE2 GLN A  80      63.356  37.817  39.784  1.00  6.19           N  
ATOM   1196  OE1 GLN A  80      63.642  36.616  41.590  1.00  6.19           O  
ATOM   1197  H   GLN A  80      59.561  35.153  38.141  1.00  6.19           H  
ATOM   1198  HA  GLN A  80      60.474  33.719  40.590  1.00  6.19           H  
ATOM   1199  HB1 GLN A  80      60.767  36.016  41.512  1.00  6.19           H  
ATOM   1200  HB2 GLN A  80      60.263  36.694  39.955  1.00  6.19           H  
ATOM   1201  HG1 GLN A  80      62.183  35.728  38.837  1.00  6.19           H  
ATOM   1202  HG2 GLN A  80      62.563  34.706  40.227  1.00  6.19           H  
ATOM   1203 1HE2 GLN A  80      62.883  37.960  38.909  1.00  6.19           H  
ATOM   1204 2HE2 GLN A  80      64.001  38.492  40.156  1.00  6.19           H  
ATOM   1205  N   LYS A  81      58.309  33.663  41.811  1.00  5.27           N  
ATOM   1206  CA  LYS A  81      57.252  33.770  42.829  1.00  5.27           C  
ATOM   1207  C   LYS A  81      57.488  35.002  43.715  1.00  5.27           C  
ATOM   1208  O   LYS A  81      58.094  34.898  44.786  1.00  5.27           O  
ATOM   1209  CB  LYS A  81      57.117  32.474  43.655  1.00  5.27           C  
ATOM   1210  CG  LYS A  81      55.883  32.546  44.581  1.00  5.27           C  
ATOM   1211  CD  LYS A  81      55.861  31.437  45.641  1.00  5.27           C  
ATOM   1212  CE  LYS A  81      54.685  31.684  46.600  1.00  5.27           C  
ATOM   1213  NZ  LYS A  81      54.656  30.714  47.725  1.00  5.27           N1+
ATOM   1214  H   LYS A  81      58.943  32.879  41.848  1.00  5.27           H  
ATOM   1215  HA  LYS A  81      56.306  33.932  42.322  1.00  5.27           H  
ATOM   1216  HB1 LYS A  81      58.021  32.328  44.249  1.00  5.27           H  
ATOM   1217  HB2 LYS A  81      57.004  31.622  42.982  1.00  5.27           H  
ATOM   1218  HG1 LYS A  81      54.978  32.487  43.974  1.00  5.27           H  
ATOM   1219  HG2 LYS A  81      55.871  33.501  45.108  1.00  5.27           H  
ATOM   1220  HD1 LYS A  81      56.799  31.460  46.199  1.00  5.27           H  
ATOM   1221  HD2 LYS A  81      55.755  30.467  45.152  1.00  5.27           H  
ATOM   1222  HE1 LYS A  81      53.752  31.630  46.031  1.00  5.27           H  
ATOM   1223  HE2 LYS A  81      54.769  32.704  46.993  1.00  5.27           H  
ATOM   1224  HZ1 LYS A  81      53.860  30.893  48.327  1.00  5.27           H  
ATOM   1225  HZ2 LYS A  81      54.577  29.768  47.375  1.00  5.27           H  
ATOM   1226  HZ3 LYS A  81      55.499  30.782  48.282  1.00  5.27           H  
ATOM   1227  N   VAL A  82      57.005  36.146  43.242  1.00  3.93           N  
ATOM   1228  CA  VAL A  82      56.813  37.339  44.051  1.00  3.93           C  
ATOM   1229  C   VAL A  82      55.386  37.403  44.581  1.00  3.93           C  
ATOM   1230  O   VAL A  82      54.667  36.394  44.586  1.00  3.93           O  
ATOM   1231  CB  VAL A  82      57.392  38.635  43.417  1.00  3.93           C  
ATOM   1232  CG1 VAL A  82      58.791  38.394  42.836  1.00  3.93           C  
ATOM   1233  CG2 VAL A  82      56.576  39.307  42.317  1.00  3.93           C  
ATOM   1234  H   VAL A  82      56.682  36.162  42.285  1.00  3.93           H  
ATOM   1235  HA  VAL A  82      57.412  37.203  44.945  1.00  3.93           H  
ATOM   1236  HB  VAL A  82      57.505  39.369  44.215  1.00  3.93           H  
ATOM   1237 1HG1 VAL A  82      59.290  39.351  42.674  1.00  3.93           H  
ATOM   1238 2HG1 VAL A  82      59.370  37.797  43.531  1.00  3.93           H  
ATOM   1239 3HG1 VAL A  82      58.716  37.866  41.886  1.00  3.93           H  
ATOM   1240 1HG2 VAL A  82      57.123  40.165  41.928  1.00  3.93           H  
ATOM   1241 2HG2 VAL A  82      56.378  38.605  41.510  1.00  3.93           H  
ATOM   1242 3HG2 VAL A  82      55.643  39.686  42.727  1.00  3.93           H  
ATOM   1243  N   SER A  83      55.005  38.555  45.114  1.00  4.68           N  
ATOM   1244  CA  SER A  83      53.613  38.876  45.351  1.00  4.68           C  
ATOM   1245  C   SER A  83      53.537  40.407  45.260  1.00  4.68           C  
ATOM   1246  O   SER A  83      54.544  41.120  45.222  1.00  4.68           O  
ATOM   1247  CB  SER A  83      53.200  38.296  46.718  1.00  4.68           C  
ATOM   1248  OG  SER A  83      52.960  39.269  47.717  1.00  4.68           O  
ATOM   1249  H   SER A  83      55.659  39.326  45.141  1.00  4.68           H  
ATOM   1250  HA  SER A  83      53.003  38.420  44.579  1.00  4.68           H  
ATOM   1251  HB1 SER A  83      53.976  37.618  47.079  1.00  4.68           H  
ATOM   1252  HB2 SER A  83      52.298  37.698  46.583  1.00  4.68           H  
ATOM   1253  HG  SER A  83      52.022  39.519  47.635  1.00  4.68           H  
ATOM   1254  N   LEU A  84      52.330  40.941  45.204  1.00  3.46           N  
ATOM   1255  CA  LEU A  84      52.110  42.369  45.209  1.00  3.46           C  
ATOM   1256  C   LEU A  84      50.830  42.665  45.945  1.00  3.46           C  
ATOM   1257  O   LEU A  84      49.750  42.525  45.366  1.00  3.46           O  
ATOM   1258  CB  LEU A  84      52.113  42.979  43.789  1.00  3.46           C  
ATOM   1259  CG  LEU A  84      51.773  44.482  43.710  1.00  3.46           C  
ATOM   1260  CD1 LEU A  84      52.753  45.354  44.501  1.00  3.46           C  
ATOM   1261  CD2 LEU A  84      51.802  44.937  42.248  1.00  3.46           C  
ATOM   1262  H   LEU A  84      51.529  40.339  45.340  1.00  3.46           H  
ATOM   1263  HA  LEU A  84      52.927  42.849  45.738  1.00  3.46           H  
ATOM   1264  HB1 LEU A  84      51.388  42.440  43.181  1.00  3.46           H  
ATOM   1265  HB2 LEU A  84      53.110  42.846  43.377  1.00  3.46           H  
ATOM   1266  HG  LEU A  84      50.768  44.658  44.091  1.00  3.46           H  
ATOM   1267 1HD1 LEU A  84      52.516  46.407  44.349  1.00  3.46           H  
ATOM   1268 2HD1 LEU A  84      52.665  45.136  45.564  1.00  3.46           H  
ATOM   1269 3HD1 LEU A  84      53.773  45.160  44.174  1.00  3.46           H  
ATOM   1270 1HD2 LEU A  84      51.521  45.987  42.180  1.00  3.46           H  
ATOM   1271 2HD2 LEU A  84      52.801  44.800  41.832  1.00  3.46           H  
ATOM   1272 3HD2 LEU A  84      51.093  44.345  41.669  1.00  3.46           H  
ATOM   1273  N   THR A  85      50.899  43.026  47.239  1.00  3.93           N  
ATOM   1274  CA  THR A  85      49.651  43.481  47.902  1.00  3.93           C  
ATOM   1275  C   THR A  85      49.502  44.936  47.639  1.00  3.93           C  
ATOM   1276  O   THR A  85      50.376  45.558  47.062  1.00  3.93           O  
ATOM   1277  CB  THR A  85      49.517  43.042  49.390  1.00  3.93           C  
ATOM   1278  CG2 THR A  85      48.060  42.886  49.848  1.00  3.93           C  
ATOM   1279  OG1 THR A  85      50.144  41.815  49.645  1.00  3.93           O  
ATOM   1280  H   THR A  85      51.818  43.166  47.653  1.00  3.93           H  
ATOM   1281  HA  THR A  85      48.853  42.972  47.403  1.00  3.93           H  
ATOM   1282  HB  THR A  85      49.950  43.829  49.992  1.00  3.93           H  
ATOM   1283  HG1 THR A  85      49.471  41.140  49.787  1.00  3.93           H  
ATOM   1284 1HG2 THR A  85      47.564  43.855  49.891  1.00  3.93           H  
ATOM   1285 2HG2 THR A  85      47.503  42.234  49.176  1.00  3.93           H  
ATOM   1286 3HG2 THR A  85      48.049  42.461  50.852  1.00  3.93           H  
ATOM   1287  N   TYR A  86      48.325  45.495  47.938  1.00  3.35           N  
ATOM   1288  CA  TYR A  86      47.920  46.771  47.334  1.00  3.35           C  
ATOM   1289  C   TYR A  86      46.812  47.443  48.152  1.00  3.35           C  
ATOM   1290  O   TYR A  86      45.737  47.745  47.657  1.00  3.35           O  
ATOM   1291  CB  TYR A  86      47.467  46.453  45.889  1.00  3.35           C  
ATOM   1292  CG  TYR A  86      47.460  47.618  44.919  1.00  3.35           C  
ATOM   1293  CD1 TYR A  86      48.653  47.976  44.266  1.00  3.35           C  
ATOM   1294  CD2 TYR A  86      46.257  48.271  44.589  1.00  3.35           C  
ATOM   1295  CE1 TYR A  86      48.644  48.965  43.264  1.00  3.35           C  
ATOM   1296  CE2 TYR A  86      46.239  49.252  43.577  1.00  3.35           C  
ATOM   1297  CZ  TYR A  86      47.435  49.589  42.901  1.00  3.35           C  
ATOM   1298  OH  TYR A  86      47.419  50.474  41.871  1.00  3.35           O  
ATOM   1299  H   TYR A  86      47.557  44.992  48.359  1.00  3.35           H  
ATOM   1300  HA  TYR A  86      48.777  47.445  47.297  1.00  3.35           H  
ATOM   1301  HB1 TYR A  86      46.478  45.992  45.915  1.00  3.35           H  
ATOM   1302  HB2 TYR A  86      48.130  45.706  45.449  1.00  3.35           H  
ATOM   1303  HD1 TYR A  86      49.570  47.458  44.512  1.00  3.35           H  
ATOM   1304  HD2 TYR A  86      45.346  48.000  45.107  1.00  3.35           H  
ATOM   1305  HE1 TYR A  86      49.550  49.228  42.743  1.00  3.35           H  
ATOM   1306  HE2 TYR A  86      45.309  49.728  43.318  1.00  3.35           H  
ATOM   1307  HH  TYR A  86      46.535  50.798  41.703  1.00  3.35           H  
ATOM   1308  N   CYS A  87      47.007  47.500  49.476  1.00  2.79           N  
ATOM   1309  CA  CYS A  87      45.889  47.618  50.418  1.00  2.79           C  
ATOM   1310  C   CYS A  87      45.381  49.038  50.557  1.00  2.79           C  
ATOM   1311  O   CYS A  87      46.065  49.924  51.098  1.00  2.79           O  
ATOM   1312  CB  CYS A  87      46.390  47.062  51.759  1.00  2.79           C  
ATOM   1313  SG  CYS A  87      45.014  46.822  52.921  1.00  2.79           S  
ATOM   1314  H   CYS A  87      47.955  47.432  49.841  1.00  2.79           H  
ATOM   1315  HA  CYS A  87      45.070  46.985  50.068  1.00  2.79           H  
ATOM   1316  HB1 CYS A  87      47.123  47.749  52.188  1.00  2.79           H  
ATOM   1317  HB2 CYS A  87      46.879  46.102  51.590  1.00  2.79           H  
ATOM   1318  HG  CYS A  87      45.739  46.233  53.880  1.00  2.79           H  
ATOM   1319  N   VAL A  88      44.127  49.219  50.151  1.00  2.94           N  
ATOM   1320  CA  VAL A  88      43.507  50.549  50.230  1.00  2.94           C  
ATOM   1321  C   VAL A  88      42.701  50.707  51.528  1.00  2.94           C  
ATOM   1322  O   VAL A  88      42.575  49.725  52.266  1.00  2.94           O  
ATOM   1323  CB  VAL A  88      42.910  51.011  48.895  1.00  2.94           C  
ATOM   1324  CG1 VAL A  88      43.118  49.980  47.776  1.00  2.94           C  
ATOM   1325  CG2 VAL A  88      41.468  51.493  48.978  1.00  2.94           C  
ATOM   1326  H   VAL A  88      43.623  48.451  49.718  1.00  2.94           H  
ATOM   1327  HA  VAL A  88      44.314  51.237  50.310  1.00  2.94           H  
ATOM   1328  HB  VAL A  88      43.500  51.878  48.614  1.00  2.94           H  
ATOM   1329 1HG1 VAL A  88      42.617  49.057  48.028  1.00  2.94           H  
ATOM   1330 2HG1 VAL A  88      42.731  50.318  46.827  1.00  2.94           H  
ATOM   1331 3HG1 VAL A  88      44.184  49.798  47.633  1.00  2.94           H  
ATOM   1332 1HG2 VAL A  88      41.046  51.580  47.983  1.00  2.94           H  
ATOM   1333 2HG2 VAL A  88      40.890  50.798  49.577  1.00  2.94           H  
ATOM   1334 3HG2 VAL A  88      41.435  52.481  49.436  1.00  2.94           H  
ATOM   1335  N   CYS A  89      42.200  51.902  51.881  1.00  3.13           N  
ATOM   1336  CA  CYS A  89      41.407  51.993  53.110  1.00  3.13           C  
ATOM   1337  C   CYS A  89      41.075  53.324  53.777  1.00  3.13           C  
ATOM   1338  O   CYS A  89      41.249  53.460  54.983  1.00  3.13           O  
ATOM   1339  CB  CYS A  89      40.052  51.282  52.849  1.00  3.13           C  
ATOM   1340  SG  CYS A  89      39.101  52.037  51.489  1.00  3.13           S  
ATOM   1341  H   CYS A  89      42.479  52.725  51.358  1.00  3.13           H  
ATOM   1342  HA  CYS A  89      41.902  51.415  53.880  1.00  3.13           H  
ATOM   1343  HB1 CYS A  89      39.452  51.307  53.761  1.00  3.13           H  
ATOM   1344  HB2 CYS A  89      40.225  50.231  52.607  1.00  3.13           H  
ATOM   1345  HG  CYS A  89      38.189  51.057  51.386  1.00  3.13           H  
ATOM   1346  N   THR A  90      40.561  54.274  53.011  1.00  3.44           N  
ATOM   1347  CA  THR A  90      39.813  55.446  53.476  1.00  3.44           C  
ATOM   1348  C   THR A  90      39.448  55.553  54.969  1.00  3.44           C  
ATOM   1349  O   THR A  90      38.505  54.953  55.488  1.00  3.44           O  
ATOM   1350  CB  THR A  90      38.568  55.641  52.583  1.00  3.44           C  
ATOM   1351  CG2 THR A  90      37.292  54.859  52.898  1.00  3.44           C  
ATOM   1352  OG1 THR A  90      38.240  57.011  52.556  1.00  3.44           O  
ATOM   1353  H   THR A  90      40.453  54.023  52.037  1.00  3.44           H  
ATOM   1354  HA  THR A  90      40.458  56.298  53.264  1.00  3.44           H  
ATOM   1355  HB  THR A  90      38.852  55.360  51.567  1.00  3.44           H  
ATOM   1356  HG1 THR A  90      38.802  57.365  51.853  1.00  3.44           H  
ATOM   1357 1HG2 THR A  90      36.653  54.846  52.017  1.00  3.44           H  
ATOM   1358 2HG2 THR A  90      37.542  53.835  53.171  1.00  3.44           H  
ATOM   1359 3HG2 THR A  90      36.750  55.329  53.719  1.00  3.44           H  
ATOM   1360  N   GLY A  91      40.233  56.353  55.674  1.00  3.83           N  
ATOM   1361  CA  GLY A  91      40.094  56.575  57.098  1.00  3.83           C  
ATOM   1362  C   GLY A  91      41.374  57.168  57.653  1.00  3.83           C  
ATOM   1363  O   GLY A  91      42.367  57.354  56.944  1.00  3.83           O  
ATOM   1364  H   GLY A  91      41.056  56.743  55.241  1.00  3.83           H  
ATOM   1365  HA1 GLY A  91      39.903  55.627  57.603  1.00  3.83           H  
ATOM   1366  HA2 GLY A  91      39.262  57.251  57.292  1.00  3.83           H  
ATOM   1367  N   GLU A  92      41.338  57.468  58.936  1.00  3.88           N  
ATOM   1368  CA  GLU A  92      42.505  57.891  59.684  1.00  3.88           C  
ATOM   1369  C   GLU A  92      43.497  56.746  59.883  1.00  3.88           C  
ATOM   1370  O   GLU A  92      43.090  55.609  60.118  1.00  3.88           O  
ATOM   1371  CB  GLU A  92      42.021  58.243  61.111  1.00  3.88           C  
ATOM   1372  CG  GLU A  92      41.033  59.408  61.215  1.00  3.88           C  
ATOM   1373  CD  GLU A  92      41.763  60.699  60.885  1.00  3.88           C  
ATOM   1374  OE1 GLU A  92      41.829  61.014  59.679  1.00  3.88           O  
ATOM   1375  OE2 GLU A  92      42.366  61.276  61.821  1.00  3.88           O1-
ATOM   1376  H   GLU A  92      40.493  57.296  59.455  1.00  3.88           H  
ATOM   1377  HA  GLU A  92      42.962  58.747  59.193  1.00  3.88           H  
ATOM   1378  HB1 GLU A  92      42.886  58.467  61.737  1.00  3.88           H  
ATOM   1379  HB2 GLU A  92      41.535  57.365  61.541  1.00  3.88           H  
ATOM   1380  HG1 GLU A  92      40.646  59.452  62.235  1.00  3.88           H  
ATOM   1381  HG2 GLU A  92      40.186  59.254  60.540  1.00  3.88           H  
ATOM   1382  N   MET A  93      44.787  57.093  59.882  1.00  3.57           N  
ATOM   1383  CA  MET A  93      46.016  56.293  59.729  1.00  3.57           C  
ATOM   1384  C   MET A  93      45.978  55.128  58.741  1.00  3.57           C  
ATOM   1385  O   MET A  93      46.832  55.096  57.863  1.00  3.57           O  
ATOM   1386  CB  MET A  93      46.556  55.904  61.123  1.00  3.57           C  
ATOM   1387  CG  MET A  93      45.717  54.927  61.960  1.00  3.57           C  
ATOM   1388  SD  MET A  93      46.034  54.923  63.754  1.00  3.57           S  
ATOM   1389  CE  MET A  93      47.820  54.644  63.877  1.00  3.57           C  
ATOM   1390  H   MET A  93      44.934  58.077  59.735  1.00  3.57           H  
ATOM   1391  HA  MET A  93      46.770  56.967  59.324  1.00  3.57           H  
ATOM   1392  HB1 MET A  93      46.651  56.825  61.699  1.00  3.57           H  
ATOM   1393  HB2 MET A  93      47.553  55.480  61.002  1.00  3.57           H  
ATOM   1394  HG1 MET A  93      45.848  53.919  61.570  1.00  3.57           H  
ATOM   1395  HG2 MET A  93      44.668  55.187  61.854  1.00  3.57           H  
ATOM   1396  HE1 MET A  93      48.353  55.410  63.319  1.00  3.57           H  
ATOM   1397  HE2 MET A  93      48.116  54.703  64.925  1.00  3.57           H  
ATOM   1398  HE3 MET A  93      48.074  53.658  63.494  1.00  3.57           H  
ATOM   1399  N   CYS A  94      44.992  54.240  58.893  1.00  3.58           N  
ATOM   1400  CA  CYS A  94      44.432  53.224  58.005  1.00  3.58           C  
ATOM   1401  C   CYS A  94      45.460  52.203  57.452  1.00  3.58           C  
ATOM   1402  O   CYS A  94      45.284  51.000  57.622  1.00  3.58           O  
ATOM   1403  CB  CYS A  94      43.275  52.562  58.777  1.00  3.58           C  
ATOM   1404  SG  CYS A  94      42.175  51.651  57.654  1.00  3.58           S  
ATOM   1405  H   CYS A  94      44.368  54.478  59.655  1.00  3.58           H  
ATOM   1406  HA  CYS A  94      43.967  53.780  57.203  1.00  3.58           H  
ATOM   1407  HB1 CYS A  94      42.678  53.333  59.267  1.00  3.58           H  
ATOM   1408  HB2 CYS A  94      43.673  51.888  59.538  1.00  3.58           H  
ATOM   1409  HG  CYS A  94      41.211  51.381  58.542  1.00  3.58           H  
ATOM   1410  N   ASN A  95      46.586  52.670  56.893  1.00  3.34           N  
ATOM   1411  CA  ASN A  95      47.787  51.885  56.670  1.00  3.34           C  
ATOM   1412  C   ASN A  95      48.998  52.221  57.583  1.00  3.34           C  
ATOM   1413  O   ASN A  95      50.079  52.590  57.118  1.00  3.34           O  
ATOM   1414  CB  ASN A  95      48.173  51.654  55.201  1.00  3.34           C  
ATOM   1415  CG  ASN A  95      48.515  52.874  54.373  1.00  3.34           C  
ATOM   1416  ND2 ASN A  95      49.583  53.565  54.661  1.00  3.34           N  
ATOM   1417  OD1 ASN A  95      47.807  53.209  53.449  1.00  3.34           O  
ATOM   1418  H   ASN A  95      46.686  53.676  56.807  1.00  3.34           H  
ATOM   1419  HA  ASN A  95      47.546  50.874  57.002  1.00  3.34           H  
ATOM   1420  HB1 ASN A  95      47.388  51.105  54.700  1.00  3.34           H  
ATOM   1421  HB2 ASN A  95      49.042  51.002  55.198  1.00  3.34           H  
ATOM   1422 1HD2 ASN A  95      50.208  53.216  55.378  1.00  3.34           H  
ATOM   1423 2HD2 ASN A  95      49.756  54.441  54.190  1.00  3.34           H  
ATOM   1424  N   PRO A  96      48.883  52.060  58.914  1.00  3.85           N  
ATOM   1425  CA  PRO A  96      50.066  52.043  59.761  1.00  3.85           C  
ATOM   1426  C   PRO A  96      50.759  50.677  59.807  1.00  3.85           C  
ATOM   1427  O   PRO A  96      51.984  50.591  59.741  1.00  3.85           O  
ATOM   1428  CB  PRO A  96      49.527  52.428  61.144  1.00  3.85           C  
ATOM   1429  CG  PRO A  96      48.123  51.818  61.172  1.00  3.85           C  
ATOM   1430  CD  PRO A  96      47.677  51.893  59.713  1.00  3.85           C  
ATOM   1431  HA  PRO A  96      50.794  52.791  59.444  1.00  3.85           H  
ATOM   1432  HB1 PRO A  96      50.153  52.050  61.954  1.00  3.85           H  
ATOM   1433  HB2 PRO A  96      49.446  53.515  61.208  1.00  3.85           H  
ATOM   1434  HG1 PRO A  96      47.450  52.375  61.821  1.00  3.85           H  
ATOM   1435  HG2 PRO A  96      48.167  50.779  61.499  1.00  3.85           H  
ATOM   1436  HD1 PRO A  96      47.139  50.984  59.436  1.00  3.85           H  
ATOM   1437  HD2 PRO A  96      47.043  52.767  59.592  1.00  3.85           H  
ATOM   1438  N   ALA A  97      49.977  49.608  59.969  1.00  4.42           N  
ATOM   1439  CA  ALA A  97      50.497  48.263  60.126  1.00  4.42           C  
ATOM   1440  C   ALA A  97      51.023  47.760  58.787  1.00  4.42           C  
ATOM   1441  O   ALA A  97      50.316  47.902  57.787  1.00  4.42           O  
ATOM   1442  CB  ALA A  97      49.370  47.364  60.651  1.00  4.42           C  
ATOM   1443  H   ALA A  97      48.979  49.722  59.895  1.00  4.42           H  
ATOM   1444  HA  ALA A  97      51.296  48.290  60.865  1.00  4.42           H  
ATOM   1445  HB1 ALA A  97      49.012  47.734  61.613  1.00  4.42           H  
ATOM   1446  HB2 ALA A  97      48.543  47.344  59.938  1.00  4.42           H  
ATOM   1447  HB3 ALA A  97      49.745  46.347  60.779  1.00  4.42           H  
ATOM   1448  N   PRO A  98      52.209  47.132  58.765  1.00  4.44           N  
ATOM   1449  CA  PRO A  98      52.661  46.483  57.559  1.00  4.44           C  
ATOM   1450  C   PRO A  98      51.736  45.311  57.216  1.00  4.44           C  
ATOM   1451  O   PRO A  98      51.266  44.610  58.121  1.00  4.44           O  
ATOM   1452  CB  PRO A  98      54.101  46.037  57.839  1.00  4.44           C  
ATOM   1453  CG  PRO A  98      54.132  45.850  59.354  1.00  4.44           C  
ATOM   1454  CD  PRO A  98      53.139  46.898  59.862  1.00  4.44           C  
ATOM   1455  HA  PRO A  98      52.674  47.214  56.751  1.00  4.44           H  
ATOM   1456  HB1 PRO A  98      54.357  45.117  57.311  1.00  4.44           H  
ATOM   1457  HB2 PRO A  98      54.787  46.837  57.558  1.00  4.44           H  
ATOM   1458  HG1 PRO A  98      53.770  44.853  59.608  1.00  4.44           H  
ATOM   1459  HG2 PRO A  98      55.131  46.010  59.762  1.00  4.44           H  
ATOM   1460  HD1 PRO A  98      52.627  46.522  60.748  1.00  4.44           H  
ATOM   1461  HD2 PRO A  98      53.666  47.825  60.093  1.00  4.44           H  
ATOM   1462  N   PRO A  99      51.483  45.062  55.923  1.00  5.17           N  
ATOM   1463  CA  PRO A  99      50.888  43.828  55.448  1.00  5.17           C  
ATOM   1464  C   PRO A  99      51.570  42.588  56.022  1.00  5.17           C  
ATOM   1465  O   PRO A  99      52.767  42.585  56.301  1.00  5.17           O  
ATOM   1466  CB  PRO A  99      51.009  43.883  53.928  1.00  5.17           C  
ATOM   1467  CG  PRO A  99      50.966  45.381  53.632  1.00  5.17           C  
ATOM   1468  CD  PRO A  99      51.729  45.964  54.815  1.00  5.17           C  
ATOM   1469  HA  PRO A  99      49.834  43.830  55.726  1.00  5.17           H  
ATOM   1470  HB1 PRO A  99      51.982  43.484  53.647  1.00  5.17           H  
ATOM   1471  HB2 PRO A  99      50.204  43.342  53.430  1.00  5.17           H  
ATOM   1472  HG1 PRO A  99      51.442  45.637  52.688  1.00  5.17           H  
ATOM   1473  HG2 PRO A  99      49.934  45.734  53.648  1.00  5.17           H  
ATOM   1474  HD1 PRO A  99      52.794  46.003  54.590  1.00  5.17           H  
ATOM   1475  HD2 PRO A  99      51.351  46.961  55.048  1.00  5.17           H  
ATOM   1476  N   GLN A 100      50.785  41.529  56.201  1.00  6.97           N  
ATOM   1477  CA  GLN A 100      51.205  40.322  56.906  1.00  6.97           C  
ATOM   1478  C   GLN A 100      51.369  39.149  55.929  1.00  6.97           C  
ATOM   1479  O   GLN A 100      51.172  39.218  54.716  1.00  6.97           O  
ATOM   1480  CB  GLN A 100      50.196  39.989  58.018  1.00  6.97           C  
ATOM   1481  CG  GLN A 100      50.169  41.056  59.127  1.00  6.97           C  
ATOM   1482  CD  GLN A 100      51.535  41.223  59.782  1.00  6.97           C  
ATOM   1483  NE2 GLN A 100      52.145  42.380  59.707  1.00  6.97           N  
ATOM   1484  OE1 GLN A 100      52.102  40.298  60.335  1.00  6.97           O  
ATOM   1485  H   GLN A 100      49.839  41.565  55.854  1.00  6.97           H  
ATOM   1486  HA  GLN A 100      52.186  40.474  57.360  1.00  6.97           H  
ATOM   1487  HB1 GLN A 100      50.466  39.031  58.465  1.00  6.97           H  
ATOM   1488  HB2 GLN A 100      49.197  39.895  57.589  1.00  6.97           H  
ATOM   1489  HG1 GLN A 100      49.454  40.757  59.894  1.00  6.97           H  
ATOM   1490  HG2 GLN A 100      49.839  42.010  58.713  1.00  6.97           H  
ATOM   1491 1HE2 GLN A 100      51.762  43.138  59.150  1.00  6.97           H  
ATOM   1492 2HE2 GLN A 100      53.078  42.411  60.067  1.00  6.97           H  
TER   
END
