# Supplementary material for: In silico characterisation of the complete Ly6 protein family in Fasciola gigantica supported through transcriptomics of the newly-excysted juveniles
Source: Mol Omics. 2021 Nov 8;18(1):45–56. doi: 10.1039/d1mo00254f (PMC8763315; doi:10.1039/d1mo00254f)
Supplement: MO-018-D1MO00254F-s006 [file MO-018-D1MO00254F-s006.tar › COORD/FgCD59H.pdb]

ATOM      1  N   LEU A   1      41.959  63.019  55.794  1.00  1.91           N  
ATOM      2  CA  LEU A   1      42.758  61.991  56.451  1.00  1.91           C  
ATOM      3  C   LEU A   1      44.149  62.500  56.866  1.00  1.91           C  
ATOM      4  O   LEU A   1      44.459  63.690  56.883  1.00  1.91           O  
ATOM      5  CB  LEU A   1      42.819  60.714  55.580  1.00  1.91           C  
ATOM      6  CG  LEU A   1      41.474  60.179  55.045  1.00  1.91           C  
ATOM      7  CD1 LEU A   1      41.725  58.951  54.166  1.00  1.91           C  
ATOM      8  CD2 LEU A   1      40.537  59.766  56.183  1.00  1.91           C  
ATOM      9  HA  LEU A   1      42.243  61.730  57.376  1.00  1.91           H  
ATOM     10  HB1 LEU A   1      43.278  59.911  56.158  1.00  1.91           H  
ATOM     11  HB2 LEU A   1      43.468  60.914  54.735  1.00  1.91           H  
ATOM     12  HG  LEU A   1      40.984  60.937  54.434  1.00  1.91           H  
ATOM     13 1HD1 LEU A   1      40.776  58.595  53.764  1.00  1.91           H  
ATOM     14 2HD1 LEU A   1      42.363  59.232  53.331  1.00  1.91           H  
ATOM     15 3HD1 LEU A   1      42.206  58.163  54.744  1.00  1.91           H  
ATOM     16 1HD2 LEU A   1      41.039  59.058  56.835  1.00  1.91           H  
ATOM     17 2HD2 LEU A   1      40.250  60.649  56.753  1.00  1.91           H  
ATOM     18 3HD2 LEU A   1      39.632  59.322  55.767  1.00  1.91           H  
ATOM     19  N   LYS A   2      44.997  61.564  57.275  1.00  1.48           N  
ATOM     20  CA  LYS A   2      46.463  61.616  57.345  1.00  1.48           C  
ATOM     21  C   LYS A   2      46.884  60.270  56.802  1.00  1.48           C  
ATOM     22  O   LYS A   2      46.181  59.281  57.020  1.00  1.48           O  
ATOM     23  CB  LYS A   2      46.968  61.801  58.789  1.00  1.48           C  
ATOM     24  CG  LYS A   2      47.674  63.134  59.090  1.00  1.48           C  
ATOM     25  CD  LYS A   2      46.831  64.418  59.025  1.00  1.48           C  
ATOM     26  CE  LYS A   2      45.714  64.539  60.073  1.00  1.48           C  
ATOM     27  NZ  LYS A   2      44.460  63.852  59.686  1.00  1.48           N1+
ATOM     28  H   LYS A   2      44.601  60.635  57.338  1.00  1.48           H  
ATOM     29  HA  LYS A   2      46.859  62.393  56.690  1.00  1.48           H  
ATOM     30  HB1 LYS A   2      47.705  61.024  59.000  1.00  1.48           H  
ATOM     31  HB2 LYS A   2      46.164  61.648  59.496  1.00  1.48           H  
ATOM     32  HG1 LYS A   2      48.503  63.236  58.389  1.00  1.48           H  
ATOM     33  HG2 LYS A   2      48.099  63.064  60.091  1.00  1.48           H  
ATOM     34  HD1 LYS A   2      46.444  64.556  58.018  1.00  1.48           H  
ATOM     35  HD2 LYS A   2      47.522  65.244  59.196  1.00  1.48           H  
ATOM     36  HE1 LYS A   2      45.494  65.601  60.195  1.00  1.48           H  
ATOM     37  HE2 LYS A   2      46.063  64.149  61.033  1.00  1.48           H  
ATOM     38  HZ1 LYS A   2      44.471  62.859  59.955  1.00  1.48           H  
ATOM     39  HZ2 LYS A   2      43.652  64.210  60.167  1.00  1.48           H  
ATOM     40  HZ3 LYS A   2      44.299  63.885  58.683  1.00  1.48           H  
ATOM     41  N   CYS A   3      48.016  60.190  56.139  1.00  1.04           N  
ATOM     42  CA  CYS A   3      48.411  58.948  55.489  1.00  1.04           C  
ATOM     43  C   CYS A   3      49.719  58.487  56.088  1.00  1.04           C  
ATOM     44  O   CYS A   3      50.449  59.230  56.745  1.00  1.04           O  
ATOM     45  CB  CYS A   3      48.567  59.216  53.978  1.00  1.04           C  
ATOM     46  SG  CYS A   3      47.105  60.046  53.301  1.00  1.04           S  
ATOM     47  H   CYS A   3      48.614  61.008  56.057  1.00  1.04           H  
ATOM     48  HA  CYS A   3      47.654  58.178  55.633  1.00  1.04           H  
ATOM     49  HB1 CYS A   3      48.715  58.269  53.458  1.00  1.04           H  
ATOM     50  HB2 CYS A   3      49.440  59.854  53.816  1.00  1.04           H  
ATOM     51  HG  CYS A   3      47.432  61.262  53.780  1.00  1.04           H  
ATOM     52  N   TYR A   4      50.092  57.264  55.758  1.00  1.07           N  
ATOM     53  CA  TYR A   4      51.545  57.011  55.748  1.00  1.07           C  
ATOM     54  C   TYR A   4      51.928  57.392  54.326  1.00  1.07           C  
ATOM     55  O   TYR A   4      51.348  56.869  53.377  1.00  1.07           O  
ATOM     56  CB  TYR A   4      51.827  55.521  55.990  1.00  1.07           C  
ATOM     57  CG  TYR A   4      51.967  55.100  57.444  1.00  1.07           C  
ATOM     58  CD1 TYR A   4      50.843  55.024  58.288  1.00  1.07           C  
ATOM     59  CD2 TYR A   4      53.239  54.785  57.960  1.00  1.07           C  
ATOM     60  CE1 TYR A   4      51.005  54.676  59.644  1.00  1.07           C  
ATOM     61  CE2 TYR A   4      53.400  54.433  59.312  1.00  1.07           C  
ATOM     62  CZ  TYR A   4      52.282  54.388  60.163  1.00  1.07           C  
ATOM     63  OH  TYR A   4      52.410  54.034  61.467  1.00  1.07           O  
ATOM     64  H   TYR A   4      49.512  56.763  55.098  1.00  1.07           H  
ATOM     65  HA  TYR A   4      52.101  57.611  56.472  1.00  1.07           H  
ATOM     66  HB1 TYR A   4      52.765  55.286  55.487  1.00  1.07           H  
ATOM     67  HB2 TYR A   4      51.048  54.917  55.521  1.00  1.07           H  
ATOM     68  HD1 TYR A   4      49.856  55.255  57.912  1.00  1.07           H  
ATOM     69  HD2 TYR A   4      54.109  54.852  57.328  1.00  1.07           H  
ATOM     70  HE1 TYR A   4      50.167  54.636  60.313  1.00  1.07           H  
ATOM     71  HE2 TYR A   4      54.386  54.239  59.714  1.00  1.07           H  
ATOM     72  HH  TYR A   4      53.342  53.925  61.733  1.00  1.07           H  
ATOM     73  N   ASN A   5      52.886  58.294  54.160  1.00  1.23           N  
ATOM     74  CA  ASN A   5      53.690  58.266  52.948  1.00  1.23           C  
ATOM     75  C   ASN A   5      55.004  57.625  53.376  1.00  1.23           C  
ATOM     76  O   ASN A   5      55.537  58.031  54.412  1.00  1.23           O  
ATOM     77  CB  ASN A   5      53.870  59.664  52.360  1.00  1.23           C  
ATOM     78  CG  ASN A   5      54.420  59.647  50.943  1.00  1.23           C  
ATOM     79  ND2 ASN A   5      53.798  60.364  50.040  1.00  1.23           N  
ATOM     80  OD1 ASN A   5      55.408  59.000  50.630  1.00  1.23           O  
ATOM     81  H   ASN A   5      53.351  58.665  54.976  1.00  1.23           H  
ATOM     82  HA  ASN A   5      53.206  57.651  52.203  1.00  1.23           H  
ATOM     83  HB1 ASN A   5      54.548  60.240  52.973  1.00  1.23           H  
ATOM     84  HB2 ASN A   5      52.909  60.158  52.330  1.00  1.23           H  
ATOM     85 1HD2 ASN A   5      53.031  60.955  50.311  1.00  1.23           H  
ATOM     86 2HD2 ASN A   5      54.197  60.354  49.118  1.00  1.23           H  
ATOM     87  N   CYS A   6      55.428  56.628  52.596  1.00  1.47           N  
ATOM     88  CA  CYS A   6      56.742  55.991  52.517  1.00  1.47           C  
ATOM     89  C   CYS A   6      56.974  55.729  51.026  1.00  1.47           C  
ATOM     90  O   CYS A   6      56.056  55.265  50.345  1.00  1.47           O  
ATOM     91  CB  CYS A   6      56.789  54.606  53.237  1.00  1.47           C  
ATOM     92  SG  CYS A   6      58.290  54.129  54.198  1.00  1.47           S  
ATOM     93  H   CYS A   6      54.855  56.459  51.767  1.00  1.47           H  
ATOM     94  HA  CYS A   6      57.511  56.654  52.917  1.00  1.47           H  
ATOM     95  HB1 CYS A   6      56.600  53.814  52.508  1.00  1.47           H  
ATOM     96  HB2 CYS A   6      55.950  54.581  53.930  1.00  1.47           H  
ATOM     97  N   SER A   7      58.182  55.936  50.511  1.00  2.51           N  
ATOM     98  CA  SER A   7      58.540  55.329  49.225  1.00  2.51           C  
ATOM     99  C   SER A   7      58.731  53.818  49.357  1.00  2.51           C  
ATOM    100  O   SER A   7      58.196  53.227  50.288  1.00  2.51           O  
ATOM    101  CB  SER A   7      59.776  56.042  48.657  1.00  2.51           C  
ATOM    102  OG  SER A   7      60.898  55.844  49.495  1.00  2.51           O  
ATOM    103  H   SER A   7      58.936  56.250  51.104  1.00  2.51           H  
ATOM    104  HA  SER A   7      57.727  55.490  48.517  1.00  2.51           H  
ATOM    105  HB1 SER A   7      59.564  57.110  48.582  1.00  2.51           H  
ATOM    106  HB2 SER A   7      59.990  55.663  47.658  1.00  2.51           H  
ATOM    107  HG  SER A   7      61.656  56.306  49.124  1.00  2.51           H  
ATOM    108  N   SER A   8      59.455  53.166  48.445  1.00  2.86           N  
ATOM    109  CA  SER A   8      59.732  51.728  48.513  1.00  2.86           C  
ATOM    110  C   SER A   8      60.763  51.341  49.568  1.00  2.86           C  
ATOM    111  O   SER A   8      61.891  50.944  49.278  1.00  2.86           O  
ATOM    112  CB  SER A   8      60.090  51.175  47.133  1.00  2.86           C  
ATOM    113  OG  SER A   8      59.051  51.471  46.217  1.00  2.86           O  
ATOM    114  H   SER A   8      59.850  53.682  47.678  1.00  2.86           H  
ATOM    115  HA  SER A   8      58.817  51.226  48.817  1.00  2.86           H  
ATOM    116  HB1 SER A   8      60.220  50.094  47.197  1.00  2.86           H  
ATOM    117  HB2 SER A   8      61.022  51.623  46.785  1.00  2.86           H  
ATOM    118  HG  SER A   8      58.193  51.294  46.644  1.00  2.86           H  
ATOM    119  N   CYS A   9      60.316  51.459  50.806  1.00  3.43           N  
ATOM    120  CA  CYS A   9      60.960  51.066  52.041  1.00  3.43           C  
ATOM    121  C   CYS A   9      61.176  49.545  52.051  1.00  3.43           C  
ATOM    122  O   CYS A   9      60.207  48.792  51.936  1.00  3.43           O  
ATOM    123  CB  CYS A   9      60.020  51.641  53.132  1.00  3.43           C  
ATOM    124  SG  CYS A   9      59.817  53.471  52.987  1.00  3.43           S  
ATOM    125  H   CYS A   9      59.352  51.776  50.897  1.00  3.43           H  
ATOM    126  HA  CYS A   9      61.911  51.587  52.113  1.00  3.43           H  
ATOM    127  HB1 CYS A   9      60.414  51.398  54.120  1.00  3.43           H  
ATOM    128  HB2 CYS A   9      59.039  51.171  53.035  1.00  3.43           H  
ATOM    129  N   PRO A  10      62.429  49.055  52.093  1.00  3.37           N  
ATOM    130  CA  PRO A  10      62.684  47.644  52.313  1.00  3.37           C  
ATOM    131  C   PRO A  10      62.430  47.326  53.787  1.00  3.37           C  
ATOM    132  O   PRO A  10      63.027  47.951  54.665  1.00  3.37           O  
ATOM    133  CB  PRO A  10      64.146  47.429  51.916  1.00  3.37           C  
ATOM    134  CG  PRO A  10      64.804  48.780  52.207  1.00  3.37           C  
ATOM    135  CD  PRO A  10      63.680  49.794  51.982  1.00  3.37           C  
ATOM    136  HA  PRO A  10      62.045  47.036  51.676  1.00  3.37           H  
ATOM    137  HB1 PRO A  10      64.612  46.623  52.483  1.00  3.37           H  
ATOM    138  HB2 PRO A  10      64.203  47.222  50.849  1.00  3.37           H  
ATOM    139  HG1 PRO A  10      65.125  48.816  53.249  1.00  3.37           H  
ATOM    140  HG2 PRO A  10      65.649  48.965  51.545  1.00  3.37           H  
ATOM    141  HD1 PRO A  10      63.743  50.582  52.734  1.00  3.37           H  
ATOM    142  HD2 PRO A  10      63.768  50.217  50.981  1.00  3.37           H  
ATOM    143  N   ILE A  11      61.582  46.326  54.031  1.00  3.70           N  
ATOM    144  CA  ILE A  11      61.054  45.941  55.351  1.00  3.70           C  
ATOM    145  C   ILE A  11      60.100  47.017  55.921  1.00  3.70           C  
ATOM    146  O   ILE A  11      60.310  48.217  55.729  1.00  3.70           O  
ATOM    147  CB  ILE A  11      62.192  45.547  56.347  1.00  3.70           C  
ATOM    148  CG1 ILE A  11      63.093  44.443  55.733  1.00  3.70           C  
ATOM    149  CG2 ILE A  11      61.648  45.085  57.713  1.00  3.70           C  
ATOM    150  CD1 ILE A  11      64.311  44.055  56.580  1.00  3.70           C  
ATOM    151  H   ILE A  11      61.153  45.906  53.215  1.00  3.70           H  
ATOM    152  HA  ILE A  11      60.485  45.033  55.178  1.00  3.70           H  
ATOM    153  HB  ILE A  11      62.812  46.422  56.541  1.00  3.70           H  
ATOM    154 1HG1 ILE A  11      63.482  44.784  54.774  1.00  3.70           H  
ATOM    155 2HG1 ILE A  11      62.494  43.549  55.548  1.00  3.70           H  
ATOM    156 1HG2 ILE A  11      62.470  44.885  58.398  1.00  3.70           H  
ATOM    157 2HG2 ILE A  11      61.050  45.866  58.180  1.00  3.70           H  
ATOM    158 3HG2 ILE A  11      61.062  44.174  57.602  1.00  3.70           H  
ATOM    159  HD1 ILE A  11      64.960  43.400  55.997  1.00  3.70           H  
ATOM    160  HD2 ILE A  11      64.870  44.947  56.859  1.00  3.70           H  
ATOM    161  HD3 ILE A  11      64.003  43.517  57.475  1.00  3.70           H  
ATOM    162  N   PRO A  12      59.036  46.615  56.649  1.00  4.02           N  
ATOM    163  CA  PRO A  12      58.162  47.489  57.434  1.00  4.02           C  
ATOM    164  C   PRO A  12      58.733  48.458  58.489  1.00  4.02           C  
ATOM    165  O   PRO A  12      58.318  48.452  59.648  1.00  4.02           O  
ATOM    166  CB  PRO A  12      57.083  46.574  58.031  1.00  4.02           C  
ATOM    167  CG  PRO A  12      56.956  45.478  56.984  1.00  4.02           C  
ATOM    168  CD  PRO A  12      58.409  45.296  56.552  1.00  4.02           C  
ATOM    169  HA  PRO A  12      57.662  48.130  56.707  1.00  4.02           H  
ATOM    170  HB1 PRO A  12      57.426  46.132  58.969  1.00  4.02           H  
ATOM    171  HB2 PRO A  12      56.139  47.101  58.175  1.00  4.02           H  
ATOM    172  HG1 PRO A  12      56.534  44.564  57.399  1.00  4.02           H  
ATOM    173  HG2 PRO A  12      56.359  45.836  56.144  1.00  4.02           H  
ATOM    174  HD1 PRO A  12      58.898  44.600  57.232  1.00  4.02           H  
ATOM    175  HD2 PRO A  12      58.428  44.911  55.533  1.00  4.02           H  
ATOM    176  N   PHE A  13      59.634  49.348  58.088  1.00  3.96           N  
ATOM    177  CA  PHE A  13      59.904  50.598  58.789  1.00  3.96           C  
ATOM    178  C   PHE A  13      58.608  51.401  58.955  1.00  3.96           C  
ATOM    179  O   PHE A  13      57.814  51.558  58.030  1.00  3.96           O  
ATOM    180  CB  PHE A  13      60.950  51.364  57.967  1.00  3.96           C  
ATOM    181  CG  PHE A  13      61.370  52.694  58.556  1.00  3.96           C  
ATOM    182  CD1 PHE A  13      62.258  52.731  59.646  1.00  3.96           C  
ATOM    183  CD2 PHE A  13      60.883  53.896  58.006  1.00  3.96           C  
ATOM    184  CE1 PHE A  13      62.655  53.965  60.191  1.00  3.96           C  
ATOM    185  CE2 PHE A  13      61.282  55.130  58.550  1.00  3.96           C  
ATOM    186  CZ  PHE A  13      62.164  55.163  59.644  1.00  3.96           C  
ATOM    187  H   PHE A  13      59.958  49.272  57.130  1.00  3.96           H  
ATOM    188  HA  PHE A  13      60.318  50.368  59.772  1.00  3.96           H  
ATOM    189  HB1 PHE A  13      60.557  51.531  56.961  1.00  3.96           H  
ATOM    190  HB2 PHE A  13      61.840  50.742  57.865  1.00  3.96           H  
ATOM    191  HD1 PHE A  13      62.649  51.813  60.057  1.00  3.96           H  
ATOM    192  HD2 PHE A  13      60.200  53.872  57.165  1.00  3.96           H  
ATOM    193  HE1 PHE A  13      63.341  53.994  61.027  1.00  3.96           H  
ATOM    194  HE2 PHE A  13      60.899  56.048  58.133  1.00  3.96           H  
ATOM    195  HZ  PHE A  13      62.461  56.115  60.063  1.00  3.96           H  
ATOM    196  N   ASN A  14      58.424  51.969  60.145  1.00  3.78           N  
ATOM    197  CA  ASN A  14      57.442  53.017  60.349  1.00  3.78           C  
ATOM    198  C   ASN A  14      57.851  54.270  59.576  1.00  3.78           C  
ATOM    199  O   ASN A  14      58.566  55.111  60.115  1.00  3.78           O  
ATOM    200  CB  ASN A  14      57.273  53.246  61.859  1.00  3.78           C  
ATOM    201  CG  ASN A  14      56.109  54.180  62.109  1.00  3.78           C  
ATOM    202  ND2 ASN A  14      56.348  55.466  62.154  1.00  3.78           N  
ATOM    203  OD1 ASN A  14      54.968  53.769  62.171  1.00  3.78           O  
ATOM    204  H   ASN A  14      59.087  51.795  60.880  1.00  3.78           H  
ATOM    205  HA  ASN A  14      56.482  52.674  59.958  1.00  3.78           H  
ATOM    206  HB1 ASN A  14      58.186  53.664  62.287  1.00  3.78           H  
ATOM    207  HB2 ASN A  14      57.049  52.301  62.354  1.00  3.78           H  
ATOM    208 1HD2 ASN A  14      57.260  55.803  61.885  1.00  3.78           H  
ATOM    209 2HD2 ASN A  14      55.551  56.075  62.109  1.00  3.78           H  
ATOM    210  N   ALA A  15      57.369  54.412  58.336  1.00  2.92           N  
ATOM    211  CA  ALA A  15      57.324  55.727  57.705  1.00  2.92           C  
ATOM    212  C   ALA A  15      56.774  56.742  58.705  1.00  2.92           C  
ATOM    213  O   ALA A  15      55.853  56.429  59.469  1.00  2.92           O  
ATOM    214  CB  ALA A  15      56.481  55.697  56.427  1.00  2.92           C  
ATOM    215  H   ALA A  15      56.909  53.633  57.889  1.00  2.92           H  
ATOM    216  HA  ALA A  15      58.343  56.011  57.437  1.00  2.92           H  
ATOM    217  HB1 ALA A  15      57.026  56.218  55.640  1.00  2.92           H  
ATOM    218  HB2 ALA A  15      56.272  54.668  56.130  1.00  2.92           H  
ATOM    219  HB3 ALA A  15      55.545  56.235  56.577  1.00  2.92           H  
ATOM    220  N   SER A  16      57.298  57.963  58.697  1.00  3.15           N  
ATOM    221  CA  SER A  16      56.536  59.056  59.279  1.00  3.15           C  
ATOM    222  C   SER A  16      55.127  59.063  58.685  1.00  3.15           C  
ATOM    223  O   SER A  16      54.898  58.609  57.549  1.00  3.15           O  
ATOM    224  CB  SER A  16      57.233  60.396  58.987  1.00  3.15           C  
ATOM    225  OG  SER A  16      56.529  61.484  59.548  1.00  3.15           O  
ATOM    226  H   SER A  16      58.030  58.182  58.041  1.00  3.15           H  
ATOM    227  HA  SER A  16      56.456  58.926  60.356  1.00  3.15           H  
ATOM    228  HB1 SER A  16      57.312  60.530  57.907  1.00  3.15           H  
ATOM    229  HB2 SER A  16      58.237  60.365  59.409  1.00  3.15           H  
ATOM    230  HG  SER A  16      55.902  61.816  58.878  1.00  3.15           H  
ATOM    231  N   ALA A  17      54.183  59.659  59.390  1.00  3.21           N  
ATOM    232  CA  ALA A  17      53.036  60.208  58.691  1.00  3.21           C  
ATOM    233  C   ALA A  17      53.513  61.100  57.535  1.00  3.21           C  
ATOM    234  O   ALA A  17      54.490  61.843  57.695  1.00  3.21           O  
ATOM    235  CB  ALA A  17      52.210  61.013  59.703  1.00  3.21           C  
ATOM    236  H   ALA A  17      54.453  60.053  60.283  1.00  3.21           H  
ATOM    237  HA  ALA A  17      52.433  59.385  58.310  1.00  3.21           H  
ATOM    238  HB1 ALA A  17      51.317  61.391  59.205  1.00  3.21           H  
ATOM    239  HB2 ALA A  17      51.926  60.379  60.542  1.00  3.21           H  
ATOM    240  HB3 ALA A  17      52.801  61.854  60.073  1.00  3.21           H  
ATOM    241  N   ALA A  18      52.787  61.092  56.418  1.00  2.14           N  
ATOM    242  CA  ALA A  18      52.529  62.389  55.769  1.00  2.14           C  
ATOM    243  C   ALA A  18      51.102  62.887  56.010  1.00  2.14           C  
ATOM    244  O   ALA A  18      50.231  62.202  56.569  1.00  2.14           O  
ATOM    245  CB  ALA A  18      52.824  62.237  54.275  1.00  2.14           C  
ATOM    246  H   ALA A  18      52.037  60.422  56.365  1.00  2.14           H  
ATOM    247  HA  ALA A  18      53.219  63.150  56.155  1.00  2.14           H  
ATOM    248  HB1 ALA A  18      52.698  63.193  53.771  1.00  2.14           H  
ATOM    249  HB2 ALA A  18      53.856  61.920  54.148  1.00  2.14           H  
ATOM    250  HB3 ALA A  18      52.126  61.518  53.849  1.00  2.14           H  
ATOM    251  N   ASP A  19      50.890  64.104  55.541  1.00  2.07           N  
ATOM    252  CA  ASP A  19      49.639  64.769  55.204  1.00  2.07           C  
ATOM    253  C   ASP A  19      48.695  63.972  54.272  1.00  2.07           C  
ATOM    254  O   ASP A  19      48.726  62.743  54.154  1.00  2.07           O  
ATOM    255  CB  ASP A  19      50.076  66.135  54.609  1.00  2.07           C  
ATOM    256  CG  ASP A  19      51.024  65.942  53.429  1.00  2.07           C  
ATOM    257  OD1 ASP A  19      50.540  65.947  52.277  1.00  2.07           O  
ATOM    258  OD2 ASP A  19      52.230  65.710  53.701  1.00  2.07           O1-
ATOM    259  H   ASP A  19      51.694  64.540  55.097  1.00  2.07           H  
ATOM    260  HA  ASP A  19      49.083  64.972  56.123  1.00  2.07           H  
ATOM    261  HB1 ASP A  19      50.581  66.696  55.395  1.00  2.07           H  
ATOM    262  HB2 ASP A  19      49.205  66.722  54.322  1.00  2.07           H  
ATOM    263  N   ILE A  20      47.788  64.709  53.641  1.00  1.93           N  
ATOM    264  CA  ILE A  20      46.988  64.276  52.507  1.00  1.93           C  
ATOM    265  C   ILE A  20      46.748  65.500  51.628  1.00  1.93           C  
ATOM    266  O   ILE A  20      46.329  66.550  52.110  1.00  1.93           O  
ATOM    267  CB  ILE A  20      45.673  63.615  52.989  1.00  1.93           C  
ATOM    268  CG1 ILE A  20      44.922  62.990  51.800  1.00  1.93           C  
ATOM    269  CG2 ILE A  20      44.756  64.570  53.779  1.00  1.93           C  
ATOM    270  CD1 ILE A  20      43.885  61.961  52.254  1.00  1.93           C  
ATOM    271  H   ILE A  20      47.802  65.710  53.784  1.00  1.93           H  
ATOM    272  HA  ILE A  20      47.560  63.548  51.934  1.00  1.93           H  
ATOM    273  HB  ILE A  20      45.958  62.808  53.665  1.00  1.93           H  
ATOM    274 1HG1 ILE A  20      45.626  62.480  51.146  1.00  1.93           H  
ATOM    275 2HG1 ILE A  20      44.423  63.767  51.221  1.00  1.93           H  
ATOM    276 1HG2 ILE A  20      43.943  64.016  54.241  1.00  1.93           H  
ATOM    277 2HG2 ILE A  20      45.309  65.067  54.574  1.00  1.93           H  
ATOM    278 3HG2 ILE A  20      44.321  65.321  53.119  1.00  1.93           H  
ATOM    279  HD1 ILE A  20      43.372  61.553  51.395  1.00  1.93           H  
ATOM    280  HD2 ILE A  20      44.387  61.141  52.763  1.00  1.93           H  
ATOM    281  HD3 ILE A  20      43.138  62.412  52.903  1.00  1.93           H  
ATOM    282  N   THR A  21      47.060  65.391  50.340  1.00  2.51           N  
ATOM    283  CA  THR A  21      46.733  66.457  49.393  1.00  2.51           C  
ATOM    284  C   THR A  21      45.218  66.561  49.199  1.00  2.51           C  
ATOM    285  O   THR A  21      44.525  65.539  49.162  1.00  2.51           O  
ATOM    286  CB  THR A  21      47.415  66.230  48.034  1.00  2.51           C  
ATOM    287  CG2 THR A  21      48.935  66.354  48.133  1.00  2.51           C  
ATOM    288  OG1 THR A  21      47.137  64.941  47.530  1.00  2.51           O  
ATOM    289  H   THR A  21      47.466  64.539  49.991  1.00  2.51           H  
ATOM    290  HA  THR A  21      47.082  67.407  49.796  1.00  2.51           H  
ATOM    291  HB  THR A  21      47.050  66.976  47.326  1.00  2.51           H  
ATOM    292  HG1 THR A  21      46.180  64.844  47.591  1.00  2.51           H  
ATOM    293 1HG2 THR A  21      49.373  66.242  47.141  1.00  2.51           H  
ATOM    294 2HG2 THR A  21      49.199  67.334  48.530  1.00  2.51           H  
ATOM    295 3HG2 THR A  21      49.336  65.587  48.795  1.00  2.51           H  
ATOM    296  N   ASP A  22      44.711  67.777  49.002  1.00  2.63           N  
ATOM    297  CA  ASP A  22      43.305  68.031  48.691  1.00  2.63           C  
ATOM    298  C   ASP A  22      42.780  67.103  47.585  1.00  2.63           C  
ATOM    299  O   ASP A  22      43.436  66.919  46.555  1.00  2.63           O  
ATOM    300  CB  ASP A  22      43.126  69.483  48.218  1.00  2.63           C  
ATOM    301  CG  ASP A  22      43.588  70.520  49.239  1.00  2.63           C  
ATOM    302  OD1 ASP A  22      42.703  71.179  49.825  1.00  2.63           O  
ATOM    303  OD2 ASP A  22      44.824  70.640  49.404  1.00  2.63           O1-
ATOM    304  H   ASP A  22      45.291  68.601  49.142  1.00  2.63           H  
ATOM    305  HA  ASP A  22      42.712  67.881  49.595  1.00  2.63           H  
ATOM    306  HB1 ASP A  22      42.070  69.650  47.996  1.00  2.63           H  
ATOM    307  HB2 ASP A  22      43.684  69.632  47.291  1.00  2.63           H  
ATOM    308  N   ASN A  23      41.564  66.581  47.751  1.00  2.20           N  
ATOM    309  CA  ASN A  23      40.940  65.631  46.822  1.00  2.20           C  
ATOM    310  C   ASN A  23      41.722  64.296  46.672  1.00  2.20           C  
ATOM    311  O   ASN A  23      41.730  63.718  45.587  1.00  2.20           O  
ATOM    312  CB  ASN A  23      40.637  66.286  45.447  1.00  2.20           C  
ATOM    313  CG  ASN A  23      40.131  67.719  45.476  1.00  2.20           C  
ATOM    314  ND2 ASN A  23      41.026  68.680  45.472  1.00  2.20           N  
ATOM    315  OD1 ASN A  23      38.944  68.001  45.457  1.00  2.20           O  
ATOM    316  H   ASN A  23      41.067  66.765  48.610  1.00  2.20           H  
ATOM    317  HA  ASN A  23      39.980  65.349  47.264  1.00  2.20           H  
ATOM    318  HB1 ASN A  23      39.892  65.679  44.933  1.00  2.20           H  
ATOM    319  HB2 ASN A  23      41.542  66.269  44.840  1.00  2.20           H  
ATOM    320 1HD2 ASN A  23      41.997  68.422  45.567  1.00  2.20           H  
ATOM    321 2HD2 ASN A  23      40.688  69.620  45.550  1.00  2.20           H  
ATOM    322  N   CYS A  24      42.427  63.826  47.716  1.00  2.28           N  
ATOM    323  CA  CYS A  24      43.258  62.608  47.657  1.00  2.28           C  
ATOM    324  C   CYS A  24      42.903  61.517  48.688  1.00  2.28           C  
ATOM    325  O   CYS A  24      43.766  60.758  49.127  1.00  2.28           O  
ATOM    326  CB  CYS A  24      44.721  63.048  47.655  1.00  2.28           C  
ATOM    327  SG  CYS A  24      45.801  61.924  46.728  1.00  2.28           S  
ATOM    328  H   CYS A  24      42.444  64.372  48.567  1.00  2.28           H  
ATOM    329  HA  CYS A  24      43.076  62.135  46.694  1.00  2.28           H  
ATOM    330  HB1 CYS A  24      45.074  63.154  48.681  1.00  2.28           H  
ATOM    331  HB2 CYS A  24      44.762  64.019  47.156  1.00  2.28           H  
ATOM    332  HG  CYS A  24      46.891  62.694  46.853  1.00  2.28           H  
ATOM    333  N   ASP A  25      41.614  61.478  49.035  1.00  1.58           N  
ATOM    334  CA  ASP A  25      40.873  60.920  50.187  1.00  1.58           C  
ATOM    335  C   ASP A  25      40.990  59.423  50.520  1.00  1.58           C  
ATOM    336  O   ASP A  25      40.071  58.855  51.109  1.00  1.58           O  
ATOM    337  CB  ASP A  25      39.391  61.332  50.004  1.00  1.58           C  
ATOM    338  CG  ASP A  25      39.212  62.822  49.678  1.00  1.58           C  
ATOM    339  OD1 ASP A  25      38.845  63.594  50.587  1.00  1.58           O  
ATOM    340  OD2 ASP A  25      39.495  63.185  48.510  1.00  1.58           O1-
ATOM    341  H   ASP A  25      41.040  62.143  48.512  1.00  1.58           H  
ATOM    342  HA  ASP A  25      41.222  61.446  51.073  1.00  1.58           H  
ATOM    343  HB1 ASP A  25      38.840  61.106  50.919  1.00  1.58           H  
ATOM    344  HB2 ASP A  25      38.956  60.740  49.196  1.00  1.58           H  
ATOM    345  N   ILE A  26      42.080  58.744  50.168  1.00  1.00           N  
ATOM    346  CA  ILE A  26      42.305  57.344  50.554  1.00  1.00           C  
ATOM    347  C   ILE A  26      43.762  57.183  51.067  1.00  1.00           C  
ATOM    348  O   ILE A  26      44.694  57.982  50.907  1.00  1.00           O  
ATOM    349  CB  ILE A  26      41.868  56.338  49.435  1.00  1.00           C  
ATOM    350  CG1 ILE A  26      40.587  56.796  48.679  1.00  1.00           C  
ATOM    351  CG2 ILE A  26      41.600  54.933  50.010  1.00  1.00           C  
ATOM    352  CD1 ILE A  26      40.163  55.918  47.499  1.00  1.00           C  
ATOM    353  H   ILE A  26      42.808  59.232  49.653  1.00  1.00           H  
ATOM    354  HA  ILE A  26      41.672  57.136  51.417  1.00  1.00           H  
ATOM    355  HB  ILE A  26      42.682  56.248  48.716  1.00  1.00           H  
ATOM    356 1HG1 ILE A  26      40.747  57.787  48.260  1.00  1.00           H  
ATOM    357 2HG1 ILE A  26      39.755  56.859  49.380  1.00  1.00           H  
ATOM    358 1HG2 ILE A  26      41.254  54.251  49.242  1.00  1.00           H  
ATOM    359 2HG2 ILE A  26      42.504  54.498  50.424  1.00  1.00           H  
ATOM    360 3HG2 ILE A  26      40.831  54.992  50.781  1.00  1.00           H  
ATOM    361  HD1 ILE A  26      39.405  56.443  46.917  1.00  1.00           H  
ATOM    362  HD2 ILE A  26      41.028  55.726  46.872  1.00  1.00           H  
ATOM    363  HD3 ILE A  26      39.734  54.979  47.845  1.00  1.00           H  
ATOM    364  N   CYS A  27      43.998  56.068  51.725  1.00  0.77           N  
ATOM    365  CA  CYS A  27      45.324  55.590  52.039  1.00  0.77           C  
ATOM    366  C   CYS A  27      45.553  54.301  51.280  1.00  0.77           C  
ATOM    367  O   CYS A  27      44.768  53.355  51.383  1.00  0.77           O  
ATOM    368  CB  CYS A  27      45.445  55.429  53.555  1.00  0.77           C  
ATOM    369  SG  CYS A  27      45.479  57.052  54.357  1.00  0.77           S  
ATOM    370  H   CYS A  27      43.211  55.484  51.985  1.00  0.77           H  
ATOM    371  HA  CYS A  27      46.087  56.307  51.726  1.00  0.77           H  
ATOM    372  HB1 CYS A  27      46.376  54.913  53.789  1.00  0.77           H  
ATOM    373  HB2 CYS A  27      44.602  54.848  53.933  1.00  0.77           H  
ATOM    374  HG  CYS A  27      44.542  57.637  53.600  1.00  0.77           H  
ATOM    375  N   VAL A  28      46.636  54.263  50.516  1.00  0.87           N  
ATOM    376  CA  VAL A  28      47.050  53.078  49.773  1.00  0.87           C  
ATOM    377  C   VAL A  28      48.360  52.592  50.359  1.00  0.87           C  
ATOM    378  O   VAL A  28      49.259  53.360  50.723  1.00  0.87           O  
ATOM    379  CB  VAL A  28      47.148  53.362  48.260  1.00  0.87           C  
ATOM    380  CG1 VAL A  28      48.208  54.383  47.848  1.00  0.87           C  
ATOM    381  CG2 VAL A  28      47.401  52.075  47.473  1.00  0.87           C  
ATOM    382  H   VAL A  28      47.275  55.057  50.527  1.00  0.87           H  
ATOM    383  HA  VAL A  28      46.308  52.288  49.901  1.00  0.87           H  
ATOM    384  HB  VAL A  28      46.191  53.767  47.938  1.00  0.87           H  
ATOM    385 1HG1 VAL A  28      48.204  54.505  46.765  1.00  0.87           H  
ATOM    386 2HG1 VAL A  28      47.972  55.344  48.294  1.00  0.87           H  
ATOM    387 3HG1 VAL A  28      49.202  54.065  48.161  1.00  0.87           H  
ATOM    388 1HG2 VAL A  28      47.246  52.264  46.412  1.00  0.87           H  
ATOM    389 2HG2 VAL A  28      48.417  51.729  47.644  1.00  0.87           H  
ATOM    390 3HG2 VAL A  28      46.703  51.306  47.801  1.00  0.87           H  
ATOM    391  N   ILE A  29      48.445  51.275  50.430  1.00  1.00           N  
ATOM    392  CA  ILE A  29      49.650  50.519  50.732  1.00  1.00           C  
ATOM    393  C   ILE A  29      49.790  49.429  49.681  1.00  1.00           C  
ATOM    394  O   ILE A  29      48.856  48.680  49.410  1.00  1.00           O  
ATOM    395  CB  ILE A  29      49.611  50.000  52.187  1.00  1.00           C  
ATOM    396  CG1 ILE A  29      50.782  49.034  52.433  1.00  1.00           C  
ATOM    397  CG2 ILE A  29      48.291  49.318  52.571  1.00  1.00           C  
ATOM    398  CD1 ILE A  29      50.939  48.645  53.904  1.00  1.00           C  
ATOM    399  H   ILE A  29      47.632  50.723  50.155  1.00  1.00           H  
ATOM    400  HA  ILE A  29      50.513  51.180  50.647  1.00  1.00           H  
ATOM    401  HB  ILE A  29      49.739  50.867  52.836  1.00  1.00           H  
ATOM    402 1HG1 ILE A  29      51.695  49.514  52.090  1.00  1.00           H  
ATOM    403 2HG1 ILE A  29      50.637  48.122  51.854  1.00  1.00           H  
ATOM    404 1HG2 ILE A  29      48.251  49.120  53.641  1.00  1.00           H  
ATOM    405 2HG2 ILE A  29      47.426  49.921  52.315  1.00  1.00           H  
ATOM    406 3HG2 ILE A  29      48.219  48.371  52.037  1.00  1.00           H  
ATOM    407  HD1 ILE A  29      51.844  48.055  54.022  1.00  1.00           H  
ATOM    408  HD2 ILE A  29      51.008  49.538  54.523  1.00  1.00           H  
ATOM    409  HD3 ILE A  29      50.097  48.037  54.227  1.00  1.00           H  
ATOM    410  N   LYS A  30      50.975  49.361  49.085  1.00  0.93           N  
ATOM    411  CA  LYS A  30      51.387  48.366  48.109  1.00  0.93           C  
ATOM    412  C   LYS A  30      52.622  47.640  48.628  1.00  0.93           C  
ATOM    413  O   LYS A  30      53.709  48.215  48.719  1.00  0.93           O  
ATOM    414  CB  LYS A  30      51.532  48.970  46.694  1.00  0.93           C  
ATOM    415  CG  LYS A  30      50.210  49.601  46.202  1.00  0.93           C  
ATOM    416  CD  LYS A  30      50.186  49.932  44.696  1.00  0.93           C  
ATOM    417  CE  LYS A  30      48.928  50.722  44.270  1.00  0.93           C  
ATOM    418  NZ  LYS A  30      47.701  49.889  44.224  1.00  0.93           N1+
ATOM    419  H   LYS A  30      51.673  50.046  49.365  1.00  0.93           H  
ATOM    420  HA  LYS A  30      50.599  47.619  48.038  1.00  0.93           H  
ATOM    421  HB1 LYS A  30      51.816  48.170  46.010  1.00  0.93           H  
ATOM    422  HB2 LYS A  30      52.319  49.726  46.693  1.00  0.93           H  
ATOM    423  HG1 LYS A  30      50.052  50.524  46.757  1.00  0.93           H  
ATOM    424  HG2 LYS A  30      49.389  48.922  46.422  1.00  0.93           H  
ATOM    425  HD1 LYS A  30      50.256  49.011  44.118  1.00  0.93           H  
ATOM    426  HD2 LYS A  30      51.062  50.545  44.473  1.00  0.93           H  
ATOM    427  HE1 LYS A  30      49.100  51.149  43.279  1.00  0.93           H  
ATOM    428  HE2 LYS A  30      48.790  51.551  44.970  1.00  0.93           H  
ATOM    429  HZ1 LYS A  30      47.620  49.248  45.007  1.00  0.93           H  
ATOM    430  HZ2 LYS A  30      46.821  50.404  44.144  1.00  0.93           H  
ATOM    431  HZ3 LYS A  30      47.620  49.295  43.398  1.00  0.93           H  
ATOM    432  N   GLN A  31      52.420  46.375  48.994  1.00  1.04           N  
ATOM    433  CA  GLN A  31      53.424  45.479  49.556  1.00  1.04           C  
ATOM    434  C   GLN A  31      53.802  44.397  48.554  1.00  1.04           C  
ATOM    435  O   GLN A  31      52.943  43.744  47.975  1.00  1.04           O  
ATOM    436  CB  GLN A  31      52.931  44.826  50.861  1.00  1.04           C  
ATOM    437  CG  GLN A  31      53.040  45.749  52.084  1.00  1.04           C  
ATOM    438  CD  GLN A  31      52.683  45.043  53.398  1.00  1.04           C  
ATOM    439  NE2 GLN A  31      53.059  45.588  54.529  1.00  1.04           N  
ATOM    440  OE1 GLN A  31      52.065  43.983  53.436  1.00  1.04           O  
ATOM    441  H   GLN A  31      51.505  45.988  48.799  1.00  1.04           H  
ATOM    442  HA  GLN A  31      54.328  46.045  49.782  1.00  1.04           H  
ATOM    443  HB1 GLN A  31      53.548  43.949  51.060  1.00  1.04           H  
ATOM    444  HB2 GLN A  31      51.899  44.494  50.736  1.00  1.04           H  
ATOM    445  HG1 GLN A  31      52.384  46.607  51.958  1.00  1.04           H  
ATOM    446  HG2 GLN A  31      54.064  46.117  52.163  1.00  1.04           H  
ATOM    447 1HE2 GLN A  31      53.572  46.477  54.531  1.00  1.04           H  
ATOM    448 2HE2 GLN A  31      52.791  45.152  55.393  1.00  1.04           H  
ATOM    449  N   VAL A  32      55.103  44.216  48.361  1.00  1.27           N  
ATOM    450  CA  VAL A  32      55.731  43.632  47.176  1.00  1.27           C  
ATOM    451  C   VAL A  32      56.771  42.621  47.653  1.00  1.27           C  
ATOM    452  O   VAL A  32      57.883  42.971  48.063  1.00  1.27           O  
ATOM    453  CB  VAL A  32      56.417  44.746  46.349  1.00  1.27           C  
ATOM    454  CG1 VAL A  32      57.083  44.188  45.085  1.00  1.27           C  
ATOM    455  CG2 VAL A  32      55.470  45.883  45.939  1.00  1.27           C  
ATOM    456  H   VAL A  32      55.720  44.771  48.952  1.00  1.27           H  
ATOM    457  HA  VAL A  32      54.993  43.127  46.552  1.00  1.27           H  
ATOM    458  HB  VAL A  32      57.192  45.200  46.964  1.00  1.27           H  
ATOM    459 1HG1 VAL A  32      57.522  45.001  44.508  1.00  1.27           H  
ATOM    460 2HG1 VAL A  32      57.879  43.493  45.349  1.00  1.27           H  
ATOM    461 3HG1 VAL A  32      56.348  43.671  44.472  1.00  1.27           H  
ATOM    462 1HG2 VAL A  32      55.048  46.366  46.819  1.00  1.27           H  
ATOM    463 2HG2 VAL A  32      56.022  46.637  45.378  1.00  1.27           H  
ATOM    464 3HG2 VAL A  32      54.673  45.492  45.317  1.00  1.27           H  
ATOM    465  N   TYR A  33      56.404  41.348  47.660  1.00  1.66           N  
ATOM    466  CA  TYR A  33      57.225  40.263  48.171  1.00  1.66           C  
ATOM    467  C   TYR A  33      58.103  39.709  47.044  1.00  1.66           C  
ATOM    468  O   TYR A  33      57.635  38.985  46.169  1.00  1.66           O  
ATOM    469  CB  TYR A  33      56.295  39.178  48.748  1.00  1.66           C  
ATOM    470  CG  TYR A  33      55.544  39.606  49.997  1.00  1.66           C  
ATOM    471  CD1 TYR A  33      54.396  40.421  49.900  1.00  1.66           C  
ATOM    472  CD2 TYR A  33      56.005  39.198  51.263  1.00  1.66           C  
ATOM    473  CE1 TYR A  33      53.738  40.858  51.066  1.00  1.66           C  
ATOM    474  CE2 TYR A  33      55.349  39.631  52.432  1.00  1.66           C  
ATOM    475  CZ  TYR A  33      54.220  40.469  52.333  1.00  1.66           C  
ATOM    476  OH  TYR A  33      53.610  40.914  53.463  1.00  1.66           O  
ATOM    477  H   TYR A  33      55.496  41.107  47.268  1.00  1.66           H  
ATOM    478  HA  TYR A  33      57.863  40.630  48.969  1.00  1.66           H  
ATOM    479  HB1 TYR A  33      56.896  38.298  48.981  1.00  1.66           H  
ATOM    480  HB2 TYR A  33      55.572  38.881  47.986  1.00  1.66           H  
ATOM    481  HD1 TYR A  33      54.016  40.720  48.930  1.00  1.66           H  
ATOM    482  HD2 TYR A  33      56.856  38.546  51.339  1.00  1.66           H  
ATOM    483  HE1 TYR A  33      52.873  41.500  50.996  1.00  1.66           H  
ATOM    484  HE2 TYR A  33      55.705  39.317  53.403  1.00  1.66           H  
ATOM    485  HH  TYR A  33      54.084  40.640  54.251  1.00  1.66           H  
ATOM    486  N   SER A  34      59.395  40.049  47.085  1.00  2.49           N  
ATOM    487  CA  SER A  34      60.446  39.399  46.294  1.00  2.49           C  
ATOM    488  C   SER A  34      60.960  38.137  47.011  1.00  2.49           C  
ATOM    489  O   SER A  34      60.275  37.573  47.873  1.00  2.49           O  
ATOM    490  CB  SER A  34      61.548  40.432  46.002  1.00  2.49           C  
ATOM    491  OG  SER A  34      62.462  39.969  45.021  1.00  2.49           O  
ATOM    492  H   SER A  34      59.706  40.677  47.814  1.00  2.49           H  
ATOM    493  HA  SER A  34      60.027  39.083  45.339  1.00  2.49           H  
ATOM    494  HB1 SER A  34      62.082  40.651  46.920  1.00  2.49           H  
ATOM    495  HB2 SER A  34      61.087  41.355  45.643  1.00  2.49           H  
ATOM    496  HG  SER A  34      62.222  40.363  44.174  1.00  2.49           H  
ATOM    497  N   ASN A  35      62.176  37.693  46.677  1.00  2.95           N  
ATOM    498  CA  ASN A  35      62.911  36.637  47.375  1.00  2.95           C  
ATOM    499  C   ASN A  35      62.915  36.821  48.905  1.00  2.95           C  
ATOM    500  O   ASN A  35      62.645  37.913  49.395  1.00  2.95           O  
ATOM    501  CB  ASN A  35      64.339  36.566  46.798  1.00  2.95           C  
ATOM    502  CG  ASN A  35      65.276  37.583  47.428  1.00  2.95           C  
ATOM    503  ND2 ASN A  35      65.543  38.690  46.778  1.00  2.95           N  
ATOM    504  OD1 ASN A  35      65.748  37.395  48.537  1.00  2.95           O  
ATOM    505  H   ASN A  35      62.660  38.230  45.967  1.00  2.95           H  
ATOM    506  HA  ASN A  35      62.408  35.693  47.157  1.00  2.95           H  
ATOM    507  HB1 ASN A  35      64.320  36.691  45.715  1.00  2.95           H  
ATOM    508  HB2 ASN A  35      64.754  35.579  47.003  1.00  2.95           H  
ATOM    509 1HD2 ASN A  35      65.152  38.870  45.869  1.00  2.95           H  
ATOM    510 2HD2 ASN A  35      66.202  39.317  47.208  1.00  2.95           H  
ATOM    511  N   LYS A  36      63.261  35.786  49.682  1.00  3.39           N  
ATOM    512  CA  LYS A  36      63.208  35.809  51.161  1.00  3.39           C  
ATOM    513  C   LYS A  36      63.722  37.111  51.806  1.00  3.39           C  
ATOM    514  O   LYS A  36      63.055  37.621  52.702  1.00  3.39           O  
ATOM    515  CB  LYS A  36      63.952  34.573  51.711  1.00  3.39           C  
ATOM    516  CG  LYS A  36      63.774  34.395  53.231  1.00  3.39           C  
ATOM    517  CD  LYS A  36      64.466  33.121  53.743  1.00  3.39           C  
ATOM    518  CE  LYS A  36      64.237  32.959  55.254  1.00  3.39           C  
ATOM    519  NZ  LYS A  36      64.882  31.730  55.787  1.00  3.39           N1+
ATOM    520  H   LYS A  36      63.520  34.925  49.225  1.00  3.39           H  
ATOM    521  HA  LYS A  36      62.163  35.724  51.459  1.00  3.39           H  
ATOM    522  HB1 LYS A  36      65.016  34.661  51.481  1.00  3.39           H  
ATOM    523  HB2 LYS A  36      63.566  33.683  51.211  1.00  3.39           H  
ATOM    524  HG1 LYS A  36      62.709  34.338  53.459  1.00  3.39           H  
ATOM    525  HG2 LYS A  36      64.197  35.255  53.752  1.00  3.39           H  
ATOM    526  HD1 LYS A  36      65.536  33.189  53.538  1.00  3.39           H  
ATOM    527  HD2 LYS A  36      64.055  32.258  53.216  1.00  3.39           H  
ATOM    528  HE1 LYS A  36      63.159  32.926  55.440  1.00  3.39           H  
ATOM    529  HE2 LYS A  36      64.635  33.841  55.764  1.00  3.39           H  
ATOM    530  HZ1 LYS A  36      64.699  31.633  56.780  1.00  3.39           H  
ATOM    531  HZ2 LYS A  36      64.525  30.905  55.322  1.00  3.39           H  
ATOM    532  HZ3 LYS A  36      65.885  31.768  55.655  1.00  3.39           H  
ATOM    533  N   VAL A  37      64.840  37.654  51.318  1.00  4.14           N  
ATOM    534  CA  VAL A  37      65.527  38.843  51.859  1.00  4.14           C  
ATOM    535  C   VAL A  37      64.816  40.172  51.586  1.00  4.14           C  
ATOM    536  O   VAL A  37      64.946  41.113  52.361  1.00  4.14           O  
ATOM    537  CB  VAL A  37      66.979  38.907  51.316  1.00  4.14           C  
ATOM    538  CG1 VAL A  37      67.816  40.031  51.940  1.00  4.14           C  
ATOM    539  CG2 VAL A  37      67.735  37.594  51.580  1.00  4.14           C  
ATOM    540  H   VAL A  37      65.251  37.230  50.493  1.00  4.14           H  
ATOM    541  HA  VAL A  37      65.585  38.744  52.943  1.00  4.14           H  
ATOM    542  HB  VAL A  37      66.947  39.071  50.240  1.00  4.14           H  
ATOM    543 1HG1 VAL A  37      68.845  39.979  51.581  1.00  4.14           H  
ATOM    544 2HG1 VAL A  37      67.419  41.005  51.658  1.00  4.14           H  
ATOM    545 3HG1 VAL A  37      67.813  39.946  53.026  1.00  4.14           H  
ATOM    546 1HG2 VAL A  37      68.763  37.683  51.227  1.00  4.14           H  
ATOM    547 2HG2 VAL A  37      67.746  37.376  52.648  1.00  4.14           H  
ATOM    548 3HG2 VAL A  37      67.276  36.768  51.039  1.00  4.14           H  
ATOM    549  N   LEU A  38      64.037  40.267  50.508  1.00  2.93           N  
ATOM    550  CA  LEU A  38      63.516  41.529  49.988  1.00  2.93           C  
ATOM    551  C   LEU A  38      61.989  41.534  49.962  1.00  2.93           C  
ATOM    552  O   LEU A  38      61.321  40.740  49.293  1.00  2.93           O  
ATOM    553  CB  LEU A  38      64.124  41.801  48.599  1.00  2.93           C  
ATOM    554  CG  LEU A  38      65.644  42.062  48.581  1.00  2.93           C  
ATOM    555  CD1 LEU A  38      66.098  42.304  47.140  1.00  2.93           C  
ATOM    556  CD2 LEU A  38      66.053  43.274  49.419  1.00  2.93           C  
ATOM    557  H   LEU A  38      63.879  39.428  49.962  1.00  2.93           H  
ATOM    558  HA  LEU A  38      63.825  42.345  50.642  1.00  2.93           H  
ATOM    559  HB1 LEU A  38      63.623  42.668  48.168  1.00  2.93           H  
ATOM    560  HB2 LEU A  38      63.925  40.941  47.962  1.00  2.93           H  
ATOM    561  HG  LEU A  38      66.164  41.181  48.957  1.00  2.93           H  
ATOM    562 1HD1 LEU A  38      67.184  42.407  47.111  1.00  2.93           H  
ATOM    563 2HD1 LEU A  38      65.806  41.472  46.503  1.00  2.93           H  
ATOM    564 3HD1 LEU A  38      65.646  43.220  46.757  1.00  2.93           H  
ATOM    565 1HD2 LEU A  38      67.114  43.482  49.277  1.00  2.93           H  
ATOM    566 2HD2 LEU A  38      65.476  44.152  49.125  1.00  2.93           H  
ATOM    567 3HD2 LEU A  38      65.896  43.074  50.478  1.00  2.93           H  
ATOM    568  N   LYS A  39      61.439  42.480  50.712  1.00  2.26           N  
ATOM    569  CA  LYS A  39      60.040  42.898  50.690  1.00  2.26           C  
ATOM    570  C   LYS A  39      60.075  44.412  50.643  1.00  2.26           C  
ATOM    571  O   LYS A  39      60.765  45.018  51.462  1.00  2.26           O  
ATOM    572  CB  LYS A  39      59.287  42.407  51.945  1.00  2.26           C  
ATOM    573  CG  LYS A  39      58.975  40.901  51.940  1.00  2.26           C  
ATOM    574  CD  LYS A  39      60.088  39.985  52.483  1.00  2.26           C  
ATOM    575  CE  LYS A  39      59.913  38.550  51.971  1.00  2.26           C  
ATOM    576  NZ  LYS A  39      60.230  38.456  50.525  1.00  2.26           N1+
ATOM    577  H   LYS A  39      62.067  43.057  51.259  1.00  2.26           H  
ATOM    578  HA  LYS A  39      59.541  42.535  49.793  1.00  2.26           H  
ATOM    579  HB1 LYS A  39      58.331  42.933  51.980  1.00  2.26           H  
ATOM    580  HB2 LYS A  39      59.839  42.670  52.850  1.00  2.26           H  
ATOM    581  HG1 LYS A  39      58.718  40.615  50.924  1.00  2.26           H  
ATOM    582  HG2 LYS A  39      58.091  40.739  52.556  1.00  2.26           H  
ATOM    583  HD1 LYS A  39      60.036  39.986  53.574  1.00  2.26           H  
ATOM    584  HD2 LYS A  39      61.077  40.346  52.206  1.00  2.26           H  
ATOM    585  HE1 LYS A  39      58.883  38.235  52.156  1.00  2.26           H  
ATOM    586  HE2 LYS A  39      60.580  37.889  52.535  1.00  2.26           H  
ATOM    587  HZ1 LYS A  39      59.918  39.265  50.005  1.00  2.26           H  
ATOM    588  HZ2 LYS A  39      61.237  38.453  50.367  1.00  2.26           H  
ATOM    589  HZ3 LYS A  39      59.871  37.629  50.064  1.00  2.26           H  
ATOM    590  N   PHE A  40      59.362  44.986  49.688  1.00  1.54           N  
ATOM    591  CA  PHE A  40      59.218  46.428  49.545  1.00  1.54           C  
ATOM    592  C   PHE A  40      57.810  46.838  49.921  1.00  1.54           C  
ATOM    593  O   PHE A  40      56.857  46.076  49.784  1.00  1.54           O  
ATOM    594  CB  PHE A  40      59.633  46.875  48.139  1.00  1.54           C  
ATOM    595  CG  PHE A  40      61.083  46.564  47.816  1.00  1.54           C  
ATOM    596  CD1 PHE A  40      61.413  45.427  47.051  1.00  1.54           C  
ATOM    597  CD2 PHE A  40      62.107  47.403  48.299  1.00  1.54           C  
ATOM    598  CE1 PHE A  40      62.758  45.133  46.764  1.00  1.54           C  
ATOM    599  CE2 PHE A  40      63.452  47.110  48.005  1.00  1.54           C  
ATOM    600  CZ  PHE A  40      63.777  45.976  47.241  1.00  1.54           C  
ATOM    601  H   PHE A  40      58.815  44.396  49.071  1.00  1.54           H  
ATOM    602  HA  PHE A  40      59.891  46.924  50.246  1.00  1.54           H  
ATOM    603  HB1 PHE A  40      59.485  47.952  48.057  1.00  1.54           H  
ATOM    604  HB2 PHE A  40      58.991  46.401  47.400  1.00  1.54           H  
ATOM    605  HD1 PHE A  40      60.628  44.784  46.676  1.00  1.54           H  
ATOM    606  HD2 PHE A  40      61.865  48.277  48.889  1.00  1.54           H  
ATOM    607  HE1 PHE A  40      63.009  44.273  46.162  1.00  1.54           H  
ATOM    608  HE2 PHE A  40      64.231  47.768  48.362  1.00  1.54           H  
ATOM    609  HZ  PHE A  40      64.812  45.765  47.009  1.00  1.54           H  
ATOM    610  N   GLU A  41      57.705  48.043  50.435  1.00  2.01           N  
ATOM    611  CA  GLU A  41      56.542  48.536  51.153  1.00  2.01           C  
ATOM    612  C   GLU A  41      56.454  49.991  50.748  1.00  2.01           C  
ATOM    613  O   GLU A  41      57.409  50.740  50.927  1.00  2.01           O  
ATOM    614  CB  GLU A  41      56.887  48.318  52.648  1.00  2.01           C  
ATOM    615  CG  GLU A  41      56.200  49.204  53.676  1.00  2.01           C  
ATOM    616  CD  GLU A  41      54.731  48.855  53.775  1.00  2.01           C  
ATOM    617  OE1 GLU A  41      54.367  47.995  54.604  1.00  2.01           O  
ATOM    618  OE2 GLU A  41      53.918  49.508  53.101  1.00  2.01           O1-
ATOM    619  H   GLU A  41      58.565  48.553  50.614  1.00  2.01           H  
ATOM    620  HA  GLU A  41      55.626  48.007  50.887  1.00  2.01           H  
ATOM    621  HB1 GLU A  41      57.950  48.484  52.798  1.00  2.01           H  
ATOM    622  HB2 GLU A  41      56.697  47.272  52.897  1.00  2.01           H  
ATOM    623  HG1 GLU A  41      56.327  50.259  53.424  1.00  2.01           H  
ATOM    624  HG2 GLU A  41      56.673  49.041  54.647  1.00  2.01           H  
ATOM    625  N   SER A  42      55.372  50.352  50.072  1.00  1.23           N  
ATOM    626  CA  SER A  42      55.160  51.670  49.479  1.00  1.23           C  
ATOM    627  C   SER A  42      53.810  52.185  49.897  1.00  1.23           C  
ATOM    628  O   SER A  42      52.797  51.534  49.665  1.00  1.23           O  
ATOM    629  CB  SER A  42      55.303  51.591  47.959  1.00  1.23           C  
ATOM    630  OG  SER A  42      56.598  51.096  47.677  1.00  1.23           O  
ATOM    631  H   SER A  42      54.657  49.652  49.912  1.00  1.23           H  
ATOM    632  HA  SER A  42      55.912  52.366  49.852  1.00  1.23           H  
ATOM    633  HB1 SER A  42      55.181  52.581  47.518  1.00  1.23           H  
ATOM    634  HB2 SER A  42      54.552  50.912  47.553  1.00  1.23           H  
ATOM    635  HG  SER A  42      56.876  50.691  48.512  1.00  1.23           H  
ATOM    636  N   ARG A  43      53.779  53.364  50.511  1.00  1.39           N  
ATOM    637  CA  ARG A  43      52.566  53.925  51.107  1.00  1.39           C  
ATOM    638  C   ARG A  43      52.379  55.330  50.586  1.00  1.39           C  
ATOM    639  O   ARG A  43      53.317  56.114  50.546  1.00  1.39           O  
ATOM    640  CB  ARG A  43      52.650  53.919  52.640  1.00  1.39           C  
ATOM    641  CG  ARG A  43      52.901  52.515  53.187  1.00  1.39           C  
ATOM    642  CD  ARG A  43      52.887  52.513  54.712  1.00  1.39           C  
ATOM    643  NE  ARG A  43      53.167  51.165  55.198  1.00  1.39           N  
ATOM    644  CZ  ARG A  43      53.376  50.782  56.433  1.00  1.39           C  
ATOM    645  NH1 ARG A  43      53.543  49.527  56.697  1.00  1.39           N1+
ATOM    646  NH2 ARG A  43      53.421  51.597  57.449  1.00  1.39           N  
ATOM    647  H   ARG A  43      54.632  53.920  50.542  1.00  1.39           H  
ATOM    648  HA  ARG A  43      51.701  53.339  50.810  1.00  1.39           H  
ATOM    649  HB1 ARG A  43      51.704  54.287  53.036  1.00  1.39           H  
ATOM    650  HB2 ARG A  43      53.451  54.583  52.965  1.00  1.39           H  
ATOM    651  HG1 ARG A  43      53.874  52.158  52.851  1.00  1.39           H  
ATOM    652  HG2 ARG A  43      52.129  51.840  52.818  1.00  1.39           H  
ATOM    653  HD1 ARG A  43      51.904  52.821  55.070  1.00  1.39           H  
ATOM    654  HD2 ARG A  43      53.654  53.199  55.080  1.00  1.39           H  
ATOM    655  HE  ARG A  43      53.208  50.430  54.487  1.00  1.39           H  
ATOM    656 1HH1 ARG A  43      53.635  48.871  55.917  1.00  1.39           H  
ATOM    657 2HH1 ARG A  43      53.667  49.197  57.639  1.00  1.39           H  
ATOM    658 1HH2 ARG A  43      53.231  52.571  57.321  1.00  1.39           H  
ATOM    659 2HH2 ARG A  43      53.467  51.182  58.367  1.00  1.39           H  
ATOM    660  N   SER A  44      51.161  55.650  50.173  1.00  1.42           N  
ATOM    661  CA  SER A  44      50.851  56.998  49.729  1.00  1.42           C  
ATOM    662  C   SER A  44      49.394  57.363  49.996  1.00  1.42           C  
ATOM    663  O   SER A  44      48.573  56.529  50.394  1.00  1.42           O  
ATOM    664  CB  SER A  44      51.255  57.218  48.260  1.00  1.42           C  
ATOM    665  OG  SER A  44      50.447  56.509  47.344  1.00  1.42           O  
ATOM    666  H   SER A  44      50.402  54.981  50.254  1.00  1.42           H  
ATOM    667  HA  SER A  44      51.442  57.693  50.326  1.00  1.42           H  
ATOM    668  HB1 SER A  44      52.291  56.905  48.128  1.00  1.42           H  
ATOM    669  HB2 SER A  44      51.198  58.282  48.024  1.00  1.42           H  
ATOM    670  HG  SER A  44      49.595  56.975  47.247  1.00  1.42           H  
ATOM    671  N   CYS A  45      49.045  58.619  49.737  1.00  0.95           N  
ATOM    672  CA  CYS A  45      47.665  58.976  49.437  1.00  0.95           C  
ATOM    673  C   CYS A  45      47.220  58.328  48.119  1.00  0.95           C  
ATOM    674  O   CYS A  45      48.056  57.921  47.300  1.00  0.95           O  
ATOM    675  CB  CYS A  45      47.558  60.509  49.294  1.00  0.95           C  
ATOM    676  SG  CYS A  45      48.599  61.438  50.456  1.00  0.95           S  
ATOM    677  H   CYS A  45      49.750  59.298  49.497  1.00  0.95           H  
ATOM    678  HA  CYS A  45      47.013  58.650  50.250  1.00  0.95           H  
ATOM    679  HB1 CYS A  45      46.512  60.802  49.418  1.00  0.95           H  
ATOM    680  HB2 CYS A  45      47.868  60.780  48.284  1.00  0.95           H  
ATOM    681  HG  CYS A  45      48.005  61.019  51.581  1.00  0.95           H  
ATOM    682  N   GLY A  46      45.918  58.335  47.856  1.00  1.05           N  
ATOM    683  CA  GLY A  46      45.394  58.144  46.505  1.00  1.05           C  
ATOM    684  C   GLY A  46      43.907  58.497  46.436  1.00  1.05           C  
ATOM    685  O   GLY A  46      43.185  58.231  47.391  1.00  1.05           O  
ATOM    686  H   GLY A  46      45.270  58.665  48.570  1.00  1.05           H  
ATOM    687  HA1 GLY A  46      45.527  57.106  46.199  1.00  1.05           H  
ATOM    688  HA2 GLY A  46      45.962  58.781  45.830  1.00  1.05           H  
ATOM    689  N   PRO A  47      43.410  59.065  45.325  1.00  1.24           N  
ATOM    690  CA  PRO A  47      42.002  59.444  45.197  1.00  1.24           C  
ATOM    691  C   PRO A  47      41.075  58.324  44.718  1.00  1.24           C  
ATOM    692  O   PRO A  47      39.868  58.493  44.558  1.00  1.24           O  
ATOM    693  CB  PRO A  47      42.028  60.566  44.154  1.00  1.24           C  
ATOM    694  CG  PRO A  47      43.145  60.133  43.208  1.00  1.24           C  
ATOM    695  CD  PRO A  47      44.169  59.527  44.167  1.00  1.24           C  
ATOM    696  HA  PRO A  47      41.616  59.834  46.140  1.00  1.24           H  
ATOM    697  HB1 PRO A  47      41.076  60.690  43.636  1.00  1.24           H  
ATOM    698  HB2 PRO A  47      42.317  61.498  44.632  1.00  1.24           H  
ATOM    699  HG1 PRO A  47      42.779  59.367  42.522  1.00  1.24           H  
ATOM    700  HG2 PRO A  47      43.560  60.977  42.656  1.00  1.24           H  
ATOM    701  HD1 PRO A  47      44.702  58.705  43.687  1.00  1.24           H  
ATOM    702  HD2 PRO A  47      44.871  60.301  44.478  1.00  1.24           H  
ATOM    703  N   THR A  48      41.649  57.174  44.397  1.00  1.63           N  
ATOM    704  CA  THR A  48      40.984  55.928  44.021  1.00  1.63           C  
ATOM    705  C   THR A  48      41.988  54.842  44.335  1.00  1.63           C  
ATOM    706  O   THR A  48      43.192  55.028  44.157  1.00  1.63           O  
ATOM    707  CB  THR A  48      40.585  55.945  42.543  1.00  1.63           C  
ATOM    708  CG2 THR A  48      40.228  54.575  41.963  1.00  1.63           C  
ATOM    709  OG1 THR A  48      39.417  56.718  42.451  1.00  1.63           O  
ATOM    710  H   THR A  48      42.649  57.110  44.525  1.00  1.63           H  
ATOM    711  HA  THR A  48      40.087  55.782  44.624  1.00  1.63           H  
ATOM    712  HB  THR A  48      41.380  56.396  41.948  1.00  1.63           H  
ATOM    713  HG1 THR A  48      39.480  57.448  43.094  1.00  1.63           H  
ATOM    714 1HG2 THR A  48      39.848  54.704  40.950  1.00  1.63           H  
ATOM    715 2HG2 THR A  48      41.114  53.941  41.917  1.00  1.63           H  
ATOM    716 3HG2 THR A  48      39.461  54.097  42.572  1.00  1.63           H  
ATOM    717  N   CYS A  49      41.504  53.745  44.906  1.00  1.42           N  
ATOM    718  CA  CYS A  49      42.367  52.756  45.524  1.00  1.42           C  
ATOM    719  C   CYS A  49      41.746  51.377  45.365  1.00  1.42           C  
ATOM    720  O   CYS A  49      40.591  51.160  45.733  1.00  1.42           O  
ATOM    721  CB  CYS A  49      42.585  53.141  46.990  1.00  1.42           C  
ATOM    722  SG  CYS A  49      43.967  52.174  47.641  1.00  1.42           S  
ATOM    723  H   CYS A  49      40.506  53.609  44.988  1.00  1.42           H  
ATOM    724  HA  CYS A  49      43.338  52.751  45.021  1.00  1.42           H  
ATOM    725  HB1 CYS A  49      41.674  52.935  47.553  1.00  1.42           H  
ATOM    726  HB2 CYS A  49      42.837  54.200  47.056  1.00  1.42           H  
ATOM    727  HG  CYS A  49      44.077  52.797  48.822  1.00  1.42           H  
ATOM    728  N   GLU A  50      42.498  50.469  44.758  1.00  2.21           N  
ATOM    729  CA  GLU A  50      41.985  49.254  44.148  1.00  2.21           C  
ATOM    730  C   GLU A  50      42.590  48.053  44.904  1.00  2.21           C  
ATOM    731  O   GLU A  50      43.735  47.661  44.684  1.00  2.21           O  
ATOM    732  CB  GLU A  50      42.322  49.305  42.632  1.00  2.21           C  
ATOM    733  CG  GLU A  50      43.696  48.853  42.061  1.00  2.21           C  
ATOM    734  CD  GLU A  50      45.001  49.281  42.776  1.00  2.21           C  
ATOM    735  OE1 GLU A  50      45.050  50.312  43.494  1.00  2.21           O  
ATOM    736  OE2 GLU A  50      46.036  48.586  42.619  1.00  2.21           O1-
ATOM    737  H   GLU A  50      43.464  50.699  44.520  1.00  2.21           H  
ATOM    738  HA  GLU A  50      40.901  49.217  44.250  1.00  2.21           H  
ATOM    739  HB1 GLU A  50      42.143  50.325  42.284  1.00  2.21           H  
ATOM    740  HB2 GLU A  50      41.573  48.690  42.130  1.00  2.21           H  
ATOM    741  HG1 GLU A  50      43.749  49.198  41.026  1.00  2.21           H  
ATOM    742  HG2 GLU A  50      43.685  47.767  42.012  1.00  2.21           H  
ATOM    743  N   ALA A  51      41.892  47.499  45.894  1.00  2.73           N  
ATOM    744  CA  ALA A  51      42.452  46.387  46.678  1.00  2.73           C  
ATOM    745  C   ALA A  51      42.587  45.134  45.823  1.00  2.73           C  
ATOM    746  O   ALA A  51      41.593  44.567  45.354  1.00  2.73           O  
ATOM    747  CB  ALA A  51      41.572  46.149  47.912  1.00  2.73           C  
ATOM    748  H   ALA A  51      40.965  47.834  46.106  1.00  2.73           H  
ATOM    749  HA  ALA A  51      43.438  46.686  47.026  1.00  2.73           H  
ATOM    750  HB1 ALA A  51      41.996  45.340  48.507  1.00  2.73           H  
ATOM    751  HB2 ALA A  51      41.542  47.052  48.521  1.00  2.73           H  
ATOM    752  HB3 ALA A  51      40.561  45.877  47.607  1.00  2.73           H  
ATOM    753  N   VAL A  52      43.830  44.738  45.573  1.00  2.63           N  
ATOM    754  CA  VAL A  52      44.134  43.814  44.464  1.00  2.63           C  
ATOM    755  C   VAL A  52      45.258  42.907  44.913  1.00  2.63           C  
ATOM    756  O   VAL A  52      46.280  43.359  45.408  1.00  2.63           O  
ATOM    757  CB  VAL A  52      44.493  44.561  43.159  1.00  2.63           C  
ATOM    758  CG1 VAL A  52      45.217  43.673  42.132  1.00  2.63           C  
ATOM    759  CG2 VAL A  52      43.213  45.041  42.465  1.00  2.63           C  
ATOM    760  H   VAL A  52      44.588  45.210  46.043  1.00  2.63           H  
ATOM    761  HA  VAL A  52      43.264  43.187  44.264  1.00  2.63           H  
ATOM    762  HB  VAL A  52      45.131  45.415  43.385  1.00  2.63           H  
ATOM    763 1HG1 VAL A  52      45.377  44.237  41.211  1.00  2.63           H  
ATOM    764 2HG1 VAL A  52      46.198  43.382  42.508  1.00  2.63           H  
ATOM    765 3HG1 VAL A  52      44.623  42.788  41.905  1.00  2.63           H  
ATOM    766 1HG2 VAL A  52      43.462  45.540  41.529  1.00  2.63           H  
ATOM    767 2HG2 VAL A  52      42.549  44.203  42.260  1.00  2.63           H  
ATOM    768 3HG2 VAL A  52      42.693  45.755  43.103  1.00  2.63           H  
ATOM    769  N   ASN A  53      45.072  41.607  44.731  1.00  3.38           N  
ATOM    770  CA  ASN A  53      46.051  40.598  45.107  1.00  3.38           C  
ATOM    771  C   ASN A  53      45.866  39.408  44.163  1.00  3.38           C  
ATOM    772  O   ASN A  53      45.432  38.331  44.578  1.00  3.38           O  
ATOM    773  CB  ASN A  53      45.862  40.263  46.608  1.00  3.38           C  
ATOM    774  CG  ASN A  53      47.018  39.476  47.208  1.00  3.38           C  
ATOM    775  ND2 ASN A  53      47.232  38.267  46.760  1.00  3.38           N  
ATOM    776  OD1 ASN A  53      47.735  39.916  48.086  1.00  3.38           O  
ATOM    777  H   ASN A  53      44.209  41.293  44.317  1.00  3.38           H  
ATOM    778  HA  ASN A  53      47.062  40.993  44.961  1.00  3.38           H  
ATOM    779  HB1 ASN A  53      44.942  39.695  46.747  1.00  3.38           H  
ATOM    780  HB2 ASN A  53      45.766  41.188  47.170  1.00  3.38           H  
ATOM    781 1HD2 ASN A  53      46.637  37.895  46.031  1.00  3.38           H  
ATOM    782 2HD2 ASN A  53      48.034  37.785  47.122  1.00  3.38           H  
ATOM    783  N   MET A  54      46.096  39.629  42.861  1.00  4.37           N  
ATOM    784  CA  MET A  54      46.141  38.540  41.883  1.00  4.37           C  
ATOM    785  C   MET A  54      47.154  37.506  42.371  1.00  4.37           C  
ATOM    786  O   MET A  54      48.346  37.788  42.427  1.00  4.37           O  
ATOM    787  CB  MET A  54      46.480  39.080  40.485  1.00  4.37           C  
ATOM    788  CG  MET A  54      46.413  37.975  39.421  1.00  4.37           C  
ATOM    789  SD  MET A  54      44.831  37.091  39.281  1.00  4.37           S  
ATOM    790  CE  MET A  54      43.756  38.415  38.664  1.00  4.37           C  
ATOM    791  H   MET A  54      46.449  40.533  42.582  1.00  4.37           H  
ATOM    792  HA  MET A  54      45.155  38.073  41.846  1.00  4.37           H  
ATOM    793  HB1 MET A  54      47.484  39.508  40.489  1.00  4.37           H  
ATOM    794  HB2 MET A  54      45.773  39.868  40.223  1.00  4.37           H  
ATOM    795  HG1 MET A  54      47.182  37.238  39.643  1.00  4.37           H  
ATOM    796  HG2 MET A  54      46.653  38.412  38.451  1.00  4.37           H  
ATOM    797  HE1 MET A  54      42.770  38.005  38.446  1.00  4.37           H  
ATOM    798  HE2 MET A  54      43.658  39.197  39.417  1.00  4.37           H  
ATOM    799  HE3 MET A  54      44.182  38.838  37.755  1.00  4.37           H  
ATOM    800  N   VAL A  55      46.661  36.350  42.808  1.00  4.53           N  
ATOM    801  CA  VAL A  55      47.432  35.313  43.515  1.00  4.53           C  
ATOM    802  C   VAL A  55      48.426  34.556  42.612  1.00  4.53           C  
ATOM    803  O   VAL A  55      48.837  33.439  42.920  1.00  4.53           O  
ATOM    804  CB  VAL A  55      46.486  34.325  44.234  1.00  4.53           C  
ATOM    805  CG1 VAL A  55      45.662  35.024  45.323  1.00  4.53           C  
ATOM    806  CG2 VAL A  55      45.517  33.621  43.272  1.00  4.53           C  
ATOM    807  H   VAL A  55      45.659  36.232  42.774  1.00  4.53           H  
ATOM    808  HA  VAL A  55      48.041  35.805  44.273  1.00  4.53           H  
ATOM    809  HB  VAL A  55      47.083  33.565  44.736  1.00  4.53           H  
ATOM    810 1HG1 VAL A  55      45.088  34.280  45.876  1.00  4.53           H  
ATOM    811 2HG1 VAL A  55      46.328  35.531  46.020  1.00  4.53           H  
ATOM    812 3HG1 VAL A  55      44.973  35.744  44.885  1.00  4.53           H  
ATOM    813 1HG2 VAL A  55      44.932  32.884  43.822  1.00  4.53           H  
ATOM    814 2HG2 VAL A  55      44.837  34.335  42.807  1.00  4.53           H  
ATOM    815 3HG2 VAL A  55      46.077  33.099  42.495  1.00  4.53           H  
ATOM    816  N   SER A  56      48.775  35.118  41.457  1.00  4.33           N  
ATOM    817  CA  SER A  56      49.728  34.544  40.518  1.00  4.33           C  
ATOM    818  C   SER A  56      51.146  34.469  41.094  1.00  4.33           C  
ATOM    819  O   SER A  56      51.570  35.310  41.882  1.00  4.33           O  
ATOM    820  CB  SER A  56      49.709  35.334  39.200  1.00  4.33           C  
ATOM    821  OG  SER A  56      49.646  36.733  39.401  1.00  4.33           O  
ATOM    822  H   SER A  56      48.545  36.095  41.322  1.00  4.33           H  
ATOM    823  HA  SER A  56      49.409  33.526  40.298  1.00  4.33           H  
ATOM    824  HB1 SER A  56      48.820  35.041  38.641  1.00  4.33           H  
ATOM    825  HB2 SER A  56      50.585  35.086  38.600  1.00  4.33           H  
ATOM    826  HG  SER A  56      50.524  37.068  39.677  1.00  4.33           H  
ATOM    827  N   GLY A  57      51.929  33.494  40.618  1.00  4.56           N  
ATOM    828  CA  GLY A  57      53.362  33.366  40.926  1.00  4.56           C  
ATOM    829  C   GLY A  57      54.246  34.377  40.187  1.00  4.56           C  
ATOM    830  O   GLY A  57      55.233  34.021  39.553  1.00  4.56           O  
ATOM    831  H   GLY A  57      51.522  32.812  39.999  1.00  4.56           H  
ATOM    832  HA1 GLY A  57      53.698  32.362  40.668  1.00  4.56           H  
ATOM    833  HA2 GLY A  57      53.507  33.509  41.998  1.00  4.56           H  
ATOM    834  N   GLY A  58      53.822  35.634  40.219  1.00  4.70           N  
ATOM    835  CA  GLY A  58      54.323  36.787  39.487  1.00  4.70           C  
ATOM    836  C   GLY A  58      53.335  37.921  39.719  1.00  4.70           C  
ATOM    837  O   GLY A  58      52.132  37.670  39.716  1.00  4.70           O  
ATOM    838  H   GLY A  58      52.999  35.805  40.793  1.00  4.70           H  
ATOM    839  HA1 GLY A  58      54.380  36.566  38.422  1.00  4.70           H  
ATOM    840  HA2 GLY A  58      55.311  37.058  39.860  1.00  4.70           H  
ATOM    841  N   ASN A  59      53.824  39.132  40.003  1.00  4.19           N  
ATOM    842  CA  ASN A  59      53.109  40.080  40.874  1.00  4.19           C  
ATOM    843  C   ASN A  59      52.794  39.451  42.243  1.00  4.19           C  
ATOM    844  O   ASN A  59      51.640  39.254  42.610  1.00  4.19           O  
ATOM    845  CB  ASN A  59      51.888  40.699  40.146  1.00  4.19           C  
ATOM    846  CG  ASN A  59      51.278  41.859  40.914  1.00  4.19           C  
ATOM    847  ND2 ASN A  59      50.340  41.602  41.798  1.00  4.19           N  
ATOM    848  OD1 ASN A  59      51.676  43.000  40.754  1.00  4.19           O  
ATOM    849  H   ASN A  59      54.813  39.276  39.881  1.00  4.19           H  
ATOM    850  HA  ASN A  59      53.788  40.910  41.077  1.00  4.19           H  
ATOM    851  HB1 ASN A  59      51.117  39.943  39.993  1.00  4.19           H  
ATOM    852  HB2 ASN A  59      52.199  41.069  39.170  1.00  4.19           H  
ATOM    853 1HD2 ASN A  59      50.119  40.631  41.988  1.00  4.19           H  
ATOM    854 2HD2 ASN A  59      50.015  42.338  42.411  1.00  4.19           H  
ATOM    855  N   GLY A  60      53.844  39.204  43.036  1.00  2.39           N  
ATOM    856  CA  GLY A  60      53.748  38.999  44.490  1.00  2.39           C  
ATOM    857  C   GLY A  60      53.356  40.273  45.236  1.00  2.39           C  
ATOM    858  O   GLY A  60      53.899  40.561  46.301  1.00  2.39           O  
ATOM    859  H   GLY A  60      54.768  39.358  42.666  1.00  2.39           H  
ATOM    860  HA1 GLY A  60      54.705  38.649  44.876  1.00  2.39           H  
ATOM    861  HA2 GLY A  60      52.991  38.238  44.692  1.00  2.39           H  
ATOM    862  N   THR A  61      52.465  41.069  44.650  1.00  1.50           N  
ATOM    863  CA  THR A  61      52.145  42.424  45.080  1.00  1.50           C  
ATOM    864  C   THR A  61      50.679  42.508  45.448  1.00  1.50           C  
ATOM    865  O   THR A  61      49.793  42.410  44.596  1.00  1.50           O  
ATOM    866  CB  THR A  61      52.460  43.482  44.022  1.00  1.50           C  
ATOM    867  CG2 THR A  61      52.094  44.904  44.454  1.00  1.50           C  
ATOM    868  OG1 THR A  61      53.831  43.459  43.728  1.00  1.50           O  
ATOM    869  H   THR A  61      51.968  40.704  43.847  1.00  1.50           H  
ATOM    870  HA  THR A  61      52.745  42.665  45.949  1.00  1.50           H  
ATOM    871  HB  THR A  61      51.908  43.253  43.120  1.00  1.50           H  
ATOM    872  HG1 THR A  61      53.946  43.973  42.923  1.00  1.50           H  
ATOM    873 1HG2 THR A  61      52.533  45.627  43.768  1.00  1.50           H  
ATOM    874 2HG2 THR A  61      51.010  45.024  44.431  1.00  1.50           H  
ATOM    875 3HG2 THR A  61      52.443  45.093  45.469  1.00  1.50           H  
ATOM    876  N   ARG A  62      50.451  42.735  46.735  1.00  1.12           N  
ATOM    877  CA  ARG A  62      49.169  43.121  47.299  1.00  1.12           C  
ATOM    878  C   ARG A  62      49.032  44.641  47.314  1.00  1.12           C  
ATOM    879  O   ARG A  62      50.006  45.350  47.564  1.00  1.12           O  
ATOM    880  CB  ARG A  62      49.118  42.602  48.748  1.00  1.12           C  
ATOM    881  CG  ARG A  62      47.704  42.676  49.345  1.00  1.12           C  
ATOM    882  CD  ARG A  62      47.580  41.846  50.628  1.00  1.12           C  
ATOM    883  NE  ARG A  62      47.958  42.654  51.790  1.00  1.12           N  
ATOM    884  CZ  ARG A  62      49.137  42.823  52.343  1.00  1.12           C  
ATOM    885  NH1 ARG A  62      49.322  43.808  53.160  1.00  1.12           N1+
ATOM    886  NH2 ARG A  62      50.164  42.063  52.085  1.00  1.12           N  
ATOM    887  H   ARG A  62      51.270  42.888  47.317  1.00  1.12           H  
ATOM    888  HA  ARG A  62      48.360  42.681  46.713  1.00  1.12           H  
ATOM    889  HB1 ARG A  62      49.805  43.179  49.369  1.00  1.12           H  
ATOM    890  HB2 ARG A  62      49.460  41.568  48.759  1.00  1.12           H  
ATOM    891  HG1 ARG A  62      46.988  42.298  48.622  1.00  1.12           H  
ATOM    892  HG2 ARG A  62      47.436  43.711  49.556  1.00  1.12           H  
ATOM    893  HD1 ARG A  62      48.170  40.931  50.554  1.00  1.12           H  
ATOM    894  HD2 ARG A  62      46.533  41.562  50.746  1.00  1.12           H  
ATOM    895  HE  ARG A  62      47.245  43.335  52.076  1.00  1.12           H  
ATOM    896 1HH1 ARG A  62      48.591  44.530  53.221  1.00  1.12           H  
ATOM    897 2HH1 ARG A  62      50.267  44.002  53.467  1.00  1.12           H  
ATOM    898 1HH2 ARG A  62      50.055  41.282  51.467  1.00  1.12           H  
ATOM    899 2HH2 ARG A  62      51.045  42.314  52.513  1.00  1.12           H  
ATOM    900  N   THR A  63      47.797  45.110  47.207  1.00  1.03           N  
ATOM    901  CA  THR A  63      47.350  46.456  47.574  1.00  1.03           C  
ATOM    902  C   THR A  63      46.260  46.315  48.626  1.00  1.03           C  
ATOM    903  O   THR A  63      45.216  45.723  48.306  1.00  1.03           O  
ATOM    904  CB  THR A  63      46.698  47.168  46.371  1.00  1.03           C  
ATOM    905  CG2 THR A  63      46.211  48.576  46.729  1.00  1.03           C  
ATOM    906  OG1 THR A  63      47.593  47.307  45.295  1.00  1.03           O  
ATOM    907  H   THR A  63      47.083  44.450  46.922  1.00  1.03           H  
ATOM    908  HA  THR A  63      48.180  47.049  47.941  1.00  1.03           H  
ATOM    909  HB  THR A  63      45.850  46.581  46.023  1.00  1.03           H  
ATOM    910  HG1 THR A  63      47.075  47.103  44.502  1.00  1.03           H  
ATOM    911 1HG2 THR A  63      45.765  49.046  45.854  1.00  1.03           H  
ATOM    912 2HG2 THR A  63      45.433  48.535  47.490  1.00  1.03           H  
ATOM    913 3HG2 THR A  63      47.044  49.165  47.105  1.00  1.03           H  
ATOM    914  N   ASP A  64      46.489  46.930  49.798  1.00  1.06           N  
ATOM    915  CA  ASP A  64      45.436  47.346  50.735  1.00  1.06           C  
ATOM    916  C   ASP A  64      45.068  48.815  50.542  1.00  1.06           C  
ATOM    917  O   ASP A  64      45.896  49.683  50.242  1.00  1.06           O  
ATOM    918  CB  ASP A  64      45.695  47.021  52.224  1.00  1.06           C  
ATOM    919  CG  ASP A  64      46.512  45.759  52.523  1.00  1.06           C  
ATOM    920  OD1 ASP A  64      46.146  44.667  52.041  1.00  1.06           O  
ATOM    921  OD2 ASP A  64      47.518  45.865  53.269  1.00  1.06           O1-
ATOM    922  H   ASP A  64      47.380  47.407  49.898  1.00  1.06           H  
ATOM    923  HA  ASP A  64      44.554  46.761  50.470  1.00  1.06           H  
ATOM    924  HB1 ASP A  64      44.724  46.909  52.708  1.00  1.06           H  
ATOM    925  HB2 ASP A  64      46.159  47.873  52.710  1.00  1.06           H  
ATOM    926  N   CYS A  65      43.794  49.083  50.789  1.00  0.95           N  
ATOM    927  CA  CYS A  65      43.215  50.407  50.882  1.00  0.95           C  
ATOM    928  C   CYS A  65      42.683  50.567  52.309  1.00  0.95           C  
ATOM    929  O   CYS A  65      42.296  49.603  52.976  1.00  0.95           O  
ATOM    930  CB  CYS A  65      42.108  50.512  49.815  1.00  0.95           C  
ATOM    931  SG  CYS A  65      40.754  49.332  50.098  1.00  0.95           S  
ATOM    932  H   CYS A  65      43.187  48.320  51.060  1.00  0.95           H  
ATOM    933  HA  CYS A  65      43.973  51.163  50.692  1.00  0.95           H  
ATOM    934  HB1 CYS A  65      42.536  50.285  48.840  1.00  0.95           H  
ATOM    935  HB2 CYS A  65      41.707  51.525  49.803  1.00  0.95           H  
ATOM    936  HG  CYS A  65      40.072  49.595  48.977  1.00  0.95           H  
ATOM    937  N   CYS A  66      42.654  51.808  52.772  1.00  1.31           N  
ATOM    938  CA  CYS A  66      41.844  52.192  53.909  1.00  1.31           C  
ATOM    939  C   CYS A  66      41.441  53.661  53.840  1.00  1.31           C  
ATOM    940  O   CYS A  66      41.965  54.426  53.039  1.00  1.31           O  
ATOM    941  CB  CYS A  66      42.542  51.845  55.234  1.00  1.31           C  
ATOM    942  SG  CYS A  66      41.260  51.634  56.506  1.00  1.31           S  
ATOM    943  H   CYS A  66      43.054  52.551  52.211  1.00  1.31           H  
ATOM    944  HA  CYS A  66      40.925  51.607  53.866  1.00  1.31           H  
ATOM    945  HB1 CYS A  66      43.228  52.641  55.512  1.00  1.31           H  
ATOM    946  HB2 CYS A  66      43.093  50.908  55.127  1.00  1.31           H  
ATOM    947  HG  CYS A  66      42.065  51.273  57.517  1.00  1.31           H  
ATOM    948  N   TYR A  67      40.504  54.050  54.689  1.00  1.38           N  
ATOM    949  CA  TYR A  67      39.860  55.356  54.692  1.00  1.38           C  
ATOM    950  C   TYR A  67      39.831  55.876  56.138  1.00  1.38           C  
ATOM    951  O   TYR A  67      38.783  56.074  56.750  1.00  1.38           O  
ATOM    952  CB  TYR A  67      38.461  55.196  54.058  1.00  1.38           C  
ATOM    953  CG  TYR A  67      37.659  56.475  53.893  1.00  1.38           C  
ATOM    954  CD1 TYR A  67      37.929  57.338  52.819  1.00  1.38           C  
ATOM    955  CD2 TYR A  67      36.636  56.801  54.808  1.00  1.38           C  
ATOM    956  CE1 TYR A  67      37.210  58.538  52.669  1.00  1.38           C  
ATOM    957  CE2 TYR A  67      35.907  57.999  54.662  1.00  1.38           C  
ATOM    958  CZ  TYR A  67      36.197  58.873  53.591  1.00  1.38           C  
ATOM    959  OH  TYR A  67      35.493  60.028  53.449  1.00  1.38           O  
ATOM    960  H   TYR A  67      40.153  53.361  55.340  1.00  1.38           H  
ATOM    961  HA  TYR A  67      40.429  56.068  54.093  1.00  1.38           H  
ATOM    962  HB1 TYR A  67      37.883  54.488  54.653  1.00  1.38           H  
ATOM    963  HB2 TYR A  67      38.584  54.754  53.067  1.00  1.38           H  
ATOM    964  HD1 TYR A  67      38.712  57.093  52.113  1.00  1.38           H  
ATOM    965  HD2 TYR A  67      36.433  56.146  55.642  1.00  1.38           H  
ATOM    966  HE1 TYR A  67      37.448  59.222  51.866  1.00  1.38           H  
ATOM    967  HE2 TYR A  67      35.142  58.255  55.378  1.00  1.38           H  
ATOM    968  HH  TYR A  67      34.831  60.146  54.128  1.00  1.38           H  
ATOM    969  N   SER A  68      41.012  55.956  56.754  1.00  1.71           N  
ATOM    970  CA  SER A  68      41.176  56.478  58.108  1.00  1.71           C  
ATOM    971  C   SER A  68      42.592  56.975  58.365  1.00  1.71           C  
ATOM    972  O   SER A  68      43.556  56.487  57.769  1.00  1.71           O  
ATOM    973  CB  SER A  68      40.781  55.429  59.158  1.00  1.71           C  
ATOM    974  OG  SER A  68      39.378  55.452  59.319  1.00  1.71           O  
ATOM    975  H   SER A  68      41.856  55.749  56.237  1.00  1.71           H  
ATOM    976  HA  SER A  68      40.513  57.336  58.236  1.00  1.71           H  
ATOM    977  HB1 SER A  68      41.242  55.664  60.119  1.00  1.71           H  
ATOM    978  HB2 SER A  68      41.103  54.437  58.840  1.00  1.71           H  
ATOM    979  HG  SER A  68      38.986  55.612  58.441  1.00  1.71           H  
ATOM    980  N   ASP A  69      42.689  57.936  59.279  1.00  1.42           N  
ATOM    981  CA  ASP A  69      43.932  58.534  59.752  1.00  1.42           C  
ATOM    982  C   ASP A  69      44.992  57.488  60.088  1.00  1.42           C  
ATOM    983  O   ASP A  69      44.776  56.599  60.909  1.00  1.42           O  
ATOM    984  CB  ASP A  69      43.652  59.436  60.978  1.00  1.42           C  
ATOM    985  CG  ASP A  69      43.822  60.914  60.651  1.00  1.42           C  
ATOM    986  OD1 ASP A  69      44.574  61.633  61.343  1.00  1.42           O  
ATOM    987  OD2 ASP A  69      43.247  61.385  59.647  1.00  1.42           O1-
ATOM    988  H   ASP A  69      41.841  58.275  59.703  1.00  1.42           H  
ATOM    989  HA  ASP A  69      44.325  59.158  58.949  1.00  1.42           H  
ATOM    990  HB1 ASP A  69      44.343  59.180  61.783  1.00  1.42           H  
ATOM    991  HB2 ASP A  69      42.640  59.263  61.352  1.00  1.42           H  
ATOM    992  N   LEU A  70      46.139  57.603  59.415  1.00  1.33           N  
ATOM    993  CA  LEU A  70      47.314  56.744  59.532  1.00  1.33           C  
ATOM    994  C   LEU A  70      47.016  55.248  59.386  1.00  1.33           C  
ATOM    995  O   LEU A  70      47.867  54.427  59.724  1.00  1.33           O  
ATOM    996  CB  LEU A  70      48.028  57.059  60.871  1.00  1.33           C  
ATOM    997  CG  LEU A  70      48.381  58.535  61.106  1.00  1.33           C  
ATOM    998  CD1 LEU A  70      49.012  58.712  62.489  1.00  1.33           C  
ATOM    999  CD2 LEU A  70      49.376  59.050  60.066  1.00  1.33           C  
ATOM   1000  H   LEU A  70      46.160  58.303  58.682  1.00  1.33           H  
ATOM   1001  HA  LEU A  70      47.990  56.998  58.715  1.00  1.33           H  
ATOM   1002  HB1 LEU A  70      48.946  56.478  60.926  1.00  1.33           H  
ATOM   1003  HB2 LEU A  70      47.383  56.725  61.685  1.00  1.33           H  
ATOM   1004  HG  LEU A  70      47.485  59.153  61.068  1.00  1.33           H  
ATOM   1005 1HD1 LEU A  70      49.243  59.763  62.660  1.00  1.33           H  
ATOM   1006 2HD1 LEU A  70      48.310  58.385  63.257  1.00  1.33           H  
ATOM   1007 3HD1 LEU A  70      49.925  58.122  62.556  1.00  1.33           H  
ATOM   1008 1HD2 LEU A  70      49.602  60.092  60.283  1.00  1.33           H  
ATOM   1009 2HD2 LEU A  70      50.288  58.455  60.086  1.00  1.33           H  
ATOM   1010 3HD2 LEU A  70      48.940  59.002  59.071  1.00  1.33           H  
ATOM   1011  N   CYS A  71      45.845  54.858  58.872  1.00  1.60           N  
ATOM   1012  CA  CYS A  71      45.325  53.517  59.108  1.00  1.60           C  
ATOM   1013  C   CYS A  71      46.163  52.378  58.507  1.00  1.60           C  
ATOM   1014  O   CYS A  71      45.973  51.207  58.837  1.00  1.60           O  
ATOM   1015  CB  CYS A  71      43.867  53.454  58.650  1.00  1.60           C  
ATOM   1016  SG  CYS A  71      43.059  52.003  59.387  1.00  1.60           S  
ATOM   1017  H   CYS A  71      45.183  55.574  58.595  1.00  1.60           H  
ATOM   1018  HA  CYS A  71      45.333  53.359  60.189  1.00  1.60           H  
ATOM   1019  HB1 CYS A  71      43.824  53.416  57.562  1.00  1.60           H  
ATOM   1020  HB2 CYS A  71      43.352  54.346  59.003  1.00  1.60           H  
ATOM   1021  HG  CYS A  71      44.060  51.133  59.160  1.00  1.60           H  
ATOM   1022  N   ASN A  72      47.112  52.704  57.636  1.00  1.86           N  
ATOM   1023  CA  ASN A  72      47.842  51.750  56.821  1.00  1.86           C  
ATOM   1024  C   ASN A  72      49.201  51.354  57.435  1.00  1.86           C  
ATOM   1025  O   ASN A  72      50.110  50.948  56.716  1.00  1.86           O  
ATOM   1026  CB  ASN A  72      47.922  52.297  55.382  1.00  1.86           C  
ATOM   1027  CG  ASN A  72      46.556  52.459  54.719  1.00  1.86           C  
ATOM   1028  ND2 ASN A  72      46.456  52.146  53.452  1.00  1.86           N  
ATOM   1029  OD1 ASN A  72      45.588  52.919  55.296  1.00  1.86           O  
ATOM   1030  H   ASN A  72      47.245  53.688  57.460  1.00  1.86           H  
ATOM   1031  HA  ASN A  72      47.261  50.826  56.776  1.00  1.86           H  
ATOM   1032  HB1 ASN A  72      48.516  51.607  54.784  1.00  1.86           H  
ATOM   1033  HB2 ASN A  72      48.430  53.262  55.378  1.00  1.86           H  
ATOM   1034 1HD2 ASN A  72      47.224  51.715  52.971  1.00  1.86           H  
ATOM   1035 2HD2 ASN A  72      45.565  52.272  52.992  1.00  1.86           H  
ATOM   1036  N   GLY A  73      49.353  51.477  58.757  1.00  2.07           N  
ATOM   1037  CA  GLY A  73      50.607  51.256  59.486  1.00  2.07           C  
ATOM   1038  C   GLY A  73      51.301  49.892  59.341  1.00  2.07           C  
ATOM   1039  O   GLY A  73      52.524  49.823  59.487  1.00  2.07           O  
ATOM   1040  H   GLY A  73      48.580  51.876  59.279  1.00  2.07           H  
ATOM   1041  HA1 GLY A  73      50.416  51.414  60.547  1.00  2.07           H  
ATOM   1042  HA2 GLY A  73      51.318  52.015  59.168  1.00  2.07           H  
ATOM   1043  N   ASN A  74      50.527  48.847  59.016  1.00  3.08           N  
ATOM   1044  CA  ASN A  74      50.921  47.497  58.579  1.00  3.08           C  
ATOM   1045  C   ASN A  74      52.315  47.014  59.013  1.00  3.08           C  
ATOM   1046  O   ASN A  74      53.222  46.813  58.207  1.00  3.08           O  
ATOM   1047  CB  ASN A  74      50.619  47.367  57.067  1.00  3.08           C  
ATOM   1048  CG  ASN A  74      50.395  45.928  56.624  1.00  3.08           C  
ATOM   1049  ND2 ASN A  74      49.523  45.669  55.675  1.00  3.08           N  
ATOM   1050  OD1 ASN A  74      50.965  44.994  57.162  1.00  3.08           O  
ATOM   1051  H   ASN A  74      49.545  49.058  58.911  1.00  3.08           H  
ATOM   1052  HA  ASN A  74      50.225  46.818  59.075  1.00  3.08           H  
ATOM   1053  HB1 ASN A  74      51.442  47.781  56.491  1.00  3.08           H  
ATOM   1054  HB2 ASN A  74      49.719  47.933  56.825  1.00  3.08           H  
ATOM   1055 1HD2 ASN A  74      49.006  46.383  55.177  1.00  3.08           H  
ATOM   1056 2HD2 ASN A  74      49.389  44.702  55.439  1.00  3.08           H  
ATOM   1057  N   SER A  75      52.496  46.872  60.324  1.00  4.60           N  
ATOM   1058  CA  SER A  75      53.777  46.559  60.967  1.00  4.60           C  
ATOM   1059  C   SER A  75      54.062  45.052  61.012  1.00  4.60           C  
ATOM   1060  O   SER A  75      54.425  44.516  62.057  1.00  4.60           O  
ATOM   1061  CB  SER A  75      53.794  47.193  62.365  1.00  4.60           C  
ATOM   1062  OG  SER A  75      53.268  48.510  62.316  1.00  4.60           O  
ATOM   1063  H   SER A  75      51.742  47.136  60.943  1.00  4.60           H  
ATOM   1064  HA  SER A  75      54.577  47.017  60.386  1.00  4.60           H  
ATOM   1065  HB1 SER A  75      54.816  47.216  62.745  1.00  4.60           H  
ATOM   1066  HB2 SER A  75      53.178  46.602  63.047  1.00  4.60           H  
ATOM   1067  HG  SER A  75      53.678  48.980  61.581  1.00  4.60           H  
ATOM   1068  N   ASN A  76      53.833  44.349  59.899  1.00  4.81           N  
ATOM   1069  CA  ASN A  76      54.027  42.903  59.767  1.00  4.81           C  
ATOM   1070  C   ASN A  76      55.500  42.502  59.961  1.00  4.81           C  
ATOM   1071  O   ASN A  76      56.276  42.436  59.007  1.00  4.81           O  
ATOM   1072  CB  ASN A  76      53.441  42.445  58.415  1.00  4.81           C  
ATOM   1073  CG  ASN A  76      53.398  40.932  58.262  1.00  4.81           C  
ATOM   1074  ND2 ASN A  76      52.820  40.442  57.187  1.00  4.81           N  
ATOM   1075  OD1 ASN A  76      53.852  40.167  59.097  1.00  4.81           O  
ATOM   1076  H   ASN A  76      53.558  44.870  59.074  1.00  4.81           H  
ATOM   1077  HA  ASN A  76      53.455  42.410  60.556  1.00  4.81           H  
ATOM   1078  HB1 ASN A  76      54.032  42.863  57.600  1.00  4.81           H  
ATOM   1079  HB2 ASN A  76      52.422  42.821  58.327  1.00  4.81           H  
ATOM   1080 1HD2 ASN A  76      52.369  41.046  56.522  1.00  4.81           H  
ATOM   1081 2HD2 ASN A  76      52.727  39.442  57.164  1.00  4.81           H  
ATOM   1082  N   SER A  77      55.881  42.266  61.216  1.00  6.66           N  
ATOM   1083  CA  SER A  77      57.242  41.966  61.665  1.00  6.66           C  
ATOM   1084  C   SER A  77      58.286  42.906  61.052  1.00  6.66           C  
ATOM   1085  O   SER A  77      58.011  43.814  60.268  1.00  6.66           O  
ATOM   1086  CB  SER A  77      57.596  40.505  61.358  1.00  6.66           C  
ATOM   1087  OG  SER A  77      56.582  39.628  61.816  1.00  6.66           O  
ATOM   1088  H   SER A  77      55.194  42.444  61.936  1.00  6.66           H  
ATOM   1089  HA  SER A  77      57.285  42.100  62.746  1.00  6.66           H  
ATOM   1090  HB1 SER A  77      58.537  40.252  61.852  1.00  6.66           H  
ATOM   1091  HB2 SER A  77      57.722  40.374  60.283  1.00  6.66           H  
ATOM   1092  HG  SER A  77      55.852  39.646  61.187  1.00  6.66           H  
TER   
END
