# Supplementary material for: In silico characterisation of the complete Ly6 protein family in Fasciola gigantica supported through transcriptomics of the newly-excysted juveniles
Source: Mol Omics. 2021 Nov 8;18(1):45–56. doi: 10.1039/d1mo00254f (PMC8763315; doi:10.1039/d1mo00254f)
Supplement: MO-018-D1MO00254F-s006 [file MO-018-D1MO00254F-s006.tar › COORD/FgCD59E.pdb]

ATOM      1  N   VAL A   1      41.986  62.281  55.329  1.00  3.86           N  
ATOM      2  CA  VAL A   1      42.821  61.091  55.556  1.00  3.86           C  
ATOM      3  C   VAL A   1      44.312  61.460  55.686  1.00  3.86           C  
ATOM      4  O   VAL A   1      44.899  62.233  54.923  1.00  3.86           O  
ATOM      5  CB  VAL A   1      42.613  59.984  54.503  1.00  3.86           C  
ATOM      6  CG1 VAL A   1      41.151  59.517  54.451  1.00  3.86           C  
ATOM      7  CG2 VAL A   1      43.060  60.388  53.098  1.00  3.86           C  
ATOM      8  HA  VAL A   1      42.478  60.666  56.486  1.00  3.86           H  
ATOM      9  HB  VAL A   1      43.217  59.126  54.804  1.00  3.86           H  
ATOM     10 1HG1 VAL A   1      41.061  58.656  53.789  1.00  3.86           H  
ATOM     11 2HG1 VAL A   1      40.833  59.214  55.448  1.00  3.86           H  
ATOM     12 3HG1 VAL A   1      40.505  60.319  54.095  1.00  3.86           H  
ATOM     13 1HG2 VAL A   1      42.875  59.567  52.407  1.00  3.86           H  
ATOM     14 2HG2 VAL A   1      42.535  61.286  52.773  1.00  3.86           H  
ATOM     15 3HG2 VAL A   1      44.129  60.581  53.097  1.00  3.86           H  
ATOM     16  N   ARG A   2      44.957  60.899  56.704  1.00  3.33           N  
ATOM     17  CA  ARG A   2      46.368  61.086  57.025  1.00  3.33           C  
ATOM     18  C   ARG A   2      47.278  60.345  56.070  1.00  3.33           C  
ATOM     19  O   ARG A   2      48.244  60.902  55.556  1.00  3.33           O  
ATOM     20  CB  ARG A   2      46.644  60.542  58.456  1.00  3.33           C  
ATOM     21  CG  ARG A   2      46.447  61.467  59.671  1.00  3.33           C  
ATOM     22  CD  ARG A   2      45.019  61.899  60.042  1.00  3.33           C  
ATOM     23  NE  ARG A   2      44.577  63.045  59.249  1.00  3.33           N  
ATOM     24  CZ  ARG A   2      43.555  63.155  58.433  1.00  3.33           C  
ATOM     25  NH1 ARG A   2      43.594  64.111  57.558  1.00  3.33           N1+
ATOM     26  NH2 ARG A   2      42.544  62.329  58.391  1.00  3.33           N  
ATOM     27  H   ARG A   2      44.391  60.322  57.319  1.00  3.33           H  
ATOM     28  HA  ARG A   2      46.604  62.146  56.996  1.00  3.33           H  
ATOM     29  HB1 ARG A   2      47.695  60.248  58.492  1.00  3.33           H  
ATOM     30  HB2 ARG A   2      46.066  59.631  58.613  1.00  3.33           H  
ATOM     31  HG1 ARG A   2      47.068  62.345  59.530  1.00  3.33           H  
ATOM     32  HG2 ARG A   2      46.845  60.934  60.534  1.00  3.33           H  
ATOM     33  HD1 ARG A   2      45.013  62.198  61.092  1.00  3.33           H  
ATOM     34  HD2 ARG A   2      44.351  61.059  59.930  1.00  3.33           H  
ATOM     35  HE  ARG A   2      45.248  63.805  59.153  1.00  3.33           H  
ATOM     36 1HH1 ARG A   2      44.458  64.653  57.561  1.00  3.33           H  
ATOM     37 2HH1 ARG A   2      42.969  64.111  56.771  1.00  3.33           H  
ATOM     38 1HH2 ARG A   2      42.520  61.497  58.991  1.00  3.33           H  
ATOM     39 2HH2 ARG A   2      41.915  62.342  57.604  1.00  3.33           H  
ATOM     40  N   CYS A   3      46.965  59.067  55.900  1.00  2.96           N  
ATOM     41  CA  CYS A   3      47.825  58.026  55.350  1.00  2.96           C  
ATOM     42  C   CYS A   3      49.305  58.088  55.765  1.00  2.96           C  
ATOM     43  O   CYS A   3      49.842  58.950  56.488  1.00  2.96           O  
ATOM     44  CB  CYS A   3      47.674  58.030  53.834  1.00  2.96           C  
ATOM     45  SG  CYS A   3      45.977  57.931  53.247  1.00  2.96           S  
ATOM     46  H   CYS A   3      46.067  58.788  56.263  1.00  2.96           H  
ATOM     47  HA  CYS A   3      47.436  57.073  55.708  1.00  2.96           H  
ATOM     48  HB1 CYS A   3      48.243  57.218  53.384  1.00  2.96           H  
ATOM     49  HB2 CYS A   3      48.106  58.959  53.498  1.00  2.96           H  
ATOM     50  N   TYR A   4      49.959  57.038  55.315  1.00  2.84           N  
ATOM     51  CA  TYR A   4      51.345  56.716  55.653  1.00  2.84           C  
ATOM     52  C   TYR A   4      51.951  56.346  54.312  1.00  2.84           C  
ATOM     53  O   TYR A   4      51.338  55.579  53.566  1.00  2.84           O  
ATOM     54  CB  TYR A   4      51.386  55.575  56.696  1.00  2.84           C  
ATOM     55  CG  TYR A   4      51.368  55.971  58.174  1.00  2.84           C  
ATOM     56  CD1 TYR A   4      50.390  56.830  58.715  1.00  2.84           C  
ATOM     57  CD2 TYR A   4      52.330  55.432  59.043  1.00  2.84           C  
ATOM     58  CE1 TYR A   4      50.414  57.198  60.073  1.00  2.84           C  
ATOM     59  CE2 TYR A   4      52.330  55.750  60.418  1.00  2.84           C  
ATOM     60  CZ  TYR A   4      51.379  56.648  60.938  1.00  2.84           C  
ATOM     61  OH  TYR A   4      51.410  57.012  62.248  1.00  2.84           O  
ATOM     62  H   TYR A   4      49.523  56.474  54.596  1.00  2.84           H  
ATOM     63  HA  TYR A   4      51.858  57.585  56.058  1.00  2.84           H  
ATOM     64  HB1 TYR A   4      52.299  55.007  56.514  1.00  2.84           H  
ATOM     65  HB2 TYR A   4      50.556  54.894  56.515  1.00  2.84           H  
ATOM     66  HD1 TYR A   4      49.605  57.220  58.099  1.00  2.84           H  
ATOM     67  HD2 TYR A   4      53.085  54.766  58.644  1.00  2.84           H  
ATOM     68  HE1 TYR A   4      49.700  57.905  60.462  1.00  2.84           H  
ATOM     69  HE2 TYR A   4      53.069  55.312  61.073  1.00  2.84           H  
ATOM     70  HH  TYR A   4      52.102  56.558  62.734  1.00  2.84           H  
ATOM     71  N   THR A   5      53.056  56.984  53.949  1.00  3.07           N  
ATOM     72  CA  THR A   5      53.370  57.234  52.528  1.00  3.07           C  
ATOM     73  C   THR A   5      54.874  57.081  52.309  1.00  3.07           C  
ATOM     74  O   THR A   5      55.642  58.026  52.457  1.00  3.07           O  
ATOM     75  CB  THR A   5      52.912  58.657  52.141  1.00  3.07           C  
ATOM     76  CG2 THR A   5      53.098  59.009  50.664  1.00  3.07           C  
ATOM     77  OG1 THR A   5      51.540  58.852  52.440  1.00  3.07           O  
ATOM     78  H   THR A   5      53.521  57.571  54.640  1.00  3.07           H  
ATOM     79  HA  THR A   5      52.842  56.529  51.893  1.00  3.07           H  
ATOM     80  HB  THR A   5      53.486  59.368  52.731  1.00  3.07           H  
ATOM     81  HG1 THR A   5      51.481  59.486  53.172  1.00  3.07           H  
ATOM     82 1HG2 THR A   5      52.759  60.028  50.487  1.00  3.07           H  
ATOM     83 2HG2 THR A   5      54.151  58.944  50.392  1.00  3.07           H  
ATOM     84 3HG2 THR A   5      52.529  58.324  50.050  1.00  3.07           H  
ATOM     85  N   CYS A   6      55.294  55.845  52.044  1.00  3.49           N  
ATOM     86  CA  CYS A   6      56.693  55.455  51.978  1.00  3.49           C  
ATOM     87  C   CYS A   6      56.947  54.619  50.718  1.00  3.49           C  
ATOM     88  O   CYS A   6      56.426  53.510  50.564  1.00  3.49           O  
ATOM     89  CB  CYS A   6      57.084  54.787  53.296  1.00  3.49           C  
ATOM     90  SG  CYS A   6      58.887  54.631  53.365  1.00  3.49           S  
ATOM     91  H   CYS A   6      54.608  55.174  51.739  1.00  3.49           H  
ATOM     92  HA  CYS A   6      57.301  56.358  51.889  1.00  3.49           H  
ATOM     93  HB1 CYS A   6      56.616  53.808  53.381  1.00  3.49           H  
ATOM     94  HB2 CYS A   6      56.760  55.414  54.129  1.00  3.49           H  
ATOM     95  HG  CYS A   6      58.956  54.547  54.706  1.00  3.49           H  
ATOM     96  N   ASP A   7      57.650  55.226  49.761  1.00  4.35           N  
ATOM     97  CA  ASP A   7      57.628  54.796  48.359  1.00  4.35           C  
ATOM     98  C   ASP A   7      58.611  53.687  48.000  1.00  4.35           C  
ATOM     99  O   ASP A   7      58.310  52.878  47.119  1.00  4.35           O  
ATOM    100  CB  ASP A   7      57.844  56.016  47.467  1.00  4.35           C  
ATOM    101  CG  ASP A   7      56.642  56.944  47.587  1.00  4.35           C  
ATOM    102  OD1 ASP A   7      55.758  56.825  46.708  1.00  4.35           O  
ATOM    103  OD2 ASP A   7      56.628  57.729  48.563  1.00  4.35           O1-
ATOM    104  H   ASP A   7      57.878  56.201  49.914  1.00  4.35           H  
ATOM    105  HA  ASP A   7      56.633  54.410  48.155  1.00  4.35           H  
ATOM    106  HB1 ASP A   7      57.949  55.692  46.430  1.00  4.35           H  
ATOM    107  HB2 ASP A   7      58.758  56.536  47.759  1.00  4.35           H  
ATOM    108  N   ASP A   8      59.715  53.625  48.746  1.00  4.71           N  
ATOM    109  CA  ASP A   8      60.459  52.394  48.978  1.00  4.71           C  
ATOM    110  C   ASP A   8      60.809  52.255  50.453  1.00  4.71           C  
ATOM    111  O   ASP A   8      61.682  52.953  50.981  1.00  4.71           O  
ATOM    112  CB  ASP A   8      61.685  52.211  48.081  1.00  4.71           C  
ATOM    113  CG  ASP A   8      62.337  50.858  48.404  1.00  4.71           C  
ATOM    114  OD1 ASP A   8      61.607  49.847  48.520  1.00  4.71           O  
ATOM    115  OD2 ASP A   8      63.573  50.836  48.582  1.00  4.71           O1-
ATOM    116  H   ASP A   8      59.839  54.356  49.430  1.00  4.71           H  
ATOM    117  HA  ASP A   8      59.792  51.564  48.732  1.00  4.71           H  
ATOM    118  HB1 ASP A   8      62.393  53.024  48.253  1.00  4.71           H  
ATOM    119  HB2 ASP A   8      61.377  52.224  47.034  1.00  4.71           H  
ATOM    120  N   CYS A   9      60.096  51.357  51.135  1.00  5.37           N  
ATOM    121  CA  CYS A   9      60.287  51.126  52.570  1.00  5.37           C  
ATOM    122  C   CYS A   9      61.569  50.347  52.929  1.00  5.37           C  
ATOM    123  O   CYS A   9      61.499  49.328  53.620  1.00  5.37           O  
ATOM    124  CB  CYS A   9      59.056  50.371  53.097  1.00  5.37           C  
ATOM    125  SG  CYS A   9      57.479  51.234  52.853  1.00  5.37           S  
ATOM    126  H   CYS A   9      59.404  50.819  50.628  1.00  5.37           H  
ATOM    127  HA  CYS A   9      60.344  52.092  53.075  1.00  5.37           H  
ATOM    128  HB1 CYS A   9      59.202  50.242  54.163  1.00  5.37           H  
ATOM    129  HB2 CYS A   9      59.012  49.388  52.626  1.00  5.37           H  
ATOM    130  HG  CYS A   9      57.604  51.467  51.531  1.00  5.37           H  
ATOM    131  N   THR A  10      62.726  50.833  52.479  1.00  5.80           N  
ATOM    132  CA  THR A  10      64.086  50.322  52.757  1.00  5.80           C  
ATOM    133  C   THR A  10      64.301  49.726  54.148  1.00  5.80           C  
ATOM    134  O   THR A  10      64.845  48.638  54.300  1.00  5.80           O  
ATOM    135  CB  THR A  10      65.117  51.444  52.541  1.00  5.80           C  
ATOM    136  CG2 THR A  10      65.258  51.875  51.086  1.00  5.80           C  
ATOM    137  OG1 THR A  10      64.744  52.596  53.264  1.00  5.80           O  
ATOM    138  H   THR A  10      62.653  51.631  51.855  1.00  5.80           H  
ATOM    139  HA  THR A  10      64.295  49.527  52.041  1.00  5.80           H  
ATOM    140  HB  THR A  10      66.090  51.100  52.892  1.00  5.80           H  
ATOM    141  HG1 THR A  10      63.992  52.988  52.802  1.00  5.80           H  
ATOM    142 1HG2 THR A  10      66.033  52.637  51.003  1.00  5.80           H  
ATOM    143 2HG2 THR A  10      65.539  51.019  50.474  1.00  5.80           H  
ATOM    144 3HG2 THR A  10      64.319  52.279  50.707  1.00  5.80           H  
ATOM    145  N   THR A  11      63.803  50.440  55.151  1.00  5.99           N  
ATOM    146  CA  THR A  11      63.067  49.912  56.306  1.00  5.99           C  
ATOM    147  C   THR A  11      61.919  50.890  56.522  1.00  5.99           C  
ATOM    148  O   THR A  11      61.738  51.848  55.762  1.00  5.99           O  
ATOM    149  CB  THR A  11      63.951  49.807  57.568  1.00  5.99           C  
ATOM    150  CG2 THR A  11      65.030  48.731  57.484  1.00  5.99           C  
ATOM    151  OG1 THR A  11      64.606  51.022  57.838  1.00  5.99           O  
ATOM    152  H   THR A  11      63.480  51.360  54.874  1.00  5.99           H  
ATOM    153  HA  THR A  11      62.652  48.932  56.070  1.00  5.99           H  
ATOM    154  HB  THR A  11      63.316  49.561  58.419  1.00  5.99           H  
ATOM    155  HG1 THR A  11      65.083  51.272  57.040  1.00  5.99           H  
ATOM    156 1HG2 THR A  11      65.547  48.663  58.441  1.00  5.99           H  
ATOM    157 2HG2 THR A  11      64.568  47.770  57.266  1.00  5.99           H  
ATOM    158 3HG2 THR A  11      65.754  48.970  56.705  1.00  5.99           H  
ATOM    159  N   PHE A  12      61.093  50.637  57.518  1.00  5.19           N  
ATOM    160  CA  PHE A  12      59.760  51.214  57.590  1.00  5.19           C  
ATOM    161  C   PHE A  12      59.804  52.565  58.296  1.00  5.19           C  
ATOM    162  O   PHE A  12      59.212  52.710  59.365  1.00  5.19           O  
ATOM    163  CB  PHE A  12      58.841  50.135  58.201  1.00  5.19           C  
ATOM    164  CG  PHE A  12      59.243  48.722  57.789  1.00  5.19           C  
ATOM    165  CD1 PHE A  12      59.821  47.835  58.720  1.00  5.19           C  
ATOM    166  CD2 PHE A  12      59.203  48.361  56.427  1.00  5.19           C  
ATOM    167  CE1 PHE A  12      60.348  46.604  58.287  1.00  5.19           C  
ATOM    168  CE2 PHE A  12      59.732  47.132  55.995  1.00  5.19           C  
ATOM    169  CZ  PHE A  12      60.299  46.251  56.929  1.00  5.19           C  
ATOM    170  H   PHE A  12      61.291  49.856  58.120  1.00  5.19           H  
ATOM    171  HA  PHE A  12      59.408  51.409  56.574  1.00  5.19           H  
ATOM    172  HB1 PHE A  12      57.822  50.330  57.869  1.00  5.19           H  
ATOM    173  HB2 PHE A  12      58.872  50.199  59.290  1.00  5.19           H  
ATOM    174  HD1 PHE A  12      59.883  48.106  59.765  1.00  5.19           H  
ATOM    175  HD2 PHE A  12      58.764  49.029  55.711  1.00  5.19           H  
ATOM    176  HE1 PHE A  12      60.809  45.923  58.991  1.00  5.19           H  
ATOM    177  HE2 PHE A  12      59.711  46.872  54.943  1.00  5.19           H  
ATOM    178  HZ  PHE A  12      60.692  45.297  56.598  1.00  5.19           H  
ATOM    179  N   ASP A  13      60.509  53.544  57.706  1.00  5.44           N  
ATOM    180  CA  ASP A  13      60.137  54.946  57.905  1.00  5.44           C  
ATOM    181  C   ASP A  13      58.638  55.043  57.594  1.00  5.44           C  
ATOM    182  O   ASP A  13      58.223  54.764  56.462  1.00  5.44           O  
ATOM    183  CB  ASP A  13      60.967  55.927  57.067  1.00  5.44           C  
ATOM    184  CG  ASP A  13      60.741  57.381  57.530  1.00  5.44           C  
ATOM    185  OD1 ASP A  13      59.629  57.687  58.027  1.00  5.44           O  
ATOM    186  OD2 ASP A  13      61.702  58.170  57.427  1.00  5.44           O1-
ATOM    187  H   ASP A  13      61.036  53.315  56.870  1.00  5.44           H  
ATOM    188  HA  ASP A  13      60.333  55.184  58.949  1.00  5.44           H  
ATOM    189  HB1 ASP A  13      60.705  55.834  56.012  1.00  5.44           H  
ATOM    190  HB2 ASP A  13      62.023  55.681  57.183  1.00  5.44           H  
ATOM    191  N   PRO A  14      57.804  55.299  58.611  1.00  5.03           N  
ATOM    192  CA  PRO A  14      56.376  55.209  58.430  1.00  5.03           C  
ATOM    193  C   PRO A  14      55.825  56.327  57.544  1.00  5.03           C  
ATOM    194  O   PRO A  14      54.721  56.188  57.022  1.00  5.03           O  
ATOM    195  CB  PRO A  14      55.805  55.299  59.846  1.00  5.03           C  
ATOM    196  CG  PRO A  14      56.844  56.085  60.639  1.00  5.03           C  
ATOM    197  CD  PRO A  14      58.146  55.649  59.987  1.00  5.03           C  
ATOM    198  HA  PRO A  14      56.109  54.251  57.983  1.00  5.03           H  
ATOM    199  HB1 PRO A  14      54.860  55.823  59.861  1.00  5.03           H  
ATOM    200  HB2 PRO A  14      55.706  54.300  60.268  1.00  5.03           H  
ATOM    201  HG1 PRO A  14      56.696  57.154  60.481  1.00  5.03           H  
ATOM    202  HG2 PRO A  14      56.819  55.840  61.701  1.00  5.03           H  
ATOM    203  HD1 PRO A  14      58.870  56.461  60.034  1.00  5.03           H  
ATOM    204  HD2 PRO A  14      58.534  54.776  60.510  1.00  5.03           H  
ATOM    205  N   VAL A  15      56.567  57.445  57.447  1.00  4.95           N  
ATOM    206  CA  VAL A  15      56.136  58.750  56.932  1.00  4.95           C  
ATOM    207  C   VAL A  15      54.639  58.987  57.161  1.00  4.95           C  
ATOM    208  O   VAL A  15      53.827  58.838  56.238  1.00  4.95           O  
ATOM    209  CB  VAL A  15      56.557  58.957  55.466  1.00  4.95           C  
ATOM    210  CG1 VAL A  15      56.463  60.445  55.091  1.00  4.95           C  
ATOM    211  CG2 VAL A  15      57.996  58.512  55.172  1.00  4.95           C  
ATOM    212  H   VAL A  15      57.530  57.394  57.784  1.00  4.95           H  
ATOM    213  HA  VAL A  15      56.671  59.503  57.515  1.00  4.95           H  
ATOM    214  HB  VAL A  15      55.891  58.375  54.839  1.00  4.95           H  
ATOM    215 1HG1 VAL A  15      56.611  60.551  54.017  1.00  4.95           H  
ATOM    216 2HG1 VAL A  15      55.491  60.848  55.351  1.00  4.95           H  
ATOM    217 3HG1 VAL A  15      57.231  61.014  55.614  1.00  4.95           H  
ATOM    218 1HG2 VAL A  15      58.242  58.721  54.131  1.00  4.95           H  
ATOM    219 2HG2 VAL A  15      58.698  59.032  55.824  1.00  4.95           H  
ATOM    220 3HG2 VAL A  15      58.098  57.439  55.324  1.00  4.95           H  
ATOM    221  N   LYS A  16      54.297  59.318  58.418  1.00  5.05           N  
ATOM    222  CA  LYS A  16      52.980  59.805  58.872  1.00  5.05           C  
ATOM    223  C   LYS A  16      52.637  61.138  58.211  1.00  5.05           C  
ATOM    224  O   LYS A  16      52.825  62.208  58.797  1.00  5.05           O  
ATOM    225  CB  LYS A  16      52.911  59.876  60.416  1.00  5.05           C  
ATOM    226  CG  LYS A  16      51.539  60.389  60.918  1.00  5.05           C  
ATOM    227  CD  LYS A  16      51.625  61.730  61.673  1.00  5.05           C  
ATOM    228  CE  LYS A  16      50.307  62.519  61.627  1.00  5.05           C  
ATOM    229  NZ  LYS A  16      50.109  63.199  60.325  1.00  5.05           N1+
ATOM    230  H   LYS A  16      55.051  59.325  59.086  1.00  5.05           H  
ATOM    231  HA  LYS A  16      52.232  59.086  58.545  1.00  5.05           H  
ATOM    232  HB1 LYS A  16      53.716  60.512  60.785  1.00  5.05           H  
ATOM    233  HB2 LYS A  16      53.085  58.876  60.809  1.00  5.05           H  
ATOM    234  HG1 LYS A  16      51.116  59.656  61.601  1.00  5.05           H  
ATOM    235  HG2 LYS A  16      50.845  60.478  60.081  1.00  5.05           H  
ATOM    236  HD1 LYS A  16      52.424  62.354  61.270  1.00  5.05           H  
ATOM    237  HD2 LYS A  16      51.881  61.518  62.712  1.00  5.05           H  
ATOM    238  HE1 LYS A  16      50.333  63.276  62.415  1.00  5.05           H  
ATOM    239  HE2 LYS A  16      49.471  61.846  61.835  1.00  5.05           H  
ATOM    240  HZ1 LYS A  16      50.870  63.815  60.088  1.00  5.05           H  
ATOM    241  HZ2 LYS A  16      50.013  62.554  59.544  1.00  5.05           H  
ATOM    242  HZ3 LYS A  16      49.261  63.775  60.295  1.00  5.05           H  
ATOM    243  N   THR A  17      52.153  61.080  56.982  1.00  5.33           N  
ATOM    244  CA  THR A  17      51.847  62.294  56.244  1.00  5.33           C  
ATOM    245  C   THR A  17      50.569  62.887  56.813  1.00  5.33           C  
ATOM    246  O   THR A  17      49.935  62.345  57.735  1.00  5.33           O  
ATOM    247  CB  THR A  17      51.633  61.958  54.747  1.00  5.33           C  
ATOM    248  CG2 THR A  17      52.972  61.743  54.036  1.00  5.33           C  
ATOM    249  OG1 THR A  17      50.892  60.771  54.555  1.00  5.33           O  
ATOM    250  H   THR A  17      52.013  60.188  56.519  1.00  5.33           H  
ATOM    251  HA  THR A  17      52.630  63.021  56.338  1.00  5.33           H  
ATOM    252  HB  THR A  17      51.141  62.783  54.239  1.00  5.33           H  
ATOM    253  HG1 THR A  17      50.043  60.837  55.028  1.00  5.33           H  
ATOM    254 1HG2 THR A  17      53.621  62.600  54.191  1.00  5.33           H  
ATOM    255 2HG2 THR A  17      53.445  60.845  54.430  1.00  5.33           H  
ATOM    256 3HG2 THR A  17      52.791  61.627  52.969  1.00  5.33           H  
ATOM    257  N   GLU A  18      50.084  63.995  56.254  1.00  5.45           N  
ATOM    258  CA  GLU A  18      48.667  64.117  55.951  1.00  5.45           C  
ATOM    259  C   GLU A  18      48.561  63.982  54.452  1.00  5.45           C  
ATOM    260  O   GLU A  18      49.425  64.516  53.734  1.00  5.45           O  
ATOM    261  CB  GLU A  18      48.197  65.558  56.304  1.00  5.45           C  
ATOM    262  CG  GLU A  18      48.325  65.959  57.766  1.00  5.45           C  
ATOM    263  CD  GLU A  18      47.406  65.131  58.672  1.00  5.45           C  
ATOM    264  OE1 GLU A  18      47.907  64.624  59.705  1.00  5.45           O  
ATOM    265  OE2 GLU A  18      46.224  64.959  58.311  1.00  5.45           O1-
ATOM    266  H   GLU A  18      50.718  64.405  55.608  1.00  5.45           H  
ATOM    267  HA  GLU A  18      48.061  63.389  56.453  1.00  5.45           H  
ATOM    268  HB1 GLU A  18      47.165  65.657  55.956  1.00  5.45           H  
ATOM    269  HB2 GLU A  18      48.779  66.258  55.698  1.00  5.45           H  
ATOM    270  HG1 GLU A  18      48.056  67.006  57.875  1.00  5.45           H  
ATOM    271  HG2 GLU A  18      49.354  65.849  58.104  1.00  5.45           H  
ATOM    272  N   ILE A  19      47.577  63.247  53.937  1.00  4.54           N  
ATOM    273  CA  ILE A  19      47.621  62.896  52.537  1.00  4.54           C  
ATOM    274  C   ILE A  19      46.902  63.984  51.767  1.00  4.54           C  
ATOM    275  O   ILE A  19      45.689  64.166  51.780  1.00  4.54           O  
ATOM    276  CB  ILE A  19      47.297  61.424  52.235  1.00  4.54           C  
ATOM    277  CG1 ILE A  19      48.615  60.702  51.832  1.00  4.54           C  
ATOM    278  CG2 ILE A  19      46.206  61.221  51.183  1.00  4.54           C  
ATOM    279  CD1 ILE A  19      49.472  61.287  50.691  1.00  4.54           C  
ATOM    280  H   ILE A  19      46.861  62.837  54.514  1.00  4.54           H  
ATOM    281  HA  ILE A  19      48.657  63.001  52.243  1.00  4.54           H  
ATOM    282  HB  ILE A  19      46.929  60.968  53.153  1.00  4.54           H  
ATOM    283 1HG1 ILE A  19      48.384  59.667  51.590  1.00  4.54           H  
ATOM    284 2HG1 ILE A  19      49.250  60.658  52.707  1.00  4.54           H  
ATOM    285 1HG2 ILE A  19      45.988  60.158  51.076  1.00  4.54           H  
ATOM    286 2HG2 ILE A  19      45.284  61.703  51.505  1.00  4.54           H  
ATOM    287 3HG2 ILE A  19      46.514  61.647  50.233  1.00  4.54           H  
ATOM    288  HD1 ILE A  19      50.134  62.066  51.064  1.00  4.54           H  
ATOM    289  HD2 ILE A  19      50.097  60.499  50.272  1.00  4.54           H  
ATOM    290  HD3 ILE A  19      48.844  61.701  49.905  1.00  4.54           H  
ATOM    291  N   ALA A  20      47.772  64.832  51.235  1.00  5.50           N  
ATOM    292  CA  ALA A  20      47.393  66.071  50.632  1.00  5.50           C  
ATOM    293  C   ALA A  20      46.397  65.904  49.471  1.00  5.50           C  
ATOM    294  O   ALA A  20      45.986  64.821  49.034  1.00  5.50           O  
ATOM    295  CB  ALA A  20      48.685  66.781  50.192  1.00  5.50           C  
ATOM    296  H   ALA A  20      48.742  64.684  51.466  1.00  5.50           H  
ATOM    297  HA  ALA A  20      46.913  66.680  51.399  1.00  5.50           H  
ATOM    298  HB1 ALA A  20      48.465  67.779  49.815  1.00  5.50           H  
ATOM    299  HB2 ALA A  20      49.360  66.881  51.044  1.00  5.50           H  
ATOM    300  HB3 ALA A  20      49.182  66.206  49.409  1.00  5.50           H  
ATOM    301  N   GLN A  21      45.955  67.068  49.010  1.00  5.25           N  
ATOM    302  CA  GLN A  21      44.875  67.255  48.060  1.00  5.25           C  
ATOM    303  C   GLN A  21      43.582  66.484  48.396  1.00  5.25           C  
ATOM    304  O   GLN A  21      42.752  66.244  47.518  1.00  5.25           O  
ATOM    305  CB  GLN A  21      45.383  67.043  46.616  1.00  5.25           C  
ATOM    306  CG  GLN A  21      46.770  67.643  46.286  1.00  5.25           C  
ATOM    307  CD  GLN A  21      46.960  69.107  46.696  1.00  5.25           C  
ATOM    308  NE2 GLN A  21      47.049  70.033  45.764  1.00  5.25           N  
ATOM    309  OE1 GLN A  21      47.046  69.443  47.866  1.00  5.25           O  
ATOM    310  H   GLN A  21      46.415  67.911  49.332  1.00  5.25           H  
ATOM    311  HA  GLN A  21      44.597  68.307  48.135  1.00  5.25           H  
ATOM    312  HB1 GLN A  21      44.652  67.475  45.932  1.00  5.25           H  
ATOM    313  HB2 GLN A  21      45.428  65.971  46.418  1.00  5.25           H  
ATOM    314  HG1 GLN A  21      46.941  67.545  45.214  1.00  5.25           H  
ATOM    315  HG2 GLN A  21      47.541  67.054  46.785  1.00  5.25           H  
ATOM    316 1HE2 GLN A  21      46.989  69.795  44.791  1.00  5.25           H  
ATOM    317 2HE2 GLN A  21      47.209  70.972  46.086  1.00  5.25           H  
ATOM    318  N   GLY A  22      43.417  66.070  49.659  1.00  4.90           N  
ATOM    319  CA  GLY A  22      42.371  65.157  50.099  1.00  4.90           C  
ATOM    320  C   GLY A  22      42.238  63.923  49.206  1.00  4.90           C  
ATOM    321  O   GLY A  22      41.148  63.634  48.700  1.00  4.90           O  
ATOM    322  H   GLY A  22      44.149  66.276  50.321  1.00  4.90           H  
ATOM    323  HA1 GLY A  22      41.415  65.681  50.119  1.00  4.90           H  
ATOM    324  HA2 GLY A  22      42.605  64.815  51.109  1.00  4.90           H  
ATOM    325  N   CYS A  23      43.343  63.239  48.910  1.00  3.61           N  
ATOM    326  CA  CYS A  23      43.282  61.914  48.287  1.00  3.61           C  
ATOM    327  C   CYS A  23      42.768  60.846  49.273  1.00  3.61           C  
ATOM    328  O   CYS A  23      43.558  60.165  49.907  1.00  3.61           O  
ATOM    329  CB  CYS A  23      44.650  61.585  47.675  1.00  3.61           C  
ATOM    330  SG  CYS A  23      44.886  62.524  46.135  1.00  3.61           S  
ATOM    331  H   CYS A  23      44.234  63.568  49.273  1.00  3.61           H  
ATOM    332  HA  CYS A  23      42.569  61.938  47.465  1.00  3.61           H  
ATOM    333  HB1 CYS A  23      44.704  60.518  47.459  1.00  3.61           H  
ATOM    334  HB2 CYS A  23      45.438  61.832  48.385  1.00  3.61           H  
ATOM    335  HG  CYS A  23      46.192  62.239  46.018  1.00  3.61           H  
ATOM    336  N   VAL A  24      41.442  60.758  49.422  1.00  3.12           N  
ATOM    337  CA  VAL A  24      40.640  59.959  50.386  1.00  3.12           C  
ATOM    338  C   VAL A  24      40.822  58.429  50.448  1.00  3.12           C  
ATOM    339  O   VAL A  24      39.886  57.715  50.802  1.00  3.12           O  
ATOM    340  CB  VAL A  24      39.142  60.331  50.239  1.00  3.12           C  
ATOM    341  CG1 VAL A  24      38.875  61.779  50.665  1.00  3.12           C  
ATOM    342  CG2 VAL A  24      38.627  60.144  48.804  1.00  3.12           C  
ATOM    343  H   VAL A  24      40.914  61.454  48.920  1.00  3.12           H  
ATOM    344  HA  VAL A  24      40.933  60.293  51.379  1.00  3.12           H  
ATOM    345  HB  VAL A  24      38.539  59.716  50.905  1.00  3.12           H  
ATOM    346 1HG1 VAL A  24      37.800  61.963  50.668  1.00  3.12           H  
ATOM    347 2HG1 VAL A  24      39.254  61.939  51.675  1.00  3.12           H  
ATOM    348 3HG1 VAL A  24      39.349  62.482  49.989  1.00  3.12           H  
ATOM    349 1HG2 VAL A  24      37.553  60.321  48.781  1.00  3.12           H  
ATOM    350 2HG2 VAL A  24      39.117  60.829  48.117  1.00  3.12           H  
ATOM    351 3HG2 VAL A  24      38.813  59.117  48.484  1.00  3.12           H  
ATOM    352  N   SER A  25      42.001  57.882  50.160  1.00  3.05           N  
ATOM    353  CA  SER A  25      42.340  56.528  50.601  1.00  3.05           C  
ATOM    354  C   SER A  25      43.851  56.358  50.838  1.00  3.05           C  
ATOM    355  O   SER A  25      44.703  57.242  50.653  1.00  3.05           O  
ATOM    356  CB  SER A  25      41.818  55.462  49.613  1.00  3.05           C  
ATOM    357  OG  SER A  25      42.707  55.209  48.531  1.00  3.05           O  
ATOM    358  H   SER A  25      42.765  58.468  49.833  1.00  3.05           H  
ATOM    359  HA  SER A  25      41.852  56.347  51.560  1.00  3.05           H  
ATOM    360  HB1 SER A  25      40.843  55.764  49.228  1.00  3.05           H  
ATOM    361  HB2 SER A  25      41.681  54.530  50.163  1.00  3.05           H  
ATOM    362  HG  SER A  25      42.412  54.415  48.075  1.00  3.05           H  
ATOM    363  N   CYS A  26      44.214  55.155  51.257  1.00  3.30           N  
ATOM    364  CA  CYS A  26      45.602  54.810  51.422  1.00  3.30           C  
ATOM    365  C   CYS A  26      45.902  53.421  50.880  1.00  3.30           C  
ATOM    366  O   CYS A  26      45.528  52.413  51.479  1.00  3.30           O  
ATOM    367  CB  CYS A  26      45.976  54.870  52.919  1.00  3.30           C  
ATOM    368  SG  CYS A  26      45.297  56.170  53.993  1.00  3.30           S  
ATOM    369  H   CYS A  26      43.510  54.494  51.548  1.00  3.30           H  
ATOM    370  HA  CYS A  26      46.240  55.520  50.894  1.00  3.30           H  
ATOM    371  HB1 CYS A  26      47.062  54.900  52.988  1.00  3.30           H  
ATOM    372  HB2 CYS A  26      45.632  53.943  53.365  1.00  3.30           H  
ATOM    373  N   GLU A  27      46.625  53.386  49.770  1.00  3.55           N  
ATOM    374  CA  GLU A  27      47.051  52.175  49.094  1.00  3.55           C  
ATOM    375  C   GLU A  27      48.324  51.599  49.721  1.00  3.55           C  
ATOM    376  O   GLU A  27      49.290  52.320  50.033  1.00  3.55           O  
ATOM    377  CB  GLU A  27      47.262  52.499  47.604  1.00  3.55           C  
ATOM    378  CG  GLU A  27      47.511  51.255  46.745  1.00  3.55           C  
ATOM    379  CD  GLU A  27      46.347  50.267  46.863  1.00  3.55           C  
ATOM    380  OE1 GLU A  27      45.355  50.454  46.118  1.00  3.55           O  
ATOM    381  OE2 GLU A  27      46.444  49.371  47.736  1.00  3.55           O1-
ATOM    382  H   GLU A  27      47.030  54.245  49.412  1.00  3.55           H  
ATOM    383  HA  GLU A  27      46.255  51.432  49.188  1.00  3.55           H  
ATOM    384  HB1 GLU A  27      48.110  53.177  47.497  1.00  3.55           H  
ATOM    385  HB2 GLU A  27      46.375  53.007  47.223  1.00  3.55           H  
ATOM    386  HG1 GLU A  27      48.443  50.781  47.059  1.00  3.55           H  
ATOM    387  HG2 GLU A  27      47.631  51.564  45.704  1.00  3.55           H  
ATOM    388  N   GLN A  28      48.335  50.270  49.865  1.00  3.42           N  
ATOM    389  CA  GLN A  28      49.528  49.514  50.237  1.00  3.42           C  
ATOM    390  C   GLN A  28      49.811  48.394  49.244  1.00  3.42           C  
ATOM    391  O   GLN A  28      49.013  47.470  49.128  1.00  3.42           O  
ATOM    392  CB  GLN A  28      49.342  48.941  51.656  1.00  3.42           C  
ATOM    393  CG  GLN A  28      50.545  48.135  52.180  1.00  3.42           C  
ATOM    394  CD  GLN A  28      51.607  48.998  52.845  1.00  3.42           C  
ATOM    395  NE2 GLN A  28      52.601  49.501  52.145  1.00  3.42           N  
ATOM    396  OE1 GLN A  28      51.575  49.219  54.045  1.00  3.42           O  
ATOM    397  H   GLN A  28      47.519  49.743  49.552  1.00  3.42           H  
ATOM    398  HA  GLN A  28      50.392  50.179  50.248  1.00  3.42           H  
ATOM    399  HB1 GLN A  28      48.479  48.276  51.640  1.00  3.42           H  
ATOM    400  HB2 GLN A  28      49.120  49.751  52.352  1.00  3.42           H  
ATOM    401  HG1 GLN A  28      50.995  47.532  51.392  1.00  3.42           H  
ATOM    402  HG2 GLN A  28      50.172  47.442  52.934  1.00  3.42           H  
ATOM    403 1HE2 GLN A  28      52.669  49.404  51.139  1.00  3.42           H  
ATOM    404 2HE2 GLN A  28      53.315  50.011  52.643  1.00  3.42           H  
ATOM    405  N   PHE A  29      50.997  48.461  48.623  1.00  3.60           N  
ATOM    406  CA  PHE A  29      51.601  47.438  47.773  1.00  3.60           C  
ATOM    407  C   PHE A  29      52.736  46.757  48.521  1.00  3.60           C  
ATOM    408  O   PHE A  29      53.813  47.353  48.646  1.00  3.60           O  
ATOM    409  CB  PHE A  29      52.080  48.069  46.450  1.00  3.60           C  
ATOM    410  CG  PHE A  29      51.048  48.303  45.350  1.00  3.60           C  
ATOM    411  CD1 PHE A  29      49.686  48.556  45.624  1.00  3.60           C  
ATOM    412  CD2 PHE A  29      51.478  48.274  44.007  1.00  3.60           C  
ATOM    413  CE1 PHE A  29      48.776  48.770  44.571  1.00  3.60           C  
ATOM    414  CE2 PHE A  29      50.563  48.468  42.954  1.00  3.60           C  
ATOM    415  CZ  PHE A  29      49.212  48.715  43.239  1.00  3.60           C  
ATOM    416  H   PHE A  29      51.556  49.297  48.756  1.00  3.60           H  
ATOM    417  HA  PHE A  29      50.860  46.682  47.520  1.00  3.60           H  
ATOM    418  HB1 PHE A  29      52.840  47.406  46.034  1.00  3.60           H  
ATOM    419  HB2 PHE A  29      52.571  49.018  46.668  1.00  3.60           H  
ATOM    420  HD1 PHE A  29      49.310  48.593  46.634  1.00  3.60           H  
ATOM    421  HD2 PHE A  29      52.518  48.090  43.776  1.00  3.60           H  
ATOM    422  HE1 PHE A  29      47.732  48.962  44.788  1.00  3.60           H  
ATOM    423  HE2 PHE A  29      50.895  48.416  41.927  1.00  3.60           H  
ATOM    424  HZ  PHE A  29      48.504  48.862  42.436  1.00  3.60           H  
ATOM    425  N   ARG A  30      52.486  45.556  49.087  1.00  4.60           N  
ATOM    426  CA  ARG A  30      53.476  44.978  50.040  1.00  4.60           C  
ATOM    427  C   ARG A  30      54.759  44.415  49.405  1.00  4.60           C  
ATOM    428  O   ARG A  30      55.816  44.501  50.039  1.00  4.60           O  
ATOM    429  CB  ARG A  30      52.857  44.001  51.060  1.00  4.60           C  
ATOM    430  CG  ARG A  30      53.621  44.093  52.403  1.00  4.60           C  
ATOM    431  CD  ARG A  30      53.327  42.976  53.411  1.00  4.60           C  
ATOM    432  NE  ARG A  30      51.974  43.051  53.996  1.00  4.60           N  
ATOM    433  CZ  ARG A  30      50.888  42.449  53.540  1.00  4.60           C  
ATOM    434  NH1 ARG A  30      49.758  42.551  54.171  1.00  4.60           N1+
ATOM    435  NH2 ARG A  30      50.888  41.735  52.453  1.00  4.60           N  
ATOM    436  H   ARG A  30      51.586  45.098  48.925  1.00  4.60           H  
ATOM    437  HA  ARG A  30      53.840  45.827  50.619  1.00  4.60           H  
ATOM    438  HB1 ARG A  30      52.915  42.984  50.670  1.00  4.60           H  
ATOM    439  HB2 ARG A  30      51.809  44.257  51.229  1.00  4.60           H  
ATOM    440  HG1 ARG A  30      53.413  45.058  52.866  1.00  4.60           H  
ATOM    441  HG2 ARG A  30      54.692  44.047  52.207  1.00  4.60           H  
ATOM    442  HD1 ARG A  30      54.056  43.051  54.222  1.00  4.60           H  
ATOM    443  HD2 ARG A  30      53.486  42.014  52.925  1.00  4.60           H  
ATOM    444  HE  ARG A  30      51.868  43.532  54.872  1.00  4.60           H  
ATOM    445 1HH1 ARG A  30      49.623  43.160  54.947  1.00  4.60           H  
ATOM    446 2HH1 ARG A  30      48.914  42.181  53.700  1.00  4.60           H  
ATOM    447 1HH2 ARG A  30      51.710  41.604  51.894  1.00  4.60           H  
ATOM    448 2HH2 ARG A  30      49.999  41.281  52.210  1.00  4.60           H  
ATOM    449  N   ARG A  31      54.650  43.843  48.196  1.00  5.09           N  
ATOM    450  CA  ARG A  31      55.702  43.123  47.430  1.00  5.09           C  
ATOM    451  C   ARG A  31      56.791  42.460  48.316  1.00  5.09           C  
ATOM    452  O   ARG A  31      57.938  42.918  48.434  1.00  5.09           O  
ATOM    453  CB  ARG A  31      56.301  44.007  46.309  1.00  5.09           C  
ATOM    454  CG  ARG A  31      57.062  43.136  45.284  1.00  5.09           C  
ATOM    455  CD  ARG A  31      57.699  43.927  44.130  1.00  5.09           C  
ATOM    456  NE  ARG A  31      58.333  43.014  43.149  1.00  5.09           N  
ATOM    457  CZ  ARG A  31      57.902  42.626  41.961  1.00  5.09           C  
ATOM    458  NH1 ARG A  31      58.637  41.784  41.297  1.00  5.09           N1+
ATOM    459  NH2 ARG A  31      56.781  42.998  41.414  1.00  5.09           N  
ATOM    460  H   ARG A  31      53.703  43.819  47.837  1.00  5.09           H  
ATOM    461  HA  ARG A  31      55.209  42.300  46.916  1.00  5.09           H  
ATOM    462  HB1 ARG A  31      56.970  44.754  46.738  1.00  5.09           H  
ATOM    463  HB2 ARG A  31      55.492  44.525  45.791  1.00  5.09           H  
ATOM    464  HG1 ARG A  31      56.371  42.407  44.860  1.00  5.09           H  
ATOM    465  HG2 ARG A  31      57.856  42.587  45.791  1.00  5.09           H  
ATOM    466  HD1 ARG A  31      58.463  44.585  44.548  1.00  5.09           H  
ATOM    467  HD2 ARG A  31      56.958  44.563  43.648  1.00  5.09           H  
ATOM    468  HE  ARG A  31      59.210  42.595  43.430  1.00  5.09           H  
ATOM    469 1HH1 ARG A  31      59.467  41.425  41.758  1.00  5.09           H  
ATOM    470 2HH1 ARG A  31      58.325  41.436  40.413  1.00  5.09           H  
ATOM    471 1HH2 ARG A  31      56.085  43.472  42.008  1.00  5.09           H  
ATOM    472 2HH2 ARG A  31      56.478  42.661  40.526  1.00  5.09           H  
ATOM    473  N   PHE A  32      56.376  41.337  48.914  1.00  4.65           N  
ATOM    474  CA  PHE A  32      57.155  40.239  49.501  1.00  4.65           C  
ATOM    475  C   PHE A  32      58.169  39.617  48.505  1.00  4.65           C  
ATOM    476  O   PHE A  32      57.954  38.520  47.994  1.00  4.65           O  
ATOM    477  CB  PHE A  32      56.199  39.113  49.971  1.00  4.65           C  
ATOM    478  CG  PHE A  32      55.252  39.363  51.130  1.00  4.65           C  
ATOM    479  CD1 PHE A  32      53.860  39.364  50.911  1.00  4.65           C  
ATOM    480  CD2 PHE A  32      55.743  39.379  52.449  1.00  4.65           C  
ATOM    481  CE1 PHE A  32      52.973  39.378  52.000  1.00  4.65           C  
ATOM    482  CE2 PHE A  32      54.857  39.451  53.539  1.00  4.65           C  
ATOM    483  CZ  PHE A  32      53.470  39.436  53.315  1.00  4.65           C  
ATOM    484  H   PHE A  32      55.407  41.101  48.727  1.00  4.65           H  
ATOM    485  HA  PHE A  32      57.708  40.577  50.364  1.00  4.65           H  
ATOM    486  HB1 PHE A  32      56.812  38.262  50.273  1.00  4.65           H  
ATOM    487  HB2 PHE A  32      55.613  38.778  49.114  1.00  4.65           H  
ATOM    488  HD1 PHE A  32      53.465  39.278  49.907  1.00  4.65           H  
ATOM    489  HD2 PHE A  32      56.804  39.276  52.628  1.00  4.65           H  
ATOM    490  HE1 PHE A  32      51.907  39.294  51.826  1.00  4.65           H  
ATOM    491  HE2 PHE A  32      55.242  39.458  54.550  1.00  4.65           H  
ATOM    492  HZ  PHE A  32      52.784  39.432  54.151  1.00  4.65           H  
ATOM    493  N   GLN A  33      59.261  40.304  48.155  1.00  5.59           N  
ATOM    494  CA  GLN A  33      60.159  39.796  47.101  1.00  5.59           C  
ATOM    495  C   GLN A  33      60.926  38.496  47.438  1.00  5.59           C  
ATOM    496  O   GLN A  33      61.358  37.785  46.526  1.00  5.59           O  
ATOM    497  CB  GLN A  33      61.069  40.935  46.605  1.00  5.59           C  
ATOM    498  CG  GLN A  33      61.802  40.634  45.283  1.00  5.59           C  
ATOM    499  CD  GLN A  33      60.872  40.190  44.152  1.00  5.59           C  
ATOM    500  NE2 GLN A  33      60.596  38.911  44.027  1.00  5.59           N  
ATOM    501  OE1 GLN A  33      60.353  40.981  43.373  1.00  5.59           O  
ATOM    502  H   GLN A  33      59.369  41.251  48.493  1.00  5.59           H  
ATOM    503  HA  GLN A  33      59.498  39.532  46.276  1.00  5.59           H  
ATOM    504  HB1 GLN A  33      61.806  41.167  47.376  1.00  5.59           H  
ATOM    505  HB2 GLN A  33      60.456  41.824  46.447  1.00  5.59           H  
ATOM    506  HG1 GLN A  33      62.554  39.862  45.453  1.00  5.59           H  
ATOM    507  HG2 GLN A  33      62.330  41.534  44.965  1.00  5.59           H  
ATOM    508 1HE2 GLN A  33      60.969  38.253  44.712  1.00  5.59           H  
ATOM    509 2HE2 GLN A  33      59.973  38.626  43.296  1.00  5.59           H  
ATOM    510  N   TYR A  34      61.046  38.162  48.720  1.00  6.70           N  
ATOM    511  CA  TYR A  34      61.420  36.845  49.239  1.00  6.70           C  
ATOM    512  C   TYR A  34      60.863  36.729  50.673  1.00  6.70           C  
ATOM    513  O   TYR A  34      60.266  37.675  51.195  1.00  6.70           O  
ATOM    514  CB  TYR A  34      62.956  36.694  49.203  1.00  6.70           C  
ATOM    515  CG  TYR A  34      63.438  35.270  49.416  1.00  6.70           C  
ATOM    516  CD1 TYR A  34      63.217  34.308  48.412  1.00  6.70           C  
ATOM    517  CD2 TYR A  34      64.058  34.892  50.626  1.00  6.70           C  
ATOM    518  CE1 TYR A  34      63.600  32.970  48.617  1.00  6.70           C  
ATOM    519  CE2 TYR A  34      64.434  33.553  50.839  1.00  6.70           C  
ATOM    520  CZ  TYR A  34      64.205  32.590  49.832  1.00  6.70           C  
ATOM    521  OH  TYR A  34      64.562  31.294  50.024  1.00  6.70           O  
ATOM    522  H   TYR A  34      60.663  38.798  49.404  1.00  6.70           H  
ATOM    523  HA  TYR A  34      60.965  36.070  48.622  1.00  6.70           H  
ATOM    524  HB1 TYR A  34      63.398  37.352  49.953  1.00  6.70           H  
ATOM    525  HB2 TYR A  34      63.323  37.021  48.230  1.00  6.70           H  
ATOM    526  HD1 TYR A  34      62.752  34.598  47.478  1.00  6.70           H  
ATOM    527  HD2 TYR A  34      64.234  35.620  51.404  1.00  6.70           H  
ATOM    528  HE1 TYR A  34      63.438  32.223  47.854  1.00  6.70           H  
ATOM    529  HE2 TYR A  34      64.895  33.266  51.772  1.00  6.70           H  
ATOM    530  HH  TYR A  34      64.982  31.153  50.874  1.00  6.70           H  
ATOM    531  N   GLY A  35      61.117  35.604  51.344  1.00  7.25           N  
ATOM    532  CA  GLY A  35      61.040  35.484  52.804  1.00  7.25           C  
ATOM    533  C   GLY A  35      62.183  36.232  53.483  1.00  7.25           C  
ATOM    534  O   GLY A  35      63.108  35.624  54.015  1.00  7.25           O  
ATOM    535  H   GLY A  35      61.599  34.868  50.847  1.00  7.25           H  
ATOM    536  HA1 GLY A  35      61.093  34.434  53.088  1.00  7.25           H  
ATOM    537  HA2 GLY A  35      60.092  35.895  53.157  1.00  7.25           H  
ATOM    538  N   HIS A  36      62.146  37.553  53.372  1.00  7.46           N  
ATOM    539  CA  HIS A  36      63.129  38.505  53.878  1.00  7.46           C  
ATOM    540  C   HIS A  36      62.388  39.797  54.262  1.00  7.46           C  
ATOM    541  O   HIS A  36      61.174  39.786  54.489  1.00  7.46           O  
ATOM    542  CB  HIS A  36      64.221  38.702  52.808  1.00  7.46           C  
ATOM    543  CG  HIS A  36      65.556  39.100  53.381  1.00  7.46           C  
ATOM    544  CD2 HIS A  36      66.552  38.236  53.727  1.00  7.46           C  
ATOM    545  ND1 HIS A  36      65.974  40.401  53.659  1.00  7.46           N  
ATOM    546  CE1 HIS A  36      67.218  40.294  54.149  1.00  7.46           C  
ATOM    547  NE2 HIS A  36      67.590  39.004  54.205  1.00  7.46           N  
ATOM    548  H   HIS A  36      61.331  37.956  52.917  1.00  7.46           H  
ATOM    549  HA  HIS A  36      63.586  38.105  54.783  1.00  7.46           H  
ATOM    550  HB1 HIS A  36      63.900  39.441  52.073  1.00  7.46           H  
ATOM    551  HB2 HIS A  36      64.374  37.764  52.275  1.00  7.46           H  
ATOM    552  HD2 HIS A  36      66.519  37.157  53.637  1.00  7.46           H  
ATOM    553  HE1 HIS A  36      67.831  41.132  54.453  1.00  7.46           H  
ATOM    554  HE2 HIS A  36      68.484  38.667  54.530  1.00  7.46           H  
ATOM    555  N   LEU A  37      63.093  40.922  54.282  1.00  6.61           N  
ATOM    556  CA  LEU A  37      62.470  42.211  54.010  1.00  6.61           C  
ATOM    557  C   LEU A  37      61.750  42.206  52.660  1.00  6.61           C  
ATOM    558  O   LEU A  37      61.923  41.336  51.800  1.00  6.61           O  
ATOM    559  CB  LEU A  37      63.580  43.290  54.055  1.00  6.61           C  
ATOM    560  CG  LEU A  37      63.297  44.462  55.008  1.00  6.61           C  
ATOM    561  CD1 LEU A  37      63.290  44.025  56.478  1.00  6.61           C  
ATOM    562  CD2 LEU A  37      64.401  45.503  54.847  1.00  6.61           C  
ATOM    563  H   LEU A  37      64.088  40.849  54.101  1.00  6.61           H  
ATOM    564  HA  LEU A  37      61.724  42.405  54.782  1.00  6.61           H  
ATOM    565  HB1 LEU A  37      63.726  43.688  53.049  1.00  6.61           H  
ATOM    566  HB2 LEU A  37      64.531  42.844  54.349  1.00  6.61           H  
ATOM    567  HG  LEU A  37      62.336  44.912  54.755  1.00  6.61           H  
ATOM    568 1HD1 LEU A  37      63.122  44.892  57.118  1.00  6.61           H  
ATOM    569 2HD1 LEU A  37      62.496  43.302  56.659  1.00  6.61           H  
ATOM    570 3HD1 LEU A  37      64.248  43.574  56.738  1.00  6.61           H  
ATOM    571 1HD2 LEU A  37      64.187  46.360  55.481  1.00  6.61           H  
ATOM    572 2HD2 LEU A  37      65.372  45.083  55.113  1.00  6.61           H  
ATOM    573 3HD2 LEU A  37      64.428  45.852  53.813  1.00  6.61           H  
ATOM    574  N   THR A  38      60.935  43.231  52.478  1.00  4.76           N  
ATOM    575  CA  THR A  38      60.040  43.364  51.341  1.00  4.76           C  
ATOM    576  C   THR A  38      59.914  44.852  51.025  1.00  4.76           C  
ATOM    577  O   THR A  38      60.051  45.698  51.911  1.00  4.76           O  
ATOM    578  CB  THR A  38      58.628  42.805  51.655  1.00  4.76           C  
ATOM    579  CG2 THR A  38      58.589  41.610  52.609  1.00  4.76           C  
ATOM    580  OG1 THR A  38      57.718  43.742  52.192  1.00  4.76           O  
ATOM    581  H   THR A  38      60.905  43.966  53.171  1.00  4.76           H  
ATOM    582  HA  THR A  38      60.451  42.844  50.476  1.00  4.76           H  
ATOM    583  HB  THR A  38      58.200  42.489  50.718  1.00  4.76           H  
ATOM    584  HG1 THR A  38      57.332  44.234  51.447  1.00  4.76           H  
ATOM    585 1HG2 THR A  38      57.554  41.329  52.780  1.00  4.76           H  
ATOM    586 2HG2 THR A  38      59.135  40.769  52.181  1.00  4.76           H  
ATOM    587 3HG2 THR A  38      59.037  41.868  53.567  1.00  4.76           H  
ATOM    588  N   TYR A  39      59.600  45.166  49.771  1.00  3.84           N  
ATOM    589  CA  TYR A  39      59.911  46.489  49.222  1.00  3.84           C  
ATOM    590  C   TYR A  39      58.618  47.182  48.853  1.00  3.84           C  
ATOM    591  O   TYR A  39      58.200  47.239  47.696  1.00  3.84           O  
ATOM    592  CB  TYR A  39      60.926  46.333  48.077  1.00  3.84           C  
ATOM    593  CG  TYR A  39      62.264  45.821  48.587  1.00  3.84           C  
ATOM    594  CD1 TYR A  39      62.533  44.437  48.643  1.00  3.84           C  
ATOM    595  CD2 TYR A  39      63.196  46.738  49.109  1.00  3.84           C  
ATOM    596  CE1 TYR A  39      63.720  43.971  49.242  1.00  3.84           C  
ATOM    597  CE2 TYR A  39      64.382  46.279  49.709  1.00  3.84           C  
ATOM    598  CZ  TYR A  39      64.640  44.894  49.783  1.00  3.84           C  
ATOM    599  OH  TYR A  39      65.766  44.444  50.396  1.00  3.84           O  
ATOM    600  H   TYR A  39      59.329  44.441  49.122  1.00  3.84           H  
ATOM    601  HA  TYR A  39      60.396  47.113  49.975  1.00  3.84           H  
ATOM    602  HB1 TYR A  39      61.077  47.304  47.605  1.00  3.84           H  
ATOM    603  HB2 TYR A  39      60.531  45.650  47.323  1.00  3.84           H  
ATOM    604  HD1 TYR A  39      61.815  43.736  48.251  1.00  3.84           H  
ATOM    605  HD2 TYR A  39      62.983  47.805  49.074  1.00  3.84           H  
ATOM    606  HE1 TYR A  39      63.927  42.915  49.320  1.00  3.84           H  
ATOM    607  HE2 TYR A  39      65.075  46.994  50.127  1.00  3.84           H  
ATOM    608  HH  TYR A  39      66.280  45.173  50.746  1.00  3.84           H  
ATOM    609  N   ALA A  40      57.914  47.568  49.914  1.00  3.29           N  
ATOM    610  CA  ALA A  40      56.595  48.144  49.806  1.00  3.29           C  
ATOM    611  C   ALA A  40      56.657  49.577  49.284  1.00  3.29           C  
ATOM    612  O   ALA A  40      57.432  50.405  49.796  1.00  3.29           O  
ATOM    613  CB  ALA A  40      55.907  48.056  51.173  1.00  3.29           C  
ATOM    614  H   ALA A  40      58.325  47.450  50.828  1.00  3.29           H  
ATOM    615  HA  ALA A  40      56.048  47.534  49.092  1.00  3.29           H  
ATOM    616  HB1 ALA A  40      54.892  48.438  51.082  1.00  3.29           H  
ATOM    617  HB2 ALA A  40      55.873  47.016  51.500  1.00  3.29           H  
ATOM    618  HB3 ALA A  40      56.453  48.650  51.905  1.00  3.29           H  
ATOM    619  N   ASN A  41      55.726  49.828  48.357  1.00  3.26           N  
ATOM    620  CA  ASN A  41      55.236  51.177  48.100  1.00  3.26           C  
ATOM    621  C   ASN A  41      53.985  51.346  48.965  1.00  3.26           C  
ATOM    622  O   ASN A  41      53.190  50.412  49.176  1.00  3.26           O  
ATOM    623  CB  ASN A  41      54.963  51.359  46.601  1.00  3.26           C  
ATOM    624  CG  ASN A  41      54.571  52.793  46.299  1.00  3.26           C  
ATOM    625  ND2 ASN A  41      55.536  53.641  46.033  1.00  3.26           N  
ATOM    626  OD1 ASN A  41      53.410  53.163  46.369  1.00  3.26           O  
ATOM    627  H   ASN A  41      55.134  49.056  48.077  1.00  3.26           H  
ATOM    628  HA  ASN A  41      55.989  51.905  48.415  1.00  3.26           H  
ATOM    629  HB1 ASN A  41      54.157  50.703  46.280  1.00  3.26           H  
ATOM    630  HB2 ASN A  41      55.866  51.114  46.040  1.00  3.26           H  
ATOM    631 1HD2 ASN A  41      56.503  53.344  46.099  1.00  3.26           H  
ATOM    632 2HD2 ASN A  41      55.309  54.631  45.962  1.00  3.26           H  
ATOM    633  N   ARG A  42      53.805  52.549  49.480  1.00  3.06           N  
ATOM    634  CA  ARG A  42      52.593  52.969  50.161  1.00  3.06           C  
ATOM    635  C   ARG A  42      52.372  54.410  49.799  1.00  3.06           C  
ATOM    636  O   ARG A  42      53.269  55.227  49.964  1.00  3.06           O  
ATOM    637  CB  ARG A  42      52.831  52.808  51.668  1.00  3.06           C  
ATOM    638  CG  ARG A  42      51.491  52.686  52.377  1.00  3.06           C  
ATOM    639  CD  ARG A  42      51.682  52.568  53.892  1.00  3.06           C  
ATOM    640  NE  ARG A  42      50.462  52.801  54.691  1.00  3.06           N  
ATOM    641  CZ  ARG A  42      49.190  52.874  54.344  1.00  3.06           C  
ATOM    642  NH1 ARG A  42      48.344  53.360  55.196  1.00  3.06           N1+
ATOM    643  NH2 ARG A  42      48.677  52.478  53.210  1.00  3.06           N  
ATOM    644  H   ARG A  42      54.562  53.223  49.397  1.00  3.06           H  
ATOM    645  HA  ARG A  42      51.746  52.369  49.822  1.00  3.06           H  
ATOM    646  HB1 ARG A  42      53.384  53.664  52.058  1.00  3.06           H  
ATOM    647  HB2 ARG A  42      53.427  51.919  51.864  1.00  3.06           H  
ATOM    648  HG1 ARG A  42      50.978  51.797  52.013  1.00  3.06           H  
ATOM    649  HG2 ARG A  42      50.895  53.567  52.139  1.00  3.06           H  
ATOM    650  HD1 ARG A  42      52.422  53.309  54.199  1.00  3.06           H  
ATOM    651  HD2 ARG A  42      52.095  51.591  54.134  1.00  3.06           H  
ATOM    652  HE  ARG A  42      50.633  52.954  55.676  1.00  3.06           H  
ATOM    653 1HH1 ARG A  42      48.653  53.652  56.115  1.00  3.06           H  
ATOM    654 2HH1 ARG A  42      47.361  53.343  54.990  1.00  3.06           H  
ATOM    655 1HH2 ARG A  42      49.278  52.214  52.442  1.00  3.06           H  
ATOM    656 2HH2 ARG A  42      47.683  52.423  53.071  1.00  3.06           H  
ATOM    657  N   THR A  43      51.199  54.704  49.285  1.00  3.07           N  
ATOM    658  CA  THR A  43      50.932  55.998  48.641  1.00  3.07           C  
ATOM    659  C   THR A  43      49.477  56.305  48.910  1.00  3.07           C  
ATOM    660  O   THR A  43      48.665  55.405  49.150  1.00  3.07           O  
ATOM    661  CB  THR A  43      51.218  55.940  47.127  1.00  3.07           C  
ATOM    662  CG2 THR A  43      52.660  56.327  46.818  1.00  3.07           C  
ATOM    663  OG1 THR A  43      51.020  54.645  46.606  1.00  3.07           O  
ATOM    664  H   THR A  43      50.497  53.978  49.193  1.00  3.07           H  
ATOM    665  HA  THR A  43      51.537  56.778  49.088  1.00  3.07           H  
ATOM    666  HB  THR A  43      50.562  56.639  46.609  1.00  3.07           H  
ATOM    667  HG1 THR A  43      51.887  54.205  46.543  1.00  3.07           H  
ATOM    668 1HG2 THR A  43      52.840  56.263  45.745  1.00  3.07           H  
ATOM    669 2HG2 THR A  43      52.852  57.350  47.142  1.00  3.07           H  
ATOM    670 3HG2 THR A  43      53.355  55.666  47.337  1.00  3.07           H  
ATOM    671  N   CYS A  44      49.097  57.577  48.872  1.00  2.80           N  
ATOM    672  CA  CYS A  44      47.676  57.835  48.729  1.00  2.80           C  
ATOM    673  C   CYS A  44      47.175  57.313  47.380  1.00  2.80           C  
ATOM    674  O   CYS A  44      47.901  57.283  46.384  1.00  2.80           O  
ATOM    675  CB  CYS A  44      47.374  59.334  48.741  1.00  2.80           C  
ATOM    676  SG  CYS A  44      48.141  60.232  47.352  1.00  2.80           S  
ATOM    677  H   CYS A  44      49.761  58.306  48.656  1.00  2.80           H  
ATOM    678  HA  CYS A  44      47.123  57.355  49.541  1.00  2.80           H  
ATOM    679  HB1 CYS A  44      47.732  59.748  49.663  1.00  2.80           H  
ATOM    680  HB2 CYS A  44      46.290  59.467  48.715  1.00  2.80           H  
ATOM    681  HG  CYS A  44      48.254  59.181  46.519  1.00  2.80           H  
ATOM    682  N   SER A  45      45.863  57.152  47.304  1.00  3.08           N  
ATOM    683  CA  SER A  45      45.161  57.410  46.057  1.00  3.08           C  
ATOM    684  C   SER A  45      43.848  58.125  46.368  1.00  3.08           C  
ATOM    685  O   SER A  45      43.413  58.200  47.515  1.00  3.08           O  
ATOM    686  CB  SER A  45      44.933  56.094  45.314  1.00  3.08           C  
ATOM    687  OG  SER A  45      44.201  56.302  44.115  1.00  3.08           O  
ATOM    688  H   SER A  45      45.312  57.197  48.155  1.00  3.08           H  
ATOM    689  HA  SER A  45      45.757  58.061  45.415  1.00  3.08           H  
ATOM    690  HB1 SER A  45      44.378  55.412  45.963  1.00  3.08           H  
ATOM    691  HB2 SER A  45      45.895  55.637  45.075  1.00  3.08           H  
ATOM    692  HG  SER A  45      43.757  55.445  43.955  1.00  3.08           H  
ATOM    693  N   ARG A  46      43.199  58.667  45.340  1.00  3.17           N  
ATOM    694  CA  ARG A  46      41.810  59.121  45.451  1.00  3.17           C  
ATOM    695  C   ARG A  46      40.784  57.991  45.395  1.00  3.17           C  
ATOM    696  O   ARG A  46      39.647  58.169  45.821  1.00  3.17           O  
ATOM    697  CB  ARG A  46      41.552  60.157  44.346  1.00  3.17           C  
ATOM    698  CG  ARG A  46      40.141  60.777  44.421  1.00  3.17           C  
ATOM    699  CD  ARG A  46      40.015  62.086  43.626  1.00  3.17           C  
ATOM    700  NE  ARG A  46      40.978  63.100  44.094  1.00  3.17           N  
ATOM    701  CZ  ARG A  46      41.007  63.679  45.279  1.00  3.17           C  
ATOM    702  NH1 ARG A  46      42.069  64.327  45.639  1.00  3.17           N1+
ATOM    703  NH2 ARG A  46      40.027  63.596  46.134  1.00  3.17           N  
ATOM    704  H   ARG A  46      43.609  58.543  44.422  1.00  3.17           H  
ATOM    705  HA  ARG A  46      41.670  59.596  46.424  1.00  3.17           H  
ATOM    706  HB1 ARG A  46      41.683  59.693  43.365  1.00  3.17           H  
ATOM    707  HB2 ARG A  46      42.306  60.937  44.453  1.00  3.17           H  
ATOM    708  HG1 ARG A  46      39.890  60.968  45.464  1.00  3.17           H  
ATOM    709  HG2 ARG A  46      39.417  60.065  44.024  1.00  3.17           H  
ATOM    710  HD1 ARG A  46      38.997  62.465  43.719  1.00  3.17           H  
ATOM    711  HD2 ARG A  46      40.200  61.872  42.570  1.00  3.17           H  
ATOM    712  HE  ARG A  46      41.769  63.279  43.502  1.00  3.17           H  
ATOM    713 1HH1 ARG A  46      42.910  64.292  45.095  1.00  3.17           H  
ATOM    714 2HH1 ARG A  46      42.094  64.839  46.519  1.00  3.17           H  
ATOM    715 1HH2 ARG A  46      39.178  63.121  45.891  1.00  3.17           H  
ATOM    716 2HH2 ARG A  46      40.178  63.933  47.082  1.00  3.17           H  
ATOM    717  N   VAL A  47      41.192  56.846  44.859  1.00  3.39           N  
ATOM    718  CA  VAL A  47      40.406  55.615  44.783  1.00  3.39           C  
ATOM    719  C   VAL A  47      41.316  54.438  45.091  1.00  3.39           C  
ATOM    720  O   VAL A  47      42.437  54.366  44.591  1.00  3.39           O  
ATOM    721  CB  VAL A  47      39.708  55.442  43.410  1.00  3.39           C  
ATOM    722  CG1 VAL A  47      38.619  56.502  43.192  1.00  3.39           C  
ATOM    723  CG2 VAL A  47      40.662  55.496  42.207  1.00  3.39           C  
ATOM    724  H   VAL A  47      42.158  56.791  44.565  1.00  3.39           H  
ATOM    725  HA  VAL A  47      39.631  55.643  45.549  1.00  3.39           H  
ATOM    726  HB  VAL A  47      39.217  54.469  43.408  1.00  3.39           H  
ATOM    727 1HG1 VAL A  47      38.053  56.268  42.290  1.00  3.39           H  
ATOM    728 2HG1 VAL A  47      37.935  56.506  44.041  1.00  3.39           H  
ATOM    729 3HG1 VAL A  47      39.063  57.491  43.088  1.00  3.39           H  
ATOM    730 1HG2 VAL A  47      40.095  55.376  41.285  1.00  3.39           H  
ATOM    731 2HG2 VAL A  47      41.195  56.445  42.177  1.00  3.39           H  
ATOM    732 3HG2 VAL A  47      41.380  54.677  42.263  1.00  3.39           H  
ATOM    733  N   CYS A  48      40.826  53.501  45.896  1.00  3.22           N  
ATOM    734  CA  CYS A  48      41.377  52.148  45.948  1.00  3.22           C  
ATOM    735  C   CYS A  48      41.486  51.572  44.529  1.00  3.22           C  
ATOM    736  O   CYS A  48      40.580  51.771  43.714  1.00  3.22           O  
ATOM    737  CB  CYS A  48      40.393  51.322  46.787  1.00  3.22           C  
ATOM    738  SG  CYS A  48      40.795  49.573  46.951  1.00  3.22           S  
ATOM    739  H   CYS A  48      39.896  53.637  46.260  1.00  3.22           H  
ATOM    740  HA  CYS A  48      42.365  52.158  46.414  1.00  3.22           H  
ATOM    741  HB1 CYS A  48      39.401  51.388  46.336  1.00  3.22           H  
ATOM    742  HB2 CYS A  48      40.338  51.748  47.790  1.00  3.22           H  
ATOM    743  N   SER A  49      42.546  50.831  44.234  1.00  3.64           N  
ATOM    744  CA  SER A  49      42.770  50.247  42.910  1.00  3.64           C  
ATOM    745  C   SER A  49      43.162  48.790  43.123  1.00  3.64           C  
ATOM    746  O   SER A  49      44.349  48.481  43.080  1.00  3.64           O  
ATOM    747  CB  SER A  49      43.841  51.072  42.185  1.00  3.64           C  
ATOM    748  OG  SER A  49      44.079  50.546  40.896  1.00  3.64           O  
ATOM    749  H   SER A  49      43.273  50.695  44.937  1.00  3.64           H  
ATOM    750  HA  SER A  49      41.864  50.285  42.306  1.00  3.64           H  
ATOM    751  HB1 SER A  49      44.768  51.072  42.764  1.00  3.64           H  
ATOM    752  HB2 SER A  49      43.490  52.100  42.089  1.00  3.64           H  
ATOM    753  HG  SER A  49      44.861  49.984  40.965  1.00  3.64           H  
ATOM    754  N   PRO A  50      42.186  47.893  43.398  1.00  3.47           N  
ATOM    755  CA  PRO A  50      42.441  46.518  43.834  1.00  3.47           C  
ATOM    756  C   PRO A  50      43.463  45.731  43.003  1.00  3.47           C  
ATOM    757  O   PRO A  50      44.090  44.820  43.534  1.00  3.47           O  
ATOM    758  CB  PRO A  50      41.078  45.820  43.836  1.00  3.47           C  
ATOM    759  CG  PRO A  50      40.110  46.962  44.128  1.00  3.47           C  
ATOM    760  CD  PRO A  50      40.750  48.153  43.416  1.00  3.47           C  
ATOM    761  HA  PRO A  50      42.812  46.559  44.861  1.00  3.47           H  
ATOM    762  HB1 PRO A  50      40.865  45.409  42.848  1.00  3.47           H  
ATOM    763  HB2 PRO A  50      41.028  45.040  44.596  1.00  3.47           H  
ATOM    764  HG1 PRO A  50      39.110  46.753  43.751  1.00  3.47           H  
ATOM    765  HG2 PRO A  50      40.084  47.148  45.203  1.00  3.47           H  
ATOM    766  HD1 PRO A  50      40.380  48.212  42.392  1.00  3.47           H  
ATOM    767  HD2 PRO A  50      40.504  49.069  43.952  1.00  3.47           H  
ATOM    768  N   MET A  51      43.620  46.096  41.719  1.00  4.02           N  
ATOM    769  CA  MET A  51      44.728  45.719  40.828  1.00  4.02           C  
ATOM    770  C   MET A  51      45.200  44.262  40.992  1.00  4.02           C  
ATOM    771  O   MET A  51      46.386  43.973  41.043  1.00  4.02           O  
ATOM    772  CB  MET A  51      45.840  46.784  40.919  1.00  4.02           C  
ATOM    773  CG  MET A  51      46.968  46.645  39.889  1.00  4.02           C  
ATOM    774  SD  MET A  51      47.934  48.162  39.662  1.00  4.02           S  
ATOM    775  CE  MET A  51      49.408  47.438  38.892  1.00  4.02           C  
ATOM    776  H   MET A  51      43.057  46.873  41.416  1.00  4.02           H  
ATOM    777  HA  MET A  51      44.340  45.772  39.811  1.00  4.02           H  
ATOM    778  HB1 MET A  51      46.275  46.775  41.917  1.00  4.02           H  
ATOM    779  HB2 MET A  51      45.378  47.758  40.761  1.00  4.02           H  
ATOM    780  HG1 MET A  51      46.549  46.360  38.924  1.00  4.02           H  
ATOM    781  HG2 MET A  51      47.649  45.857  40.210  1.00  4.02           H  
ATOM    782  HE1 MET A  51      50.112  48.226  38.631  1.00  4.02           H  
ATOM    783  HE2 MET A  51      49.882  46.747  39.592  1.00  4.02           H  
ATOM    784  HE3 MET A  51      49.124  46.885  37.996  1.00  4.02           H  
ATOM    785  N   HIS A  52      44.247  43.335  41.083  1.00  5.43           N  
ATOM    786  CA  HIS A  52      44.500  41.900  41.016  1.00  5.43           C  
ATOM    787  C   HIS A  52      44.940  41.512  39.599  1.00  5.43           C  
ATOM    788  O   HIS A  52      44.122  41.286  38.710  1.00  5.43           O  
ATOM    789  CB  HIS A  52      43.248  41.129  41.484  1.00  5.43           C  
ATOM    790  CG  HIS A  52      43.248  39.647  41.179  1.00  5.43           C  
ATOM    791  CD2 HIS A  52      44.310  38.795  41.274  1.00  5.43           C  
ATOM    792  ND1 HIS A  52      42.159  38.951  40.649  1.00  5.43           N  
ATOM    793  CE1 HIS A  52      42.604  37.707  40.411  1.00  5.43           C  
ATOM    794  NE2 HIS A  52      43.889  37.582  40.772  1.00  5.43           N  
ATOM    795  H   HIS A  52      43.293  43.640  41.135  1.00  5.43           H  
ATOM    796  HA  HIS A  52      45.319  41.650  41.693  1.00  5.43           H  
ATOM    797  HB1 HIS A  52      42.372  41.559  40.997  1.00  5.43           H  
ATOM    798  HB2 HIS A  52      43.133  41.260  42.560  1.00  5.43           H  
ATOM    799  HD2 HIS A  52      45.301  39.045  41.622  1.00  5.43           H  
ATOM    800  HE1 HIS A  52      42.019  36.916  39.961  1.00  5.43           H  
ATOM    801  HE2 HIS A  52      44.459  36.747  40.594  1.00  5.43           H  
ATOM    802  N   GLU A  53      46.247  41.452  39.381  1.00  5.89           N  
ATOM    803  CA  GLU A  53      46.855  40.430  38.527  1.00  5.89           C  
ATOM    804  C   GLU A  53      47.185  39.223  39.427  1.00  5.89           C  
ATOM    805  O   GLU A  53      47.497  39.382  40.614  1.00  5.89           O  
ATOM    806  CB  GLU A  53      48.169  40.939  37.889  1.00  5.89           C  
ATOM    807  CG  GLU A  53      48.331  42.463  37.710  1.00  5.89           C  
ATOM    808  CD  GLU A  53      48.883  43.195  38.951  1.00  5.89           C  
ATOM    809  OE1 GLU A  53      48.819  42.679  40.091  1.00  5.89           O  
ATOM    810  OE2 GLU A  53      49.440  44.300  38.785  1.00  5.89           O1-
ATOM    811  H   GLU A  53      46.870  41.853  40.080  1.00  5.89           H  
ATOM    812  HA  GLU A  53      46.156  40.127  37.746  1.00  5.89           H  
ATOM    813  HB1 GLU A  53      48.241  40.479  36.903  1.00  5.89           H  
ATOM    814  HB2 GLU A  53      49.028  40.578  38.459  1.00  5.89           H  
ATOM    815  HG1 GLU A  53      47.380  42.905  37.402  1.00  5.89           H  
ATOM    816  HG2 GLU A  53      49.035  42.618  36.890  1.00  5.89           H  
ATOM    817  N   ASP A  54      47.187  38.001  38.894  1.00  6.04           N  
ATOM    818  CA  ASP A  54      47.741  36.870  39.651  1.00  6.04           C  
ATOM    819  C   ASP A  54      49.231  37.092  39.987  1.00  6.04           C  
ATOM    820  O   ASP A  54      49.921  37.876  39.357  1.00  6.04           O  
ATOM    821  CB  ASP A  54      47.469  35.560  38.908  1.00  6.04           C  
ATOM    822  CG  ASP A  54      45.961  35.309  38.842  1.00  6.04           C  
ATOM    823  OD1 ASP A  54      45.339  35.318  39.930  1.00  6.04           O  
ATOM    824  OD2 ASP A  54      45.445  35.160  37.714  1.00  6.04           O1-
ATOM    825  H   ASP A  54      46.874  37.852  37.948  1.00  6.04           H  
ATOM    826  HA  ASP A  54      47.212  36.817  40.604  1.00  6.04           H  
ATOM    827  HB1 ASP A  54      47.941  34.736  39.446  1.00  6.04           H  
ATOM    828  HB2 ASP A  54      47.896  35.610  37.904  1.00  6.04           H  
ATOM    829  N   TYR A  55      49.776  36.477  41.034  1.00  6.30           N  
ATOM    830  CA  TYR A  55      51.093  36.857  41.589  1.00  6.30           C  
ATOM    831  C   TYR A  55      51.302  38.331  42.032  1.00  6.30           C  
ATOM    832  O   TYR A  55      52.120  38.550  42.924  1.00  6.30           O  
ATOM    833  CB  TYR A  55      52.258  36.327  40.730  1.00  6.30           C  
ATOM    834  CG  TYR A  55      52.553  34.851  40.938  1.00  6.30           C  
ATOM    835  CD1 TYR A  55      52.002  33.881  40.080  1.00  6.30           C  
ATOM    836  CD2 TYR A  55      53.384  34.452  42.003  1.00  6.30           C  
ATOM    837  CE1 TYR A  55      52.284  32.514  40.285  1.00  6.30           C  
ATOM    838  CE2 TYR A  55      53.667  33.088  42.213  1.00  6.30           C  
ATOM    839  CZ  TYR A  55      53.120  32.115  41.349  1.00  6.30           C  
ATOM    840  OH  TYR A  55      53.408  30.799  41.536  1.00  6.30           O  
ATOM    841  H   TYR A  55      49.208  35.814  41.537  1.00  6.30           H  
ATOM    842  HA  TYR A  55      51.173  36.316  42.523  1.00  6.30           H  
ATOM    843  HB1 TYR A  55      53.160  36.881  40.991  1.00  6.30           H  
ATOM    844  HB2 TYR A  55      52.068  36.519  39.675  1.00  6.30           H  
ATOM    845  HD1 TYR A  55      51.362  34.182  39.261  1.00  6.30           H  
ATOM    846  HD2 TYR A  55      53.812  35.196  42.658  1.00  6.30           H  
ATOM    847  HE1 TYR A  55      51.868  31.763  39.631  1.00  6.30           H  
ATOM    848  HE2 TYR A  55      54.300  32.788  43.033  1.00  6.30           H  
ATOM    849  HH  TYR A  55      54.020  30.653  42.258  1.00  6.30           H  
ATOM    850  N   GLY A  56      50.526  39.314  41.575  1.00  5.84           N  
ATOM    851  CA  GLY A  56      50.276  40.554  42.313  1.00  5.84           C  
ATOM    852  C   GLY A  56      49.412  40.286  43.541  1.00  5.84           C  
ATOM    853  O   GLY A  56      49.709  40.782  44.619  1.00  5.84           O  
ATOM    854  H   GLY A  56      49.926  39.125  40.777  1.00  5.84           H  
ATOM    855  HA1 GLY A  56      49.733  41.238  41.672  1.00  5.84           H  
ATOM    856  HA2 GLY A  56      51.212  41.017  42.613  1.00  5.84           H  
ATOM    857  N   GLU A  57      48.448  39.369  43.462  1.00  5.57           N  
ATOM    858  CA  GLU A  57      47.894  38.792  44.696  1.00  5.57           C  
ATOM    859  C   GLU A  57      48.972  38.049  45.494  1.00  5.57           C  
ATOM    860  O   GLU A  57      49.086  38.240  46.700  1.00  5.57           O  
ATOM    861  CB  GLU A  57      46.682  37.894  44.377  1.00  5.57           C  
ATOM    862  CG  GLU A  57      45.969  37.296  45.608  1.00  5.57           C  
ATOM    863  CD  GLU A  57      45.168  38.293  46.475  1.00  5.57           C  
ATOM    864  OE1 GLU A  57      44.312  37.805  47.246  1.00  5.57           O  
ATOM    865  OE2 GLU A  57      45.405  39.519  46.366  1.00  5.57           O1-
ATOM    866  H   GLU A  57      48.112  39.079  42.548  1.00  5.57           H  
ATOM    867  HA  GLU A  57      47.543  39.607  45.329  1.00  5.57           H  
ATOM    868  HB1 GLU A  57      47.027  37.072  43.748  1.00  5.57           H  
ATOM    869  HB2 GLU A  57      45.958  38.470  43.800  1.00  5.57           H  
ATOM    870  HG1 GLU A  57      46.699  36.779  46.234  1.00  5.57           H  
ATOM    871  HG2 GLU A  57      45.279  36.533  45.238  1.00  5.57           H  
ATOM    872  N   LEU A  58      49.823  37.236  44.844  1.00  5.31           N  
ATOM    873  CA  LEU A  58      50.553  36.234  45.664  1.00  5.31           C  
ATOM    874  C   LEU A  58      51.903  36.657  46.236  1.00  5.31           C  
ATOM    875  O   LEU A  58      52.433  35.985  47.118  1.00  5.31           O  
ATOM    876  CB  LEU A  58      50.725  34.916  44.873  1.00  5.31           C  
ATOM    877  CG  LEU A  58      49.473  34.383  44.147  1.00  5.31           C  
ATOM    878  CD1 LEU A  58      49.831  33.138  43.336  1.00  5.31           C  
ATOM    879  CD2 LEU A  58      48.350  34.015  45.113  1.00  5.31           C  
ATOM    880  H   LEU A  58      49.746  37.146  43.844  1.00  5.31           H  
ATOM    881  HA  LEU A  58      49.937  35.993  46.533  1.00  5.31           H  
ATOM    882  HB1 LEU A  58      51.064  34.150  45.571  1.00  5.31           H  
ATOM    883  HB2 LEU A  58      51.525  35.049  44.148  1.00  5.31           H  
ATOM    884  HG  LEU A  58      49.106  35.136  43.451  1.00  5.31           H  
ATOM    885 1HD1 LEU A  58      48.949  32.778  42.806  1.00  5.31           H  
ATOM    886 2HD1 LEU A  58      50.600  33.385  42.607  1.00  5.31           H  
ATOM    887 3HD1 LEU A  58      50.198  32.352  43.996  1.00  5.31           H  
ATOM    888 1HD2 LEU A  58      47.491  33.638  44.558  1.00  5.31           H  
ATOM    889 2HD2 LEU A  58      48.688  33.256  45.817  1.00  5.31           H  
ATOM    890 3HD2 LEU A  58      48.033  34.898  45.669  1.00  5.31           H  
ATOM    891  N   LEU A  59      52.447  37.761  45.739  1.00  4.69           N  
ATOM    892  CA  LEU A  59      53.598  38.438  46.307  1.00  4.69           C  
ATOM    893  C   LEU A  59      53.243  39.846  46.749  1.00  4.69           C  
ATOM    894  O   LEU A  59      53.963  40.382  47.590  1.00  4.69           O  
ATOM    895  CB  LEU A  59      54.759  38.490  45.298  1.00  4.69           C  
ATOM    896  CG  LEU A  59      55.287  37.133  44.805  1.00  4.69           C  
ATOM    897  CD1 LEU A  59      56.435  37.382  43.824  1.00  4.69           C  
ATOM    898  CD2 LEU A  59      55.823  36.243  45.928  1.00  4.69           C  
ATOM    899  H   LEU A  59      52.009  38.175  44.925  1.00  4.69           H  
ATOM    900  HA  LEU A  59      53.932  37.910  47.202  1.00  4.69           H  
ATOM    901  HB1 LEU A  59      55.585  39.029  45.762  1.00  4.69           H  
ATOM    902  HB2 LEU A  59      54.433  39.070  44.432  1.00  4.69           H  
ATOM    903  HG  LEU A  59      54.493  36.602  44.283  1.00  4.69           H  
ATOM    904 1HD1 LEU A  59      56.814  36.430  43.453  1.00  4.69           H  
ATOM    905 2HD1 LEU A  59      56.071  37.969  42.982  1.00  4.69           H  
ATOM    906 3HD1 LEU A  59      57.240  37.919  44.328  1.00  4.69           H  
ATOM    907 1HD2 LEU A  59      56.226  35.321  45.512  1.00  4.69           H  
ATOM    908 2HD2 LEU A  59      56.602  36.766  46.483  1.00  4.69           H  
ATOM    909 3HD2 LEU A  59      55.016  35.982  46.612  1.00  4.69           H  
ATOM    910  N   GLU A  60      52.188  40.470  46.210  1.00  4.52           N  
ATOM    911  CA  GLU A  60      51.992  41.897  46.417  1.00  4.52           C  
ATOM    912  C   GLU A  60      51.019  42.294  47.514  1.00  4.52           C  
ATOM    913  O   GLU A  60      51.496  42.902  48.471  1.00  4.52           O  
ATOM    914  CB  GLU A  60      51.981  42.789  45.159  1.00  4.52           C  
ATOM    915  CG  GLU A  60      53.185  42.495  44.246  1.00  4.52           C  
ATOM    916  CD  GLU A  60      53.605  43.673  43.356  1.00  4.52           C  
ATOM    917  OE1 GLU A  60      52.774  44.528  42.978  1.00  4.52           O  
ATOM    918  OE2 GLU A  60      54.819  43.759  43.081  1.00  4.52           O1-
ATOM    919  H   GLU A  60      51.527  39.987  45.615  1.00  4.52           H  
ATOM    920  HA  GLU A  60      52.918  42.246  46.859  1.00  4.52           H  
ATOM    921  HB1 GLU A  60      52.066  43.819  45.508  1.00  4.52           H  
ATOM    922  HB2 GLU A  60      51.057  42.715  44.597  1.00  4.52           H  
ATOM    923  HG1 GLU A  60      52.978  41.620  43.633  1.00  4.52           H  
ATOM    924  HG2 GLU A  60      54.033  42.240  44.883  1.00  4.52           H  
ATOM    925  N   GLU A  61      49.735  41.945  47.432  1.00  4.52           N  
ATOM    926  CA  GLU A  61      48.665  42.559  48.245  1.00  4.52           C  
ATOM    927  C   GLU A  61      48.565  44.092  48.049  1.00  4.52           C  
ATOM    928  O   GLU A  61      49.538  44.849  48.228  1.00  4.52           O  
ATOM    929  CB  GLU A  61      48.780  42.147  49.725  1.00  4.52           C  
ATOM    930  CG  GLU A  61      47.430  42.153  50.463  1.00  4.52           C  
ATOM    931  CD  GLU A  61      47.621  41.887  51.964  1.00  4.52           C  
ATOM    932  OE1 GLU A  61      48.319  40.919  52.340  1.00  4.52           O  
ATOM    933  OE2 GLU A  61      47.271  42.758  52.791  1.00  4.52           O1-
ATOM    934  H   GLU A  61      49.459  41.370  46.639  1.00  4.52           H  
ATOM    935  HA  GLU A  61      47.736  42.115  47.880  1.00  4.52           H  
ATOM    936  HB1 GLU A  61      49.466  42.826  50.235  1.00  4.52           H  
ATOM    937  HB2 GLU A  61      49.192  41.138  49.784  1.00  4.52           H  
ATOM    938  HG1 GLU A  61      46.780  41.388  50.033  1.00  4.52           H  
ATOM    939  HG2 GLU A  61      46.952  43.125  50.319  1.00  4.52           H  
ATOM    940  N   ARG A  62      47.340  44.494  47.670  1.00  3.67           N  
ATOM    941  CA  ARG A  62      46.835  45.845  47.370  1.00  3.67           C  
ATOM    942  C   ARG A  62      45.757  46.237  48.380  1.00  3.67           C  
ATOM    943  O   ARG A  62      44.553  46.234  48.105  1.00  3.67           O  
ATOM    944  CB  ARG A  62      46.283  45.924  45.928  1.00  3.67           C  
ATOM    945  CG  ARG A  62      47.330  45.832  44.807  1.00  3.67           C  
ATOM    946  CD  ARG A  62      47.570  44.422  44.248  1.00  3.67           C  
ATOM    947  NE  ARG A  62      48.348  44.423  42.985  1.00  3.67           N  
ATOM    948  CZ  ARG A  62      49.621  44.714  42.815  1.00  3.67           C  
ATOM    949  NH1 ARG A  62      50.274  44.380  41.751  1.00  3.67           N1+
ATOM    950  NH2 ARG A  62      50.326  45.326  43.712  1.00  3.67           N  
ATOM    951  H   ARG A  62      46.658  43.756  47.564  1.00  3.67           H  
ATOM    952  HA  ARG A  62      47.632  46.582  47.456  1.00  3.67           H  
ATOM    953  HB1 ARG A  62      45.799  46.898  45.821  1.00  3.67           H  
ATOM    954  HB2 ARG A  62      45.514  45.164  45.781  1.00  3.67           H  
ATOM    955  HG1 ARG A  62      48.268  46.232  45.181  1.00  3.67           H  
ATOM    956  HG2 ARG A  62      46.988  46.463  43.990  1.00  3.67           H  
ATOM    957  HD1 ARG A  62      46.602  43.958  44.046  1.00  3.67           H  
ATOM    958  HD2 ARG A  62      48.085  43.817  44.996  1.00  3.67           H  
ATOM    959  HE  ARG A  62      47.890  44.034  42.162  1.00  3.67           H  
ATOM    960 1HH1 ARG A  62      49.789  43.929  40.962  1.00  3.67           H  
ATOM    961 2HH1 ARG A  62      51.280  44.509  41.763  1.00  3.67           H  
ATOM    962 1HH2 ARG A  62      49.875  45.828  44.449  1.00  3.67           H  
ATOM    963 2HH2 ARG A  62      51.326  45.383  43.525  1.00  3.67           H  
ATOM    964  N   ARG A  63      46.203  46.411  49.625  1.00  3.74           N  
ATOM    965  CA  ARG A  63      45.314  46.744  50.742  1.00  3.74           C  
ATOM    966  C   ARG A  63      45.158  48.259  50.806  1.00  3.74           C  
ATOM    967  O   ARG A  63      45.950  48.985  51.413  1.00  3.74           O  
ATOM    968  CB  ARG A  63      45.835  46.130  52.056  1.00  3.74           C  
ATOM    969  CG  ARG A  63      44.963  46.402  53.301  1.00  3.74           C  
ATOM    970  CD  ARG A  63      43.517  45.878  53.198  1.00  3.74           C  
ATOM    971  NE  ARG A  63      42.855  45.809  54.524  1.00  3.74           N  
ATOM    972  CZ  ARG A  63      41.831  46.515  54.987  1.00  3.74           C  
ATOM    973  NH1 ARG A  63      41.353  46.293  56.178  1.00  3.74           N1+
ATOM    974  NH2 ARG A  63      41.242  47.469  54.336  1.00  3.74           N  
ATOM    975  H   ARG A  63      47.209  46.465  49.745  1.00  3.74           H  
ATOM    976  HA  ARG A  63      44.333  46.311  50.542  1.00  3.74           H  
ATOM    977  HB1 ARG A  63      46.840  46.510  52.249  1.00  3.74           H  
ATOM    978  HB2 ARG A  63      45.915  45.049  51.922  1.00  3.74           H  
ATOM    979  HG1 ARG A  63      44.938  47.472  53.510  1.00  3.74           H  
ATOM    980  HG2 ARG A  63      45.445  45.911  54.148  1.00  3.74           H  
ATOM    981  HD1 ARG A  63      43.549  44.870  52.777  1.00  3.74           H  
ATOM    982  HD2 ARG A  63      42.953  46.504  52.505  1.00  3.74           H  
ATOM    983  HE  ARG A  63      43.214  45.104  55.141  1.00  3.74           H  
ATOM    984 1HH1 ARG A  63      41.748  45.564  56.744  1.00  3.74           H  
ATOM    985 2HH1 ARG A  63      40.616  46.881  56.531  1.00  3.74           H  
ATOM    986 1HH2 ARG A  63      41.638  47.772  53.448  1.00  3.74           H  
ATOM    987 2HH2 ARG A  63      40.497  48.018  54.724  1.00  3.74           H  
ATOM    988  N   CYS A  64      44.068  48.698  50.198  1.00  3.30           N  
ATOM    989  CA  CYS A  64      43.397  49.954  50.493  1.00  3.30           C  
ATOM    990  C   CYS A  64      42.905  49.936  51.937  1.00  3.30           C  
ATOM    991  O   CYS A  64      42.326  48.938  52.366  1.00  3.30           O  
ATOM    992  CB  CYS A  64      42.210  50.077  49.539  1.00  3.30           C  
ATOM    993  SG  CYS A  64      42.613  49.682  47.819  1.00  3.30           S  
ATOM    994  H   CYS A  64      43.640  48.083  49.520  1.00  3.30           H  
ATOM    995  HA  CYS A  64      44.086  50.781  50.328  1.00  3.30           H  
ATOM    996  HB1 CYS A  64      41.801  51.087  49.598  1.00  3.30           H  
ATOM    997  HB2 CYS A  64      41.428  49.390  49.865  1.00  3.30           H  
ATOM    998  N   CYS A  65      43.063  51.043  52.658  1.00  3.47           N  
ATOM    999  CA  CYS A  65      42.065  51.427  53.655  1.00  3.47           C  
ATOM   1000  C   CYS A  65      41.964  52.940  53.785  1.00  3.47           C  
ATOM   1001  O   CYS A  65      42.909  53.669  53.495  1.00  3.47           O  
ATOM   1002  CB  CYS A  65      42.279  50.706  54.993  1.00  3.47           C  
ATOM   1003  SG  CYS A  65      40.678  50.455  55.822  1.00  3.47           S  
ATOM   1004  H   CYS A  65      43.654  51.769  52.270  1.00  3.47           H  
ATOM   1005  HA  CYS A  65      41.108  51.086  53.256  1.00  3.47           H  
ATOM   1006  HB1 CYS A  65      42.937  51.286  55.635  1.00  3.47           H  
ATOM   1007  HB2 CYS A  65      42.741  49.736  54.813  1.00  3.47           H  
ATOM   1008  HG  CYS A  65      39.856  50.768  54.791  1.00  3.47           H  
ATOM   1009  N   GLU A  66      40.786  53.354  54.213  1.00  3.62           N  
ATOM   1010  CA  GLU A  66      40.234  54.701  54.244  1.00  3.62           C  
ATOM   1011  C   GLU A  66      40.310  55.251  55.676  1.00  3.62           C  
ATOM   1012  O   GLU A  66      40.299  56.458  55.903  1.00  3.62           O  
ATOM   1013  CB  GLU A  66      38.781  54.600  53.723  1.00  3.62           C  
ATOM   1014  CG  GLU A  66      38.592  53.840  52.377  1.00  3.62           C  
ATOM   1015  CD  GLU A  66      38.896  52.319  52.413  1.00  3.62           C  
ATOM   1016  OE1 GLU A  66      39.457  51.799  51.422  1.00  3.62           O  
ATOM   1017  OE2 GLU A  66      38.708  51.692  53.487  1.00  3.62           O1-
ATOM   1018  H   GLU A  66      40.084  52.623  54.308  1.00  3.62           H  
ATOM   1019  HA  GLU A  66      40.804  55.363  53.594  1.00  3.62           H  
ATOM   1020  HB1 GLU A  66      38.401  55.613  53.596  1.00  3.62           H  
ATOM   1021  HB2 GLU A  66      38.166  54.116  54.483  1.00  3.62           H  
ATOM   1022  HG1 GLU A  66      39.227  54.320  51.627  1.00  3.62           H  
ATOM   1023  HG2 GLU A  66      37.555  53.973  52.058  1.00  3.62           H  
ATOM   1024  N   GLN A  67      40.476  54.336  56.638  1.00  4.02           N  
ATOM   1025  CA  GLN A  67      40.942  54.602  57.984  1.00  4.02           C  
ATOM   1026  C   GLN A  67      42.313  55.268  57.988  1.00  4.02           C  
ATOM   1027  O   GLN A  67      43.241  54.859  57.296  1.00  4.02           O  
ATOM   1028  CB  GLN A  67      40.912  53.272  58.766  1.00  4.02           C  
ATOM   1029  CG  GLN A  67      41.535  53.275  60.173  1.00  4.02           C  
ATOM   1030  CD  GLN A  67      41.035  54.387  61.095  1.00  4.02           C  
ATOM   1031  NE2 GLN A  67      41.912  55.169  61.685  1.00  4.02           N  
ATOM   1032  OE1 GLN A  67      39.850  54.588  61.286  1.00  4.02           O  
ATOM   1033  H   GLN A  67      40.445  53.374  56.344  1.00  4.02           H  
ATOM   1034  HA  GLN A  67      40.234  55.287  58.454  1.00  4.02           H  
ATOM   1035  HB1 GLN A  67      41.433  52.511  58.183  1.00  4.02           H  
ATOM   1036  HB2 GLN A  67      39.871  52.958  58.857  1.00  4.02           H  
ATOM   1037  HG1 GLN A  67      42.615  53.335  60.074  1.00  4.02           H  
ATOM   1038  HG2 GLN A  67      41.313  52.321  60.652  1.00  4.02           H  
ATOM   1039 1HE2 GLN A  67      42.892  55.097  61.438  1.00  4.02           H  
ATOM   1040 2HE2 GLN A  67      41.540  55.875  62.296  1.00  4.02           H  
ATOM   1041  N   ASP A  68      42.471  56.260  58.849  1.00  3.59           N  
ATOM   1042  CA  ASP A  68      43.765  56.879  59.094  1.00  3.59           C  
ATOM   1043  C   ASP A  68      44.786  55.915  59.692  1.00  3.59           C  
ATOM   1044  O   ASP A  68      44.457  54.927  60.355  1.00  3.59           O  
ATOM   1045  CB  ASP A  68      43.557  58.048  60.055  1.00  3.59           C  
ATOM   1046  CG  ASP A  68      42.912  59.192  59.307  1.00  3.59           C  
ATOM   1047  OD1 ASP A  68      42.198  60.002  59.923  1.00  3.59           O  
ATOM   1048  OD2 ASP A  68      43.288  59.366  58.136  1.00  3.59           O1-
ATOM   1049  H   ASP A  68      41.667  56.595  59.361  1.00  3.59           H  
ATOM   1050  HA  ASP A  68      44.170  57.225  58.142  1.00  3.59           H  
ATOM   1051  HB1 ASP A  68      44.522  58.395  60.428  1.00  3.59           H  
ATOM   1052  HB2 ASP A  68      42.941  57.744  60.903  1.00  3.59           H  
ATOM   1053  N   LEU A  69      46.060  56.237  59.467  1.00  3.35           N  
ATOM   1054  CA  LEU A  69      47.223  55.357  59.582  1.00  3.35           C  
ATOM   1055  C   LEU A  69      47.160  54.138  58.644  1.00  3.35           C  
ATOM   1056  O   LEU A  69      48.044  53.980  57.806  1.00  3.35           O  
ATOM   1057  CB  LEU A  69      47.511  54.889  61.031  1.00  3.35           C  
ATOM   1058  CG  LEU A  69      47.729  55.957  62.122  1.00  3.35           C  
ATOM   1059  CD1 LEU A  69      46.433  56.556  62.671  1.00  3.35           C  
ATOM   1060  CD2 LEU A  69      48.476  55.321  63.298  1.00  3.35           C  
ATOM   1061  H   LEU A  69      46.206  57.115  58.992  1.00  3.35           H  
ATOM   1062  HA  LEU A  69      48.088  55.931  59.265  1.00  3.35           H  
ATOM   1063  HB1 LEU A  69      48.424  54.294  60.973  1.00  3.35           H  
ATOM   1064  HB2 LEU A  69      46.724  54.212  61.364  1.00  3.35           H  
ATOM   1065  HG  LEU A  69      48.339  56.762  61.729  1.00  3.35           H  
ATOM   1066 1HD1 LEU A  69      45.753  55.761  62.982  1.00  3.35           H  
ATOM   1067 2HD1 LEU A  69      46.649  57.190  63.530  1.00  3.35           H  
ATOM   1068 3HD1 LEU A  69      45.952  57.173  61.919  1.00  3.35           H  
ATOM   1069 1HD2 LEU A  69      48.675  56.077  64.057  1.00  3.35           H  
ATOM   1070 2HD2 LEU A  69      47.881  54.517  63.734  1.00  3.35           H  
ATOM   1071 3HD2 LEU A  69      49.431  54.922  62.958  1.00  3.35           H  
ATOM   1072  N   CYS A  70      46.088  53.346  58.743  1.00  3.77           N  
ATOM   1073  CA  CYS A  70      45.639  52.231  57.905  1.00  3.77           C  
ATOM   1074  C   CYS A  70      46.538  50.995  57.796  1.00  3.77           C  
ATOM   1075  O   CYS A  70      46.075  49.869  57.938  1.00  3.77           O  
ATOM   1076  CB  CYS A  70      45.137  52.789  56.553  1.00  3.77           C  
ATOM   1077  SG  CYS A  70      45.590  51.830  55.081  1.00  3.77           S  
ATOM   1078  H   CYS A  70      45.424  53.640  59.454  1.00  3.77           H  
ATOM   1079  HA  CYS A  70      44.747  51.840  58.399  1.00  3.77           H  
ATOM   1080  HB1 CYS A  70      45.464  53.823  56.423  1.00  3.77           H  
ATOM   1081  HB2 CYS A  70      44.050  52.810  56.597  1.00  3.77           H  
ATOM   1082  HG  CYS A  70      44.670  52.383  54.266  1.00  3.77           H  
ATOM   1083  N   ASN A  71      47.829  51.228  57.645  1.00  3.75           N  
ATOM   1084  CA  ASN A  71      48.887  50.303  57.976  1.00  3.75           C  
ATOM   1085  C   ASN A  71      50.040  51.188  58.433  1.00  3.75           C  
ATOM   1086  O   ASN A  71      50.643  51.894  57.619  1.00  3.75           O  
ATOM   1087  CB  ASN A  71      49.207  49.394  56.778  1.00  3.75           C  
ATOM   1088  CG  ASN A  71      50.057  48.214  57.202  1.00  3.75           C  
ATOM   1089  ND2 ASN A  71      51.023  47.825  56.413  1.00  3.75           N  
ATOM   1090  OD1 ASN A  71      49.892  47.643  58.266  1.00  3.75           O  
ATOM   1091  H   ASN A  71      48.101  52.195  57.532  1.00  3.75           H  
ATOM   1092  HA  ASN A  71      48.558  49.679  58.810  1.00  3.75           H  
ATOM   1093  HB1 ASN A  71      49.719  49.967  56.005  1.00  3.75           H  
ATOM   1094  HB2 ASN A  71      48.283  48.995  56.360  1.00  3.75           H  
ATOM   1095 1HD2 ASN A  71      51.247  48.343  55.569  1.00  3.75           H  
ATOM   1096 2HD2 ASN A  71      51.687  47.212  56.848  1.00  3.75           H  
ATOM   1097  N   SER A  72      50.227  51.266  59.755  1.00  3.80           N  
ATOM   1098  CA  SER A  72      51.158  52.220  60.369  1.00  3.80           C  
ATOM   1099  C   SER A  72      52.611  51.937  59.999  1.00  3.80           C  
ATOM   1100  O   SER A  72      53.460  52.804  60.170  1.00  3.80           O  
ATOM   1101  CB  SER A  72      51.006  52.228  61.896  1.00  3.80           C  
ATOM   1102  OG  SER A  72      51.789  53.262  62.460  1.00  3.80           O  
ATOM   1103  H   SER A  72      49.669  50.680  60.358  1.00  3.80           H  
ATOM   1104  HA  SER A  72      50.915  53.218  60.001  1.00  3.80           H  
ATOM   1105  HB1 SER A  72      51.326  51.267  62.302  1.00  3.80           H  
ATOM   1106  HB2 SER A  72      49.961  52.394  62.159  1.00  3.80           H  
ATOM   1107  HG  SER A  72      52.670  53.215  62.057  1.00  3.80           H  
ATOM   1108  N   TYR A  73      52.869  50.725  59.507  1.00  5.10           N  
ATOM   1109  CA  TYR A  73      54.107  50.258  58.914  1.00  5.10           C  
ATOM   1110  C   TYR A  73      53.982  48.801  58.458  1.00  5.10           C  
ATOM   1111  O   TYR A  73      52.971  48.141  58.688  1.00  5.10           O  
ATOM   1112  CB  TYR A  73      55.303  50.408  59.898  1.00  5.10           C  
ATOM   1113  CG  TYR A  73      55.374  49.575  61.179  1.00  5.10           C  
ATOM   1114  CD1 TYR A  73      54.258  48.914  61.742  1.00  5.10           C  
ATOM   1115  CD2 TYR A  73      56.631  49.449  61.808  1.00  5.10           C  
ATOM   1116  CE1 TYR A  73      54.406  48.132  62.905  1.00  5.10           C  
ATOM   1117  CE2 TYR A  73      56.789  48.639  62.949  1.00  5.10           C  
ATOM   1118  CZ  TYR A  73      55.675  47.972  63.495  1.00  5.10           C  
ATOM   1119  OH  TYR A  73      55.826  47.158  64.571  1.00  5.10           O  
ATOM   1120  H   TYR A  73      52.104  50.065  59.468  1.00  5.10           H  
ATOM   1121  HA  TYR A  73      54.315  50.868  58.034  1.00  5.10           H  
ATOM   1122  HB1 TYR A  73      55.435  51.450  60.175  1.00  5.10           H  
ATOM   1123  HB2 TYR A  73      56.199  50.166  59.335  1.00  5.10           H  
ATOM   1124  HD1 TYR A  73      53.287  48.974  61.282  1.00  5.10           H  
ATOM   1125  HD2 TYR A  73      57.490  49.956  61.393  1.00  5.10           H  
ATOM   1126  HE1 TYR A  73      53.559  47.615  63.331  1.00  5.10           H  
ATOM   1127  HE2 TYR A  73      57.762  48.523  63.400  1.00  5.10           H  
ATOM   1128  HH  TYR A  73      56.757  47.060  64.810  1.00  5.10           H  
ATOM   1129  N   TRP A  74      55.047  48.268  57.876  1.00  5.99           N  
ATOM   1130  CA  TRP A  74      55.282  46.830  57.852  1.00  5.99           C  
ATOM   1131  C   TRP A  74      55.628  46.333  59.262  1.00  5.99           C  
ATOM   1132  O   TRP A  74      56.445  46.974  59.920  1.00  5.99           O  
ATOM   1133  CB  TRP A  74      56.454  46.607  56.899  1.00  5.99           C  
ATOM   1134  CG  TRP A  74      56.742  45.229  56.408  1.00  5.99           C  
ATOM   1135  CD1 TRP A  74      56.577  44.825  55.132  1.00  5.99           C  
ATOM   1136  CD2 TRP A  74      57.455  44.146  57.083  1.00  5.99           C  
ATOM   1137  CE2 TRP A  74      57.685  43.102  56.133  1.00  5.99           C  
ATOM   1138  CE3 TRP A  74      57.991  43.968  58.377  1.00  5.99           C  
ATOM   1139  NE1 TRP A  74      57.123  43.573  54.966  1.00  5.99           N  
ATOM   1140  CZ2 TRP A  74      58.403  41.941  56.457  1.00  5.99           C  
ATOM   1141  CZ3 TRP A  74      58.695  42.798  58.717  1.00  5.99           C  
ATOM   1142  CH2 TRP A  74      58.901  41.788  57.761  1.00  5.99           C  
ATOM   1143  H   TRP A  74      55.859  48.854  57.765  1.00  5.99           H  
ATOM   1144  HA  TRP A  74      54.396  46.328  57.467  1.00  5.99           H  
ATOM   1145  HB1 TRP A  74      57.342  46.939  57.421  1.00  5.99           H  
ATOM   1146  HB2 TRP A  74      56.326  47.247  56.024  1.00  5.99           H  
ATOM   1147  HD1 TRP A  74      56.195  45.446  54.330  1.00  5.99           H  
ATOM   1148  HE1 TRP A  74      57.312  43.203  54.036  1.00  5.99           H  
ATOM   1149  HE3 TRP A  74      57.889  44.762  59.098  1.00  5.99           H  
ATOM   1150  HZ2 TRP A  74      58.596  41.181  55.714  1.00  5.99           H  
ATOM   1151  HZ3 TRP A  74      59.107  42.682  59.711  1.00  5.99           H  
ATOM   1152  HH2 TRP A  74      59.468  40.904  58.021  1.00  5.99           H  
ATOM   1153  N   PRO A  75      55.048  45.222  59.742  1.00  7.12           N  
ATOM   1154  CA  PRO A  75      54.885  44.950  61.172  1.00  7.12           C  
ATOM   1155  C   PRO A  75      56.133  44.462  61.943  1.00  7.12           C  
ATOM   1156  O   PRO A  75      56.075  43.509  62.717  1.00  7.12           O  
ATOM   1157  CB  PRO A  75      53.706  43.962  61.235  1.00  7.12           C  
ATOM   1158  CG  PRO A  75      53.855  43.172  59.940  1.00  7.12           C  
ATOM   1159  CD  PRO A  75      54.264  44.271  58.965  1.00  7.12           C  
ATOM   1160  HA  PRO A  75      54.568  45.870  61.660  1.00  7.12           H  
ATOM   1161  HB1 PRO A  75      53.714  43.314  62.113  1.00  7.12           H  
ATOM   1162  HB2 PRO A  75      52.768  44.520  61.210  1.00  7.12           H  
ATOM   1163  HG1 PRO A  75      54.659  42.441  60.038  1.00  7.12           H  
ATOM   1164  HG2 PRO A  75      52.922  42.691  59.644  1.00  7.12           H  
ATOM   1165  HD1 PRO A  75      54.846  43.852  58.144  1.00  7.12           H  
ATOM   1166  HD2 PRO A  75      53.367  44.762  58.583  1.00  7.12           H  
ATOM   1167  N   ASN A  76      57.288  45.094  61.756  1.00  8.90           N  
ATOM   1168  CA  ASN A  76      58.500  44.808  62.521  1.00  8.90           C  
ATOM   1169  C   ASN A  76      58.277  45.030  64.030  1.00  8.90           C  
ATOM   1170  O   ASN A  76      57.214  45.402  64.526  1.00  8.90           O  
ATOM   1171  CB  ASN A  76      59.626  45.669  61.928  1.00  8.90           C  
ATOM   1172  CG  ASN A  76      60.987  45.310  62.488  1.00  8.90           C  
ATOM   1173  ND2 ASN A  76      61.295  45.745  63.686  1.00  8.90           N  
ATOM   1174  OD1 ASN A  76      61.763  44.604  61.874  1.00  8.90           O  
ATOM   1175  H   ASN A  76      57.292  45.883  61.116  1.00  8.90           H  
ATOM   1176  HA  ASN A  76      58.754  43.753  62.385  1.00  8.90           H  
ATOM   1177  HB1 ASN A  76      59.432  46.726  62.108  1.00  8.90           H  
ATOM   1178  HB2 ASN A  76      59.660  45.504  60.854  1.00  8.90           H  
ATOM   1179 1HD2 ASN A  76      60.621  46.275  64.222  1.00  8.90           H  
ATOM   1180 2HD2 ASN A  76      62.191  45.470  64.049  1.00  8.90           H  
TER   
END
