# Supplementary material for: In silico characterisation of the complete Ly6 protein family in Fasciola gigantica supported through transcriptomics of the newly-excysted juveniles
Source: Mol Omics. 2021 Nov 8;18(1):45–56. doi: 10.1039/d1mo00254f (PMC8763315; doi:10.1039/d1mo00254f)
Supplement: MO-018-D1MO00254F-s006 [file MO-018-D1MO00254F-s006.tar › COORD/FgCD59R.pdb]

ATOM      1  N   PHE A   1      43.759  61.492  56.157  1.00  3.50           N  
ATOM      2  CA  PHE A   1      44.527  62.463  55.370  1.00  3.50           C  
ATOM      3  C   PHE A   1      46.011  62.509  55.710  1.00  3.50           C  
ATOM      4  O   PHE A   1      46.736  63.381  55.227  1.00  3.50           O  
ATOM      5  CB  PHE A   1      43.834  63.841  55.417  1.00  3.50           C  
ATOM      6  CG  PHE A   1      42.887  64.075  54.257  1.00  3.50           C  
ATOM      7  CD1 PHE A   1      43.413  64.237  52.960  1.00  3.50           C  
ATOM      8  CD2 PHE A   1      41.493  64.125  54.452  1.00  3.50           C  
ATOM      9  CE1 PHE A   1      42.554  64.442  51.869  1.00  3.50           C  
ATOM     10  CE2 PHE A   1      40.634  64.353  53.362  1.00  3.50           C  
ATOM     11  CZ  PHE A   1      41.165  64.512  52.069  1.00  3.50           C  
ATOM     12  HA  PHE A   1      44.493  62.117  54.337  1.00  3.50           H  
ATOM     13  HB1 PHE A   1      44.584  64.630  55.381  1.00  3.50           H  
ATOM     14  HB2 PHE A   1      43.307  63.954  56.366  1.00  3.50           H  
ATOM     15  HD1 PHE A   1      44.482  64.195  52.801  1.00  3.50           H  
ATOM     16  HD2 PHE A   1      41.084  63.986  55.445  1.00  3.50           H  
ATOM     17  HE1 PHE A   1      42.981  64.534  50.876  1.00  3.50           H  
ATOM     18  HE2 PHE A   1      39.566  64.399  53.521  1.00  3.50           H  
ATOM     19  HZ  PHE A   1      40.504  64.673  51.232  1.00  3.50           H  
ATOM     20  N   ARG A   2      46.493  61.523  56.463  1.00  2.95           N  
ATOM     21  CA  ARG A   2      47.922  61.266  56.653  1.00  2.95           C  
ATOM     22  C   ARG A   2      48.139  59.783  56.467  1.00  2.95           C  
ATOM     23  O   ARG A   2      47.425  58.969  57.043  1.00  2.95           O  
ATOM     24  CB  ARG A   2      48.409  61.788  58.010  1.00  2.95           C  
ATOM     25  CG  ARG A   2      47.974  63.250  58.250  1.00  2.95           C  
ATOM     26  CD  ARG A   2      48.714  63.923  59.397  1.00  2.95           C  
ATOM     27  NE  ARG A   2      48.766  63.052  60.585  1.00  2.95           N  
ATOM     28  CZ  ARG A   2      49.847  62.678  61.228  1.00  2.95           C  
ATOM     29  NH1 ARG A   2      49.771  61.772  62.144  1.00  2.95           N1+
ATOM     30  NH2 ARG A   2      51.026  63.158  60.972  1.00  2.95           N  
ATOM     31  H   ARG A   2      45.829  60.819  56.764  1.00  2.95           H  
ATOM     32  HA  ARG A   2      48.482  61.788  55.877  1.00  2.95           H  
ATOM     33  HB1 ARG A   2      49.499  61.728  58.029  1.00  2.95           H  
ATOM     34  HB2 ARG A   2      48.008  61.156  58.803  1.00  2.95           H  
ATOM     35  HG1 ARG A   2      46.904  63.271  58.464  1.00  2.95           H  
ATOM     36  HG2 ARG A   2      48.160  63.836  57.351  1.00  2.95           H  
ATOM     37  HD1 ARG A   2      48.209  64.856  59.652  1.00  2.95           H  
ATOM     38  HD2 ARG A   2      49.722  64.164  59.054  1.00  2.95           H  
ATOM     39  HE  ARG A   2      47.934  62.511  60.831  1.00  2.95           H  
ATOM     40 1HH1 ARG A   2      48.883  61.279  62.250  1.00  2.95           H  
ATOM     41 2HH1 ARG A   2      50.643  61.460  62.557  1.00  2.95           H  
ATOM     42 1HH2 ARG A   2      51.181  63.760  60.193  1.00  2.95           H  
ATOM     43 2HH2 ARG A   2      51.813  62.738  61.476  1.00  2.95           H  
ATOM     44  N   CYS A   3      49.124  59.448  55.660  1.00  2.41           N  
ATOM     45  CA  CYS A   3      49.504  58.083  55.337  1.00  2.41           C  
ATOM     46  C   CYS A   3      50.985  57.944  55.623  1.00  2.41           C  
ATOM     47  O   CYS A   3      51.641  58.896  56.028  1.00  2.41           O  
ATOM     48  CB  CYS A   3      49.091  57.829  53.874  1.00  2.41           C  
ATOM     49  SG  CYS A   3      49.401  56.146  53.263  1.00  2.41           S  
ATOM     50  H   CYS A   3      49.743  60.190  55.339  1.00  2.41           H  
ATOM     51  HA  CYS A   3      48.975  57.372  55.974  1.00  2.41           H  
ATOM     52  HB1 CYS A   3      49.624  58.528  53.239  1.00  2.41           H  
ATOM     53  HB2 CYS A   3      48.020  58.031  53.781  1.00  2.41           H  
ATOM     54  HG  CYS A   3      50.705  56.319  53.006  1.00  2.41           H  
ATOM     55  N   TYR A   4      51.498  56.734  55.534  1.00  2.47           N  
ATOM     56  CA  TYR A   4      52.726  56.422  56.303  1.00  2.47           C  
ATOM     57  C   TYR A   4      53.777  55.752  55.416  1.00  2.47           C  
ATOM     58  O   TYR A   4      53.920  54.530  55.362  1.00  2.47           O  
ATOM     59  CB  TYR A   4      52.310  55.702  57.604  1.00  2.47           C  
ATOM     60  CG  TYR A   4      52.971  56.062  58.935  1.00  2.47           C  
ATOM     61  CD1 TYR A   4      52.562  55.338  60.071  1.00  2.47           C  
ATOM     62  CD2 TYR A   4      53.874  57.132  59.097  1.00  2.47           C  
ATOM     63  CE1 TYR A   4      52.955  55.748  61.359  1.00  2.47           C  
ATOM     64  CE2 TYR A   4      54.250  57.558  60.389  1.00  2.47           C  
ATOM     65  CZ  TYR A   4      53.754  56.893  61.524  1.00  2.47           C  
ATOM     66  OH  TYR A   4      53.975  57.377  62.773  1.00  2.47           O  
ATOM     67  H   TYR A   4      50.858  55.984  55.284  1.00  2.47           H  
ATOM     68  HA  TYR A   4      53.198  57.353  56.599  1.00  2.47           H  
ATOM     69  HB1 TYR A   4      52.346  54.628  57.462  1.00  2.47           H  
ATOM     70  HB2 TYR A   4      51.258  55.921  57.780  1.00  2.47           H  
ATOM     71  HD1 TYR A   4      51.910  54.491  59.938  1.00  2.47           H  
ATOM     72  HD2 TYR A   4      54.284  57.652  58.253  1.00  2.47           H  
ATOM     73  HE1 TYR A   4      52.615  55.241  62.242  1.00  2.47           H  
ATOM     74  HE2 TYR A   4      54.924  58.392  60.520  1.00  2.47           H  
ATOM     75  HH  TYR A   4      54.237  58.327  62.756  1.00  2.47           H  
ATOM     76  N   THR A   5      54.425  56.612  54.635  1.00  4.14           N  
ATOM     77  CA  THR A   5      55.429  56.342  53.608  1.00  4.14           C  
ATOM     78  C   THR A   5      56.751  55.858  54.211  1.00  4.14           C  
ATOM     79  O   THR A   5      57.695  56.618  54.434  1.00  4.14           O  
ATOM     80  CB  THR A   5      55.610  57.590  52.727  1.00  4.14           C  
ATOM     81  CG2 THR A   5      56.640  57.454  51.608  1.00  4.14           C  
ATOM     82  OG1 THR A   5      54.407  57.838  52.045  1.00  4.14           O  
ATOM     83  H   THR A   5      54.285  57.595  54.851  1.00  4.14           H  
ATOM     84  HA  THR A   5      55.060  55.549  52.958  1.00  4.14           H  
ATOM     85  HB  THR A   5      55.862  58.450  53.346  1.00  4.14           H  
ATOM     86  HG1 THR A   5      54.390  58.797  51.961  1.00  4.14           H  
ATOM     87 1HG2 THR A   5      56.524  58.279  50.905  1.00  4.14           H  
ATOM     88 2HG2 THR A   5      57.629  57.530  52.057  1.00  4.14           H  
ATOM     89 3HG2 THR A   5      56.512  56.500  51.098  1.00  4.14           H  
ATOM     90  N   CYS A   6      56.854  54.553  54.442  1.00  4.59           N  
ATOM     91  CA  CYS A   6      58.120  53.876  54.167  1.00  4.59           C  
ATOM     92  C   CYS A   6      58.309  53.897  52.655  1.00  4.59           C  
ATOM     93  O   CYS A   6      57.348  53.707  51.910  1.00  4.59           O  
ATOM     94  CB  CYS A   6      58.079  52.416  54.614  1.00  4.59           C  
ATOM     95  SG  CYS A   6      57.842  52.390  56.388  1.00  4.59           S  
ATOM     96  H   CYS A   6      56.013  54.000  54.374  1.00  4.59           H  
ATOM     97  HA  CYS A   6      58.940  54.392  54.666  1.00  4.59           H  
ATOM     98  HB1 CYS A   6      59.014  51.909  54.367  1.00  4.59           H  
ATOM     99  HB2 CYS A   6      57.257  51.898  54.122  1.00  4.59           H  
ATOM    100  HG  CYS A   6      59.128  52.439  56.790  1.00  4.59           H  
ATOM    101  N   THR A   7      59.555  54.038  52.215  1.00  6.83           N  
ATOM    102  CA  THR A   7      59.930  53.727  50.834  1.00  6.83           C  
ATOM    103  C   THR A   7      60.974  52.614  50.825  1.00  6.83           C  
ATOM    104  O   THR A   7      60.639  51.445  50.992  1.00  6.83           O  
ATOM    105  CB  THR A   7      60.347  54.962  50.013  1.00  6.83           C  
ATOM    106  CG2 THR A   7      59.226  55.980  49.855  1.00  6.83           C  
ATOM    107  OG1 THR A   7      61.395  55.660  50.648  1.00  6.83           O  
ATOM    108  H   THR A   7      60.292  54.205  52.879  1.00  6.83           H  
ATOM    109  HA  THR A   7      59.074  53.298  50.313  1.00  6.83           H  
ATOM    110  HB  THR A   7      60.666  54.643  49.021  1.00  6.83           H  
ATOM    111  HG1 THR A   7      61.018  56.487  50.961  1.00  6.83           H  
ATOM    112 1HG2 THR A   7      59.472  56.672  49.050  1.00  6.83           H  
ATOM    113 2HG2 THR A   7      58.299  55.464  49.607  1.00  6.83           H  
ATOM    114 3HG2 THR A   7      59.096  56.522  50.788  1.00  6.83           H  
ATOM    115  N   GLY A   8      62.254  52.977  50.767  1.00  6.98           N  
ATOM    116  CA  GLY A   8      63.383  52.072  50.917  1.00  6.98           C  
ATOM    117  C   GLY A   8      63.742  51.816  52.373  1.00  6.98           C  
ATOM    118  O   GLY A   8      64.835  52.151  52.816  1.00  6.98           O  
ATOM    119  H   GLY A   8      62.450  53.970  50.706  1.00  6.98           H  
ATOM    120  HA1 GLY A   8      64.257  52.494  50.422  1.00  6.98           H  
ATOM    121  HA2 GLY A   8      63.155  51.114  50.445  1.00  6.98           H  
ATOM    122  N   CYS A   9      62.775  51.293  53.125  1.00  5.36           N  
ATOM    123  CA  CYS A   9      62.966  50.885  54.510  1.00  5.36           C  
ATOM    124  C   CYS A   9      62.220  49.587  54.756  1.00  5.36           C  
ATOM    125  O   CYS A   9      60.990  49.579  54.757  1.00  5.36           O  
ATOM    126  CB  CYS A   9      62.503  52.007  55.449  1.00  5.36           C  
ATOM    127  SG  CYS A   9      62.802  51.497  57.165  1.00  5.36           S  
ATOM    128  H   CYS A   9      61.904  51.035  52.673  1.00  5.36           H  
ATOM    129  HA  CYS A   9      64.028  50.702  54.697  1.00  5.36           H  
ATOM    130  HB1 CYS A   9      61.442  52.209  55.309  1.00  5.36           H  
ATOM    131  HB2 CYS A   9      63.078  52.908  55.237  1.00  5.36           H  
ATOM    132  HG  CYS A   9      61.543  51.117  57.453  1.00  5.36           H  
ATOM    133  N   ASP A  10      62.967  48.506  54.965  1.00  6.01           N  
ATOM    134  CA  ASP A  10      62.422  47.178  55.247  1.00  6.01           C  
ATOM    135  C   ASP A  10      61.460  47.191  56.443  1.00  6.01           C  
ATOM    136  O   ASP A  10      60.471  46.452  56.484  1.00  6.01           O  
ATOM    137  CB  ASP A  10      63.582  46.191  55.430  1.00  6.01           C  
ATOM    138  CG  ASP A  10      64.536  46.251  54.232  1.00  6.01           C  
ATOM    139  OD1 ASP A  10      64.391  45.405  53.323  1.00  6.01           O  
ATOM    140  OD2 ASP A  10      65.361  47.196  54.216  1.00  6.01           O1-
ATOM    141  H   ASP A  10      63.976  48.551  54.831  1.00  6.01           H  
ATOM    142  HA  ASP A  10      61.844  46.859  54.377  1.00  6.01           H  
ATOM    143  HB1 ASP A  10      63.177  45.183  55.534  1.00  6.01           H  
ATOM    144  HB2 ASP A  10      64.126  46.439  56.343  1.00  6.01           H  
ATOM    145  N   ASP A  11      61.702  48.115  57.379  1.00  7.78           N  
ATOM    146  CA  ASP A  11      60.752  48.455  58.424  1.00  7.78           C  
ATOM    147  C   ASP A  11      59.599  49.332  57.949  1.00  7.78           C  
ATOM    148  O   ASP A  11      59.641  50.562  58.028  1.00  7.78           O  
ATOM    149  CB  ASP A  11      61.445  48.919  59.716  1.00  7.78           C  
ATOM    150  CG  ASP A  11      60.499  48.681  60.894  1.00  7.78           C  
ATOM    151  OD1 ASP A  11      59.346  49.167  60.846  1.00  7.78           O  
ATOM    152  OD2 ASP A  11      60.787  47.825  61.762  1.00  7.78           O1-
ATOM    153  H   ASP A  11      62.512  48.703  57.253  1.00  7.78           H  
ATOM    154  HA  ASP A  11      60.292  47.505  58.708  1.00  7.78           H  
ATOM    155  HB1 ASP A  11      61.730  49.964  59.642  1.00  7.78           H  
ATOM    156  HB2 ASP A  11      62.351  48.328  59.865  1.00  7.78           H  
ATOM    157  N   ILE A  12      58.527  48.675  57.502  1.00  8.49           N  
ATOM    158  CA  ILE A  12      57.173  49.210  57.641  1.00  8.49           C  
ATOM    159  C   ILE A  12      56.771  49.356  59.118  1.00  8.49           C  
ATOM    160  O   ILE A  12      56.591  48.352  59.813  1.00  8.49           O  
ATOM    161  CB  ILE A  12      56.145  48.418  56.801  1.00  8.49           C  
ATOM    162  CG1 ILE A  12      54.767  49.110  56.901  1.00  8.49           C  
ATOM    163  CG2 ILE A  12      56.034  46.919  57.148  1.00  8.49           C  
ATOM    164  CD1 ILE A  12      53.694  48.532  55.971  1.00  8.49           C  
ATOM    165  H   ILE A  12      58.652  47.694  57.294  1.00  8.49           H  
ATOM    166  HA  ILE A  12      57.176  50.198  57.226  1.00  8.49           H  
ATOM    167  HB  ILE A  12      56.476  48.480  55.765  1.00  8.49           H  
ATOM    168 1HG1 ILE A  12      54.881  50.167  56.659  1.00  8.49           H  
ATOM    169 2HG1 ILE A  12      54.391  49.040  57.923  1.00  8.49           H  
ATOM    170 1HG2 ILE A  12      55.572  46.388  56.315  1.00  8.49           H  
ATOM    171 2HG2 ILE A  12      57.023  46.489  57.312  1.00  8.49           H  
ATOM    172 3HG2 ILE A  12      55.422  46.793  58.039  1.00  8.49           H  
ATOM    173  HD1 ILE A  12      52.761  49.056  56.156  1.00  8.49           H  
ATOM    174  HD2 ILE A  12      53.995  48.671  54.934  1.00  8.49           H  
ATOM    175  HD3 ILE A  12      53.534  47.475  56.173  1.00  8.49           H  
ATOM    176  N   LEU A  13      56.654  50.620  59.528  1.00  7.03           N  
ATOM    177  CA  LEU A  13      56.491  51.197  60.876  1.00  7.03           C  
ATOM    178  C   LEU A  13      57.742  52.035  61.250  1.00  7.03           C  
ATOM    179  O   LEU A  13      57.740  52.714  62.275  1.00  7.03           O  
ATOM    180  CB  LEU A  13      56.114  50.160  61.966  1.00  7.03           C  
ATOM    181  CG  LEU A  13      55.697  50.702  63.349  1.00  7.03           C  
ATOM    182  CD1 LEU A  13      54.536  51.702  63.280  1.00  7.03           C  
ATOM    183  CD2 LEU A  13      55.252  49.529  64.234  1.00  7.03           C  
ATOM    184  H   LEU A  13      56.859  51.302  58.809  1.00  7.03           H  
ATOM    185  HA  LEU A  13      55.665  51.896  60.813  1.00  7.03           H  
ATOM    186  HB1 LEU A  13      56.965  49.498  62.112  1.00  7.03           H  
ATOM    187  HB2 LEU A  13      55.280  49.571  61.586  1.00  7.03           H  
ATOM    188  HG  LEU A  13      56.542  51.173  63.842  1.00  7.03           H  
ATOM    189 1HD1 LEU A  13      53.697  51.267  62.739  1.00  7.03           H  
ATOM    190 2HD1 LEU A  13      54.225  51.971  64.287  1.00  7.03           H  
ATOM    191 3HD1 LEU A  13      54.874  52.610  62.781  1.00  7.03           H  
ATOM    192 1HD2 LEU A  13      54.998  49.897  65.226  1.00  7.03           H  
ATOM    193 2HD2 LEU A  13      54.388  49.036  63.788  1.00  7.03           H  
ATOM    194 3HD2 LEU A  13      56.075  48.822  64.325  1.00  7.03           H  
ATOM    195  N   TYR A  14      58.739  52.120  60.362  1.00  5.27           N  
ATOM    196  CA  TYR A  14      59.723  53.198  60.305  1.00  5.27           C  
ATOM    197  C   TYR A  14      59.621  54.031  59.028  1.00  5.27           C  
ATOM    198  O   TYR A  14      60.154  53.702  57.964  1.00  5.27           O  
ATOM    199  CB  TYR A  14      61.135  52.670  60.551  1.00  5.27           C  
ATOM    200  CG  TYR A  14      62.129  53.788  60.797  1.00  5.27           C  
ATOM    201  CD1 TYR A  14      62.203  54.398  62.062  1.00  5.27           C  
ATOM    202  CD2 TYR A  14      62.936  54.258  59.742  1.00  5.27           C  
ATOM    203  CE1 TYR A  14      63.084  55.475  62.276  1.00  5.27           C  
ATOM    204  CE2 TYR A  14      63.824  55.329  59.952  1.00  5.27           C  
ATOM    205  CZ  TYR A  14      63.896  55.942  61.221  1.00  5.27           C  
ATOM    206  OH  TYR A  14      64.731  56.993  61.427  1.00  5.27           O  
ATOM    207  H   TYR A  14      58.807  51.409  59.644  1.00  5.27           H  
ATOM    208  HA  TYR A  14      59.515  53.875  61.136  1.00  5.27           H  
ATOM    209  HB1 TYR A  14      61.453  52.095  59.685  1.00  5.27           H  
ATOM    210  HB2 TYR A  14      61.129  52.008  61.418  1.00  5.27           H  
ATOM    211  HD1 TYR A  14      61.566  54.045  62.866  1.00  5.27           H  
ATOM    212  HD2 TYR A  14      62.855  53.808  58.767  1.00  5.27           H  
ATOM    213  HE1 TYR A  14      63.138  55.956  63.239  1.00  5.27           H  
ATOM    214  HE2 TYR A  14      64.442  55.678  59.137  1.00  5.27           H  
ATOM    215  HH  TYR A  14      65.200  57.226  60.626  1.00  5.27           H  
ATOM    216  N   LEU A  15      58.846  55.107  59.144  1.00  4.72           N  
ATOM    217  CA  LEU A  15      58.126  55.735  58.044  1.00  4.72           C  
ATOM    218  C   LEU A  15      58.005  57.244  58.241  1.00  4.72           C  
ATOM    219  O   LEU A  15      58.030  57.766  59.352  1.00  4.72           O  
ATOM    220  CB  LEU A  15      56.698  55.137  57.893  1.00  4.72           C  
ATOM    221  CG  LEU A  15      56.248  54.028  58.857  1.00  4.72           C  
ATOM    222  CD1 LEU A  15      56.019  54.575  60.265  1.00  4.72           C  
ATOM    223  CD2 LEU A  15      55.000  53.318  58.323  1.00  4.72           C  
ATOM    224  H   LEU A  15      58.548  55.381  60.066  1.00  4.72           H  
ATOM    225  HA  LEU A  15      58.674  55.559  57.117  1.00  4.72           H  
ATOM    226  HB1 LEU A  15      56.622  54.752  56.888  1.00  4.72           H  
ATOM    227  HB2 LEU A  15      55.970  55.942  57.930  1.00  4.72           H  
ATOM    228  HG  LEU A  15      57.003  53.256  58.899  1.00  4.72           H  
ATOM    229 1HD1 LEU A  15      55.729  55.608  60.200  1.00  4.72           H  
ATOM    230 2HD1 LEU A  15      55.257  54.017  60.803  1.00  4.72           H  
ATOM    231 3HD1 LEU A  15      56.940  54.571  60.837  1.00  4.72           H  
ATOM    232 1HD2 LEU A  15      55.260  52.754  57.434  1.00  4.72           H  
ATOM    233 2HD2 LEU A  15      54.583  52.650  59.070  1.00  4.72           H  
ATOM    234 3HD2 LEU A  15      54.281  54.065  58.055  1.00  4.72           H  
ATOM    235  N   GLU A  16      57.795  57.923  57.122  1.00  3.88           N  
ATOM    236  CA  GLU A  16      57.490  59.341  57.057  1.00  3.88           C  
ATOM    237  C   GLU A  16      55.960  59.529  56.970  1.00  3.88           C  
ATOM    238  O   GLU A  16      55.304  59.035  56.054  1.00  3.88           O  
ATOM    239  CB  GLU A  16      58.256  59.882  55.837  1.00  3.88           C  
ATOM    240  CG  GLU A  16      58.036  61.364  55.486  1.00  3.88           C  
ATOM    241  CD  GLU A  16      57.022  61.586  54.353  1.00  3.88           C  
ATOM    242  OE1 GLU A  16      56.202  62.519  54.493  1.00  3.88           O  
ATOM    243  OE2 GLU A  16      57.069  60.857  53.333  1.00  3.88           O1-
ATOM    244  H   GLU A  16      57.796  57.423  56.240  1.00  3.88           H  
ATOM    245  HA  GLU A  16      57.854  59.846  57.952  1.00  3.88           H  
ATOM    246  HB1 GLU A  16      58.043  59.263  54.967  1.00  3.88           H  
ATOM    247  HB2 GLU A  16      59.320  59.765  56.053  1.00  3.88           H  
ATOM    248  HG1 GLU A  16      58.994  61.779  55.168  1.00  3.88           H  
ATOM    249  HG2 GLU A  16      57.734  61.900  56.388  1.00  3.88           H  
ATOM    250  N   GLU A  17      55.359  60.167  57.980  1.00  3.14           N  
ATOM    251  CA  GLU A  17      53.912  60.412  58.069  1.00  3.14           C  
ATOM    252  C   GLU A  17      53.406  61.508  57.106  1.00  3.14           C  
ATOM    253  O   GLU A  17      52.939  62.587  57.496  1.00  3.14           O  
ATOM    254  CB  GLU A  17      53.403  60.635  59.513  1.00  3.14           C  
ATOM    255  CG  GLU A  17      54.341  61.228  60.574  1.00  3.14           C  
ATOM    256  CD  GLU A  17      53.752  60.935  61.966  1.00  3.14           C  
ATOM    257  OE1 GLU A  17      52.747  61.596  62.321  1.00  3.14           O  
ATOM    258  OE2 GLU A  17      54.244  59.994  62.626  1.00  3.14           O1-
ATOM    259  H   GLU A  17      55.936  60.535  58.725  1.00  3.14           H  
ATOM    260  HA  GLU A  17      53.395  59.523  57.714  1.00  3.14           H  
ATOM    261  HB1 GLU A  17      53.066  59.676  59.879  1.00  3.14           H  
ATOM    262  HB2 GLU A  17      52.493  61.235  59.504  1.00  3.14           H  
ATOM    263  HG1 GLU A  17      54.438  62.303  60.419  1.00  3.14           H  
ATOM    264  HG2 GLU A  17      55.333  60.776  60.505  1.00  3.14           H  
ATOM    265  N   ILE A  18      53.509  61.189  55.822  1.00  2.88           N  
ATOM    266  CA  ILE A  18      53.102  62.010  54.702  1.00  2.88           C  
ATOM    267  C   ILE A  18      51.688  62.582  54.826  1.00  2.88           C  
ATOM    268  O   ILE A  18      50.682  61.867  54.880  1.00  2.88           O  
ATOM    269  CB  ILE A  18      53.398  61.307  53.355  1.00  2.88           C  
ATOM    270  CG1 ILE A  18      53.298  62.323  52.201  1.00  2.88           C  
ATOM    271  CG2 ILE A  18      52.540  60.054  53.107  1.00  2.88           C  
ATOM    272  CD1 ILE A  18      54.122  61.899  50.979  1.00  2.88           C  
ATOM    273  H   ILE A  18      53.934  60.293  55.612  1.00  2.88           H  
ATOM    274  HA  ILE A  18      53.778  62.866  54.736  1.00  2.88           H  
ATOM    275  HB  ILE A  18      54.432  60.970  53.399  1.00  2.88           H  
ATOM    276 1HG1 ILE A  18      53.692  63.288  52.527  1.00  2.88           H  
ATOM    277 2HG1 ILE A  18      52.257  62.466  51.913  1.00  2.88           H  
ATOM    278 1HG2 ILE A  18      52.644  59.703  52.088  1.00  2.88           H  
ATOM    279 2HG2 ILE A  18      52.857  59.266  53.786  1.00  2.88           H  
ATOM    280 3HG2 ILE A  18      51.491  60.259  53.280  1.00  2.88           H  
ATOM    281  HD1 ILE A  18      53.978  62.622  50.175  1.00  2.88           H  
ATOM    282  HD2 ILE A  18      55.179  61.872  51.243  1.00  2.88           H  
ATOM    283  HD3 ILE A  18      53.820  60.914  50.636  1.00  2.88           H  
ATOM    284  N   THR A  19      51.602  63.909  54.836  1.00  2.71           N  
ATOM    285  CA  THR A  19      50.334  64.625  54.675  1.00  2.71           C  
ATOM    286  C   THR A  19      49.842  64.487  53.251  1.00  2.71           C  
ATOM    287  O   THR A  19      50.465  65.007  52.330  1.00  2.71           O  
ATOM    288  CB  THR A  19      50.502  66.095  55.062  1.00  2.71           C  
ATOM    289  CG2 THR A  19      49.209  66.899  54.952  1.00  2.71           C  
ATOM    290  OG1 THR A  19      50.901  66.126  56.417  1.00  2.71           O  
ATOM    291  H   THR A  19      52.465  64.426  54.771  1.00  2.71           H  
ATOM    292  HA  THR A  19      49.588  64.189  55.342  1.00  2.71           H  
ATOM    293  HB  THR A  19      51.275  66.556  54.444  1.00  2.71           H  
ATOM    294  HG1 THR A  19      51.596  65.471  56.537  1.00  2.71           H  
ATOM    295 1HG2 THR A  19      49.378  67.909  55.322  1.00  2.71           H  
ATOM    296 2HG2 THR A  19      48.887  66.956  53.913  1.00  2.71           H  
ATOM    297 3HG2 THR A  19      48.424  66.426  55.543  1.00  2.71           H  
ATOM    298  N   ILE A  20      48.769  63.721  53.084  1.00  2.44           N  
ATOM    299  CA  ILE A  20      48.250  63.331  51.780  1.00  2.44           C  
ATOM    300  C   ILE A  20      47.465  64.471  51.138  1.00  2.44           C  
ATOM    301  O   ILE A  20      46.754  65.229  51.800  1.00  2.44           O  
ATOM    302  CB  ILE A  20      47.486  62.007  51.928  1.00  2.44           C  
ATOM    303  CG1 ILE A  20      48.408  60.820  52.300  1.00  2.44           C  
ATOM    304  CG2 ILE A  20      46.799  61.659  50.623  1.00  2.44           C  
ATOM    305  CD1 ILE A  20      49.558  60.561  51.314  1.00  2.44           C  
ATOM    306  H   ILE A  20      48.253  63.420  53.905  1.00  2.44           H  
ATOM    307  HA  ILE A  20      49.098  63.158  51.120  1.00  2.44           H  
ATOM    308  HB  ILE A  20      46.719  62.108  52.698  1.00  2.44           H  
ATOM    309 1HG1 ILE A  20      47.792  59.923  52.362  1.00  2.44           H  
ATOM    310 2HG1 ILE A  20      48.821  60.995  53.290  1.00  2.44           H  
ATOM    311 1HG2 ILE A  20      46.485  60.618  50.642  1.00  2.44           H  
ATOM    312 2HG2 ILE A  20      45.922  62.289  50.493  1.00  2.44           H  
ATOM    313 3HG2 ILE A  20      47.474  61.795  49.783  1.00  2.44           H  
ATOM    314  HD1 ILE A  20      50.045  59.615  51.522  1.00  2.44           H  
ATOM    315  HD2 ILE A  20      49.206  60.512  50.286  1.00  2.44           H  
ATOM    316  HD3 ILE A  20      50.302  61.351  51.396  1.00  2.44           H  
ATOM    317  N   GLU A  21      47.641  64.602  49.828  1.00  3.04           N  
ATOM    318  CA  GLU A  21      46.950  65.574  49.005  1.00  3.04           C  
ATOM    319  C   GLU A  21      45.461  65.250  48.849  1.00  3.04           C  
ATOM    320  O   GLU A  21      44.986  64.111  48.923  1.00  3.04           O  
ATOM    321  CB  GLU A  21      47.644  65.747  47.633  1.00  3.04           C  
ATOM    322  CG  GLU A  21      47.742  64.502  46.737  1.00  3.04           C  
ATOM    323  CD  GLU A  21      48.959  63.633  47.079  1.00  3.04           C  
ATOM    324  OE1 GLU A  21      50.005  63.726  46.403  1.00  3.04           O  
ATOM    325  OE2 GLU A  21      48.891  62.860  48.056  1.00  3.04           O1-
ATOM    326  H   GLU A  21      48.187  63.885  49.352  1.00  3.04           H  
ATOM    327  HA  GLU A  21      47.018  66.534  49.517  1.00  3.04           H  
ATOM    328  HB1 GLU A  21      48.647  66.144  47.799  1.00  3.04           H  
ATOM    329  HB2 GLU A  21      47.091  66.513  47.087  1.00  3.04           H  
ATOM    330  HG1 GLU A  21      47.833  64.836  45.701  1.00  3.04           H  
ATOM    331  HG2 GLU A  21      46.827  63.913  46.802  1.00  3.04           H  
ATOM    332  N   SER A  22      44.702  66.302  48.594  1.00  3.28           N  
ATOM    333  CA  SER A  22      43.283  66.233  48.289  1.00  3.28           C  
ATOM    334  C   SER A  22      42.934  65.248  47.169  1.00  3.28           C  
ATOM    335  O   SER A  22      43.660  65.121  46.183  1.00  3.28           O  
ATOM    336  CB  SER A  22      42.850  67.630  47.827  1.00  3.28           C  
ATOM    337  OG  SER A  22      43.736  68.098  46.820  1.00  3.28           O  
ATOM    338  H   SER A  22      45.154  67.198  48.499  1.00  3.28           H  
ATOM    339  HA  SER A  22      42.733  65.967  49.190  1.00  3.28           H  
ATOM    340  HB1 SER A  22      42.880  68.320  48.672  1.00  3.28           H  
ATOM    341  HB2 SER A  22      41.833  67.595  47.435  1.00  3.28           H  
ATOM    342  HG  SER A  22      43.964  67.342  46.253  1.00  3.28           H  
ATOM    343  N   ASP A  23      41.770  64.625  47.313  1.00  3.12           N  
ATOM    344  CA  ASP A  23      41.281  63.439  46.597  1.00  3.12           C  
ATOM    345  C   ASP A  23      42.132  62.158  46.695  1.00  3.12           C  
ATOM    346  O   ASP A  23      41.677  61.094  46.270  1.00  3.12           O  
ATOM    347  CB  ASP A  23      40.709  63.727  45.198  1.00  3.12           C  
ATOM    348  CG  ASP A  23      39.754  62.596  44.769  1.00  3.12           C  
ATOM    349  OD1 ASP A  23      39.931  62.049  43.660  1.00  3.12           O  
ATOM    350  OD2 ASP A  23      38.879  62.215  45.589  1.00  3.12           O1-
ATOM    351  H   ASP A  23      41.238  64.869  48.131  1.00  3.12           H  
ATOM    352  HA  ASP A  23      40.402  63.167  47.185  1.00  3.12           H  
ATOM    353  HB1 ASP A  23      41.528  63.827  44.483  1.00  3.12           H  
ATOM    354  HB2 ASP A  23      40.151  64.664  45.221  1.00  3.12           H  
ATOM    355  N   CYS A  24      43.260  62.160  47.409  1.00  2.66           N  
ATOM    356  CA  CYS A  24      43.851  60.912  47.889  1.00  2.66           C  
ATOM    357  C   CYS A  24      43.374  60.586  49.318  1.00  2.66           C  
ATOM    358  O   CYS A  24      44.120  60.479  50.283  1.00  2.66           O  
ATOM    359  CB  CYS A  24      45.350  60.846  47.582  1.00  2.66           C  
ATOM    360  SG  CYS A  24      45.909  59.161  47.200  1.00  2.66           S  
ATOM    361  H   CYS A  24      43.658  63.033  47.741  1.00  2.66           H  
ATOM    362  HA  CYS A  24      43.444  60.099  47.292  1.00  2.66           H  
ATOM    363  HB1 CYS A  24      45.921  61.262  48.395  1.00  2.66           H  
ATOM    364  HB2 CYS A  24      45.551  61.459  46.704  1.00  2.66           H  
ATOM    365  N   THR A  25      42.063  60.427  49.462  1.00  2.68           N  
ATOM    366  CA  THR A  25      41.353  60.022  50.691  1.00  2.68           C  
ATOM    367  C   THR A  25      41.562  58.567  51.102  1.00  2.68           C  
ATOM    368  O   THR A  25      40.646  57.883  51.559  1.00  2.68           O  
ATOM    369  CB  THR A  25      39.847  60.294  50.486  1.00  2.68           C  
ATOM    370  CG2 THR A  25      39.528  61.786  50.577  1.00  2.68           C  
ATOM    371  OG1 THR A  25      39.414  59.869  49.208  1.00  2.68           O  
ATOM    372  H   THR A  25      41.499  60.516  48.625  1.00  2.68           H  
ATOM    373  HA  THR A  25      41.712  60.634  51.520  1.00  2.68           H  
ATOM    374  HB  THR A  25      39.256  59.797  51.257  1.00  2.68           H  
ATOM    375  HG1 THR A  25      39.829  58.996  48.999  1.00  2.68           H  
ATOM    376 1HG2 THR A  25      40.104  62.342  49.838  1.00  2.68           H  
ATOM    377 2HG2 THR A  25      38.465  61.939  50.395  1.00  2.68           H  
ATOM    378 3HG2 THR A  25      39.773  62.143  51.576  1.00  2.68           H  
ATOM    379  N   GLU A  26      42.764  58.054  50.914  1.00  2.20           N  
ATOM    380  CA  GLU A  26      43.062  56.635  50.989  1.00  2.20           C  
ATOM    381  C   GLU A  26      44.372  56.464  51.799  1.00  2.20           C  
ATOM    382  O   GLU A  26      45.225  57.331  52.054  1.00  2.20           O  
ATOM    383  CB  GLU A  26      43.160  56.001  49.574  1.00  2.20           C  
ATOM    384  CG  GLU A  26      42.759  56.834  48.337  1.00  2.20           C  
ATOM    385  CD  GLU A  26      41.273  56.780  47.963  1.00  2.20           C  
ATOM    386  OE1 GLU A  26      40.887  55.768  47.337  1.00  2.20           O  
ATOM    387  OE2 GLU A  26      40.538  57.776  48.170  1.00  2.20           O1-
ATOM    388  H   GLU A  26      43.516  58.683  50.645  1.00  2.20           H  
ATOM    389  HA  GLU A  26      42.266  56.118  51.527  1.00  2.20           H  
ATOM    390  HB1 GLU A  26      42.589  55.073  49.582  1.00  2.20           H  
ATOM    391  HB2 GLU A  26      44.200  55.703  49.425  1.00  2.20           H  
ATOM    392  HG1 GLU A  26      43.331  56.428  47.505  1.00  2.20           H  
ATOM    393  HG2 GLU A  26      43.081  57.869  48.427  1.00  2.20           H  
ATOM    394  N   CYS A  27      44.605  55.225  52.146  1.00  1.86           N  
ATOM    395  CA  CYS A  27      45.934  54.748  52.385  1.00  1.86           C  
ATOM    396  C   CYS A  27      46.019  53.417  51.685  1.00  1.86           C  
ATOM    397  O   CYS A  27      45.043  52.673  51.597  1.00  1.86           O  
ATOM    398  CB  CYS A  27      46.157  54.548  53.899  1.00  1.86           C  
ATOM    399  SG  CYS A  27      46.012  56.079  54.862  1.00  1.86           S  
ATOM    400  H   CYS A  27      43.872  54.531  52.023  1.00  1.86           H  
ATOM    401  HA  CYS A  27      46.685  55.431  51.984  1.00  1.86           H  
ATOM    402  HB1 CYS A  27      47.158  54.141  54.054  1.00  1.86           H  
ATOM    403  HB2 CYS A  27      45.422  53.833  54.271  1.00  1.86           H  
ATOM    404  HG  CYS A  27      45.725  56.897  53.834  1.00  1.86           H  
ATOM    405  N   VAL A  28      47.207  53.120  51.194  1.00  1.94           N  
ATOM    406  CA  VAL A  28      47.462  51.952  50.376  1.00  1.94           C  
ATOM    407  C   VAL A  28      48.794  51.441  50.864  1.00  1.94           C  
ATOM    408  O   VAL A  28      49.800  52.121  50.672  1.00  1.94           O  
ATOM    409  CB  VAL A  28      47.509  52.347  48.875  1.00  1.94           C  
ATOM    410  CG1 VAL A  28      47.561  51.115  47.966  1.00  1.94           C  
ATOM    411  CG2 VAL A  28      46.326  53.212  48.412  1.00  1.94           C  
ATOM    412  H   VAL A  28      47.982  53.751  51.353  1.00  1.94           H  
ATOM    413  HA  VAL A  28      46.692  51.191  50.520  1.00  1.94           H  
ATOM    414  HB  VAL A  28      48.413  52.930  48.698  1.00  1.94           H  
ATOM    415 1HG1 VAL A  28      47.855  51.423  46.963  1.00  1.94           H  
ATOM    416 2HG1 VAL A  28      48.266  50.382  48.347  1.00  1.94           H  
ATOM    417 3HG1 VAL A  28      46.576  50.662  47.907  1.00  1.94           H  
ATOM    418 1HG2 VAL A  28      46.382  53.382  47.336  1.00  1.94           H  
ATOM    419 2HG2 VAL A  28      45.381  52.728  48.649  1.00  1.94           H  
ATOM    420 3HG2 VAL A  28      46.349  54.186  48.898  1.00  1.94           H  
ATOM    421  N   ILE A  29      48.826  50.285  51.517  1.00  2.07           N  
ATOM    422  CA  ILE A  29      50.069  49.513  51.620  1.00  2.07           C  
ATOM    423  C   ILE A  29      49.932  48.296  50.739  1.00  2.07           C  
ATOM    424  O   ILE A  29      48.875  47.675  50.701  1.00  2.07           O  
ATOM    425  CB  ILE A  29      50.451  49.099  53.052  1.00  2.07           C  
ATOM    426  CG1 ILE A  29      49.238  48.725  53.938  1.00  2.07           C  
ATOM    427  CG2 ILE A  29      51.334  50.226  53.602  1.00  2.07           C  
ATOM    428  CD1 ILE A  29      49.615  48.118  55.294  1.00  2.07           C  
ATOM    429  H   ILE A  29      47.950  49.793  51.683  1.00  2.07           H  
ATOM    430  HA  ILE A  29      50.894  50.094  51.200  1.00  2.07           H  
ATOM    431  HB  ILE A  29      51.088  48.212  52.996  1.00  2.07           H  
ATOM    432 1HG1 ILE A  29      48.644  47.984  53.405  1.00  2.07           H  
ATOM    433 2HG1 ILE A  29      48.612  49.602  54.102  1.00  2.07           H  
ATOM    434 1HG2 ILE A  29      51.544  50.079  54.653  1.00  2.07           H  
ATOM    435 2HG2 ILE A  29      52.285  50.235  53.069  1.00  2.07           H  
ATOM    436 3HG2 ILE A  29      50.844  51.187  53.447  1.00  2.07           H  
ATOM    437  HD1 ILE A  29      48.709  47.799  55.807  1.00  2.07           H  
ATOM    438  HD2 ILE A  29      50.262  47.253  55.149  1.00  2.07           H  
ATOM    439  HD3 ILE A  29      50.124  48.852  55.914  1.00  2.07           H  
ATOM    440  N   LEU A  30      51.020  47.985  50.045  1.00  2.35           N  
ATOM    441  CA  LEU A  30      51.131  46.860  49.137  1.00  2.35           C  
ATOM    442  C   LEU A  30      52.550  46.312  49.218  1.00  2.35           C  
ATOM    443  O   LEU A  30      53.514  47.054  49.067  1.00  2.35           O  
ATOM    444  CB  LEU A  30      50.666  47.283  47.729  1.00  2.35           C  
ATOM    445  CG  LEU A  30      50.700  46.206  46.627  1.00  2.35           C  
ATOM    446  CD1 LEU A  30      49.766  46.622  45.487  1.00  2.35           C  
ATOM    447  CD2 LEU A  30      52.098  46.030  46.021  1.00  2.35           C  
ATOM    448  H   LEU A  30      51.842  48.561  50.155  1.00  2.35           H  
ATOM    449  HA  LEU A  30      50.462  46.067  49.470  1.00  2.35           H  
ATOM    450  HB1 LEU A  30      51.265  48.116  47.410  1.00  2.35           H  
ATOM    451  HB2 LEU A  30      49.639  47.636  47.832  1.00  2.35           H  
ATOM    452  HG  LEU A  30      50.347  45.258  47.025  1.00  2.35           H  
ATOM    453 1HD1 LEU A  30      49.753  45.854  44.713  1.00  2.35           H  
ATOM    454 2HD1 LEU A  30      48.749  46.730  45.862  1.00  2.35           H  
ATOM    455 3HD1 LEU A  30      50.094  47.566  45.055  1.00  2.35           H  
ATOM    456 1HD2 LEU A  30      52.033  45.444  45.106  1.00  2.35           H  
ATOM    457 2HD2 LEU A  30      52.534  47.002  45.787  1.00  2.35           H  
ATOM    458 3HD2 LEU A  30      52.740  45.502  46.720  1.00  2.35           H  
ATOM    459  N   LEU A  31      52.689  45.033  49.543  1.00  2.89           N  
ATOM    460  CA  LEU A  31      53.939  44.520  50.074  1.00  2.89           C  
ATOM    461  C   LEU A  31      54.649  43.608  49.078  1.00  2.89           C  
ATOM    462  O   LEU A  31      54.575  42.380  49.196  1.00  2.89           O  
ATOM    463  CB  LEU A  31      53.711  43.912  51.475  1.00  2.89           C  
ATOM    464  CG  LEU A  31      53.042  44.872  52.486  1.00  2.89           C  
ATOM    465  CD1 LEU A  31      52.827  44.175  53.831  1.00  2.89           C  
ATOM    466  CD2 LEU A  31      53.871  46.127  52.768  1.00  2.89           C  
ATOM    467  H   LEU A  31      51.877  44.422  49.589  1.00  2.89           H  
ATOM    468  HA  LEU A  31      54.631  45.348  50.222  1.00  2.89           H  
ATOM    469  HB1 LEU A  31      54.677  43.598  51.874  1.00  2.89           H  
ATOM    470  HB2 LEU A  31      53.089  43.023  51.374  1.00  2.89           H  
ATOM    471  HG  LEU A  31      52.070  45.192  52.116  1.00  2.89           H  
ATOM    472 1HD1 LEU A  31      52.342  44.862  54.526  1.00  2.89           H  
ATOM    473 2HD1 LEU A  31      52.188  43.306  53.681  1.00  2.89           H  
ATOM    474 3HD1 LEU A  31      53.786  43.860  54.240  1.00  2.89           H  
ATOM    475 1HD2 LEU A  31      53.337  46.773  53.461  1.00  2.89           H  
ATOM    476 2HD2 LEU A  31      54.819  45.839  53.217  1.00  2.89           H  
ATOM    477 3HD2 LEU A  31      54.053  46.683  51.851  1.00  2.89           H  
ATOM    478  N   ARG A  32      55.342  44.191  48.080  1.00  3.64           N  
ATOM    479  CA  ARG A  32      56.059  43.336  47.127  1.00  3.64           C  
ATOM    480  C   ARG A  32      57.291  42.813  47.869  1.00  3.64           C  
ATOM    481  O   ARG A  32      57.943  43.534  48.626  1.00  3.64           O  
ATOM    482  CB  ARG A  32      56.465  44.049  45.828  1.00  3.64           C  
ATOM    483  CG  ARG A  32      55.449  45.087  45.351  1.00  3.64           C  
ATOM    484  CD  ARG A  32      55.961  45.742  44.073  1.00  3.64           C  
ATOM    485  NE  ARG A  32      55.057  46.813  43.643  1.00  3.64           N  
ATOM    486  CZ  ARG A  32      55.245  48.113  43.793  1.00  3.64           C  
ATOM    487  NH1 ARG A  32      54.463  48.939  43.174  1.00  3.64           N1+
ATOM    488  NH2 ARG A  32      56.193  48.628  44.513  1.00  3.64           N  
ATOM    489  H   ARG A  32      55.498  45.191  48.082  1.00  3.64           H  
ATOM    490  HA  ARG A  32      55.417  42.494  46.872  1.00  3.64           H  
ATOM    491  HB1 ARG A  32      56.587  43.289  45.054  1.00  3.64           H  
ATOM    492  HB2 ARG A  32      57.434  44.526  45.954  1.00  3.64           H  
ATOM    493  HG1 ARG A  32      55.323  45.866  46.105  1.00  3.64           H  
ATOM    494  HG2 ARG A  32      54.491  44.604  45.156  1.00  3.64           H  
ATOM    495  HD1 ARG A  32      56.024  44.987  43.287  1.00  3.64           H  
ATOM    496  HD2 ARG A  32      56.966  46.136  44.246  1.00  3.64           H  
ATOM    497  HE  ARG A  32      54.250  46.545  43.106  1.00  3.64           H  
ATOM    498 1HH1 ARG A  32      53.710  48.651  42.589  1.00  3.64           H  
ATOM    499 2HH1 ARG A  32      54.643  49.943  43.297  1.00  3.64           H  
ATOM    500 1HH2 ARG A  32      56.729  48.109  45.186  1.00  3.64           H  
ATOM    501 2HH2 ARG A  32      56.380  49.623  44.364  1.00  3.64           H  
ATOM    502  N   SER A  33      57.630  41.550  47.670  1.00  4.28           N  
ATOM    503  CA  SER A  33      58.593  40.843  48.527  1.00  4.28           C  
ATOM    504  C   SER A  33      60.078  41.242  48.361  1.00  4.28           C  
ATOM    505  O   SER A  33      60.965  40.461  48.684  1.00  4.28           O  
ATOM    506  CB  SER A  33      58.425  39.335  48.278  1.00  4.28           C  
ATOM    507  OG  SER A  33      59.099  38.563  49.250  1.00  4.28           O  
ATOM    508  H   SER A  33      57.048  41.000  47.061  1.00  4.28           H  
ATOM    509  HA  SER A  33      58.325  41.041  49.566  1.00  4.28           H  
ATOM    510  HB1 SER A  33      58.808  39.081  47.288  1.00  4.28           H  
ATOM    511  HB2 SER A  33      57.366  39.075  48.315  1.00  4.28           H  
ATOM    512  HG  SER A  33      60.029  38.850  49.247  1.00  4.28           H  
ATOM    513  N   SER A  34      60.355  42.420  47.794  1.00  5.02           N  
ATOM    514  CA  SER A  34      61.692  43.014  47.636  1.00  5.02           C  
ATOM    515  C   SER A  34      61.646  44.532  47.416  1.00  5.02           C  
ATOM    516  O   SER A  34      62.544  45.123  46.822  1.00  5.02           O  
ATOM    517  CB  SER A  34      62.427  42.316  46.475  1.00  5.02           C  
ATOM    518  OG  SER A  34      63.777  42.721  46.405  1.00  5.02           O  
ATOM    519  H   SER A  34      59.566  43.025  47.632  1.00  5.02           H  
ATOM    520  HA  SER A  34      62.256  42.835  48.552  1.00  5.02           H  
ATOM    521  HB1 SER A  34      61.930  42.554  45.535  1.00  5.02           H  
ATOM    522  HB2 SER A  34      62.400  41.236  46.622  1.00  5.02           H  
ATOM    523  HG  SER A  34      63.791  43.690  46.449  1.00  5.02           H  
ATOM    524  N   GLY A  35      60.543  45.146  47.829  1.00  4.66           N  
ATOM    525  CA  GLY A  35      60.228  46.544  47.602  1.00  4.66           C  
ATOM    526  C   GLY A  35      58.817  46.755  48.135  1.00  4.66           C  
ATOM    527  O   GLY A  35      57.839  46.140  47.692  1.00  4.66           O  
ATOM    528  H   GLY A  35      59.853  44.609  48.341  1.00  4.66           H  
ATOM    529  HA1 GLY A  35      60.248  46.774  46.536  1.00  4.66           H  
ATOM    530  HA2 GLY A  35      60.944  47.180  48.124  1.00  4.66           H  
ATOM    531  N   LEU A  36      58.718  47.608  49.147  1.00  4.59           N  
ATOM    532  CA  LEU A  36      57.410  48.015  49.618  1.00  4.59           C  
ATOM    533  C   LEU A  36      56.659  48.800  48.520  1.00  4.59           C  
ATOM    534  O   LEU A  36      57.177  49.026  47.417  1.00  4.59           O  
ATOM    535  CB  LEU A  36      57.553  48.788  50.944  1.00  4.59           C  
ATOM    536  CG  LEU A  36      58.320  48.033  52.053  1.00  4.59           C  
ATOM    537  CD1 LEU A  36      58.216  48.817  53.360  1.00  4.59           C  
ATOM    538  CD2 LEU A  36      57.810  46.606  52.301  1.00  4.59           C  
ATOM    539  H   LEU A  36      59.533  48.093  49.486  1.00  4.59           H  
ATOM    540  HA  LEU A  36      56.814  47.122  49.815  1.00  4.59           H  
ATOM    541  HB1 LEU A  36      56.554  49.021  51.314  1.00  4.59           H  
ATOM    542  HB2 LEU A  36      58.060  49.735  50.752  1.00  4.59           H  
ATOM    543  HG  LEU A  36      59.372  47.971  51.779  1.00  4.59           H  
ATOM    544 1HD1 LEU A  36      58.754  48.291  54.150  1.00  4.59           H  
ATOM    545 2HD1 LEU A  36      58.683  49.792  53.225  1.00  4.59           H  
ATOM    546 3HD1 LEU A  36      57.173  48.944  53.641  1.00  4.59           H  
ATOM    547 1HD2 LEU A  36      58.344  46.173  53.149  1.00  4.59           H  
ATOM    548 2HD2 LEU A  36      56.748  46.634  52.517  1.00  4.59           H  
ATOM    549 3HD2 LEU A  36      57.998  45.979  51.430  1.00  4.59           H  
ATOM    550  N   LEU A  37      55.405  49.181  48.779  1.00  3.38           N  
ATOM    551  CA  LEU A  37      54.679  50.033  47.843  1.00  3.38           C  
ATOM    552  C   LEU A  37      55.398  51.392  47.702  1.00  3.38           C  
ATOM    553  O   LEU A  37      56.113  51.824  48.598  1.00  3.38           O  
ATOM    554  CB  LEU A  37      53.208  50.264  48.249  1.00  3.38           C  
ATOM    555  CG  LEU A  37      52.344  51.028  47.206  1.00  3.38           C  
ATOM    556  CD1 LEU A  37      52.190  50.333  45.846  1.00  3.38           C  
ATOM    557  CD2 LEU A  37      50.943  51.268  47.742  1.00  3.38           C  
ATOM    558  H   LEU A  37      54.979  48.946  49.658  1.00  3.38           H  
ATOM    559  HA  LEU A  37      54.708  49.543  46.869  1.00  3.38           H  
ATOM    560  HB1 LEU A  37      53.197  50.821  49.187  1.00  3.38           H  
ATOM    561  HB2 LEU A  37      52.752  49.305  48.431  1.00  3.38           H  
ATOM    562  HG  LEU A  37      52.767  52.016  47.041  1.00  3.38           H  
ATOM    563 1HD1 LEU A  37      53.142  49.950  45.492  1.00  3.38           H  
ATOM    564 2HD1 LEU A  37      51.470  49.526  45.881  1.00  3.38           H  
ATOM    565 3HD1 LEU A  37      51.840  51.063  45.117  1.00  3.38           H  
ATOM    566 1HD2 LEU A  37      50.514  50.337  48.102  1.00  3.38           H  
ATOM    567 2HD2 LEU A  37      51.008  51.982  48.557  1.00  3.38           H  
ATOM    568 3HD2 LEU A  37      50.312  51.692  46.965  1.00  3.38           H  
ATOM    569  N   ASP A  38      55.196  52.067  46.573  1.00  4.54           N  
ATOM    570  CA  ASP A  38      56.172  53.021  46.060  1.00  4.54           C  
ATOM    571  C   ASP A  38      56.277  54.376  46.771  1.00  4.54           C  
ATOM    572  O   ASP A  38      57.273  54.701  47.413  1.00  4.54           O  
ATOM    573  CB  ASP A  38      55.952  53.235  44.547  1.00  4.54           C  
ATOM    574  CG  ASP A  38      55.610  51.925  43.855  1.00  4.54           C  
ATOM    575  OD1 ASP A  38      56.510  51.144  43.497  1.00  4.54           O  
ATOM    576  OD2 ASP A  38      54.410  51.578  43.835  1.00  4.54           O1-
ATOM    577  H   ASP A  38      54.558  51.678  45.887  1.00  4.54           H  
ATOM    578  HA  ASP A  38      57.155  52.554  46.166  1.00  4.54           H  
ATOM    579  HB1 ASP A  38      56.853  53.661  44.107  1.00  4.54           H  
ATOM    580  HB2 ASP A  38      55.128  53.928  44.379  1.00  4.54           H  
ATOM    581  N   ARG A  39      55.210  55.164  46.659  1.00  4.01           N  
ATOM    582  CA  ARG A  39      54.851  56.270  47.533  1.00  4.01           C  
ATOM    583  C   ARG A  39      53.338  56.151  47.653  1.00  4.01           C  
ATOM    584  O   ARG A  39      52.624  56.074  46.651  1.00  4.01           O  
ATOM    585  CB  ARG A  39      55.338  57.619  46.976  1.00  4.01           C  
ATOM    586  CG  ARG A  39      54.840  58.816  47.819  1.00  4.01           C  
ATOM    587  CD  ARG A  39      53.549  59.414  47.245  1.00  4.01           C  
ATOM    588  NE  ARG A  39      52.846  60.278  48.208  1.00  4.01           N  
ATOM    589  CZ  ARG A  39      51.949  61.203  47.913  1.00  4.01           C  
ATOM    590  NH1 ARG A  39      51.303  61.820  48.850  1.00  4.01           N1+
ATOM    591  NH2 ARG A  39      51.641  61.558  46.700  1.00  4.01           N  
ATOM    592  H   ARG A  39      54.491  54.851  46.021  1.00  4.01           H  
ATOM    593  HA  ARG A  39      55.306  56.108  48.513  1.00  4.01           H  
ATOM    594  HB1 ARG A  39      55.022  57.742  45.938  1.00  4.01           H  
ATOM    595  HB2 ARG A  39      56.429  57.618  47.000  1.00  4.01           H  
ATOM    596  HG1 ARG A  39      55.606  59.592  47.814  1.00  4.01           H  
ATOM    597  HG2 ARG A  39      54.688  58.494  48.849  1.00  4.01           H  
ATOM    598  HD1 ARG A  39      52.863  58.620  46.958  1.00  4.01           H  
ATOM    599  HD2 ARG A  39      53.805  59.983  46.350  1.00  4.01           H  
ATOM    600  HE  ARG A  39      52.963  60.089  49.185  1.00  4.01           H  
ATOM    601 1HH1 ARG A  39      51.361  61.513  49.796  1.00  4.01           H  
ATOM    602 2HH1 ARG A  39      50.472  62.345  48.553  1.00  4.01           H  
ATOM    603 1HH2 ARG A  39      52.011  61.081  45.892  1.00  4.01           H  
ATOM    604 2HH2 ARG A  39      50.958  62.312  46.576  1.00  4.01           H  
ATOM    605  N   LEU A  40      52.882  55.956  48.874  1.00  3.84           N  
ATOM    606  CA  LEU A  40      51.588  55.365  49.190  1.00  3.84           C  
ATOM    607  C   LEU A  40      50.493  56.435  49.190  1.00  3.84           C  
ATOM    608  O   LEU A  40      50.757  57.582  49.547  1.00  3.84           O  
ATOM    609  CB  LEU A  40      51.720  54.799  50.621  1.00  3.84           C  
ATOM    610  CG  LEU A  40      52.650  53.582  50.852  1.00  3.84           C  
ATOM    611  CD1 LEU A  40      54.093  53.722  50.364  1.00  3.84           C  
ATOM    612  CD2 LEU A  40      52.725  53.347  52.358  1.00  3.84           C  
ATOM    613  H   LEU A  40      53.540  56.047  49.629  1.00  3.84           H  
ATOM    614  HA  LEU A  40      51.335  54.570  48.488  1.00  3.84           H  
ATOM    615  HB1 LEU A  40      50.725  54.517  50.963  1.00  3.84           H  
ATOM    616  HB2 LEU A  40      52.054  55.612  51.270  1.00  3.84           H  
ATOM    617  HG  LEU A  40      52.228  52.702  50.374  1.00  3.84           H  
ATOM    618 1HD1 LEU A  40      54.680  52.865  50.694  1.00  3.84           H  
ATOM    619 2HD1 LEU A  40      54.131  53.725  49.275  1.00  3.84           H  
ATOM    620 3HD1 LEU A  40      54.556  54.623  50.770  1.00  3.84           H  
ATOM    621 1HD2 LEU A  40      53.315  52.456  52.573  1.00  3.84           H  
ATOM    622 2HD2 LEU A  40      53.188  54.202  52.846  1.00  3.84           H  
ATOM    623 3HD2 LEU A  40      51.724  53.214  52.765  1.00  3.84           H  
ATOM    624  N   CYS A  41      49.268  56.055  48.831  1.00  3.11           N  
ATOM    625  CA  CYS A  41      48.272  56.996  48.326  1.00  3.11           C  
ATOM    626  C   CYS A  41      48.862  57.942  47.259  1.00  3.11           C  
ATOM    627  O   CYS A  41      49.131  59.113  47.486  1.00  3.11           O  
ATOM    628  CB  CYS A  41      47.528  57.741  49.442  1.00  3.11           C  
ATOM    629  SG  CYS A  41      45.830  58.129  48.959  1.00  3.11           S  
ATOM    630  H   CYS A  41      49.123  55.083  48.616  1.00  3.11           H  
ATOM    631  HA  CYS A  41      47.518  56.392  47.817  1.00  3.11           H  
ATOM    632  HB1 CYS A  41      48.054  58.660  49.695  1.00  3.11           H  
ATOM    633  HB2 CYS A  41      47.483  57.118  50.335  1.00  3.11           H  
ATOM    634  N   ASN A  42      49.076  57.384  46.062  1.00  5.00           N  
ATOM    635  CA  ASN A  42      49.348  58.179  44.860  1.00  5.00           C  
ATOM    636  C   ASN A  42      48.431  57.763  43.698  1.00  5.00           C  
ATOM    637  O   ASN A  42      48.763  57.894  42.517  1.00  5.00           O  
ATOM    638  CB  ASN A  42      50.853  58.099  44.532  1.00  5.00           C  
ATOM    639  CG  ASN A  42      51.377  59.355  43.861  1.00  5.00           C  
ATOM    640  ND2 ASN A  42      50.893  59.718  42.705  1.00  5.00           N  
ATOM    641  OD1 ASN A  42      52.232  60.050  44.399  1.00  5.00           O  
ATOM    642  H   ASN A  42      48.913  56.395  45.934  1.00  5.00           H  
ATOM    643  HA  ASN A  42      49.109  59.222  45.076  1.00  5.00           H  
ATOM    644  HB1 ASN A  42      51.051  57.235  43.900  1.00  5.00           H  
ATOM    645  HB2 ASN A  42      51.407  57.976  45.458  1.00  5.00           H  
ATOM    646 1HD2 ASN A  42      50.138  59.170  42.306  1.00  5.00           H  
ATOM    647 2HD2 ASN A  42      51.192  60.599  42.334  1.00  5.00           H  
ATOM    648  N   HIS A  43      47.303  57.173  44.075  1.00  4.97           N  
ATOM    649  CA  HIS A  43      46.275  56.534  43.270  1.00  4.97           C  
ATOM    650  C   HIS A  43      45.126  56.218  44.226  1.00  4.97           C  
ATOM    651  O   HIS A  43      45.370  55.972  45.412  1.00  4.97           O  
ATOM    652  CB  HIS A  43      46.801  55.238  42.602  1.00  4.97           C  
ATOM    653  CG  HIS A  43      48.103  54.677  43.145  1.00  4.97           C  
ATOM    654  CD2 HIS A  43      49.306  54.737  42.496  1.00  4.97           C  
ATOM    655  ND1 HIS A  43      48.300  54.086  44.395  1.00  4.97           N  
ATOM    656  CE1 HIS A  43      49.607  53.787  44.462  1.00  4.97           C  
ATOM    657  NE2 HIS A  43      50.236  54.172  43.339  1.00  4.97           N  
ATOM    658  H   HIS A  43      47.135  57.107  45.070  1.00  4.97           H  
ATOM    659  HA  HIS A  43      45.921  57.226  42.506  1.00  4.97           H  
ATOM    660  HB1 HIS A  43      46.950  55.453  41.543  1.00  4.97           H  
ATOM    661  HB2 HIS A  43      46.042  54.457  42.663  1.00  4.97           H  
ATOM    662  HD2 HIS A  43      49.485  55.174  41.533  1.00  4.97           H  
ATOM    663  HE1 HIS A  43      50.087  53.299  45.302  1.00  4.97           H  
ATOM    664  HE2 HIS A  43      51.223  54.040  43.148  1.00  4.97           H  
ATOM    665  N   LYS A  44      43.885  56.213  43.727  1.00  4.63           N  
ATOM    666  CA  LYS A  44      42.765  55.716  44.531  1.00  4.63           C  
ATOM    667  C   LYS A  44      42.908  54.247  44.851  1.00  4.63           C  
ATOM    668  O   LYS A  44      43.591  53.544  44.110  1.00  4.63           O  
ATOM    669  CB  LYS A  44      41.392  56.072  43.936  1.00  4.63           C  
ATOM    670  CG  LYS A  44      41.006  57.534  44.249  1.00  4.63           C  
ATOM    671  CD  LYS A  44      39.480  57.681  44.378  1.00  4.63           C  
ATOM    672  CE  LYS A  44      39.030  59.106  44.702  1.00  4.63           C  
ATOM    673  NZ  LYS A  44      39.474  59.566  46.037  1.00  4.63           N1+
ATOM    674  H   LYS A  44      43.739  56.395  42.749  1.00  4.63           H  
ATOM    675  HA  LYS A  44      42.824  56.207  45.498  1.00  4.63           H  
ATOM    676  HB1 LYS A  44      40.649  55.418  44.395  1.00  4.63           H  
ATOM    677  HB2 LYS A  44      41.379  55.895  42.860  1.00  4.63           H  
ATOM    678  HG1 LYS A  44      41.378  58.185  43.456  1.00  4.63           H  
ATOM    679  HG2 LYS A  44      41.455  57.844  45.192  1.00  4.63           H  
ATOM    680  HD1 LYS A  44      39.126  57.012  45.166  1.00  4.63           H  
ATOM    681  HD2 LYS A  44      39.020  57.378  43.438  1.00  4.63           H  
ATOM    682  HE1 LYS A  44      37.939  59.152  44.663  1.00  4.63           H  
ATOM    683  HE2 LYS A  44      39.412  59.803  43.945  1.00  4.63           H  
ATOM    684  HZ1 LYS A  44      40.474  59.737  46.034  1.00  4.63           H  
ATOM    685  HZ2 LYS A  44      39.082  60.493  46.217  1.00  4.63           H  
ATOM    686  HZ3 LYS A  44      39.282  58.925  46.801  1.00  4.63           H  
ATOM    687  N   ALA A  45      42.276  53.813  45.934  1.00  4.69           N  
ATOM    688  CA  ALA A  45      42.353  52.503  46.567  1.00  4.69           C  
ATOM    689  C   ALA A  45      42.187  51.330  45.597  1.00  4.69           C  
ATOM    690  O   ALA A  45      41.094  50.777  45.455  1.00  4.69           O  
ATOM    691  CB  ALA A  45      41.317  52.488  47.704  1.00  4.69           C  
ATOM    692  H   ALA A  45      41.723  54.514  46.430  1.00  4.69           H  
ATOM    693  HA  ALA A  45      43.343  52.417  47.015  1.00  4.69           H  
ATOM    694  HB1 ALA A  45      41.292  51.510  48.179  1.00  4.69           H  
ATOM    695  HB2 ALA A  45      41.572  53.244  48.446  1.00  4.69           H  
ATOM    696  HB3 ALA A  45      40.325  52.712  47.305  1.00  4.69           H  
ATOM    697  N   TYR A  46      43.254  51.009  44.854  1.00  4.26           N  
ATOM    698  CA  TYR A  46      43.047  50.524  43.494  1.00  4.26           C  
ATOM    699  C   TYR A  46      42.531  49.089  43.422  1.00  4.26           C  
ATOM    700  O   TYR A  46      42.424  48.399  44.439  1.00  4.26           O  
ATOM    701  CB  TYR A  46      44.259  50.785  42.579  1.00  4.26           C  
ATOM    702  CG  TYR A  46      43.803  51.124  41.164  1.00  4.26           C  
ATOM    703  CD1 TYR A  46      43.234  52.387  40.899  1.00  4.26           C  
ATOM    704  CD2 TYR A  46      43.820  50.150  40.149  1.00  4.26           C  
ATOM    705  CE1 TYR A  46      42.664  52.659  39.640  1.00  4.26           C  
ATOM    706  CE2 TYR A  46      43.250  50.413  38.891  1.00  4.26           C  
ATOM    707  CZ  TYR A  46      42.663  51.669  38.636  1.00  4.26           C  
ATOM    708  OH  TYR A  46      42.083  51.926  37.435  1.00  4.26           O  
ATOM    709  H   TYR A  46      44.078  51.582  44.988  1.00  4.26           H  
ATOM    710  HA  TYR A  46      42.240  51.137  43.087  1.00  4.26           H  
ATOM    711  HB1 TYR A  46      44.914  49.914  42.570  1.00  4.26           H  
ATOM    712  HB2 TYR A  46      44.845  51.625  42.955  1.00  4.26           H  
ATOM    713  HD1 TYR A  46      43.213  53.143  41.676  1.00  4.26           H  
ATOM    714  HD2 TYR A  46      44.259  49.183  40.337  1.00  4.26           H  
ATOM    715  HE1 TYR A  46      42.212  53.620  39.438  1.00  4.26           H  
ATOM    716  HE2 TYR A  46      43.255  49.644  38.133  1.00  4.26           H  
ATOM    717  HH  TYR A  46      42.157  51.190  36.825  1.00  4.26           H  
ATOM    718  N   THR A  47      42.209  48.608  42.218  1.00  5.78           N  
ATOM    719  CA  THR A  47      42.029  47.167  42.012  1.00  5.78           C  
ATOM    720  C   THR A  47      43.235  46.393  42.541  1.00  5.78           C  
ATOM    721  O   THR A  47      43.062  45.482  43.337  1.00  5.78           O  
ATOM    722  CB  THR A  47      41.784  46.779  40.541  1.00  5.78           C  
ATOM    723  CG2 THR A  47      40.645  47.577  39.903  1.00  5.78           C  
ATOM    724  OG1 THR A  47      42.933  46.979  39.755  1.00  5.78           O  
ATOM    725  H   THR A  47      42.320  49.195  41.401  1.00  5.78           H  
ATOM    726  HA  THR A  47      41.163  46.831  42.580  1.00  5.78           H  
ATOM    727  HB  THR A  47      41.523  45.722  40.498  1.00  5.78           H  
ATOM    728  HG1 THR A  47      43.422  46.116  39.796  1.00  5.78           H  
ATOM    729 1HG2 THR A  47      40.463  47.191  38.899  1.00  5.78           H  
ATOM    730 2HG2 THR A  47      39.740  47.463  40.498  1.00  5.78           H  
ATOM    731 3HG2 THR A  47      40.911  48.629  39.829  1.00  5.78           H  
ATOM    732  N   HIS A  48      44.438  46.927  42.280  1.00  5.03           N  
ATOM    733  CA  HIS A  48      45.732  46.469  42.789  1.00  5.03           C  
ATOM    734  C   HIS A  48      45.784  46.248  44.307  1.00  5.03           C  
ATOM    735  O   HIS A  48      46.548  45.430  44.804  1.00  5.03           O  
ATOM    736  CB  HIS A  48      46.845  47.458  42.395  1.00  5.03           C  
ATOM    737  CG  HIS A  48      46.780  48.069  41.014  1.00  5.03           C  
ATOM    738  CD2 HIS A  48      46.426  47.450  39.847  1.00  5.03           C  
ATOM    739  ND1 HIS A  48      47.069  49.404  40.735  1.00  5.03           N  
ATOM    740  CE1 HIS A  48      46.901  49.557  39.411  1.00  5.03           C  
ATOM    741  NE2 HIS A  48      46.506  48.400  38.853  1.00  5.03           N  
ATOM    742  H   HIS A  48      44.474  47.583  41.512  1.00  5.03           H  
ATOM    743  HA  HIS A  48      45.971  45.517  42.323  1.00  5.03           H  
ATOM    744  HB1 HIS A  48      47.808  46.953  42.496  1.00  5.03           H  
ATOM    745  HB2 HIS A  48      46.841  48.286  43.106  1.00  5.03           H  
ATOM    746  HD2 HIS A  48      46.141  46.417  39.731  1.00  5.03           H  
ATOM    747  HE1 HIS A  48      47.039  50.486  38.876  1.00  5.03           H  
ATOM    748  HE2 HIS A  48      46.318  48.248  37.873  1.00  5.03           H  
ATOM    749  N   CYS A  49      44.933  46.936  45.069  1.00  3.39           N  
ATOM    750  CA  CYS A  49      44.832  46.803  46.520  1.00  3.39           C  
ATOM    751  C   CYS A  49      44.099  45.540  47.009  1.00  3.39           C  
ATOM    752  O   CYS A  49      43.803  45.374  48.201  1.00  3.39           O  
ATOM    753  CB  CYS A  49      44.167  48.073  47.044  1.00  3.39           C  
ATOM    754  SG  CYS A  49      44.891  48.624  48.587  1.00  3.39           S  
ATOM    755  H   CYS A  49      44.265  47.538  44.605  1.00  3.39           H  
ATOM    756  HA  CYS A  49      45.850  46.759  46.910  1.00  3.39           H  
ATOM    757  HB1 CYS A  49      43.095  47.914  47.164  1.00  3.39           H  
ATOM    758  HB2 CYS A  49      44.313  48.878  46.324  1.00  3.39           H  
ATOM    759  N   ARG A  50      43.751  44.662  46.076  1.00  4.37           N  
ATOM    760  CA  ARG A  50      43.079  43.373  46.235  1.00  4.37           C  
ATOM    761  C   ARG A  50      43.758  42.271  45.420  1.00  4.37           C  
ATOM    762  O   ARG A  50      43.335  41.127  45.511  1.00  4.37           O  
ATOM    763  CB  ARG A  50      41.610  43.518  45.794  1.00  4.37           C  
ATOM    764  CG  ARG A  50      40.752  44.312  46.788  1.00  4.37           C  
ATOM    765  CD  ARG A  50      39.577  44.994  46.081  1.00  4.37           C  
ATOM    766  NE  ARG A  50      39.984  46.281  45.475  1.00  4.37           N  
ATOM    767  CZ  ARG A  50      39.182  47.267  45.132  1.00  4.37           C  
ATOM    768  NH1 ARG A  50      39.647  48.429  44.801  1.00  4.37           N1+
ATOM    769  NH2 ARG A  50      37.883  47.128  45.135  1.00  4.37           N  
ATOM    770  H   ARG A  50      43.949  44.932  45.114  1.00  4.37           H  
ATOM    771  HA  ARG A  50      43.122  43.033  47.268  1.00  4.37           H  
ATOM    772  HB1 ARG A  50      41.163  42.528  45.681  1.00  4.37           H  
ATOM    773  HB2 ARG A  50      41.588  43.990  44.812  1.00  4.37           H  
ATOM    774  HG1 ARG A  50      41.338  45.073  47.300  1.00  4.37           H  
ATOM    775  HG2 ARG A  50      40.367  43.622  47.539  1.00  4.37           H  
ATOM    776  HD1 ARG A  50      38.801  45.182  46.825  1.00  4.37           H  
ATOM    777  HD2 ARG A  50      39.170  44.327  45.316  1.00  4.37           H  
ATOM    778  HE  ARG A  50      40.969  46.457  45.350  1.00  4.37           H  
ATOM    779 1HH1 ARG A  50      40.642  48.622  44.894  1.00  4.37           H  
ATOM    780 2HH1 ARG A  50      39.057  49.221  44.636  1.00  4.37           H  
ATOM    781 1HH2 ARG A  50      37.485  46.232  45.350  1.00  4.37           H  
ATOM    782 2HH2 ARG A  50      37.296  47.900  44.885  1.00  4.37           H  
ATOM    783  N   GLU A  51      44.777  42.627  44.645  1.00  4.07           N  
ATOM    784  CA  GLU A  51      45.550  41.711  43.815  1.00  4.07           C  
ATOM    785  C   GLU A  51      46.701  41.077  44.627  1.00  4.07           C  
ATOM    786  O   GLU A  51      46.908  41.420  45.797  1.00  4.07           O  
ATOM    787  CB  GLU A  51      45.984  42.458  42.539  1.00  4.07           C  
ATOM    788  CG  GLU A  51      44.768  42.758  41.622  1.00  4.07           C  
ATOM    789  CD  GLU A  51      45.003  43.909  40.629  1.00  4.07           C  
ATOM    790  OE1 GLU A  51      44.028  44.627  40.286  1.00  4.07           O  
ATOM    791  OE2 GLU A  51      46.172  44.162  40.276  1.00  4.07           O1-
ATOM    792  H   GLU A  51      45.128  43.566  44.700  1.00  4.07           H  
ATOM    793  HA  GLU A  51      44.915  40.878  43.502  1.00  4.07           H  
ATOM    794  HB1 GLU A  51      46.700  41.857  41.978  1.00  4.07           H  
ATOM    795  HB2 GLU A  51      46.474  43.388  42.832  1.00  4.07           H  
ATOM    796  HG1 GLU A  51      43.905  43.018  42.234  1.00  4.07           H  
ATOM    797  HG2 GLU A  51      44.512  41.850  41.074  1.00  4.07           H  
ATOM    798  N   ASP A  52      47.416  40.128  44.019  1.00  3.81           N  
ATOM    799  CA  ASP A  52      48.299  39.131  44.646  1.00  3.81           C  
ATOM    800  C   ASP A  52      49.287  39.666  45.694  1.00  3.81           C  
ATOM    801  O   ASP A  52      49.651  38.989  46.658  1.00  3.81           O  
ATOM    802  CB  ASP A  52      49.064  38.382  43.541  1.00  3.81           C  
ATOM    803  CG  ASP A  52      48.124  37.595  42.622  1.00  3.81           C  
ATOM    804  OD1 ASP A  52      48.191  36.346  42.666  1.00  3.81           O  
ATOM    805  OD2 ASP A  52      47.342  38.264  41.908  1.00  3.81           O1-
ATOM    806  H   ASP A  52      47.161  39.895  43.060  1.00  3.81           H  
ATOM    807  HA  ASP A  52      47.667  38.400  45.153  1.00  3.81           H  
ATOM    808  HB1 ASP A  52      49.769  37.692  44.008  1.00  3.81           H  
ATOM    809  HB2 ASP A  52      49.637  39.098  42.950  1.00  3.81           H  
ATOM    810  N   PHE A  53      49.729  40.904  45.509  1.00  2.81           N  
ATOM    811  CA  PHE A  53      50.861  41.522  46.190  1.00  2.81           C  
ATOM    812  C   PHE A  53      50.597  42.021  47.626  1.00  2.81           C  
ATOM    813  O   PHE A  53      51.239  42.984  48.062  1.00  2.81           O  
ATOM    814  CB  PHE A  53      51.370  42.663  45.295  1.00  2.81           C  
ATOM    815  CG  PHE A  53      51.549  42.298  43.833  1.00  2.81           C  
ATOM    816  CD1 PHE A  53      50.622  42.761  42.877  1.00  2.81           C  
ATOM    817  CD2 PHE A  53      52.602  41.453  43.436  1.00  2.81           C  
ATOM    818  CE1 PHE A  53      50.753  42.381  41.529  1.00  2.81           C  
ATOM    819  CE2 PHE A  53      52.729  41.074  42.088  1.00  2.81           C  
ATOM    820  CZ  PHE A  53      51.805  41.536  41.136  1.00  2.81           C  
ATOM    821  H   PHE A  53      49.322  41.398  44.725  1.00  2.81           H  
ATOM    822  HA  PHE A  53      51.645  40.769  46.260  1.00  2.81           H  
ATOM    823  HB1 PHE A  53      52.327  43.014  45.678  1.00  2.81           H  
ATOM    824  HB2 PHE A  53      50.656  43.484  45.358  1.00  2.81           H  
ATOM    825  HD1 PHE A  53      49.794  43.391  43.176  1.00  2.81           H  
ATOM    826  HD2 PHE A  53      53.294  41.068  44.168  1.00  2.81           H  
ATOM    827  HE1 PHE A  53      50.020  42.715  40.806  1.00  2.81           H  
ATOM    828  HE2 PHE A  53      53.517  40.403  41.782  1.00  2.81           H  
ATOM    829  HZ  PHE A  53      51.879  41.226  40.102  1.00  2.81           H  
ATOM    830  N   ARG A  54      49.710  41.352  48.382  1.00  2.68           N  
ATOM    831  CA  ARG A  54      49.692  41.381  49.862  1.00  2.68           C  
ATOM    832  C   ARG A  54      49.593  42.813  50.413  1.00  2.68           C  
ATOM    833  O   ARG A  54      50.533  43.400  50.939  1.00  2.68           O  
ATOM    834  CB  ARG A  54      50.960  40.611  50.297  1.00  2.68           C  
ATOM    835  CG  ARG A  54      50.974  40.076  51.730  1.00  2.68           C  
ATOM    836  CD  ARG A  54      52.251  39.238  51.902  1.00  2.68           C  
ATOM    837  NE  ARG A  54      52.235  38.458  53.158  1.00  2.68           N  
ATOM    838  CZ  ARG A  54      52.400  37.152  53.304  1.00  2.68           C  
ATOM    839  NH1 ARG A  54      52.367  36.617  54.491  1.00  2.68           N1+
ATOM    840  NH2 ARG A  54      52.592  36.334  52.302  1.00  2.68           N  
ATOM    841  H   ARG A  54      49.245  40.580  47.907  1.00  2.68           H  
ATOM    842  HA  ARG A  54      48.817  40.831  50.207  1.00  2.68           H  
ATOM    843  HB1 ARG A  54      51.837  41.242  50.141  1.00  2.68           H  
ATOM    844  HB2 ARG A  54      51.062  39.751  49.631  1.00  2.68           H  
ATOM    845  HG1 ARG A  54      50.098  39.446  51.884  1.00  2.68           H  
ATOM    846  HG2 ARG A  54      50.963  40.902  52.441  1.00  2.68           H  
ATOM    847  HD1 ARG A  54      53.116  39.907  51.902  1.00  2.68           H  
ATOM    848  HD2 ARG A  54      52.356  38.568  51.048  1.00  2.68           H  
ATOM    849  HE  ARG A  54      52.103  38.992  54.001  1.00  2.68           H  
ATOM    850 1HH1 ARG A  54      52.224  37.198  55.298  1.00  2.68           H  
ATOM    851 2HH1 ARG A  54      52.486  35.627  54.602  1.00  2.68           H  
ATOM    852 1HH2 ARG A  54      52.621  36.703  51.369  1.00  2.68           H  
ATOM    853 2HH2 ARG A  54      52.698  35.348  52.452  1.00  2.68           H  
ATOM    854  N   ALA A  55      48.404  43.373  50.237  1.00  2.34           N  
ATOM    855  CA  ALA A  55      48.088  44.764  50.537  1.00  2.34           C  
ATOM    856  C   ALA A  55      47.015  44.884  51.625  1.00  2.34           C  
ATOM    857  O   ALA A  55      46.295  43.920  51.896  1.00  2.34           O  
ATOM    858  CB  ALA A  55      47.583  45.362  49.208  1.00  2.34           C  
ATOM    859  H   ALA A  55      47.711  42.836  49.741  1.00  2.34           H  
ATOM    860  HA  ALA A  55      48.980  45.290  50.871  1.00  2.34           H  
ATOM    861  HB1 ALA A  55      48.377  45.333  48.464  1.00  2.34           H  
ATOM    862  HB2 ALA A  55      46.737  44.786  48.835  1.00  2.34           H  
ATOM    863  HB3 ALA A  55      47.257  46.393  49.335  1.00  2.34           H  
ATOM    864  N   ARG A  56      46.836  46.098  52.147  1.00  2.30           N  
ATOM    865  CA  ARG A  56      45.548  46.618  52.611  1.00  2.30           C  
ATOM    866  C   ARG A  56      45.408  48.056  52.161  1.00  2.30           C  
ATOM    867  O   ARG A  56      46.313  48.862  52.346  1.00  2.30           O  
ATOM    868  CB  ARG A  56      45.327  46.482  54.133  1.00  2.30           C  
ATOM    869  CG  ARG A  56      44.797  45.122  54.638  1.00  2.30           C  
ATOM    870  CD  ARG A  56      43.466  44.647  54.010  1.00  2.30           C  
ATOM    871  NE  ARG A  56      43.714  43.944  52.740  1.00  2.30           N  
ATOM    872  CZ  ARG A  56      43.132  44.109  51.570  1.00  2.30           C  
ATOM    873  NH1 ARG A  56      43.806  43.803  50.502  1.00  2.30           N1+
ATOM    874  NH2 ARG A  56      41.953  44.641  51.427  1.00  2.30           N  
ATOM    875  H   ARG A  56      47.515  46.803  51.862  1.00  2.30           H  
ATOM    876  HA  ARG A  56      44.764  46.085  52.088  1.00  2.30           H  
ATOM    877  HB1 ARG A  56      44.597  47.232  54.440  1.00  2.30           H  
ATOM    878  HB2 ARG A  56      46.258  46.717  54.650  1.00  2.30           H  
ATOM    879  HG1 ARG A  56      44.637  45.216  55.713  1.00  2.30           H  
ATOM    880  HG2 ARG A  56      45.562  44.356  54.494  1.00  2.30           H  
ATOM    881  HD1 ARG A  56      42.810  45.508  53.874  1.00  2.30           H  
ATOM    882  HD2 ARG A  56      42.988  43.953  54.702  1.00  2.30           H  
ATOM    883  HE  ARG A  56      44.633  43.518  52.669  1.00  2.30           H  
ATOM    884 1HH1 ARG A  56      44.764  43.510  50.636  1.00  2.30           H  
ATOM    885 2HH1 ARG A  56      43.529  44.145  49.590  1.00  2.30           H  
ATOM    886 1HH2 ARG A  56      41.420  44.832  52.257  1.00  2.30           H  
ATOM    887 2HH2 ARG A  56      41.540  44.668  50.517  1.00  2.30           H  
ATOM    888  N   CYS A  57      44.237  48.362  51.615  1.00  2.25           N  
ATOM    889  CA  CYS A  57      43.763  49.732  51.591  1.00  2.25           C  
ATOM    890  C   CYS A  57      43.053  50.010  52.908  1.00  2.25           C  
ATOM    891  O   CYS A  57      42.597  49.095  53.600  1.00  2.25           O  
ATOM    892  CB  CYS A  57      42.874  49.994  50.376  1.00  2.25           C  
ATOM    893  SG  CYS A  57      43.876  50.341  48.919  1.00  2.25           S  
ATOM    894  H   CYS A  57      43.549  47.636  51.495  1.00  2.25           H  
ATOM    895  HA  CYS A  57      44.617  50.399  51.526  1.00  2.25           H  
ATOM    896  HB1 CYS A  57      42.263  50.878  50.569  1.00  2.25           H  
ATOM    897  HB2 CYS A  57      42.216  49.147  50.192  1.00  2.25           H  
ATOM    898  N   CYS A  58      42.983  51.284  53.243  1.00  2.12           N  
ATOM    899  CA  CYS A  58      42.251  51.803  54.375  1.00  2.12           C  
ATOM    900  C   CYS A  58      41.904  53.278  54.118  1.00  2.12           C  
ATOM    901  O   CYS A  58      42.211  53.820  53.059  1.00  2.12           O  
ATOM    902  CB  CYS A  58      43.099  51.604  55.636  1.00  2.12           C  
ATOM    903  SG  CYS A  58      42.240  51.938  57.194  1.00  2.12           S  
ATOM    904  H   CYS A  58      43.407  51.969  52.623  1.00  2.12           H  
ATOM    905  HA  CYS A  58      41.318  51.249  54.493  1.00  2.12           H  
ATOM    906  HB1 CYS A  58      43.971  52.251  55.558  1.00  2.12           H  
ATOM    907  HB2 CYS A  58      43.447  50.571  55.666  1.00  2.12           H  
ATOM    908  N   GLN A  59      41.269  53.925  55.087  1.00  2.50           N  
ATOM    909  CA  GLN A  59      40.933  55.337  55.082  1.00  2.50           C  
ATOM    910  C   GLN A  59      40.904  55.827  56.534  1.00  2.50           C  
ATOM    911  O   GLN A  59      39.975  55.523  57.281  1.00  2.50           O  
ATOM    912  CB  GLN A  59      39.578  55.500  54.363  1.00  2.50           C  
ATOM    913  CG  GLN A  59      39.021  56.936  54.333  1.00  2.50           C  
ATOM    914  CD  GLN A  59      37.795  57.048  53.424  1.00  2.50           C  
ATOM    915  NE2 GLN A  59      37.973  57.254  52.137  1.00  2.50           N  
ATOM    916  OE1 GLN A  59      36.656  56.949  53.846  1.00  2.50           O  
ATOM    917  H   GLN A  59      40.984  53.401  55.901  1.00  2.50           H  
ATOM    918  HA  GLN A  59      41.691  55.900  54.532  1.00  2.50           H  
ATOM    919  HB1 GLN A  59      38.831  54.861  54.835  1.00  2.50           H  
ATOM    920  HB2 GLN A  59      39.694  55.169  53.330  1.00  2.50           H  
ATOM    921  HG1 GLN A  59      39.797  57.615  53.984  1.00  2.50           H  
ATOM    922  HG2 GLN A  59      38.735  57.234  55.342  1.00  2.50           H  
ATOM    923 1HE2 GLN A  59      38.912  57.353  51.759  1.00  2.50           H  
ATOM    924 2HE2 GLN A  59      37.154  57.362  51.574  1.00  2.50           H  
ATOM    925  N   GLY A  60      41.968  56.504  56.962  1.00  2.87           N  
ATOM    926  CA  GLY A  60      42.134  56.975  58.334  1.00  2.87           C  
ATOM    927  C   GLY A  60      43.579  57.403  58.582  1.00  2.87           C  
ATOM    928  O   GLY A  60      44.494  56.873  57.941  1.00  2.87           O  
ATOM    929  H   GLY A  60      42.730  56.681  56.322  1.00  2.87           H  
ATOM    930  HA1 GLY A  60      41.875  56.187  59.041  1.00  2.87           H  
ATOM    931  HA2 GLY A  60      41.477  57.826  58.506  1.00  2.87           H  
ATOM    932  N   ASP A  61      43.778  58.333  59.521  1.00  2.66           N  
ATOM    933  CA  ASP A  61      45.111  58.798  59.918  1.00  2.66           C  
ATOM    934  C   ASP A  61      46.036  57.610  60.163  1.00  2.66           C  
ATOM    935  O   ASP A  61      45.754  56.711  60.960  1.00  2.66           O  
ATOM    936  CB  ASP A  61      45.061  59.669  61.193  1.00  2.66           C  
ATOM    937  CG  ASP A  61      46.465  59.982  61.772  1.00  2.66           C  
ATOM    938  OD1 ASP A  61      47.041  61.034  61.414  1.00  2.66           O  
ATOM    939  OD2 ASP A  61      46.988  59.160  62.566  1.00  2.66           O1-
ATOM    940  H   ASP A  61      42.979  58.717  59.997  1.00  2.66           H  
ATOM    941  HA  ASP A  61      45.523  59.409  59.113  1.00  2.66           H  
ATOM    942  HB1 ASP A  61      44.481  59.149  61.957  1.00  2.66           H  
ATOM    943  HB2 ASP A  61      44.550  60.605  60.965  1.00  2.66           H  
ATOM    944  N   LEU A  62      47.136  57.602  59.421  1.00  2.54           N  
ATOM    945  CA  LEU A  62      48.193  56.609  59.449  1.00  2.54           C  
ATOM    946  C   LEU A  62      47.687  55.165  59.508  1.00  2.54           C  
ATOM    947  O   LEU A  62      48.253  54.320  60.211  1.00  2.54           O  
ATOM    948  CB  LEU A  62      49.236  57.004  60.507  1.00  2.54           C  
ATOM    949  CG  LEU A  62      49.718  58.464  60.475  1.00  2.54           C  
ATOM    950  CD1 LEU A  62      50.626  58.697  61.675  1.00  2.54           C  
ATOM    951  CD2 LEU A  62      50.449  58.790  59.181  1.00  2.54           C  
ATOM    952  H   LEU A  62      47.212  58.319  58.704  1.00  2.54           H  
ATOM    953  HA  LEU A  62      48.692  56.682  58.483  1.00  2.54           H  
ATOM    954  HB1 LEU A  62      50.094  56.342  60.411  1.00  2.54           H  
ATOM    955  HB2 LEU A  62      48.800  56.845  61.474  1.00  2.54           H  
ATOM    956  HG  LEU A  62      48.873  59.143  60.558  1.00  2.54           H  
ATOM    957 1HD1 LEU A  62      51.354  57.899  61.759  1.00  2.54           H  
ATOM    958 2HD1 LEU A  62      51.171  59.630  61.558  1.00  2.54           H  
ATOM    959 3HD1 LEU A  62      50.027  58.741  62.585  1.00  2.54           H  
ATOM    960 1HD2 LEU A  62      50.690  59.850  59.158  1.00  2.54           H  
ATOM    961 2HD2 LEU A  62      51.364  58.212  59.113  1.00  2.54           H  
ATOM    962 3HD2 LEU A  62      49.825  58.571  58.325  1.00  2.54           H  
ATOM    963  N   CYS A  63      46.593  54.862  58.799  1.00  2.29           N  
ATOM    964  CA  CYS A  63      45.951  53.557  58.917  1.00  2.29           C  
ATOM    965  C   CYS A  63      46.891  52.396  58.543  1.00  2.29           C  
ATOM    966  O   CYS A  63      46.808  51.286  59.079  1.00  2.29           O  
ATOM    967  CB  CYS A  63      44.628  53.507  58.167  1.00  2.29           C  
ATOM    968  SG  CYS A  63      43.758  51.954  58.515  1.00  2.29           S  
ATOM    969  H   CYS A  63      46.080  55.628  58.370  1.00  2.29           H  
ATOM    970  HA  CYS A  63      45.714  53.427  59.975  1.00  2.29           H  
ATOM    971  HB1 CYS A  63      44.810  53.606  57.098  1.00  2.29           H  
ATOM    972  HB2 CYS A  63      43.994  54.336  58.486  1.00  2.29           H  
ATOM    973  N   ASN A  64      47.856  52.668  57.668  1.00  2.74           N  
ATOM    974  CA  ASN A  64      48.826  51.702  57.191  1.00  2.74           C  
ATOM    975  C   ASN A  64      50.032  51.434  58.107  1.00  2.74           C  
ATOM    976  O   ASN A  64      51.007  50.857  57.629  1.00  2.74           O  
ATOM    977  CB  ASN A  64      49.266  52.134  55.789  1.00  2.74           C  
ATOM    978  CG  ASN A  64      50.322  53.217  55.808  1.00  2.74           C  
ATOM    979  ND2 ASN A  64      51.583  52.859  55.714  1.00  2.74           N  
ATOM    980  OD1 ASN A  64      50.000  54.387  55.930  1.00  2.74           O  
ATOM    981  H   ASN A  64      47.900  53.609  57.295  1.00  2.74           H  
ATOM    982  HA  ASN A  64      48.310  50.745  57.090  1.00  2.74           H  
ATOM    983  HB1 ASN A  64      48.411  52.472  55.209  1.00  2.74           H  
ATOM    984  HB2 ASN A  64      49.663  51.261  55.297  1.00  2.74           H  
ATOM    985 1HD2 ASN A  64      51.821  51.891  55.854  1.00  2.74           H  
ATOM    986 2HD2 ASN A  64      52.317  53.560  55.660  1.00  2.74           H  
ATOM    987  N   ARG A  65      49.944  51.783  59.397  1.00  2.99           N  
ATOM    988  CA  ARG A  65      50.831  51.387  60.521  1.00  2.99           C  
ATOM    989  C   ARG A  65      51.255  49.900  60.621  1.00  2.99           C  
ATOM    990  O   ARG A  65      51.857  49.503  61.612  1.00  2.99           O  
ATOM    991  CB  ARG A  65      50.137  51.878  61.837  1.00  2.99           C  
ATOM    992  CG  ARG A  65      50.528  53.311  62.243  1.00  2.99           C  
ATOM    993  CD  ARG A  65      49.798  53.905  63.473  1.00  2.99           C  
ATOM    994  NE  ARG A  65      48.591  54.710  63.137  1.00  2.99           N  
ATOM    995  CZ  ARG A  65      48.184  55.851  63.701  1.00  2.99           C  
ATOM    996  NH1 ARG A  65      47.114  56.473  63.299  1.00  2.99           N1+
ATOM    997  NH2 ARG A  65      48.851  56.458  64.636  1.00  2.99           N  
ATOM    998  H   ARG A  65      49.141  52.352  59.647  1.00  2.99           H  
ATOM    999  HA  ARG A  65      51.776  51.923  60.415  1.00  2.99           H  
ATOM   1000  HB1 ARG A  65      50.415  51.223  62.665  1.00  2.99           H  
ATOM   1001  HB2 ARG A  65      49.054  51.811  61.724  1.00  2.99           H  
ATOM   1002  HG1 ARG A  65      50.395  53.987  61.405  1.00  2.99           H  
ATOM   1003  HG2 ARG A  65      51.591  53.282  62.480  1.00  2.99           H  
ATOM   1004  HD1 ARG A  65      50.516  54.544  63.991  1.00  2.99           H  
ATOM   1005  HD2 ARG A  65      49.526  53.100  64.156  1.00  2.99           H  
ATOM   1006  HE  ARG A  65      48.094  54.435  62.300  1.00  2.99           H  
ATOM   1007 1HH1 ARG A  65      46.599  56.154  62.485  1.00  2.99           H  
ATOM   1008 2HH1 ARG A  65      47.039  57.485  63.419  1.00  2.99           H  
ATOM   1009 1HH2 ARG A  65      49.745  56.101  64.906  1.00  2.99           H  
ATOM   1010 2HH2 ARG A  65      48.520  57.358  64.935  1.00  2.99           H  
ATOM   1011  N   GLY A  66      50.959  49.079  59.617  1.00  4.38           N  
ATOM   1012  CA  GLY A  66      51.360  47.687  59.501  1.00  4.38           C  
ATOM   1013  C   GLY A  66      50.425  46.747  60.254  1.00  4.38           C  
ATOM   1014  O   GLY A  66      49.526  47.162  60.983  1.00  4.38           O  
ATOM   1015  H   GLY A  66      50.580  49.516  58.795  1.00  4.38           H  
ATOM   1016  HA1 GLY A  66      52.369  47.569  59.902  1.00  4.38           H  
ATOM   1017  HA2 GLY A  66      51.373  47.417  58.446  1.00  4.38           H  
ATOM   1018  N   LYS A  67      50.669  45.453  60.050  1.00  4.59           N  
ATOM   1019  CA  LYS A  67      50.313  44.369  60.987  1.00  4.59           C  
ATOM   1020  C   LYS A  67      51.488  43.407  61.227  1.00  4.59           C  
ATOM   1021  O   LYS A  67      51.461  42.639  62.178  1.00  4.59           O  
ATOM   1022  CB  LYS A  67      49.031  43.627  60.540  1.00  4.59           C  
ATOM   1023  CG  LYS A  67      47.759  44.495  60.522  1.00  4.59           C  
ATOM   1024  CD  LYS A  67      47.324  44.985  61.922  1.00  4.59           C  
ATOM   1025  CE  LYS A  67      46.277  46.105  61.883  1.00  4.59           C  
ATOM   1026  NZ  LYS A  67      46.818  47.346  61.270  1.00  4.59           N1+
ATOM   1027  H   LYS A  67      51.302  45.224  59.303  1.00  4.59           H  
ATOM   1028  HA  LYS A  67      50.142  44.800  61.973  1.00  4.59           H  
ATOM   1029  HB1 LYS A  67      48.864  42.783  61.211  1.00  4.59           H  
ATOM   1030  HB2 LYS A  67      49.195  43.224  59.539  1.00  4.59           H  
ATOM   1031  HG1 LYS A  67      46.941  43.907  60.100  1.00  4.59           H  
ATOM   1032  HG2 LYS A  67      47.919  45.346  59.859  1.00  4.59           H  
ATOM   1033  HD1 LYS A  67      48.183  45.348  62.482  1.00  4.59           H  
ATOM   1034  HD2 LYS A  67      46.915  44.134  62.468  1.00  4.59           H  
ATOM   1035  HE1 LYS A  67      45.973  46.309  62.912  1.00  4.59           H  
ATOM   1036  HE2 LYS A  67      45.395  45.762  61.336  1.00  4.59           H  
ATOM   1037  HZ1 LYS A  67      46.243  48.158  61.451  1.00  4.59           H  
ATOM   1038  HZ2 LYS A  67      47.759  47.533  61.618  1.00  4.59           H  
ATOM   1039  HZ3 LYS A  67      46.916  47.237  60.275  1.00  4.59           H  
ATOM   1040  N   LYS A  68      52.574  43.559  60.452  1.00  5.95           N  
ATOM   1041  CA  LYS A  68      53.939  43.348  60.957  1.00  5.95           C  
ATOM   1042  C   LYS A  68      54.130  44.140  62.266  1.00  5.95           C  
ATOM   1043  O   LYS A  68      53.580  45.225  62.407  1.00  5.95           O  
ATOM   1044  CB  LYS A  68      54.943  43.683  59.831  1.00  5.95           C  
ATOM   1045  CG  LYS A  68      56.421  43.849  60.251  1.00  5.95           C  
ATOM   1046  CD  LYS A  68      56.715  45.308  60.622  1.00  5.95           C  
ATOM   1047  CE  LYS A  68      58.148  45.567  61.089  1.00  5.95           C  
ATOM   1048  NZ  LYS A  68      58.226  46.894  61.737  1.00  5.95           N1+
ATOM   1049  H   LYS A  68      52.499  44.178  59.666  1.00  5.95           H  
ATOM   1050  HA  LYS A  68      54.046  42.292  61.210  1.00  5.95           H  
ATOM   1051  HB1 LYS A  68      54.627  44.592  59.316  1.00  5.95           H  
ATOM   1052  HB2 LYS A  68      54.898  42.872  59.101  1.00  5.95           H  
ATOM   1053  HG1 LYS A  68      57.054  43.581  59.404  1.00  5.95           H  
ATOM   1054  HG2 LYS A  68      56.657  43.182  61.081  1.00  5.95           H  
ATOM   1055  HD1 LYS A  68      56.033  45.643  61.398  1.00  5.95           H  
ATOM   1056  HD2 LYS A  68      56.545  45.916  59.743  1.00  5.95           H  
ATOM   1057  HE1 LYS A  68      58.822  45.534  60.228  1.00  5.95           H  
ATOM   1058  HE2 LYS A  68      58.447  44.796  61.803  1.00  5.95           H  
ATOM   1059  HZ1 LYS A  68      57.888  47.649  61.132  1.00  5.95           H  
ATOM   1060  HZ2 LYS A  68      57.713  46.927  62.607  1.00  5.95           H  
ATOM   1061  HZ3 LYS A  68      59.195  47.176  61.912  1.00  5.95           H  
ATOM   1062  N   SER A  69      54.911  43.603  63.210  1.00  7.90           N  
ATOM   1063  CA  SER A  69      55.213  44.232  64.507  1.00  7.90           C  
ATOM   1064  C   SER A  69      55.636  45.708  64.386  1.00  7.90           C  
ATOM   1065  O   SER A  69      55.715  46.303  63.311  1.00  7.90           O  
ATOM   1066  CB  SER A  69      56.268  43.407  65.253  1.00  7.90           C  
ATOM   1067  OG  SER A  69      57.412  43.225  64.441  1.00  7.90           O  
ATOM   1068  H   SER A  69      55.349  42.712  63.032  1.00  7.90           H  
ATOM   1069  HA  SER A  69      54.306  44.218  65.109  1.00  7.90           H  
ATOM   1070  HB1 SER A  69      55.852  42.429  65.499  1.00  7.90           H  
ATOM   1071  HB2 SER A  69      56.548  43.905  66.183  1.00  7.90           H  
ATOM   1072  HG  SER A  69      57.846  44.084  64.352  1.00  7.90           H  
TER   
END
