# Supplementary material for: In silico characterisation of the complete Ly6 protein family in Fasciola gigantica supported through transcriptomics of the newly-excysted juveniles
Source: Mol Omics. 2021 Nov 8;18(1):45–56. doi: 10.1039/d1mo00254f (PMC8763315; doi:10.1039/d1mo00254f)
Supplement: MO-018-D1MO00254F-s006 [file MO-018-D1MO00254F-s006.tar › COORD/FgCD59S.pdb]

ATOM      1  N   TYR A   1      39.088  62.251  55.498  1.00  4.82           N  
ATOM      2  CA  TYR A   1      40.236  61.505  54.991  1.00  4.82           C  
ATOM      3  C   TYR A   1      41.597  61.958  55.551  1.00  4.82           C  
ATOM      4  O   TYR A   1      41.858  63.132  55.800  1.00  4.82           O  
ATOM      5  CB  TYR A   1      40.262  61.550  53.452  1.00  4.82           C  
ATOM      6  CG  TYR A   1      39.308  60.570  52.795  1.00  4.82           C  
ATOM      7  CD1 TYR A   1      37.969  60.937  52.564  1.00  4.82           C  
ATOM      8  CD2 TYR A   1      39.758  59.286  52.431  1.00  4.82           C  
ATOM      9  CE1 TYR A   1      37.078  60.022  51.966  1.00  4.82           C  
ATOM     10  CE2 TYR A   1      38.867  58.366  51.845  1.00  4.82           C  
ATOM     11  CZ  TYR A   1      37.523  58.731  51.613  1.00  4.82           C  
ATOM     12  OH  TYR A   1      36.650  57.848  51.056  1.00  4.82           O  
ATOM     13  HA  TYR A   1      40.099  60.465  55.283  1.00  4.82           H  
ATOM     14  HB1 TYR A   1      41.270  61.317  53.106  1.00  4.82           H  
ATOM     15  HB2 TYR A   1      40.041  62.565  53.114  1.00  4.82           H  
ATOM     16  HD1 TYR A   1      37.631  61.921  52.860  1.00  4.82           H  
ATOM     17  HD2 TYR A   1      40.791  59.002  52.591  1.00  4.82           H  
ATOM     18  HE1 TYR A   1      36.049  60.295  51.790  1.00  4.82           H  
ATOM     19  HE2 TYR A   1      39.228  57.391  51.565  1.00  4.82           H  
ATOM     20  HH  TYR A   1      37.017  56.963  50.961  1.00  4.82           H  
ATOM     21  N   GLN A   2      42.493  60.976  55.709  1.00  4.01           N  
ATOM     22  CA  GLN A   2      43.875  61.119  56.184  1.00  4.01           C  
ATOM     23  C   GLN A   2      44.667  59.903  55.736  1.00  4.01           C  
ATOM     24  O   GLN A   2      44.318  58.801  56.152  1.00  4.01           O  
ATOM     25  CB  GLN A   2      43.914  61.099  57.738  1.00  4.01           C  
ATOM     26  CG  GLN A   2      43.331  62.281  58.526  1.00  4.01           C  
ATOM     27  CD  GLN A   2      44.239  63.502  58.501  1.00  4.01           C  
ATOM     28  NE2 GLN A   2      43.885  64.510  57.746  1.00  4.01           N  
ATOM     29  OE1 GLN A   2      45.270  63.520  59.156  1.00  4.01           O  
ATOM     30  H   GLN A   2      42.235  60.050  55.412  1.00  4.01           H  
ATOM     31  HA  GLN A   2      44.330  62.034  55.801  1.00  4.01           H  
ATOM     32  HB1 GLN A   2      44.953  60.987  58.046  1.00  4.01           H  
ATOM     33  HB2 GLN A   2      43.389  60.207  58.078  1.00  4.01           H  
ATOM     34  HG1 GLN A   2      43.232  61.976  59.567  1.00  4.01           H  
ATOM     35  HG2 GLN A   2      42.333  62.531  58.176  1.00  4.01           H  
ATOM     36 1HE2 GLN A   2      43.076  64.440  57.147  1.00  4.01           H  
ATOM     37 2HE2 GLN A   2      44.481  65.347  57.678  1.00  4.01           H  
ATOM     38  N   CYS A   3      45.702  60.039  54.907  1.00  3.34           N  
ATOM     39  CA  CYS A   3      46.258  58.840  54.275  1.00  3.34           C  
ATOM     40  C   CYS A   3      47.783  58.840  54.354  1.00  3.34           C  
ATOM     41  O   CYS A   3      48.470  59.808  54.051  1.00  3.34           O  
ATOM     42  CB  CYS A   3      45.661  58.799  52.842  1.00  3.34           C  
ATOM     43  SG  CYS A   3      43.844  58.999  52.779  1.00  3.34           S  
ATOM     44  H   CYS A   3      45.963  60.955  54.552  1.00  3.34           H  
ATOM     45  HA  CYS A   3      45.912  57.944  54.788  1.00  3.34           H  
ATOM     46  HB1 CYS A   3      45.875  57.836  52.389  1.00  3.34           H  
ATOM     47  HB2 CYS A   3      46.109  59.593  52.246  1.00  3.34           H  
ATOM     48  HG  CYS A   3      43.595  58.310  51.649  1.00  3.34           H  
ATOM     49  N   TYR A   4      48.313  57.712  54.797  1.00  3.21           N  
ATOM     50  CA  TYR A   4      49.660  57.613  55.416  1.00  3.21           C  
ATOM     51  C   TYR A   4      50.648  57.166  54.338  1.00  3.21           C  
ATOM     52  O   TYR A   4      50.916  55.976  54.165  1.00  3.21           O  
ATOM     53  CB  TYR A   4      49.461  56.634  56.585  1.00  3.21           C  
ATOM     54  CG  TYR A   4      50.527  56.383  57.644  1.00  3.21           C  
ATOM     55  CD1 TYR A   4      51.849  56.013  57.314  1.00  3.21           C  
ATOM     56  CD2 TYR A   4      50.087  56.250  58.978  1.00  3.21           C  
ATOM     57  CE1 TYR A   4      52.677  55.409  58.285  1.00  3.21           C  
ATOM     58  CE2 TYR A   4      50.907  55.641  59.942  1.00  3.21           C  
ATOM     59  CZ  TYR A   4      52.180  55.159  59.582  1.00  3.21           C  
ATOM     60  OH  TYR A   4      52.880  54.378  60.453  1.00  3.21           O  
ATOM     61  H   TYR A   4      47.688  56.933  54.920  1.00  3.21           H  
ATOM     62  HA  TYR A   4      49.972  58.581  55.812  1.00  3.21           H  
ATOM     63  HB1 TYR A   4      49.200  55.668  56.157  1.00  3.21           H  
ATOM     64  HB2 TYR A   4      48.572  56.974  57.121  1.00  3.21           H  
ATOM     65  HD1 TYR A   4      52.208  56.091  56.301  1.00  3.21           H  
ATOM     66  HD2 TYR A   4      49.073  56.505  59.248  1.00  3.21           H  
ATOM     67  HE1 TYR A   4      53.656  55.050  58.015  1.00  3.21           H  
ATOM     68  HE2 TYR A   4      50.524  55.458  60.932  1.00  3.21           H  
ATOM     69  HH  TYR A   4      52.335  54.088  61.202  1.00  3.21           H  
ATOM     70  N   THR A   5      51.155  58.110  53.544  1.00  3.58           N  
ATOM     71  CA  THR A   5      52.161  57.777  52.530  1.00  3.58           C  
ATOM     72  C   THR A   5      53.439  57.349  53.237  1.00  3.58           C  
ATOM     73  O   THR A   5      54.020  58.116  54.003  1.00  3.58           O  
ATOM     74  CB  THR A   5      52.502  58.944  51.590  1.00  3.58           C  
ATOM     75  CG2 THR A   5      53.134  58.499  50.274  1.00  3.58           C  
ATOM     76  OG1 THR A   5      51.358  59.691  51.277  1.00  3.58           O  
ATOM     77  H   THR A   5      50.902  59.078  53.686  1.00  3.58           H  
ATOM     78  HA  THR A   5      51.785  56.952  51.928  1.00  3.58           H  
ATOM     79  HB  THR A   5      53.208  59.606  52.077  1.00  3.58           H  
ATOM     80  HG1 THR A   5      51.251  60.307  52.020  1.00  3.58           H  
ATOM     81 1HG2 THR A   5      53.487  59.379  49.735  1.00  3.58           H  
ATOM     82 2HG2 THR A   5      53.977  57.840  50.466  1.00  3.58           H  
ATOM     83 3HG2 THR A   5      52.398  57.990  49.664  1.00  3.58           H  
ATOM     84  N   CYS A   6      53.901  56.138  52.935  1.00  4.32           N  
ATOM     85  CA  CYS A   6      55.195  55.632  53.374  1.00  4.32           C  
ATOM     86  C   CYS A   6      55.851  54.917  52.187  1.00  4.32           C  
ATOM     87  O   CYS A   6      55.215  54.103  51.510  1.00  4.32           O  
ATOM     88  CB  CYS A   6      55.011  54.697  54.590  1.00  4.32           C  
ATOM     89  SG  CYS A   6      56.263  54.834  55.909  1.00  4.32           S  
ATOM     90  H   CYS A   6      53.351  55.545  52.333  1.00  4.32           H  
ATOM     91  HA  CYS A   6      55.825  56.471  53.676  1.00  4.32           H  
ATOM     92  HB1 CYS A   6      54.967  53.662  54.250  1.00  4.32           H  
ATOM     93  HB2 CYS A   6      54.052  54.923  55.059  1.00  4.32           H  
ATOM     94  N   ILE A   7      57.112  55.237  51.904  1.00  6.64           N  
ATOM     95  CA  ILE A   7      57.791  54.824  50.676  1.00  6.64           C  
ATOM     96  C   ILE A   7      59.109  54.159  51.037  1.00  6.64           C  
ATOM     97  O   ILE A   7      60.033  54.787  51.542  1.00  6.64           O  
ATOM     98  CB  ILE A   7      57.959  55.998  49.674  1.00  6.64           C  
ATOM     99  CG1 ILE A   7      56.580  56.612  49.331  1.00  6.64           C  
ATOM    100  CG2 ILE A   7      58.664  55.500  48.395  1.00  6.64           C  
ATOM    101  CD1 ILE A   7      56.605  57.762  48.315  1.00  6.64           C  
ATOM    102  H   ILE A   7      57.611  55.848  52.538  1.00  6.64           H  
ATOM    103  HA  ILE A   7      57.179  54.079  50.166  1.00  6.64           H  
ATOM    104  HB  ILE A   7      58.580  56.769  50.134  1.00  6.64           H  
ATOM    105 1HG1 ILE A   7      56.143  57.012  50.244  1.00  6.64           H  
ATOM    106 2HG1 ILE A   7      55.919  55.832  48.952  1.00  6.64           H  
ATOM    107 1HG2 ILE A   7      58.806  56.320  47.692  1.00  6.64           H  
ATOM    108 2HG2 ILE A   7      59.655  55.114  48.635  1.00  6.64           H  
ATOM    109 3HG2 ILE A   7      58.071  54.718  47.920  1.00  6.64           H  
ATOM    110  HD1 ILE A   7      55.617  58.220  48.266  1.00  6.64           H  
ATOM    111  HD2 ILE A   7      57.331  58.516  48.622  1.00  6.64           H  
ATOM    112  HD3 ILE A   7      56.856  57.390  47.321  1.00  6.64           H  
ATOM    113  N   GLN A   8      59.151  52.848  50.794  1.00  6.85           N  
ATOM    114  CA  GLN A   8      60.266  51.971  51.151  1.00  6.85           C  
ATOM    115  C   GLN A   8      60.748  52.140  52.604  1.00  6.85           C  
ATOM    116  O   GLN A   8      61.928  52.000  52.915  1.00  6.85           O  
ATOM    117  CB  GLN A   8      61.353  52.054  50.050  1.00  6.85           C  
ATOM    118  CG  GLN A   8      60.753  51.910  48.625  1.00  6.85           C  
ATOM    119  CD  GLN A   8      61.764  51.672  47.506  1.00  6.85           C  
ATOM    120  NE2 GLN A   8      61.362  51.742  46.253  1.00  6.85           N  
ATOM    121  OE1 GLN A   8      62.931  51.395  47.718  1.00  6.85           O  
ATOM    122  H   GLN A   8      58.370  52.442  50.306  1.00  6.85           H  
ATOM    123  HA  GLN A   8      59.894  50.951  51.113  1.00  6.85           H  
ATOM    124  HB1 GLN A   8      62.072  51.252  50.221  1.00  6.85           H  
ATOM    125  HB2 GLN A   8      61.877  53.009  50.121  1.00  6.85           H  
ATOM    126  HG1 GLN A   8      60.200  52.815  48.376  1.00  6.85           H  
ATOM    127  HG2 GLN A   8      60.048  51.085  48.613  1.00  6.85           H  
ATOM    128 1HE2 GLN A   8      60.388  51.930  46.007  1.00  6.85           H  
ATOM    129 2HE2 GLN A   8      62.079  51.647  45.561  1.00  6.85           H  
ATOM    130  N   CYS A   9      59.777  52.419  53.484  1.00  5.69           N  
ATOM    131  CA  CYS A   9      59.925  52.389  54.928  1.00  5.69           C  
ATOM    132  C   CYS A   9      60.290  50.979  55.376  1.00  5.69           C  
ATOM    133  O   CYS A   9      59.591  50.014  55.061  1.00  5.69           O  
ATOM    134  CB  CYS A   9      58.624  52.864  55.594  1.00  5.69           C  
ATOM    135  SG  CYS A   9      58.073  54.499  55.035  1.00  5.69           S  
ATOM    136  H   CYS A   9      58.847  52.553  53.131  1.00  5.69           H  
ATOM    137  HA  CYS A   9      60.726  53.075  55.212  1.00  5.69           H  
ATOM    138  HB1 CYS A   9      58.788  52.901  56.673  1.00  5.69           H  
ATOM    139  HB2 CYS A   9      57.836  52.135  55.414  1.00  5.69           H  
ATOM    140  N   ASP A  10      61.371  50.893  56.136  1.00  5.96           N  
ATOM    141  CA  ASP A  10      61.521  49.856  57.142  1.00  5.96           C  
ATOM    142  C   ASP A  10      60.326  49.893  58.123  1.00  5.96           C  
ATOM    143  O   ASP A  10      59.684  50.927  58.319  1.00  5.96           O  
ATOM    144  CB  ASP A  10      62.869  50.114  57.834  1.00  5.96           C  
ATOM    145  CG  ASP A  10      62.914  49.470  59.207  1.00  5.96           C  
ATOM    146  OD1 ASP A  10      62.847  48.225  59.262  1.00  5.96           O  
ATOM    147  OD2 ASP A  10      62.858  50.235  60.193  1.00  5.96           O1-
ATOM    148  H   ASP A  10      61.909  51.731  56.276  1.00  5.96           H  
ATOM    149  HA  ASP A  10      61.546  48.872  56.673  1.00  5.96           H  
ATOM    150  HB1 ASP A  10      63.021  51.190  57.950  1.00  5.96           H  
ATOM    151  HB2 ASP A  10      63.676  49.723  57.213  1.00  5.96           H  
ATOM    152  N   ASP A  11      60.042  48.757  58.751  1.00  6.86           N  
ATOM    153  CA  ASP A  11      58.907  48.559  59.653  1.00  6.86           C  
ATOM    154  C   ASP A  11      58.985  49.393  60.954  1.00  6.86           C  
ATOM    155  O   ASP A  11      57.979  49.549  61.642  1.00  6.86           O  
ATOM    156  CB  ASP A  11      58.840  47.051  59.961  1.00  6.86           C  
ATOM    157  CG  ASP A  11      57.430  46.481  60.142  1.00  6.86           C  
ATOM    158  OD1 ASP A  11      57.253  45.643  61.050  1.00  6.86           O  
ATOM    159  OD2 ASP A  11      56.567  46.618  59.240  1.00  6.86           O1-
ATOM    160  H   ASP A  11      60.727  48.010  58.686  1.00  6.86           H  
ATOM    161  HA  ASP A  11      57.998  48.843  59.127  1.00  6.86           H  
ATOM    162  HB1 ASP A  11      59.442  46.839  60.847  1.00  6.86           H  
ATOM    163  HB2 ASP A  11      59.286  46.495  59.133  1.00  6.86           H  
ATOM    164  N   TYR A  12      60.157  49.964  61.275  1.00  7.32           N  
ATOM    165  CA  TYR A  12      60.349  50.966  62.332  1.00  7.32           C  
ATOM    166  C   TYR A  12      60.574  52.384  61.766  1.00  7.32           C  
ATOM    167  O   TYR A  12      60.171  53.378  62.376  1.00  7.32           O  
ATOM    168  CB  TYR A  12      61.509  50.506  63.229  1.00  7.32           C  
ATOM    169  CG  TYR A  12      61.768  51.382  64.440  1.00  7.32           C  
ATOM    170  CD1 TYR A  12      61.052  51.159  65.631  1.00  7.32           C  
ATOM    171  CD2 TYR A  12      62.730  52.408  64.375  1.00  7.32           C  
ATOM    172  CE1 TYR A  12      61.298  51.959  66.762  1.00  7.32           C  
ATOM    173  CE2 TYR A  12      62.973  53.220  65.501  1.00  7.32           C  
ATOM    174  CZ  TYR A  12      62.255  52.991  66.696  1.00  7.32           C  
ATOM    175  OH  TYR A  12      62.478  53.771  67.783  1.00  7.32           O  
ATOM    176  H   TYR A  12      60.969  49.732  60.710  1.00  7.32           H  
ATOM    177  HA  TYR A  12      59.452  51.010  62.951  1.00  7.32           H  
ATOM    178  HB1 TYR A  12      62.424  50.455  62.640  1.00  7.32           H  
ATOM    179  HB2 TYR A  12      61.298  49.494  63.577  1.00  7.32           H  
ATOM    180  HD1 TYR A  12      60.303  50.378  65.669  1.00  7.32           H  
ATOM    181  HD2 TYR A  12      63.274  52.574  63.453  1.00  7.32           H  
ATOM    182  HE1 TYR A  12      60.748  51.801  67.677  1.00  7.32           H  
ATOM    183  HE2 TYR A  12      63.704  54.009  65.445  1.00  7.32           H  
ATOM    184  HH  TYR A  12      63.120  54.458  67.602  1.00  7.32           H  
ATOM    185  N   GLY A  13      61.162  52.498  60.574  1.00  6.18           N  
ATOM    186  CA  GLY A  13      61.493  53.741  59.865  1.00  6.18           C  
ATOM    187  C   GLY A  13      60.321  54.523  59.263  1.00  6.18           C  
ATOM    188  O   GLY A  13      60.322  54.848  58.077  1.00  6.18           O  
ATOM    189  H   GLY A  13      61.523  51.632  60.177  1.00  6.18           H  
ATOM    190  HA1 GLY A  13      62.178  53.494  59.055  1.00  6.18           H  
ATOM    191  HA2 GLY A  13      62.016  54.401  60.558  1.00  6.18           H  
ATOM    192  N   ARG A  14      59.324  54.834  60.088  1.00  5.08           N  
ATOM    193  CA  ARG A  14      58.095  55.579  59.786  1.00  5.08           C  
ATOM    194  C   ARG A  14      58.315  56.987  59.201  1.00  5.08           C  
ATOM    195  O   ARG A  14      58.294  57.978  59.933  1.00  5.08           O  
ATOM    196  CB  ARG A  14      57.272  55.570  61.089  1.00  5.08           C  
ATOM    197  CG  ARG A  14      55.857  56.136  60.945  1.00  5.08           C  
ATOM    198  CD  ARG A  14      55.141  56.082  62.300  1.00  5.08           C  
ATOM    199  NE  ARG A  14      53.859  56.788  62.220  1.00  5.08           N  
ATOM    200  CZ  ARG A  14      52.818  56.707  63.011  1.00  5.08           C  
ATOM    201  NH1 ARG A  14      51.723  57.278  62.631  1.00  5.08           N1+
ATOM    202  NH2 ARG A  14      52.830  56.033  64.125  1.00  5.08           N  
ATOM    203  H   ARG A  14      59.423  54.465  61.031  1.00  5.08           H  
ATOM    204  HA  ARG A  14      57.540  55.013  59.037  1.00  5.08           H  
ATOM    205  HB1 ARG A  14      57.807  56.139  61.851  1.00  5.08           H  
ATOM    206  HB2 ARG A  14      57.186  54.539  61.439  1.00  5.08           H  
ATOM    207  HG1 ARG A  14      55.303  55.555  60.208  1.00  5.08           H  
ATOM    208  HG2 ARG A  14      55.910  57.169  60.611  1.00  5.08           H  
ATOM    209  HD1 ARG A  14      55.763  56.556  63.059  1.00  5.08           H  
ATOM    210  HD2 ARG A  14      54.975  55.036  62.568  1.00  5.08           H  
ATOM    211  HE  ARG A  14      53.640  57.259  61.345  1.00  5.08           H  
ATOM    212 1HH1 ARG A  14      51.778  57.785  61.741  1.00  5.08           H  
ATOM    213 2HH1 ARG A  14      50.851  57.102  63.085  1.00  5.08           H  
ATOM    214 1HH2 ARG A  14      53.648  55.493  64.334  1.00  5.08           H  
ATOM    215 2HH2 ARG A  14      51.944  55.749  64.514  1.00  5.08           H  
ATOM    216  N   SER A  15      58.450  57.111  57.878  1.00  4.32           N  
ATOM    217  CA  SER A  15      58.155  58.374  57.180  1.00  4.32           C  
ATOM    218  C   SER A  15      56.637  58.575  57.067  1.00  4.32           C  
ATOM    219  O   SER A  15      56.001  58.089  56.140  1.00  4.32           O  
ATOM    220  CB  SER A  15      58.853  58.473  55.810  1.00  4.32           C  
ATOM    221  OG  SER A  15      58.243  57.675  54.819  1.00  4.32           O  
ATOM    222  H   SER A  15      58.611  56.273  57.333  1.00  4.32           H  
ATOM    223  HA  SER A  15      58.552  59.195  57.778  1.00  4.32           H  
ATOM    224  HB1 SER A  15      59.901  58.188  55.913  1.00  4.32           H  
ATOM    225  HB2 SER A  15      58.812  59.512  55.480  1.00  4.32           H  
ATOM    226  HG  SER A  15      57.281  57.717  54.983  1.00  4.32           H  
ATOM    227  N   ASP A  16      56.051  59.226  58.062  1.00  4.04           N  
ATOM    228  CA  ASP A  16      54.607  59.422  58.256  1.00  4.04           C  
ATOM    229  C   ASP A  16      53.994  60.489  57.318  1.00  4.04           C  
ATOM    230  O   ASP A  16      53.414  61.474  57.775  1.00  4.04           O  
ATOM    231  CB  ASP A  16      54.458  59.799  59.758  1.00  4.04           C  
ATOM    232  CG  ASP A  16      53.130  59.412  60.408  1.00  4.04           C  
ATOM    233  OD1 ASP A  16      52.681  58.263  60.214  1.00  4.04           O  
ATOM    234  OD2 ASP A  16      52.605  60.171  61.248  1.00  4.04           O1-
ATOM    235  H   ASP A  16      56.640  59.529  58.824  1.00  4.04           H  
ATOM    236  HA  ASP A  16      54.095  58.474  58.075  1.00  4.04           H  
ATOM    237  HB1 ASP A  16      54.647  60.865  59.895  1.00  4.04           H  
ATOM    238  HB2 ASP A  16      55.232  59.286  60.332  1.00  4.04           H  
ATOM    239  N   TYR A  17      54.226  60.385  56.004  1.00  4.12           N  
ATOM    240  CA  TYR A  17      53.945  61.474  55.059  1.00  4.12           C  
ATOM    241  C   TYR A  17      52.460  61.539  54.691  1.00  4.12           C  
ATOM    242  O   TYR A  17      52.000  61.025  53.662  1.00  4.12           O  
ATOM    243  CB  TYR A  17      54.911  61.414  53.868  1.00  4.12           C  
ATOM    244  CG  TYR A  17      54.988  62.727  53.112  1.00  4.12           C  
ATOM    245  CD1 TYR A  17      55.960  63.681  53.471  1.00  4.12           C  
ATOM    246  CD2 TYR A  17      54.055  63.020  52.098  1.00  4.12           C  
ATOM    247  CE1 TYR A  17      55.995  64.931  52.823  1.00  4.12           C  
ATOM    248  CE2 TYR A  17      54.080  64.273  51.456  1.00  4.12           C  
ATOM    249  CZ  TYR A  17      55.049  65.233  51.821  1.00  4.12           C  
ATOM    250  OH  TYR A  17      55.077  66.447  51.213  1.00  4.12           O  
ATOM    251  H   TYR A  17      54.636  59.524  55.643  1.00  4.12           H  
ATOM    252  HA  TYR A  17      54.170  62.409  55.574  1.00  4.12           H  
ATOM    253  HB1 TYR A  17      54.636  60.611  53.193  1.00  4.12           H  
ATOM    254  HB2 TYR A  17      55.910  61.181  54.244  1.00  4.12           H  
ATOM    255  HD1 TYR A  17      56.671  63.459  54.254  1.00  4.12           H  
ATOM    256  HD2 TYR A  17      53.303  62.291  51.830  1.00  4.12           H  
ATOM    257  HE1 TYR A  17      56.730  65.671  53.096  1.00  4.12           H  
ATOM    258  HE2 TYR A  17      53.342  64.502  50.703  1.00  4.12           H  
ATOM    259  HH  TYR A  17      54.366  66.538  50.578  1.00  4.12           H  
ATOM    260  N   HIS A  18      51.696  62.139  55.597  1.00  4.06           N  
ATOM    261  CA  HIS A  18      50.271  62.363  55.409  1.00  4.06           C  
ATOM    262  C   HIS A  18      49.969  63.157  54.147  1.00  4.06           C  
ATOM    263  O   HIS A  18      50.466  64.262  53.935  1.00  4.06           O  
ATOM    264  CB  HIS A  18      49.617  62.938  56.666  1.00  4.06           C  
ATOM    265  CG  HIS A  18      49.777  61.972  57.807  1.00  4.06           C  
ATOM    266  CD2 HIS A  18      50.382  62.270  58.991  1.00  4.06           C  
ATOM    267  ND1 HIS A  18      49.615  60.585  57.701  1.00  4.06           N  
ATOM    268  CE1 HIS A  18      50.159  60.081  58.818  1.00  4.06           C  
ATOM    269  NE2 HIS A  18      50.592  61.067  59.620  1.00  4.06           N  
ATOM    270  H   HIS A  18      52.108  62.345  56.503  1.00  4.06           H  
ATOM    271  HA  HIS A  18      49.825  61.380  55.265  1.00  4.06           H  
ATOM    272  HB1 HIS A  18      48.552  63.090  56.485  1.00  4.06           H  
ATOM    273  HB2 HIS A  18      50.073  63.897  56.914  1.00  4.06           H  
ATOM    274  HD2 HIS A  18      50.749  63.239  59.297  1.00  4.06           H  
ATOM    275  HE1 HIS A  18      50.292  59.029  59.023  1.00  4.06           H  
ATOM    276  HE2 HIS A  18      51.192  60.910  60.434  1.00  4.06           H  
ATOM    277  N   ILE A  19      49.118  62.566  53.318  1.00  3.55           N  
ATOM    278  CA  ILE A  19      48.442  63.221  52.222  1.00  3.55           C  
ATOM    279  C   ILE A  19      46.964  63.383  52.585  1.00  3.55           C  
ATOM    280  O   ILE A  19      46.312  62.467  53.111  1.00  3.55           O  
ATOM    281  CB  ILE A  19      48.728  62.540  50.864  1.00  3.55           C  
ATOM    282  CG1 ILE A  19      48.153  63.404  49.718  1.00  3.55           C  
ATOM    283  CG2 ILE A  19      48.224  61.091  50.792  1.00  3.55           C  
ATOM    284  CD1 ILE A  19      48.655  63.007  48.323  1.00  3.55           C  
ATOM    285  H   ILE A  19      48.770  61.651  53.580  1.00  3.55           H  
ATOM    286  HA  ILE A  19      48.858  64.227  52.143  1.00  3.55           H  
ATOM    287  HB  ILE A  19      49.812  62.515  50.743  1.00  3.55           H  
ATOM    288 1HG1 ILE A  19      48.441  64.443  49.883  1.00  3.55           H  
ATOM    289 2HG1 ILE A  19      47.063  63.351  49.729  1.00  3.55           H  
ATOM    290 1HG2 ILE A  19      48.512  60.639  49.845  1.00  3.55           H  
ATOM    291 2HG2 ILE A  19      48.679  60.506  51.588  1.00  3.55           H  
ATOM    292 3HG2 ILE A  19      47.140  61.063  50.894  1.00  3.55           H  
ATOM    293  HD1 ILE A  19      48.272  63.716  47.589  1.00  3.55           H  
ATOM    294  HD2 ILE A  19      49.745  63.026  48.301  1.00  3.55           H  
ATOM    295  HD3 ILE A  19      48.304  62.010  48.057  1.00  3.55           H  
ATOM    296  N   GLU A  20      46.487  64.597  52.319  1.00  3.69           N  
ATOM    297  CA  GLU A  20      45.210  65.137  52.758  1.00  3.69           C  
ATOM    298  C   GLU A  20      44.543  65.812  51.557  1.00  3.69           C  
ATOM    299  O   GLU A  20      44.905  66.914  51.145  1.00  3.69           O  
ATOM    300  CB  GLU A  20      45.446  66.085  53.949  1.00  3.69           C  
ATOM    301  CG  GLU A  20      44.136  66.542  54.601  1.00  3.69           C  
ATOM    302  CD  GLU A  20      44.411  67.433  55.823  1.00  3.69           C  
ATOM    303  OE1 GLU A  20      44.103  68.644  55.743  1.00  3.69           O  
ATOM    304  OE2 GLU A  20      44.915  66.890  56.835  1.00  3.69           O1-
ATOM    305  H   GLU A  20      47.121  65.277  51.929  1.00  3.69           H  
ATOM    306  HA  GLU A  20      44.569  64.325  53.105  1.00  3.69           H  
ATOM    307  HB1 GLU A  20      46.015  66.956  53.620  1.00  3.69           H  
ATOM    308  HB2 GLU A  20      46.036  65.554  54.698  1.00  3.69           H  
ATOM    309  HG1 GLU A  20      43.569  65.662  54.912  1.00  3.69           H  
ATOM    310  HG2 GLU A  20      43.537  67.085  53.867  1.00  3.69           H  
ATOM    311  N   ALA A  21      43.653  65.064  50.912  1.00  4.32           N  
ATOM    312  CA  ALA A  21      43.019  65.381  49.636  1.00  4.32           C  
ATOM    313  C   ALA A  21      41.852  64.400  49.415  1.00  4.32           C  
ATOM    314  O   ALA A  21      41.528  63.615  50.310  1.00  4.32           O  
ATOM    315  CB  ALA A  21      44.078  65.254  48.522  1.00  4.32           C  
ATOM    316  H   ALA A  21      43.387  64.181  51.328  1.00  4.32           H  
ATOM    317  HA  ALA A  21      42.631  66.400  49.658  1.00  4.32           H  
ATOM    318  HB1 ALA A  21      43.641  65.491  47.552  1.00  4.32           H  
ATOM    319  HB2 ALA A  21      44.898  65.949  48.704  1.00  4.32           H  
ATOM    320  HB3 ALA A  21      44.474  64.238  48.499  1.00  4.32           H  
ATOM    321  N   GLU A  22      41.290  64.315  48.201  1.00  3.57           N  
ATOM    322  CA  GLU A  22      40.840  62.982  47.786  1.00  3.57           C  
ATOM    323  C   GLU A  22      42.076  62.094  47.685  1.00  3.57           C  
ATOM    324  O   GLU A  22      42.985  62.311  46.881  1.00  3.57           O  
ATOM    325  CB  GLU A  22      39.973  62.976  46.499  1.00  3.57           C  
ATOM    326  CG  GLU A  22      40.586  62.536  45.146  1.00  3.57           C  
ATOM    327  CD  GLU A  22      40.933  61.033  44.979  1.00  3.57           C  
ATOM    328  OE1 GLU A  22      41.549  60.706  43.933  1.00  3.57           O  
ATOM    329  OE2 GLU A  22      40.573  60.184  45.832  1.00  3.57           O1-
ATOM    330  H   GLU A  22      41.609  64.939  47.479  1.00  3.57           H  
ATOM    331  HA  GLU A  22      40.192  62.588  48.571  1.00  3.57           H  
ATOM    332  HB1 GLU A  22      39.567  63.979  46.365  1.00  3.57           H  
ATOM    333  HB2 GLU A  22      39.114  62.332  46.686  1.00  3.57           H  
ATOM    334  HG1 GLU A  22      41.468  63.146  44.941  1.00  3.57           H  
ATOM    335  HG2 GLU A  22      39.858  62.786  44.371  1.00  3.57           H  
ATOM    336  N   CYS A  23      42.089  61.111  48.562  1.00  3.34           N  
ATOM    337  CA  CYS A  23      42.908  59.920  48.499  1.00  3.34           C  
ATOM    338  C   CYS A  23      41.955  58.818  48.948  1.00  3.34           C  
ATOM    339  O   CYS A  23      42.005  58.366  50.085  1.00  3.34           O  
ATOM    340  CB  CYS A  23      44.144  60.105  49.394  1.00  3.34           C  
ATOM    341  SG  CYS A  23      45.399  61.047  48.488  1.00  3.34           S  
ATOM    342  H   CYS A  23      41.369  61.128  49.271  1.00  3.34           H  
ATOM    343  HA  CYS A  23      43.220  59.711  47.474  1.00  3.34           H  
ATOM    344  HB1 CYS A  23      44.555  59.133  49.662  1.00  3.34           H  
ATOM    345  HB2 CYS A  23      43.868  60.637  50.307  1.00  3.34           H  
ATOM    346  HG  CYS A  23      44.541  61.778  47.755  1.00  3.34           H  
ATOM    347  N   THR A  24      40.980  58.498  48.093  1.00  3.21           N  
ATOM    348  CA  THR A  24      39.763  57.717  48.404  1.00  3.21           C  
ATOM    349  C   THR A  24      39.953  56.224  48.707  1.00  3.21           C  
ATOM    350  O   THR A  24      39.061  55.400  48.499  1.00  3.21           O  
ATOM    351  CB  THR A  24      38.659  57.980  47.355  1.00  3.21           C  
ATOM    352  CG2 THR A  24      37.981  59.333  47.575  1.00  3.21           C  
ATOM    353  OG1 THR A  24      39.153  57.959  46.032  1.00  3.21           O  
ATOM    354  H   THR A  24      40.989  58.983  47.197  1.00  3.21           H  
ATOM    355  HA  THR A  24      39.383  58.126  49.336  1.00  3.21           H  
ATOM    356  HB  THR A  24      37.880  57.222  47.440  1.00  3.21           H  
ATOM    357  HG1 THR A  24      39.652  58.801  45.892  1.00  3.21           H  
ATOM    358 1HG2 THR A  24      37.305  59.546  46.747  1.00  3.21           H  
ATOM    359 2HG2 THR A  24      37.406  59.307  48.501  1.00  3.21           H  
ATOM    360 3HG2 THR A  24      38.724  60.126  47.648  1.00  3.21           H  
ATOM    361  N   GLU A  25      41.125  55.887  49.219  1.00  2.80           N  
ATOM    362  CA  GLU A  25      41.568  54.623  49.785  1.00  2.80           C  
ATOM    363  C   GLU A  25      42.759  54.950  50.744  1.00  2.80           C  
ATOM    364  O   GLU A  25      43.321  56.052  50.851  1.00  2.80           O  
ATOM    365  CB  GLU A  25      41.948  53.618  48.669  1.00  2.80           C  
ATOM    366  CG  GLU A  25      41.576  52.166  49.034  1.00  2.80           C  
ATOM    367  CD  GLU A  25      41.478  51.255  47.796  1.00  2.80           C  
ATOM    368  OE1 GLU A  25      42.251  50.278  47.684  1.00  2.80           O  
ATOM    369  OE2 GLU A  25      40.591  51.524  46.952  1.00  2.80           O1-
ATOM    370  H   GLU A  25      41.724  56.671  49.454  1.00  2.80           H  
ATOM    371  HA  GLU A  25      40.754  54.209  50.382  1.00  2.80           H  
ATOM    372  HB1 GLU A  25      43.014  53.682  48.450  1.00  2.80           H  
ATOM    373  HB2 GLU A  25      41.412  53.891  47.763  1.00  2.80           H  
ATOM    374  HG1 GLU A  25      40.603  52.163  49.529  1.00  2.80           H  
ATOM    375  HG2 GLU A  25      42.306  51.773  49.743  1.00  2.80           H  
ATOM    376  N   CYS A  26      43.265  53.938  51.400  1.00  2.71           N  
ATOM    377  CA  CYS A  26      44.661  53.922  51.785  1.00  2.71           C  
ATOM    378  C   CYS A  26      45.155  52.547  51.393  1.00  2.71           C  
ATOM    379  O   CYS A  26      44.395  51.579  51.417  1.00  2.71           O  
ATOM    380  CB  CYS A  26      44.858  54.140  53.289  1.00  2.71           C  
ATOM    381  SG  CYS A  26      44.351  55.766  53.883  1.00  2.71           S  
ATOM    382  H   CYS A  26      42.791  53.047  51.397  1.00  2.71           H  
ATOM    383  HA  CYS A  26      45.238  54.668  51.247  1.00  2.71           H  
ATOM    384  HB1 CYS A  26      45.915  54.028  53.519  1.00  2.71           H  
ATOM    385  HB2 CYS A  26      44.311  53.366  53.820  1.00  2.71           H  
ATOM    386  HG  CYS A  26      43.251  55.876  53.119  1.00  2.71           H  
ATOM    387  N   VAL A  27      46.416  52.455  50.994  1.00  2.43           N  
ATOM    388  CA  VAL A  27      46.913  51.206  50.438  1.00  2.43           C  
ATOM    389  C   VAL A  27      48.349  50.973  50.874  1.00  2.43           C  
ATOM    390  O   VAL A  27      49.270  51.614  50.367  1.00  2.43           O  
ATOM    391  CB  VAL A  27      46.812  51.184  48.885  1.00  2.43           C  
ATOM    392  CG1 VAL A  27      46.774  49.726  48.421  1.00  2.43           C  
ATOM    393  CG2 VAL A  27      45.580  51.882  48.286  1.00  2.43           C  
ATOM    394  H   VAL A  27      47.009  53.272  50.985  1.00  2.43           H  
ATOM    395  HA  VAL A  27      46.318  50.377  50.820  1.00  2.43           H  
ATOM    396  HB  VAL A  27      47.686  51.668  48.450  1.00  2.43           H  
ATOM    397 1HG1 VAL A  27      47.595  49.183  48.878  1.00  2.43           H  
ATOM    398 2HG1 VAL A  27      45.831  49.264  48.722  1.00  2.43           H  
ATOM    399 3HG1 VAL A  27      46.863  49.678  47.336  1.00  2.43           H  
ATOM    400 1HG2 VAL A  27      45.584  51.772  47.202  1.00  2.43           H  
ATOM    401 2HG2 VAL A  27      44.665  51.430  48.673  1.00  2.43           H  
ATOM    402 3HG2 VAL A  27      45.593  52.946  48.515  1.00  2.43           H  
ATOM    403  N   ALA A  28      48.555  50.061  51.826  1.00  2.51           N  
ATOM    404  CA  ALA A  28      49.879  49.506  52.066  1.00  2.51           C  
ATOM    405  C   ALA A  28      50.028  48.180  51.334  1.00  2.51           C  
ATOM    406  O   ALA A  28      49.120  47.358  51.351  1.00  2.51           O  
ATOM    407  CB  ALA A  28      50.211  49.329  53.551  1.00  2.51           C  
ATOM    408  H   ALA A  28      47.752  49.536  52.165  1.00  2.51           H  
ATOM    409  HA  ALA A  28      50.632  50.186  51.664  1.00  2.51           H  
ATOM    410  HB1 ALA A  28      51.220  48.924  53.647  1.00  2.51           H  
ATOM    411  HB2 ALA A  28      50.197  50.289  54.057  1.00  2.51           H  
ATOM    412  HB3 ALA A  28      49.521  48.623  54.009  1.00  2.51           H  
ATOM    413  N   ILE A  29      51.197  47.986  50.733  1.00  2.67           N  
ATOM    414  CA  ILE A  29      51.546  46.767  50.032  1.00  2.67           C  
ATOM    415  C   ILE A  29      53.049  46.566  50.240  1.00  2.67           C  
ATOM    416  O   ILE A  29      53.862  47.391  49.816  1.00  2.67           O  
ATOM    417  CB  ILE A  29      51.247  46.896  48.518  1.00  2.67           C  
ATOM    418  CG1 ILE A  29      49.926  47.535  48.038  1.00  2.67           C  
ATOM    419  CG2 ILE A  29      51.448  45.537  47.839  1.00  2.67           C  
ATOM    420  CD1 ILE A  29      48.672  46.670  48.151  1.00  2.67           C  
ATOM    421  H   ILE A  29      51.890  48.720  50.744  1.00  2.67           H  
ATOM    422  HA  ILE A  29      50.990  45.929  50.442  1.00  2.67           H  
ATOM    423  HB  ILE A  29      52.000  47.570  48.134  1.00  2.67           H  
ATOM    424 1HG1 ILE A  29      50.047  47.783  46.982  1.00  2.67           H  
ATOM    425 2HG1 ILE A  29      49.763  48.476  48.560  1.00  2.67           H  
ATOM    426 1HG2 ILE A  29      51.181  45.591  46.784  1.00  2.67           H  
ATOM    427 2HG2 ILE A  29      52.490  45.259  47.918  1.00  2.67           H  
ATOM    428 3HG2 ILE A  29      50.840  44.774  48.331  1.00  2.67           H  
ATOM    429  HD1 ILE A  29      48.453  46.454  49.190  1.00  2.67           H  
ATOM    430  HD2 ILE A  29      47.834  47.208  47.715  1.00  2.67           H  
ATOM    431  HD3 ILE A  29      48.795  45.735  47.607  1.00  2.67           H  
ATOM    432  N   LEU A  30      53.420  45.505  50.936  1.00  3.15           N  
ATOM    433  CA  LEU A  30      54.744  45.285  51.496  1.00  3.15           C  
ATOM    434  C   LEU A  30      55.617  44.411  50.584  1.00  3.15           C  
ATOM    435  O   LEU A  30      55.947  43.282  50.944  1.00  3.15           O  
ATOM    436  CB  LEU A  30      54.609  44.696  52.926  1.00  3.15           C  
ATOM    437  CG  LEU A  30      53.576  45.338  53.877  1.00  3.15           C  
ATOM    438  CD1 LEU A  30      53.638  44.670  55.252  1.00  3.15           C  
ATOM    439  CD2 LEU A  30      53.801  46.834  54.088  1.00  3.15           C  
ATOM    440  H   LEU A  30      52.692  44.843  51.200  1.00  3.15           H  
ATOM    441  HA  LEU A  30      55.250  46.246  51.587  1.00  3.15           H  
ATOM    442  HB1 LEU A  30      55.591  44.745  53.398  1.00  3.15           H  
ATOM    443  HB2 LEU A  30      54.347  43.642  52.842  1.00  3.15           H  
ATOM    444  HG  LEU A  30      52.573  45.190  53.476  1.00  3.15           H  
ATOM    445 1HD1 LEU A  30      52.854  45.069  55.894  1.00  3.15           H  
ATOM    446 2HD1 LEU A  30      53.483  43.596  55.139  1.00  3.15           H  
ATOM    447 3HD1 LEU A  30      54.612  44.847  55.711  1.00  3.15           H  
ATOM    448 1HD2 LEU A  30      53.109  47.210  54.842  1.00  3.15           H  
ATOM    449 2HD2 LEU A  30      54.824  47.018  54.418  1.00  3.15           H  
ATOM    450 3HD2 LEU A  30      53.617  47.366  53.159  1.00  3.15           H  
ATOM    451  N   ARG A  31      55.964  44.875  49.371  1.00  3.83           N  
ATOM    452  CA  ARG A  31      56.719  44.022  48.434  1.00  3.83           C  
ATOM    453  C   ARG A  31      58.075  43.708  49.064  1.00  3.83           C  
ATOM    454  O   ARG A  31      58.698  44.569  49.683  1.00  3.83           O  
ATOM    455  CB  ARG A  31      56.730  44.676  47.028  1.00  3.83           C  
ATOM    456  CG  ARG A  31      58.089  44.819  46.320  1.00  3.83           C  
ATOM    457  CD  ARG A  31      58.053  45.728  45.079  1.00  3.83           C  
ATOM    458  NE  ARG A  31      57.655  47.114  45.405  1.00  3.83           N  
ATOM    459  CZ  ARG A  31      58.199  48.253  45.022  1.00  3.83           C  
ATOM    460  NH1 ARG A  31      57.574  49.348  45.289  1.00  3.83           N1+
ATOM    461  NH2 ARG A  31      59.355  48.366  44.442  1.00  3.83           N  
ATOM    462  H   ARG A  31      55.801  45.847  49.145  1.00  3.83           H  
ATOM    463  HA  ARG A  31      56.216  43.060  48.355  1.00  3.83           H  
ATOM    464  HB1 ARG A  31      56.271  45.663  47.102  1.00  3.83           H  
ATOM    465  HB2 ARG A  31      56.089  44.081  46.380  1.00  3.83           H  
ATOM    466  HG1 ARG A  31      58.444  43.831  46.027  1.00  3.83           H  
ATOM    467  HG2 ARG A  31      58.803  45.243  47.011  1.00  3.83           H  
ATOM    468  HD1 ARG A  31      57.342  45.315  44.360  1.00  3.83           H  
ATOM    469  HD2 ARG A  31      59.039  45.718  44.614  1.00  3.83           H  
ATOM    470  HE  ARG A  31      56.861  47.238  46.026  1.00  3.83           H  
ATOM    471 1HH1 ARG A  31      56.773  49.268  45.898  1.00  3.83           H  
ATOM    472 2HH1 ARG A  31      58.061  50.243  45.221  1.00  3.83           H  
ATOM    473 1HH2 ARG A  31      60.002  47.591  44.521  1.00  3.83           H  
ATOM    474 2HH2 ARG A  31      59.691  49.293  44.250  1.00  3.83           H  
ATOM    475  N   GLY A  32      58.587  42.496  48.858  1.00  4.75           N  
ATOM    476  CA  GLY A  32      59.907  42.105  49.361  1.00  4.75           C  
ATOM    477  C   GLY A  32      61.098  42.820  48.686  1.00  4.75           C  
ATOM    478  O   GLY A  32      62.171  42.238  48.570  1.00  4.75           O  
ATOM    479  H   GLY A  32      58.007  41.792  48.429  1.00  4.75           H  
ATOM    480  HA1 GLY A  32      60.036  41.031  49.228  1.00  4.75           H  
ATOM    481  HA2 GLY A  32      59.951  42.318  50.430  1.00  4.75           H  
ATOM    482  N   SER A  33      60.888  44.029  48.151  1.00  5.34           N  
ATOM    483  CA  SER A  33      61.771  44.817  47.284  1.00  5.34           C  
ATOM    484  C   SER A  33      61.240  46.223  46.980  1.00  5.34           C  
ATOM    485  O   SER A  33      61.148  46.655  45.827  1.00  5.34           O  
ATOM    486  CB  SER A  33      62.056  44.065  45.966  1.00  5.34           C  
ATOM    487  OG  SER A  33      62.947  42.986  46.155  1.00  5.34           O  
ATOM    488  H   SER A  33      60.015  44.465  48.417  1.00  5.34           H  
ATOM    489  HA  SER A  33      62.723  44.950  47.800  1.00  5.34           H  
ATOM    490  HB1 SER A  33      62.523  44.740  45.246  1.00  5.34           H  
ATOM    491  HB2 SER A  33      61.118  43.703  45.542  1.00  5.34           H  
ATOM    492  HG  SER A  33      62.783  42.578  47.028  1.00  5.34           H  
ATOM    493  N   GLY A  34      60.766  46.895  48.023  1.00  5.17           N  
ATOM    494  CA  GLY A  34      60.106  48.195  47.956  1.00  5.17           C  
ATOM    495  C   GLY A  34      58.675  48.105  48.501  1.00  5.17           C  
ATOM    496  O   GLY A  34      58.079  47.029  48.552  1.00  5.17           O  
ATOM    497  H   GLY A  34      60.783  46.441  48.925  1.00  5.17           H  
ATOM    498  HA1 GLY A  34      60.090  48.593  46.945  1.00  5.17           H  
ATOM    499  HA2 GLY A  34      60.669  48.891  48.576  1.00  5.17           H  
ATOM    500  N   LEU A  35      58.082  49.229  48.899  1.00  4.78           N  
ATOM    501  CA  LEU A  35      56.688  49.208  49.344  1.00  4.78           C  
ATOM    502  C   LEU A  35      55.729  49.236  48.146  1.00  4.78           C  
ATOM    503  O   LEU A  35      55.891  48.425  47.233  1.00  4.78           O  
ATOM    504  CB  LEU A  35      56.406  50.313  50.396  1.00  4.78           C  
ATOM    505  CG  LEU A  35      56.994  50.083  51.802  1.00  4.78           C  
ATOM    506  CD1 LEU A  35      56.565  51.232  52.718  1.00  4.78           C  
ATOM    507  CD2 LEU A  35      56.530  48.778  52.451  1.00  4.78           C  
ATOM    508  H   LEU A  35      58.526  50.119  48.729  1.00  4.78           H  
ATOM    509  HA  LEU A  35      56.477  48.256  49.830  1.00  4.78           H  
ATOM    510  HB1 LEU A  35      55.328  50.386  50.542  1.00  4.78           H  
ATOM    511  HB2 LEU A  35      56.754  51.272  50.008  1.00  4.78           H  
ATOM    512  HG  LEU A  35      58.079  50.065  51.742  1.00  4.78           H  
ATOM    513 1HD1 LEU A  35      56.975  51.065  53.714  1.00  4.78           H  
ATOM    514 2HD1 LEU A  35      56.938  52.178  52.334  1.00  4.78           H  
ATOM    515 3HD1 LEU A  35      55.478  51.278  52.787  1.00  4.78           H  
ATOM    516 1HD2 LEU A  35      56.870  48.746  53.489  1.00  4.78           H  
ATOM    517 2HD2 LEU A  35      55.445  48.713  52.424  1.00  4.78           H  
ATOM    518 3HD2 LEU A  35      56.970  47.927  51.932  1.00  4.78           H  
ATOM    519  N   TRP A  36      54.778  50.173  48.076  1.00  4.68           N  
ATOM    520  CA  TRP A  36      54.229  50.589  46.787  1.00  4.68           C  
ATOM    521  C   TRP A  36      54.114  52.099  46.614  1.00  4.68           C  
ATOM    522  O   TRP A  36      53.406  52.809  47.326  1.00  4.68           O  
ATOM    523  CB  TRP A  36      53.007  49.785  46.327  1.00  4.68           C  
ATOM    524  CG  TRP A  36      53.386  48.632  45.429  1.00  4.68           C  
ATOM    525  CD1 TRP A  36      53.570  47.350  45.811  1.00  4.68           C  
ATOM    526  CD2 TRP A  36      53.827  48.671  44.034  1.00  4.68           C  
ATOM    527  CE2 TRP A  36      54.216  47.358  43.629  1.00  4.68           C  
ATOM    528  CE3 TRP A  36      54.005  49.697  43.085  1.00  4.68           C  
ATOM    529  NE1 TRP A  36      54.017  46.590  44.751  1.00  4.68           N  
ATOM    530  CZ2 TRP A  36      54.717  47.069  42.353  1.00  4.68           C  
ATOM    531  CZ3 TRP A  36      54.524  49.430  41.803  1.00  4.68           C  
ATOM    532  CH2 TRP A  36      54.871  48.119  41.431  1.00  4.68           C  
ATOM    533  H   TRP A  36      54.671  50.808  48.854  1.00  4.68           H  
ATOM    534  HA  TRP A  36      54.998  50.326  46.061  1.00  4.68           H  
ATOM    535  HB1 TRP A  36      52.344  50.435  45.756  1.00  4.68           H  
ATOM    536  HB2 TRP A  36      52.446  49.442  47.193  1.00  4.68           H  
ATOM    537  HD1 TRP A  36      53.473  46.995  46.826  1.00  4.68           H  
ATOM    538  HE1 TRP A  36      54.247  45.610  44.836  1.00  4.68           H  
ATOM    539  HE3 TRP A  36      53.760  50.707  43.365  1.00  4.68           H  
ATOM    540  HZ2 TRP A  36      55.015  46.064  42.093  1.00  4.68           H  
ATOM    541  HZ3 TRP A  36      54.673  50.242  41.104  1.00  4.68           H  
ATOM    542  HH2 TRP A  36      55.285  47.930  40.450  1.00  4.68           H  
ATOM    543  N   ASP A  37      54.845  52.584  45.607  1.00  4.66           N  
ATOM    544  CA  ASP A  37      55.626  53.816  45.748  1.00  4.66           C  
ATOM    545  C   ASP A  37      54.905  55.081  45.279  1.00  4.66           C  
ATOM    546  O   ASP A  37      55.509  56.088  44.920  1.00  4.66           O  
ATOM    547  CB  ASP A  37      57.047  53.590  45.203  1.00  4.66           C  
ATOM    548  CG  ASP A  37      57.780  52.428  45.906  1.00  4.66           C  
ATOM    549  OD1 ASP A  37      58.694  51.834  45.288  1.00  4.66           O  
ATOM    550  OD2 ASP A  37      57.399  52.017  47.027  1.00  4.66           O1-
ATOM    551  H   ASP A  37      55.267  51.905  44.994  1.00  4.66           H  
ATOM    552  HA  ASP A  37      55.758  53.983  46.821  1.00  4.66           H  
ATOM    553  HB1 ASP A  37      57.634  54.498  45.347  1.00  4.66           H  
ATOM    554  HB2 ASP A  37      56.987  53.386  44.132  1.00  4.66           H  
ATOM    555  N   ARG A  38      53.574  54.992  45.312  1.00  4.47           N  
ATOM    556  CA  ARG A  38      52.603  56.061  45.080  1.00  4.47           C  
ATOM    557  C   ARG A  38      51.342  55.945  45.930  1.00  4.47           C  
ATOM    558  O   ARG A  38      50.461  56.781  45.769  1.00  4.47           O  
ATOM    559  CB  ARG A  38      52.227  56.165  43.592  1.00  4.47           C  
ATOM    560  CG  ARG A  38      53.390  56.382  42.601  1.00  4.47           C  
ATOM    561  CD  ARG A  38      52.961  56.325  41.124  1.00  4.47           C  
ATOM    562  NE  ARG A  38      51.808  57.198  40.820  1.00  4.47           N  
ATOM    563  CZ  ARG A  38      50.534  56.863  40.923  1.00  4.47           C  
ATOM    564  NH1 ARG A  38      49.610  57.768  40.822  1.00  4.47           N1+
ATOM    565  NH2 ARG A  38      50.133  55.653  41.197  1.00  4.47           N  
ATOM    566  H   ARG A  38      53.226  54.106  45.648  1.00  4.47           H  
ATOM    567  HA  ARG A  38      53.071  57.003  45.377  1.00  4.47           H  
ATOM    568  HB1 ARG A  38      51.549  57.012  43.487  1.00  4.47           H  
ATOM    569  HB2 ARG A  38      51.679  55.270  43.316  1.00  4.47           H  
ATOM    570  HG1 ARG A  38      54.141  55.605  42.738  1.00  4.47           H  
ATOM    571  HG2 ARG A  38      53.852  57.347  42.806  1.00  4.47           H  
ATOM    572  HD1 ARG A  38      52.729  55.292  40.862  1.00  4.47           H  
ATOM    573  HD2 ARG A  38      53.813  56.629  40.511  1.00  4.47           H  
ATOM    574  HE  ARG A  38      52.007  58.153  40.571  1.00  4.47           H  
ATOM    575 1HH1 ARG A  38      49.838  58.744  40.803  1.00  4.47           H  
ATOM    576 2HH1 ARG A  38      48.678  57.490  41.104  1.00  4.47           H  
ATOM    577 1HH2 ARG A  38      50.793  54.925  41.418  1.00  4.47           H  
ATOM    578 2HH2 ARG A  38      49.145  55.509  41.387  1.00  4.47           H  
ATOM    579  N   PHE A  39      51.267  54.987  46.860  1.00  4.18           N  
ATOM    580  CA  PHE A  39      50.250  54.965  47.915  1.00  4.18           C  
ATOM    581  C   PHE A  39      48.801  55.026  47.403  1.00  4.18           C  
ATOM    582  O   PHE A  39      48.526  54.478  46.333  1.00  4.18           O  
ATOM    583  CB  PHE A  39      50.722  55.998  48.943  1.00  4.18           C  
ATOM    584  CG  PHE A  39      49.878  56.052  50.173  1.00  4.18           C  
ATOM    585  CD1 PHE A  39      49.593  54.876  50.884  1.00  4.18           C  
ATOM    586  CD2 PHE A  39      49.244  57.257  50.494  1.00  4.18           C  
ATOM    587  CE1 PHE A  39      48.603  54.888  51.874  1.00  4.18           C  
ATOM    588  CE2 PHE A  39      48.285  57.270  51.500  1.00  4.18           C  
ATOM    589  CZ  PHE A  39      47.932  56.084  52.171  1.00  4.18           C  
ATOM    590  H   PHE A  39      52.038  54.343  46.958  1.00  4.18           H  
ATOM    591  HA  PHE A  39      50.327  53.988  48.393  1.00  4.18           H  
ATOM    592  HB1 PHE A  39      50.733  56.981  48.472  1.00  4.18           H  
ATOM    593  HB2 PHE A  39      51.741  55.752  49.247  1.00  4.18           H  
ATOM    594  HD1 PHE A  39      50.108  53.958  50.644  1.00  4.18           H  
ATOM    595  HD2 PHE A  39      49.476  58.168  49.959  1.00  4.18           H  
ATOM    596  HE1 PHE A  39      48.385  53.978  52.399  1.00  4.18           H  
ATOM    597  HE2 PHE A  39      47.841  58.220  51.733  1.00  4.18           H  
ATOM    598  HZ  PHE A  39      47.175  56.090  52.939  1.00  4.18           H  
ATOM    599  N   CYS A  40      47.862  55.613  48.149  1.00  3.28           N  
ATOM    600  CA  CYS A  40      46.548  55.935  47.618  1.00  3.28           C  
ATOM    601  C   CYS A  40      46.656  56.965  46.484  1.00  3.28           C  
ATOM    602  O   CYS A  40      46.536  58.176  46.676  1.00  3.28           O  
ATOM    603  CB  CYS A  40      45.634  56.428  48.724  1.00  3.28           C  
ATOM    604  SG  CYS A  40      44.007  56.571  47.953  1.00  3.28           S  
ATOM    605  H   CYS A  40      48.131  56.033  49.028  1.00  3.28           H  
ATOM    606  HA  CYS A  40      46.107  55.026  47.204  1.00  3.28           H  
ATOM    607  HB1 CYS A  40      45.967  57.396  49.104  1.00  3.28           H  
ATOM    608  HB2 CYS A  40      45.602  55.701  49.529  1.00  3.28           H  
ATOM    609  HG  CYS A  40      43.383  56.773  49.129  1.00  3.28           H  
ATOM    610  N   SER A  41      46.916  56.475  45.276  1.00  4.06           N  
ATOM    611  CA  SER A  41      46.973  57.327  44.105  1.00  4.06           C  
ATOM    612  C   SER A  41      46.682  56.569  42.823  1.00  4.06           C  
ATOM    613  O   SER A  41      47.556  56.286  41.999  1.00  4.06           O  
ATOM    614  CB  SER A  41      48.308  58.079  44.029  1.00  4.06           C  
ATOM    615  OG  SER A  41      48.152  59.185  43.157  1.00  4.06           O  
ATOM    616  H   SER A  41      47.223  55.511  45.220  1.00  4.06           H  
ATOM    617  HA  SER A  41      46.192  58.082  44.213  1.00  4.06           H  
ATOM    618  HB1 SER A  41      49.095  57.416  43.669  1.00  4.06           H  
ATOM    619  HB2 SER A  41      48.586  58.451  45.017  1.00  4.06           H  
ATOM    620  HG  SER A  41      47.859  59.912  43.724  1.00  4.06           H  
ATOM    621  N   ARG A  42      45.404  56.240  42.645  1.00  4.79           N  
ATOM    622  CA  ARG A  42      44.918  55.425  41.522  1.00  4.79           C  
ATOM    623  C   ARG A  42      45.446  54.000  41.537  1.00  4.79           C  
ATOM    624  O   ARG A  42      45.555  53.338  40.513  1.00  4.79           O  
ATOM    625  CB  ARG A  42      44.895  56.251  40.213  1.00  4.79           C  
ATOM    626  CG  ARG A  42      44.007  57.525  40.345  1.00  4.79           C  
ATOM    627  CD  ARG A  42      44.718  58.799  40.864  1.00  4.79           C  
ATOM    628  NE  ARG A  42      43.796  59.801  41.470  1.00  4.79           N  
ATOM    629  CZ  ARG A  42      43.858  61.123  41.360  1.00  4.79           C  
ATOM    630  NH1 ARG A  42      43.060  61.895  42.034  1.00  4.79           N1+
ATOM    631  NH2 ARG A  42      44.713  61.717  40.579  1.00  4.79           N  
ATOM    632  H   ARG A  42      44.751  56.510  43.370  1.00  4.79           H  
ATOM    633  HA  ARG A  42      43.864  55.242  41.737  1.00  4.79           H  
ATOM    634  HB1 ARG A  42      44.469  55.623  39.428  1.00  4.79           H  
ATOM    635  HB2 ARG A  42      45.907  56.525  39.907  1.00  4.79           H  
ATOM    636  HG1 ARG A  42      43.160  57.298  40.995  1.00  4.79           H  
ATOM    637  HG2 ARG A  42      43.598  57.760  39.362  1.00  4.79           H  
ATOM    638  HD1 ARG A  42      45.264  59.233  40.027  1.00  4.79           H  
ATOM    639  HD2 ARG A  42      45.454  58.536  41.619  1.00  4.79           H  
ATOM    640  HE  ARG A  42      43.078  59.475  42.108  1.00  4.79           H  
ATOM    641 1HH1 ARG A  42      42.466  61.463  42.757  1.00  4.79           H  
ATOM    642 2HH1 ARG A  42      43.072  62.893  41.954  1.00  4.79           H  
ATOM    643 1HH2 ARG A  42      45.341  61.151  40.047  1.00  4.79           H  
ATOM    644 2HH2 ARG A  42      44.731  62.717  40.525  1.00  4.79           H  
ATOM    645  N   TRP A  43      45.610  53.532  42.776  1.00  4.34           N  
ATOM    646  CA  TRP A  43      45.663  52.137  43.177  1.00  4.34           C  
ATOM    647  C   TRP A  43      44.419  51.784  43.976  1.00  4.34           C  
ATOM    648  O   TRP A  43      43.845  52.627  44.657  1.00  4.34           O  
ATOM    649  CB  TRP A  43      47.041  51.822  43.756  1.00  4.34           C  
ATOM    650  CG  TRP A  43      48.152  51.976  42.742  1.00  4.34           C  
ATOM    651  CD1 TRP A  43      48.046  51.858  41.394  1.00  4.34           C  
ATOM    652  CD2 TRP A  43      49.556  52.277  42.974  1.00  4.34           C  
ATOM    653  CE2 TRP A  43      50.233  52.363  41.717  1.00  4.34           C  
ATOM    654  CE3 TRP A  43      50.327  52.465  44.130  1.00  4.34           C  
ATOM    655  NE1 TRP A  43      49.252  52.126  40.787  1.00  4.34           N  
ATOM    656  CZ2 TRP A  43      51.605  52.635  41.608  1.00  4.34           C  
ATOM    657  CZ3 TRP A  43      51.708  52.689  44.035  1.00  4.34           C  
ATOM    658  CH2 TRP A  43      52.350  52.796  42.787  1.00  4.34           C  
ATOM    659  H   TRP A  43      45.433  54.176  43.529  1.00  4.34           H  
ATOM    660  HA  TRP A  43      45.578  51.537  42.272  1.00  4.34           H  
ATOM    661  HB1 TRP A  43      47.050  50.803  44.132  1.00  4.34           H  
ATOM    662  HB2 TRP A  43      47.234  52.486  44.601  1.00  4.34           H  
ATOM    663  HD1 TRP A  43      47.143  51.612  40.853  1.00  4.34           H  
ATOM    664  HE1 TRP A  43      49.386  52.079  39.784  1.00  4.34           H  
ATOM    665  HE3 TRP A  43      49.850  52.423  45.100  1.00  4.34           H  
ATOM    666  HZ2 TRP A  43      52.080  52.684  40.639  1.00  4.34           H  
ATOM    667  HZ3 TRP A  43      52.263  52.792  44.944  1.00  4.34           H  
ATOM    668  HH2 TRP A  43      53.413  52.997  42.737  1.00  4.34           H  
ATOM    669  N   ARG A  44      43.927  50.582  43.687  1.00  4.37           N  
ATOM    670  CA  ARG A  44      42.620  50.031  44.047  1.00  4.37           C  
ATOM    671  C   ARG A  44      42.849  48.560  44.423  1.00  4.37           C  
ATOM    672  O   ARG A  44      43.983  48.051  44.434  1.00  4.37           O  
ATOM    673  CB  ARG A  44      41.598  50.253  42.905  1.00  4.37           C  
ATOM    674  CG  ARG A  44      41.123  51.711  42.756  1.00  4.37           C  
ATOM    675  CD  ARG A  44      40.503  52.230  44.059  1.00  4.37           C  
ATOM    676  NE  ARG A  44      39.867  53.548  43.917  1.00  4.37           N  
ATOM    677  CZ  ARG A  44      39.379  54.248  44.926  1.00  4.37           C  
ATOM    678  NH1 ARG A  44      38.996  55.471  44.716  1.00  4.37           N1+
ATOM    679  NH2 ARG A  44      39.291  53.780  46.135  1.00  4.37           N  
ATOM    680  H   ARG A  44      44.535  49.955  43.184  1.00  4.37           H  
ATOM    681  HA  ARG A  44      42.269  50.494  44.976  1.00  4.37           H  
ATOM    682  HB1 ARG A  44      40.707  49.650  43.084  1.00  4.37           H  
ATOM    683  HB2 ARG A  44      42.033  49.922  41.962  1.00  4.37           H  
ATOM    684  HG1 ARG A  44      40.375  51.751  41.963  1.00  4.37           H  
ATOM    685  HG2 ARG A  44      41.962  52.348  42.473  1.00  4.37           H  
ATOM    686  HD1 ARG A  44      41.296  52.324  44.801  1.00  4.37           H  
ATOM    687  HD2 ARG A  44      39.767  51.513  44.425  1.00  4.37           H  
ATOM    688  HE  ARG A  44      39.877  53.986  43.015  1.00  4.37           H  
ATOM    689 1HH1 ARG A  44      39.143  55.910  43.833  1.00  4.37           H  
ATOM    690 2HH1 ARG A  44      38.802  56.078  45.503  1.00  4.37           H  
ATOM    691 1HH2 ARG A  44      39.685  52.853  46.346  1.00  4.37           H  
ATOM    692 2HH2 ARG A  44      39.006  54.362  46.912  1.00  4.37           H  
ATOM    693  N   THR A  45      41.737  47.873  44.627  1.00  3.81           N  
ATOM    694  CA  THR A  45      41.588  46.414  44.650  1.00  3.81           C  
ATOM    695  C   THR A  45      42.578  45.599  43.808  1.00  3.81           C  
ATOM    696  O   THR A  45      43.017  44.547  44.265  1.00  3.81           O  
ATOM    697  CB  THR A  45      40.172  46.036  44.178  1.00  3.81           C  
ATOM    698  CG2 THR A  45      39.084  46.485  45.151  1.00  3.81           C  
ATOM    699  OG1 THR A  45      39.899  46.656  42.938  1.00  3.81           O  
ATOM    700  H   THR A  45      40.888  48.416  44.671  1.00  3.81           H  
ATOM    701  HA  THR A  45      41.673  46.077  45.679  1.00  3.81           H  
ATOM    702  HB  THR A  45      40.108  44.953  44.064  1.00  3.81           H  
ATOM    703  HG1 THR A  45      38.986  46.460  42.703  1.00  3.81           H  
ATOM    704 1HG2 THR A  45      38.111  46.131  44.808  1.00  3.81           H  
ATOM    705 2HG2 THR A  45      39.277  46.068  46.139  1.00  3.81           H  
ATOM    706 3HG2 THR A  45      39.057  47.573  45.228  1.00  3.81           H  
ATOM    707  N   SER A  46      42.971  46.068  42.618  1.00  4.21           N  
ATOM    708  CA  SER A  46      44.000  45.417  41.799  1.00  4.21           C  
ATOM    709  C   SER A  46      45.371  45.347  42.476  1.00  4.21           C  
ATOM    710  O   SER A  46      45.915  44.263  42.675  1.00  4.21           O  
ATOM    711  CB  SER A  46      44.082  46.076  40.417  1.00  4.21           C  
ATOM    712  OG  SER A  46      44.475  47.437  40.497  1.00  4.21           O  
ATOM    713  H   SER A  46      42.547  46.918  42.277  1.00  4.21           H  
ATOM    714  HA  SER A  46      43.684  44.384  41.640  1.00  4.21           H  
ATOM    715  HB1 SER A  46      43.103  46.017  39.940  1.00  4.21           H  
ATOM    716  HB2 SER A  46      44.797  45.529  39.801  1.00  4.21           H  
ATOM    717  HG  SER A  46      44.304  47.841  39.637  1.00  4.21           H  
ATOM    718  N   TYR A  47      45.951  46.482  42.870  1.00  3.66           N  
ATOM    719  CA  TYR A  47      47.226  46.515  43.594  1.00  3.66           C  
ATOM    720  C   TYR A  47      47.105  45.811  44.939  1.00  3.66           C  
ATOM    721  O   TYR A  47      47.915  44.935  45.240  1.00  3.66           O  
ATOM    722  CB  TYR A  47      47.728  47.955  43.715  1.00  3.66           C  
ATOM    723  CG  TYR A  47      48.519  48.388  42.495  1.00  3.66           C  
ATOM    724  CD1 TYR A  47      47.882  48.563  41.248  1.00  3.66           C  
ATOM    725  CD2 TYR A  47      49.916  48.553  42.596  1.00  3.66           C  
ATOM    726  CE1 TYR A  47      48.640  48.908  40.113  1.00  3.66           C  
ATOM    727  CE2 TYR A  47      50.673  48.908  41.465  1.00  3.66           C  
ATOM    728  CZ  TYR A  47      50.034  49.102  40.222  1.00  3.66           C  
ATOM    729  OH  TYR A  47      50.759  49.455  39.134  1.00  3.66           O  
ATOM    730  H   TYR A  47      45.415  47.336  42.777  1.00  3.66           H  
ATOM    731  HA  TYR A  47      47.964  45.943  43.039  1.00  3.66           H  
ATOM    732  HB1 TYR A  47      48.370  48.032  44.595  1.00  3.66           H  
ATOM    733  HB2 TYR A  47      46.879  48.621  43.870  1.00  3.66           H  
ATOM    734  HD1 TYR A  47      46.807  48.460  41.164  1.00  3.66           H  
ATOM    735  HD2 TYR A  47      50.409  48.446  43.555  1.00  3.66           H  
ATOM    736  HE1 TYR A  47      48.160  49.084  39.159  1.00  3.66           H  
ATOM    737  HE2 TYR A  47      51.736  49.078  41.560  1.00  3.66           H  
ATOM    738  HH  TYR A  47      51.682  49.602  39.353  1.00  3.66           H  
ATOM    739  N   CYS A  48      46.016  46.108  45.648  1.00  3.13           N  
ATOM    740  CA  CYS A  48      45.577  45.424  46.860  1.00  3.13           C  
ATOM    741  C   CYS A  48      45.480  43.892  46.761  1.00  3.13           C  
ATOM    742  O   CYS A  48      45.420  43.235  47.797  1.00  3.13           O  
ATOM    743  CB  CYS A  48      44.216  46.060  47.186  1.00  3.13           C  
ATOM    744  SG  CYS A  48      43.297  45.412  48.599  1.00  3.13           S  
ATOM    745  H   CYS A  48      45.414  46.847  45.298  1.00  3.13           H  
ATOM    746  HA  CYS A  48      46.259  45.646  47.675  1.00  3.13           H  
ATOM    747  HB1 CYS A  48      43.592  45.923  46.315  1.00  3.13           H  
ATOM    748  HB2 CYS A  48      44.345  47.135  47.332  1.00  3.13           H  
ATOM    749  N   ARG A  49      45.453  43.302  45.553  1.00  4.09           N  
ATOM    750  CA  ARG A  49      45.367  41.838  45.385  1.00  4.09           C  
ATOM    751  C   ARG A  49      46.363  41.296  44.358  1.00  4.09           C  
ATOM    752  O   ARG A  49      46.132  40.277  43.712  1.00  4.09           O  
ATOM    753  CB  ARG A  49      43.909  41.414  45.118  1.00  4.09           C  
ATOM    754  CG  ARG A  49      43.049  41.812  46.322  1.00  4.09           C  
ATOM    755  CD  ARG A  49      41.613  41.318  46.269  1.00  4.09           C  
ATOM    756  NE  ARG A  49      40.934  41.801  47.482  1.00  4.09           N  
ATOM    757  CZ  ARG A  49      39.784  41.401  47.975  1.00  4.09           C  
ATOM    758  NH1 ARG A  49      39.377  41.897  49.108  1.00  4.09           N1+
ATOM    759  NH2 ARG A  49      39.034  40.529  47.361  1.00  4.09           N  
ATOM    760  H   ARG A  49      45.406  43.879  44.722  1.00  4.09           H  
ATOM    761  HA  ARG A  49      45.683  41.362  46.316  1.00  4.09           H  
ATOM    762  HB1 ARG A  49      43.864  40.330  44.998  1.00  4.09           H  
ATOM    763  HB2 ARG A  49      43.536  41.889  44.209  1.00  4.09           H  
ATOM    764  HG1 ARG A  49      43.011  42.899  46.396  1.00  4.09           H  
ATOM    765  HG2 ARG A  49      43.511  41.417  47.228  1.00  4.09           H  
ATOM    766  HD1 ARG A  49      41.617  40.226  46.235  1.00  4.09           H  
ATOM    767  HD2 ARG A  49      41.126  41.717  45.377  1.00  4.09           H  
ATOM    768  HE  ARG A  49      41.447  42.488  48.015  1.00  4.09           H  
ATOM    769 1HH1 ARG A  49      39.957  42.558  49.597  1.00  4.09           H  
ATOM    770 2HH1 ARG A  49      38.503  41.605  49.506  1.00  4.09           H  
ATOM    771 1HH2 ARG A  49      39.383  40.127  46.508  1.00  4.09           H  
ATOM    772 2HH2 ARG A  49      38.159  40.225  47.745  1.00  4.09           H  
ATOM    773  N   LYS A  50      47.510  41.969  44.233  1.00  4.18           N  
ATOM    774  CA  LYS A  50      48.744  41.359  43.722  1.00  4.18           C  
ATOM    775  C   LYS A  50      49.256  40.282  44.693  1.00  4.18           C  
ATOM    776  O   LYS A  50      48.739  40.101  45.787  1.00  4.18           O  
ATOM    777  CB  LYS A  50      49.803  42.469  43.542  1.00  4.18           C  
ATOM    778  CG  LYS A  50      49.528  43.353  42.318  1.00  4.18           C  
ATOM    779  CD  LYS A  50      50.551  44.498  42.214  1.00  4.18           C  
ATOM    780  CE  LYS A  50      50.496  45.197  40.847  1.00  4.18           C  
ATOM    781  NZ  LYS A  50      49.195  45.866  40.606  1.00  4.18           N1+
ATOM    782  H   LYS A  50      47.593  42.803  44.802  1.00  4.18           H  
ATOM    783  HA  LYS A  50      48.541  40.870  42.768  1.00  4.18           H  
ATOM    784  HB1 LYS A  50      50.788  42.020  43.410  1.00  4.18           H  
ATOM    785  HB2 LYS A  50      49.835  43.084  44.444  1.00  4.18           H  
ATOM    786  HG1 LYS A  50      48.524  43.771  42.385  1.00  4.18           H  
ATOM    787  HG2 LYS A  50      49.587  42.733  41.422  1.00  4.18           H  
ATOM    788  HD1 LYS A  50      51.553  44.089  42.342  1.00  4.18           H  
ATOM    789  HD2 LYS A  50      50.376  45.221  43.014  1.00  4.18           H  
ATOM    790  HE1 LYS A  50      50.679  44.445  40.072  1.00  4.18           H  
ATOM    791  HE2 LYS A  50      51.306  45.931  40.795  1.00  4.18           H  
ATOM    792  HZ1 LYS A  50      49.127  46.191  39.650  1.00  4.18           H  
ATOM    793  HZ2 LYS A  50      48.429  45.229  40.788  1.00  4.18           H  
ATOM    794  HZ3 LYS A  50      49.097  46.683  41.207  1.00  4.18           H  
ATOM    795  N   LYS A  51      50.326  39.581  44.301  1.00  4.39           N  
ATOM    796  CA  LYS A  51      51.007  38.550  45.107  1.00  4.39           C  
ATOM    797  C   LYS A  51      52.003  39.121  46.110  1.00  4.39           C  
ATOM    798  O   LYS A  51      53.196  38.842  46.038  1.00  4.39           O  
ATOM    799  CB  LYS A  51      51.623  37.471  44.195  1.00  4.39           C  
ATOM    800  CG  LYS A  51      50.548  36.678  43.434  1.00  4.39           C  
ATOM    801  CD  LYS A  51      51.164  35.515  42.641  1.00  4.39           C  
ATOM    802  CE  LYS A  51      50.056  34.721  41.936  1.00  4.39           C  
ATOM    803  NZ  LYS A  51      50.605  33.582  41.157  1.00  4.39           N1+
ATOM    804  H   LYS A  51      50.713  39.797  43.398  1.00  4.39           H  
ATOM    805  HA  LYS A  51      50.254  38.059  45.730  1.00  4.39           H  
ATOM    806  HB1 LYS A  51      52.185  36.772  44.818  1.00  4.39           H  
ATOM    807  HB2 LYS A  51      52.315  37.936  43.489  1.00  4.39           H  
ATOM    808  HG1 LYS A  51      50.022  37.341  42.744  1.00  4.39           H  
ATOM    809  HG2 LYS A  51      49.830  36.275  44.149  1.00  4.39           H  
ATOM    810  HD1 LYS A  51      51.705  34.863  43.328  1.00  4.39           H  
ATOM    811  HD2 LYS A  51      51.863  35.916  41.903  1.00  4.39           H  
ATOM    812  HE1 LYS A  51      49.504  35.400  41.279  1.00  4.39           H  
ATOM    813  HE2 LYS A  51      49.355  34.354  42.695  1.00  4.39           H  
ATOM    814  HZ1 LYS A  51      49.856  33.077  40.697  1.00  4.39           H  
ATOM    815  HZ2 LYS A  51      51.247  33.915  40.449  1.00  4.39           H  
ATOM    816  HZ3 LYS A  51      51.099  32.940  41.763  1.00  4.39           H  
ATOM    817  N   ILE A  52      51.497  40.010  46.956  1.00  3.43           N  
ATOM    818  CA  ILE A  52      52.248  40.800  47.927  1.00  3.43           C  
ATOM    819  C   ILE A  52      51.331  41.002  49.132  1.00  3.43           C  
ATOM    820  O   ILE A  52      50.153  41.291  48.923  1.00  3.43           O  
ATOM    821  CB  ILE A  52      52.644  42.169  47.336  1.00  3.43           C  
ATOM    822  CG1 ILE A  52      53.357  42.109  45.962  1.00  3.43           C  
ATOM    823  CG2 ILE A  52      53.545  42.849  48.373  1.00  3.43           C  
ATOM    824  CD1 ILE A  52      53.380  43.460  45.244  1.00  3.43           C  
ATOM    825  H   ILE A  52      50.487  40.134  46.975  1.00  3.43           H  
ATOM    826  HA  ILE A  52      53.136  40.248  48.241  1.00  3.43           H  
ATOM    827  HB  ILE A  52      51.734  42.759  47.210  1.00  3.43           H  
ATOM    828 1HG1 ILE A  52      52.834  41.435  45.288  1.00  3.43           H  
ATOM    829 2HG1 ILE A  52      54.376  41.738  46.092  1.00  3.43           H  
ATOM    830 1HG2 ILE A  52      54.016  43.732  47.962  1.00  3.43           H  
ATOM    831 2HG2 ILE A  52      52.956  43.156  49.236  1.00  3.43           H  
ATOM    832 3HG2 ILE A  52      54.310  42.153  48.717  1.00  3.43           H  
ATOM    833  HD1 ILE A  52      53.900  43.357  44.291  1.00  3.43           H  
ATOM    834  HD2 ILE A  52      52.360  43.799  45.059  1.00  3.43           H  
ATOM    835  HD3 ILE A  52      53.893  44.197  45.853  1.00  3.43           H  
ATOM    836  N   ASP A  53      51.843  40.889  50.359  1.00  3.08           N  
ATOM    837  CA  ASP A  53      51.113  41.295  51.555  1.00  3.08           C  
ATOM    838  C   ASP A  53      50.497  42.685  51.392  1.00  3.08           C  
ATOM    839  O   ASP A  53      51.197  43.665  51.148  1.00  3.08           O  
ATOM    840  CB  ASP A  53      52.059  41.354  52.771  1.00  3.08           C  
ATOM    841  CG  ASP A  53      52.638  40.010  53.208  1.00  3.08           C  
ATOM    842  OD1 ASP A  53      52.401  39.638  54.381  1.00  3.08           O  
ATOM    843  OD2 ASP A  53      53.357  39.406  52.381  1.00  3.08           O1-
ATOM    844  H   ASP A  53      52.780  40.527  50.510  1.00  3.08           H  
ATOM    845  HA  ASP A  53      50.326  40.570  51.760  1.00  3.08           H  
ATOM    846  HB1 ASP A  53      51.513  41.790  53.611  1.00  3.08           H  
ATOM    847  HB2 ASP A  53      52.886  42.019  52.538  1.00  3.08           H  
ATOM    848  N   ALA A  54      49.186  42.801  51.553  1.00  2.95           N  
ATOM    849  CA  ALA A  54      48.454  44.017  51.229  1.00  2.95           C  
ATOM    850  C   ALA A  54      47.388  44.273  52.300  1.00  2.95           C  
ATOM    851  O   ALA A  54      46.848  43.355  52.923  1.00  2.95           O  
ATOM    852  CB  ALA A  54      47.795  43.801  49.862  1.00  2.95           C  
ATOM    853  H   ALA A  54      48.641  41.973  51.750  1.00  2.95           H  
ATOM    854  HA  ALA A  54      49.121  44.874  51.179  1.00  2.95           H  
ATOM    855  HB1 ALA A  54      47.142  44.638  49.625  1.00  2.95           H  
ATOM    856  HB2 ALA A  54      48.560  43.699  49.092  1.00  2.95           H  
ATOM    857  HB3 ALA A  54      47.195  42.891  49.879  1.00  2.95           H  
ATOM    858  N   LYS A  55      47.101  45.555  52.514  1.00  2.62           N  
ATOM    859  CA  LYS A  55      46.251  46.095  53.573  1.00  2.62           C  
ATOM    860  C   LYS A  55      45.622  47.388  53.062  1.00  2.62           C  
ATOM    861  O   LYS A  55      46.319  48.387  52.894  1.00  2.62           O  
ATOM    862  CB  LYS A  55      47.144  46.352  54.817  1.00  2.62           C  
ATOM    863  CG  LYS A  55      46.501  47.141  55.982  1.00  2.62           C  
ATOM    864  CD  LYS A  55      47.512  47.386  57.122  1.00  2.62           C  
ATOM    865  CE  LYS A  55      46.933  48.143  58.336  1.00  2.62           C  
ATOM    866  NZ  LYS A  55      47.085  49.622  58.256  1.00  2.62           N1+
ATOM    867  H   LYS A  55      47.629  46.220  51.955  1.00  2.62           H  
ATOM    868  HA  LYS A  55      45.466  45.380  53.827  1.00  2.62           H  
ATOM    869  HB1 LYS A  55      48.030  46.900  54.492  1.00  2.62           H  
ATOM    870  HB2 LYS A  55      47.480  45.386  55.196  1.00  2.62           H  
ATOM    871  HG1 LYS A  55      45.649  46.578  56.366  1.00  2.62           H  
ATOM    872  HG2 LYS A  55      46.149  48.106  55.623  1.00  2.62           H  
ATOM    873  HD1 LYS A  55      48.385  47.918  56.741  1.00  2.62           H  
ATOM    874  HD2 LYS A  55      47.850  46.410  57.477  1.00  2.62           H  
ATOM    875  HE1 LYS A  55      47.463  47.797  59.230  1.00  2.62           H  
ATOM    876  HE2 LYS A  55      45.877  47.877  58.451  1.00  2.62           H  
ATOM    877  HZ1 LYS A  55      48.066  49.900  58.223  1.00  2.62           H  
ATOM    878  HZ2 LYS A  55      46.580  50.024  57.466  1.00  2.62           H  
ATOM    879  HZ3 LYS A  55      46.699  50.066  59.079  1.00  2.62           H  
ATOM    880  N   CYS A  56      44.315  47.354  52.815  1.00  2.45           N  
ATOM    881  CA  CYS A  56      43.602  48.333  51.991  1.00  2.45           C  
ATOM    882  C   CYS A  56      42.435  48.898  52.813  1.00  2.45           C  
ATOM    883  O   CYS A  56      41.608  48.137  53.318  1.00  2.45           O  
ATOM    884  CB  CYS A  56      43.156  47.633  50.694  1.00  2.45           C  
ATOM    885  SG  CYS A  56      44.257  46.282  50.149  1.00  2.45           S  
ATOM    886  H   CYS A  56      43.822  46.496  53.007  1.00  2.45           H  
ATOM    887  HA  CYS A  56      44.277  49.147  51.723  1.00  2.45           H  
ATOM    888  HB1 CYS A  56      43.065  48.374  49.896  1.00  2.45           H  
ATOM    889  HB2 CYS A  56      42.167  47.203  50.856  1.00  2.45           H  
ATOM    890  N   CYS A  57      42.452  50.200  53.093  1.00  2.67           N  
ATOM    891  CA  CYS A  57      41.905  50.738  54.334  1.00  2.67           C  
ATOM    892  C   CYS A  57      41.257  52.122  54.172  1.00  2.67           C  
ATOM    893  O   CYS A  57      41.929  53.103  53.899  1.00  2.67           O  
ATOM    894  CB  CYS A  57      43.021  50.658  55.392  1.00  2.67           C  
ATOM    895  SG  CYS A  57      43.400  48.938  55.858  1.00  2.67           S  
ATOM    896  H   CYS A  57      43.154  50.767  52.627  1.00  2.67           H  
ATOM    897  HA  CYS A  57      41.107  50.079  54.679  1.00  2.67           H  
ATOM    898  HB1 CYS A  57      42.698  51.156  56.296  1.00  2.67           H  
ATOM    899  HB2 CYS A  57      43.923  51.149  55.019  1.00  2.67           H  
ATOM    900  HG  CYS A  57      42.443  48.371  55.104  1.00  2.67           H  
ATOM    901  N   GLN A  58      39.924  52.199  54.275  1.00  3.09           N  
ATOM    902  CA  GLN A  58      39.128  53.306  53.719  1.00  3.09           C  
ATOM    903  C   GLN A  58      39.440  54.723  54.232  1.00  3.09           C  
ATOM    904  O   GLN A  58      39.399  55.648  53.419  1.00  3.09           O  
ATOM    905  CB  GLN A  58      37.627  52.988  53.858  1.00  3.09           C  
ATOM    906  CG  GLN A  58      36.683  54.022  53.207  1.00  3.09           C  
ATOM    907  CD  GLN A  58      36.878  54.171  51.698  1.00  3.09           C  
ATOM    908  NE2 GLN A  58      37.771  55.025  51.245  1.00  3.09           N  
ATOM    909  OE1 GLN A  58      36.233  53.511  50.908  1.00  3.09           O  
ATOM    910  H   GLN A  58      39.422  51.355  54.506  1.00  3.09           H  
ATOM    911  HA  GLN A  58      39.355  53.324  52.651  1.00  3.09           H  
ATOM    912  HB1 GLN A  58      37.381  52.918  54.918  1.00  3.09           H  
ATOM    913  HB2 GLN A  58      37.432  52.015  53.403  1.00  3.09           H  
ATOM    914  HG1 GLN A  58      36.804  54.995  53.684  1.00  3.09           H  
ATOM    915  HG2 GLN A  58      35.656  53.705  53.381  1.00  3.09           H  
ATOM    916 1HE2 GLN A  58      38.405  55.447  51.919  1.00  3.09           H  
ATOM    917 2HE2 GLN A  58      37.974  54.976  50.252  1.00  3.09           H  
ATOM    918  N   GLY A  59      39.707  54.942  55.520  1.00  3.34           N  
ATOM    919  CA  GLY A  59      39.917  56.306  56.008  1.00  3.34           C  
ATOM    920  C   GLY A  59      40.215  56.438  57.500  1.00  3.34           C  
ATOM    921  O   GLY A  59      40.129  55.474  58.257  1.00  3.34           O  
ATOM    922  H   GLY A  59      39.771  54.176  56.177  1.00  3.34           H  
ATOM    923  HA1 GLY A  59      39.038  56.908  55.782  1.00  3.34           H  
ATOM    924  HA2 GLY A  59      40.761  56.736  55.465  1.00  3.34           H  
ATOM    925  N   HIS A  60      40.600  57.652  57.903  1.00  3.34           N  
ATOM    926  CA  HIS A  60      41.573  57.900  58.984  1.00  3.34           C  
ATOM    927  C   HIS A  60      42.957  57.363  58.657  1.00  3.34           C  
ATOM    928  O   HIS A  60      43.117  56.817  57.575  1.00  3.34           O  
ATOM    929  CB  HIS A  60      41.017  57.463  60.360  1.00  3.34           C  
ATOM    930  CG  HIS A  60      41.783  58.038  61.527  1.00  3.34           C  
ATOM    931  CD2 HIS A  60      42.444  57.323  62.483  1.00  3.34           C  
ATOM    932  ND1 HIS A  60      42.081  59.388  61.698  1.00  3.34           N  
ATOM    933  CE1 HIS A  60      42.878  59.468  62.773  1.00  3.34           C  
ATOM    934  NE2 HIS A  60      43.121  58.238  63.261  1.00  3.34           N  
ATOM    935  H   HIS A  60      40.552  58.374  57.204  1.00  3.34           H  
ATOM    936  HA  HIS A  60      41.694  58.981  59.046  1.00  3.34           H  
ATOM    937  HB1 HIS A  60      41.035  56.375  60.436  1.00  3.34           H  
ATOM    938  HB2 HIS A  60      39.982  57.793  60.447  1.00  3.34           H  
ATOM    939  HD2 HIS A  60      42.462  56.245  62.573  1.00  3.34           H  
ATOM    940  HE1 HIS A  60      43.286  60.391  63.168  1.00  3.34           H  
ATOM    941  HE2 HIS A  60      43.721  58.030  64.048  1.00  3.34           H  
ATOM    942  N   LEU A  61      43.924  57.528  59.568  1.00  3.16           N  
ATOM    943  CA  LEU A  61      45.281  56.966  59.538  1.00  3.16           C  
ATOM    944  C   LEU A  61      45.273  55.459  59.244  1.00  3.16           C  
ATOM    945  O   LEU A  61      45.392  54.634  60.146  1.00  3.16           O  
ATOM    946  CB  LEU A  61      46.023  57.334  60.836  1.00  3.16           C  
ATOM    947  CG  LEU A  61      46.178  58.850  61.088  1.00  3.16           C  
ATOM    948  CD1 LEU A  61      46.890  59.077  62.423  1.00  3.16           C  
ATOM    949  CD2 LEU A  61      46.986  59.531  59.989  1.00  3.16           C  
ATOM    950  H   LEU A  61      43.665  58.054  60.391  1.00  3.16           H  
ATOM    951  HA  LEU A  61      45.807  57.425  58.703  1.00  3.16           H  
ATOM    952  HB1 LEU A  61      47.018  56.888  60.805  1.00  3.16           H  
ATOM    953  HB2 LEU A  61      45.492  56.890  61.679  1.00  3.16           H  
ATOM    954  HG  LEU A  61      45.195  59.314  61.138  1.00  3.16           H  
ATOM    955 1HD1 LEU A  61      46.963  60.147  62.620  1.00  3.16           H  
ATOM    956 2HD1 LEU A  61      46.329  58.605  63.229  1.00  3.16           H  
ATOM    957 3HD1 LEU A  61      47.892  58.648  62.388  1.00  3.16           H  
ATOM    958 1HD2 LEU A  61      47.130  60.586  60.224  1.00  3.16           H  
ATOM    959 2HD2 LEU A  61      47.958  59.054  59.895  1.00  3.16           H  
ATOM    960 3HD2 LEU A  61      46.469  59.474  59.033  1.00  3.16           H  
ATOM    961  N   CYS A  62      45.048  55.103  57.978  1.00  3.29           N  
ATOM    962  CA  CYS A  62      44.579  53.779  57.592  1.00  3.29           C  
ATOM    963  C   CYS A  62      45.686  52.864  57.083  1.00  3.29           C  
ATOM    964  O   CYS A  62      45.549  51.636  57.098  1.00  3.29           O  
ATOM    965  CB  CYS A  62      43.381  53.856  56.639  1.00  3.29           C  
ATOM    966  SG  CYS A  62      41.900  53.232  57.489  1.00  3.29           S  
ATOM    967  H   CYS A  62      44.776  55.862  57.363  1.00  3.29           H  
ATOM    968  HA  CYS A  62      44.231  53.280  58.496  1.00  3.29           H  
ATOM    969  HB1 CYS A  62      43.578  53.236  55.772  1.00  3.29           H  
ATOM    970  HB2 CYS A  62      43.209  54.868  56.279  1.00  3.29           H  
ATOM    971  HG  CYS A  62      41.591  54.350  58.171  1.00  3.29           H  
ATOM    972  N   ASN A  63      46.810  53.454  56.726  1.00  3.37           N  
ATOM    973  CA  ASN A  63      48.024  52.726  56.461  1.00  3.37           C  
ATOM    974  C   ASN A  63      49.201  53.215  57.308  1.00  3.37           C  
ATOM    975  O   ASN A  63      50.308  53.303  56.821  1.00  3.37           O  
ATOM    976  CB  ASN A  63      48.236  52.546  54.960  1.00  3.37           C  
ATOM    977  CG  ASN A  63      47.297  51.463  54.489  1.00  3.37           C  
ATOM    978  ND2 ASN A  63      47.578  50.213  54.715  1.00  3.37           N  
ATOM    979  OD1 ASN A  63      46.224  51.716  53.953  1.00  3.37           O  
ATOM    980  H   ASN A  63      46.898  54.449  56.844  1.00  3.37           H  
ATOM    981  HA  ASN A  63      47.931  51.751  56.869  1.00  3.37           H  
ATOM    982  HB1 ASN A  63      49.243  52.247  54.732  1.00  3.37           H  
ATOM    983  HB2 ASN A  63      48.040  53.483  54.462  1.00  3.37           H  
ATOM    984 1HD2 ASN A  63      48.504  50.004  55.028  1.00  3.37           H  
ATOM    985 2HD2 ASN A  63      46.970  49.566  54.220  1.00  3.37           H  
ATOM    986  N   HIS A  64      48.899  53.351  58.626  1.00  3.82           N  
ATOM    987  CA  HIS A  64      49.764  52.811  59.695  1.00  3.82           C  
ATOM    988  C   HIS A  64      50.404  51.544  59.180  1.00  3.82           C  
ATOM    989  O   HIS A  64      49.732  50.653  58.608  1.00  3.82           O  
ATOM    990  CB  HIS A  64      49.002  52.656  60.999  1.00  3.82           C  
ATOM    991  CG  HIS A  64      49.789  53.181  62.167  1.00  3.82           C  
ATOM    992  CD2 HIS A  64      49.309  54.061  63.099  1.00  3.82           C  
ATOM    993  ND1 HIS A  64      51.135  52.911  62.414  1.00  3.82           N  
ATOM    994  CE1 HIS A  64      51.403  53.528  63.570  1.00  3.82           C  
ATOM    995  NE2 HIS A  64      50.360  54.271  63.970  1.00  3.82           N  
ATOM    996  N   ILE A  65      51.724  51.542  59.296  1.00  4.36           N  
ATOM    997  CA  ILE A  65      52.553  50.371  59.072  1.00  4.36           C  
ATOM    998  C   ILE A  65      52.053  49.230  59.986  1.00  4.36           C  
ATOM    999  O   ILE A  65      51.139  49.385  60.805  1.00  4.36           O  
ATOM   1000  CB  ILE A  65      54.037  50.774  59.264  1.00  4.36           C  
ATOM   1001  CG1 ILE A  65      54.977  49.924  58.386  1.00  4.36           C  
ATOM   1002  CG2 ILE A  65      54.467  50.761  60.743  1.00  4.36           C  
ATOM   1003  CD1 ILE A  65      56.294  50.650  58.086  1.00  4.36           C  
ATOM   1004  H   ILE A  65      52.135  52.330  59.770  1.00  4.36           H  
ATOM   1005  HA  ILE A  65      52.403  50.062  58.039  1.00  4.36           H  
ATOM   1006  HB  ILE A  65      54.128  51.804  58.911  1.00  4.36           H  
ATOM   1007 1HG1 ILE A  65      54.498  49.717  57.430  1.00  4.36           H  
ATOM   1008 2HG1 ILE A  65      55.192  48.976  58.877  1.00  4.36           H  
ATOM   1009 1HG2 ILE A  65      55.440  51.239  60.852  1.00  4.36           H  
ATOM   1010 2HG2 ILE A  65      53.746  51.306  61.354  1.00  4.36           H  
ATOM   1011 3HG2 ILE A  65      54.548  49.740  61.118  1.00  4.36           H  
ATOM   1012  HD1 ILE A  65      56.913  50.028  57.440  1.00  4.36           H  
ATOM   1013  HD2 ILE A  65      56.096  51.592  57.573  1.00  4.36           H  
ATOM   1014  HD3 ILE A  65      56.837  50.854  59.008  1.00  4.36           H  
ATOM   1015  N   SER A  66      52.611  48.037  59.845  1.00  4.97           N  
ATOM   1016  CA  SER A  66      52.286  46.979  60.795  1.00  4.97           C  
ATOM   1017  C   SER A  66      52.964  47.244  62.121  1.00  4.97           C  
ATOM   1018  O   SER A  66      54.080  46.771  62.287  1.00  4.97           O  
ATOM   1019  CB  SER A  66      52.711  45.636  60.194  1.00  4.97           C  
ATOM   1020  OG  SER A  66      52.475  44.573  61.093  1.00  4.97           O  
ATOM   1021  H   SER A  66      53.436  47.942  59.271  1.00  4.97           H  
ATOM   1022  HA  SER A  66      51.209  46.940  60.962  1.00  4.97           H  
ATOM   1023  HB1 SER A  66      53.772  45.680  59.949  1.00  4.97           H  
ATOM   1024  HB2 SER A  66      52.150  45.461  59.275  1.00  4.97           H  
ATOM   1025  HG  SER A  66      53.010  44.769  61.878  1.00  4.97           H  
ATOM   1026  N   ASP A  67      52.318  47.990  63.023  1.00  6.91           N  
ATOM   1027  CA  ASP A  67      52.835  48.308  64.356  1.00  6.91           C  
ATOM   1028  C   ASP A  67      53.344  47.039  65.073  1.00  6.91           C  
ATOM   1029  O   ASP A  67      52.586  46.125  65.410  1.00  6.91           O  
ATOM   1030  CB  ASP A  67      51.823  49.114  65.186  1.00  6.91           C  
ATOM   1031  CG  ASP A  67      52.487  49.818  66.381  1.00  6.91           C  
ATOM   1032  OD1 ASP A  67      53.710  49.619  66.581  1.00  6.91           O  
ATOM   1033  OD2 ASP A  67      51.777  50.586  67.065  1.00  6.91           O1-
ATOM   1034  H   ASP A  67      51.460  48.442  62.737  1.00  6.91           H  
ATOM   1035  HA  ASP A  67      53.694  48.963  64.200  1.00  6.91           H  
ATOM   1036  HB1 ASP A  67      51.028  48.455  65.539  1.00  6.91           H  
ATOM   1037  HB2 ASP A  67      51.376  49.877  64.547  1.00  6.91           H  
ATOM   1038  N   ARG A  68      54.674  46.942  65.156  1.00  8.48           N  
ATOM   1039  CA  ARG A  68      55.418  45.732  65.498  1.00  8.48           C  
ATOM   1040  C   ARG A  68      56.677  46.131  66.268  1.00  8.48           C  
ATOM   1041  O   ARG A  68      57.009  47.282  66.552  1.00  8.48           O  
ATOM   1042  CB  ARG A  68      55.790  44.896  64.252  1.00  8.48           C  
ATOM   1043  CG  ARG A  68      54.646  43.974  63.794  1.00  8.48           C  
ATOM   1044  CD  ARG A  68      55.033  43.005  62.658  1.00  8.48           C  
ATOM   1045  NE  ARG A  68      55.399  43.688  61.400  1.00  8.48           N  
ATOM   1046  CZ  ARG A  68      55.274  43.261  60.155  1.00  8.48           C  
ATOM   1047  NH1 ARG A  68      55.655  44.013  59.168  1.00  8.48           N1+
ATOM   1048  NH2 ARG A  68      54.768  42.096  59.851  1.00  8.48           N  
ATOM   1049  H   ARG A  68      55.185  47.729  64.781  1.00  8.48           H  
ATOM   1050  HA  ARG A  68      54.823  45.128  66.183  1.00  8.48           H  
ATOM   1051  HB1 ARG A  68      56.642  44.260  64.498  1.00  8.48           H  
ATOM   1052  HB2 ARG A  68      56.095  45.559  63.441  1.00  8.48           H  
ATOM   1053  HG1 ARG A  68      53.789  44.570  63.489  1.00  8.48           H  
ATOM   1054  HG2 ARG A  68      54.333  43.373  64.647  1.00  8.48           H  
ATOM   1055  HD1 ARG A  68      54.180  42.349  62.482  1.00  8.48           H  
ATOM   1056  HD2 ARG A  68      55.876  42.397  62.989  1.00  8.48           H  
ATOM   1057  HE  ARG A  68      55.907  44.580  61.480  1.00  8.48           H  
ATOM   1058 1HH1 ARG A  68      56.054  44.937  59.396  1.00  8.48           H  
ATOM   1059 2HH1 ARG A  68      55.682  43.700  58.222  1.00  8.48           H  
ATOM   1060 1HH2 ARG A  68      54.422  41.527  60.595  1.00  8.48           H  
ATOM   1061 2HH2 ARG A  68      54.624  41.840  58.893  1.00  8.48           H  
TER   
END
