# Supplementary material for: In silico characterisation of the complete Ly6 protein family in Fasciola gigantica supported through transcriptomics of the newly-excysted juveniles
Source: Mol Omics. 2021 Nov 8;18(1):45–56. doi: 10.1039/d1mo00254f (PMC8763315; doi:10.1039/d1mo00254f)
Supplement: MO-018-D1MO00254F-s006 [file MO-018-D1MO00254F-s006.tar › COORD/FgCD59D.pdb]

ATOM      1  N   ILE A   1      41.816  58.335  56.307  1.00  5.52           N  
ATOM      2  CA  ILE A   1      42.000  59.528  55.470  1.00  5.52           C  
ATOM      3  C   ILE A   1      43.434  60.060  55.467  1.00  5.52           C  
ATOM      4  O   ILE A   1      43.844  60.852  54.619  1.00  5.52           O  
ATOM      5  CB  ILE A   1      40.983  60.608  55.923  1.00  5.52           C  
ATOM      6  CG1 ILE A   1      40.698  61.693  54.861  1.00  5.52           C  
ATOM      7  CG2 ILE A   1      41.428  61.282  57.237  1.00  5.52           C  
ATOM      8  CD1 ILE A   1      39.836  61.185  53.698  1.00  5.52           C  
ATOM      9  HA  ILE A   1      41.763  59.235  54.450  1.00  5.52           H  
ATOM     10  HB  ILE A   1      40.034  60.108  56.127  1.00  5.52           H  
ATOM     11 1HG1 ILE A   1      41.631  62.094  54.469  1.00  5.52           H  
ATOM     12 2HG1 ILE A   1      40.157  62.517  55.329  1.00  5.52           H  
ATOM     13 1HG2 ILE A   1      40.621  61.909  57.615  1.00  5.52           H  
ATOM     14 2HG2 ILE A   1      41.650  60.519  57.984  1.00  5.52           H  
ATOM     15 3HG2 ILE A   1      42.309  61.903  57.071  1.00  5.52           H  
ATOM     16  HD1 ILE A   1      39.720  61.979  52.960  1.00  5.52           H  
ATOM     17  HD2 ILE A   1      40.293  60.322  53.219  1.00  5.52           H  
ATOM     18  HD3 ILE A   1      38.850  60.906  54.070  1.00  5.52           H  
ATOM     19  N   ARG A   2      44.208  59.528  56.407  1.00  4.12           N  
ATOM     20  CA  ARG A   2      45.655  59.630  56.509  1.00  4.12           C  
ATOM     21  C   ARG A   2      46.196  58.205  56.551  1.00  4.12           C  
ATOM     22  O   ARG A   2      45.495  57.242  56.849  1.00  4.12           O  
ATOM     23  CB  ARG A   2      46.051  60.541  57.687  1.00  4.12           C  
ATOM     24  CG  ARG A   2      45.817  59.880  59.048  1.00  4.12           C  
ATOM     25  CD  ARG A   2      45.928  60.840  60.242  1.00  4.12           C  
ATOM     26  NE  ARG A   2      45.967  60.059  61.493  1.00  4.12           N  
ATOM     27  CZ  ARG A   2      44.925  59.677  62.208  1.00  4.12           C  
ATOM     28  NH1 ARG A   2      43.775  60.283  62.191  1.00  4.12           N1+
ATOM     29  NH2 ARG A   2      44.987  58.597  62.917  1.00  4.12           N  
ATOM     30  H   ARG A   2      43.764  58.799  56.952  1.00  4.12           H  
ATOM     31  HA  ARG A   2      46.032  60.089  55.591  1.00  4.12           H  
ATOM     32  HB1 ARG A   2      45.473  61.464  57.622  1.00  4.12           H  
ATOM     33  HB2 ARG A   2      47.106  60.799  57.590  1.00  4.12           H  
ATOM     34  HG1 ARG A   2      46.548  59.079  59.169  1.00  4.12           H  
ATOM     35  HG2 ARG A   2      44.823  59.441  59.060  1.00  4.12           H  
ATOM     36  HD1 ARG A   2      45.082  61.529  60.233  1.00  4.12           H  
ATOM     37  HD2 ARG A   2      46.841  61.429  60.153  1.00  4.12           H  
ATOM     38  HE  ARG A   2      46.795  59.510  61.649  1.00  4.12           H  
ATOM     39 1HH1 ARG A   2      43.637  61.054  61.576  1.00  4.12           H  
ATOM     40 2HH1 ARG A   2      42.991  59.706  62.505  1.00  4.12           H  
ATOM     41 1HH2 ARG A   2      45.639  57.909  62.585  1.00  4.12           H  
ATOM     42 2HH2 ARG A   2      44.072  58.232  63.191  1.00  4.12           H  
ATOM     43  N   CYS A   3      47.440  58.078  56.176  1.00  3.16           N  
ATOM     44  CA  CYS A   3      48.055  56.794  55.952  1.00  3.16           C  
ATOM     45  C   CYS A   3      48.918  56.371  57.175  1.00  3.16           C  
ATOM     46  O   CYS A   3      48.928  56.971  58.234  1.00  3.16           O  
ATOM     47  CB  CYS A   3      49.026  57.050  54.807  1.00  3.16           C  
ATOM     48  SG  CYS A   3      50.310  58.231  55.335  1.00  3.16           S  
ATOM     49  H   CYS A   3      47.980  58.900  55.941  1.00  3.16           H  
ATOM     50  HA  CYS A   3      47.324  56.023  55.701  1.00  3.16           H  
ATOM     51  HB1 CYS A   3      48.476  57.481  53.988  1.00  3.16           H  
ATOM     52  HB2 CYS A   3      49.478  56.118  54.475  1.00  3.16           H  
ATOM     53  HG  CYS A   3      51.082  58.145  54.242  1.00  3.16           H  
ATOM     54  N   TYR A   4      49.832  55.409  56.899  1.00  3.45           N  
ATOM     55  CA  TYR A   4      51.266  55.493  57.193  1.00  3.45           C  
ATOM     56  C   TYR A   4      51.976  54.970  55.955  1.00  3.45           C  
ATOM     57  O   TYR A   4      52.025  53.763  55.731  1.00  3.45           O  
ATOM     58  CB  TYR A   4      51.653  54.585  58.368  1.00  3.45           C  
ATOM     59  CG  TYR A   4      51.350  55.018  59.786  1.00  3.45           C  
ATOM     60  CD1 TYR A   4      50.202  54.562  60.460  1.00  3.45           C  
ATOM     61  CD2 TYR A   4      52.321  55.753  60.486  1.00  3.45           C  
ATOM     62  CE1 TYR A   4      50.052  54.824  61.837  1.00  3.45           C  
ATOM     63  CE2 TYR A   4      52.182  56.010  61.858  1.00  3.45           C  
ATOM     64  CZ  TYR A   4      51.050  55.532  62.539  1.00  3.45           C  
ATOM     65  OH  TYR A   4      50.923  55.752  63.872  1.00  3.45           O  
ATOM     66  H   TYR A   4      49.598  54.884  56.087  1.00  3.45           H  
ATOM     67  HA  TYR A   4      51.593  56.514  57.408  1.00  3.45           H  
ATOM     68  HB1 TYR A   4      52.732  54.439  58.326  1.00  3.45           H  
ATOM     69  HB2 TYR A   4      51.219  53.604  58.216  1.00  3.45           H  
ATOM     70  HD1 TYR A   4      49.459  53.994  59.921  1.00  3.45           H  
ATOM     71  HD2 TYR A   4      53.176  56.118  59.953  1.00  3.45           H  
ATOM     72  HE1 TYR A   4      49.190  54.475  62.372  1.00  3.45           H  
ATOM     73  HE2 TYR A   4      52.938  56.580  62.377  1.00  3.45           H  
ATOM     74  HH  TYR A   4      51.691  56.211  64.213  1.00  3.45           H  
ATOM     75  N   HIS A   5      52.356  55.886  55.065  1.00  3.42           N  
ATOM     76  CA  HIS A   5      52.895  55.533  53.741  1.00  3.42           C  
ATOM     77  C   HIS A   5      54.287  56.132  53.709  1.00  3.42           C  
ATOM     78  O   HIS A   5      54.789  56.613  54.728  1.00  3.42           O  
ATOM     79  CB  HIS A   5      51.899  55.932  52.587  1.00  3.42           C  
ATOM     80  CG  HIS A   5      52.205  56.766  51.312  1.00  3.42           C  
ATOM     81  CD2 HIS A   5      53.214  56.729  50.368  1.00  3.42           C  
ATOM     82  ND1 HIS A   5      51.253  57.603  50.745  1.00  3.42           N  
ATOM     83  CE1 HIS A   5      51.742  58.160  49.635  1.00  3.42           C  
ATOM     84  NE2 HIS A   5      52.927  57.620  49.364  1.00  3.42           N  
ATOM     85  H   HIS A   5      52.498  56.834  55.411  1.00  3.42           H  
ATOM     86  HA  HIS A   5      53.038  54.472  53.689  1.00  3.42           H  
ATOM     87  HB1 HIS A   5      51.126  56.514  53.073  1.00  3.42           H  
ATOM     88  HB2 HIS A   5      51.413  55.017  52.259  1.00  3.42           H  
ATOM     89  HD2 HIS A   5      54.046  56.068  50.321  1.00  3.42           H  
ATOM     90  HE1 HIS A   5      51.234  58.923  49.067  1.00  3.42           H  
ATOM     91  HE2 HIS A   5      53.528  57.838  48.583  1.00  3.42           H  
ATOM     92  N   CYS A   6      54.875  56.178  52.569  1.00  4.26           N  
ATOM     93  CA  CYS A   6      55.643  57.353  52.209  1.00  4.26           C  
ATOM     94  C   CYS A   6      56.502  57.086  50.937  1.00  4.26           C  
ATOM     95  O   CYS A   6      56.339  56.058  50.281  1.00  4.26           O  
ATOM     96  CB  CYS A   6      54.777  58.661  52.067  1.00  4.26           C  
ATOM     97  SG  CYS A   6      53.251  59.032  53.107  1.00  4.26           S  
ATOM     98  H   CYS A   6      54.617  55.626  51.770  1.00  4.26           H  
ATOM     99  HA  CYS A   6      56.395  57.535  52.983  1.00  4.26           H  
ATOM    100  HB1 CYS A   6      54.453  58.798  51.041  1.00  4.26           H  
ATOM    101  HB2 CYS A   6      55.411  59.525  52.258  1.00  4.26           H  
ATOM    102  N   GLU A   7      57.285  58.062  50.504  1.00  5.83           N  
ATOM    103  CA  GLU A   7      57.708  58.073  49.115  1.00  5.83           C  
ATOM    104  C   GLU A   7      58.958  57.258  48.789  1.00  5.83           C  
ATOM    105  O   GLU A   7      59.013  56.595  47.751  1.00  5.83           O  
ATOM    106  CB  GLU A   7      57.918  59.517  48.601  1.00  5.83           C  
ATOM    107  CG  GLU A   7      56.679  60.430  48.707  1.00  5.83           C  
ATOM    108  CD  GLU A   7      56.420  60.973  50.115  1.00  5.83           C  
ATOM    109  OE1 GLU A   7      55.322  61.519  50.367  1.00  5.83           O  
ATOM    110  OE2 GLU A   7      57.275  60.821  51.016  1.00  5.83           O1-
ATOM    111  H   GLU A   7      57.391  58.897  51.077  1.00  5.83           H  
ATOM    112  HA  GLU A   7      56.919  57.640  48.499  1.00  5.83           H  
ATOM    113  HB1 GLU A   7      58.179  59.449  47.544  1.00  5.83           H  
ATOM    114  HB2 GLU A   7      58.765  59.974  49.115  1.00  5.83           H  
ATOM    115  HG1 GLU A   7      55.805  59.876  48.350  1.00  5.83           H  
ATOM    116  HG2 GLU A   7      56.828  61.274  48.031  1.00  5.83           H  
ATOM    117  N   ASP A   8      59.946  57.297  49.672  1.00  5.99           N  
ATOM    118  CA  ASP A   8      61.005  56.302  49.715  1.00  5.99           C  
ATOM    119  C   ASP A   8      60.451  54.911  50.057  1.00  5.99           C  
ATOM    120  O   ASP A   8      59.499  54.761  50.830  1.00  5.99           O  
ATOM    121  CB  ASP A   8      62.033  56.764  50.771  1.00  5.99           C  
ATOM    122  CG  ASP A   8      62.908  55.612  51.257  1.00  5.99           C  
ATOM    123  OD1 ASP A   8      63.551  54.994  50.384  1.00  5.99           O  
ATOM    124  OD2 ASP A   8      62.816  55.246  52.454  1.00  5.99           O1-
ATOM    125  H   ASP A   8      59.806  57.853  50.501  1.00  5.99           H  
ATOM    126  HA  ASP A   8      61.503  56.248  48.745  1.00  5.99           H  
ATOM    127  HB1 ASP A   8      61.513  57.194  51.626  1.00  5.99           H  
ATOM    128  HB2 ASP A   8      62.662  57.544  50.339  1.00  5.99           H  
ATOM    129  N   CYS A   9      61.123  53.895  49.517  1.00  6.01           N  
ATOM    130  CA  CYS A   9      60.760  52.497  49.660  1.00  6.01           C  
ATOM    131  C   CYS A   9      61.593  51.750  50.713  1.00  6.01           C  
ATOM    132  O   CYS A   9      61.490  50.524  50.791  1.00  6.01           O  
ATOM    133  CB  CYS A   9      60.756  51.838  48.273  1.00  6.01           C  
ATOM    134  SG  CYS A   9      59.386  52.536  47.299  1.00  6.01           S  
ATOM    135  H   CYS A   9      62.024  54.114  49.106  1.00  6.01           H  
ATOM    136  HA  CYS A   9      59.737  52.448  50.037  1.00  6.01           H  
ATOM    137  HB1 CYS A   9      60.605  50.763  48.376  1.00  6.01           H  
ATOM    138  HB2 CYS A   9      61.707  52.019  47.771  1.00  6.01           H  
ATOM    139  HG  CYS A   9      59.645  53.827  47.561  1.00  6.01           H  
ATOM    140  N   ALA A  10      62.435  52.432  51.499  1.00  5.70           N  
ATOM    141  CA  ALA A  10      63.579  51.781  52.108  1.00  5.70           C  
ATOM    142  C   ALA A  10      63.484  51.330  53.555  1.00  5.70           C  
ATOM    143  O   ALA A  10      63.966  50.246  53.887  1.00  5.70           O  
ATOM    144  CB  ALA A  10      64.843  52.623  51.886  1.00  5.70           C  
ATOM    145  H   ALA A  10      62.495  53.443  51.402  1.00  5.70           H  
ATOM    146  HA  ALA A  10      63.759  50.864  51.549  1.00  5.70           H  
ATOM    147  HB1 ALA A  10      65.716  52.073  52.236  1.00  5.70           H  
ATOM    148  HB2 ALA A  10      64.966  52.837  50.824  1.00  5.70           H  
ATOM    149  HB3 ALA A  10      64.773  53.563  52.432  1.00  5.70           H  
ATOM    150  N   THR A  11      62.929  52.149  54.433  1.00  6.64           N  
ATOM    151  CA  THR A  11      63.086  51.967  55.883  1.00  6.64           C  
ATOM    152  C   THR A  11      61.792  52.369  56.591  1.00  6.64           C  
ATOM    153  O   THR A  11      60.983  53.174  56.105  1.00  6.64           O  
ATOM    154  CB  THR A  11      64.206  52.875  56.430  1.00  6.64           C  
ATOM    155  CG2 THR A  11      65.592  52.552  55.872  1.00  6.64           C  
ATOM    156  OG1 THR A  11      63.942  54.236  56.153  1.00  6.64           O  
ATOM    157  H   THR A  11      62.489  52.996  54.087  1.00  6.64           H  
ATOM    158  HA  THR A  11      63.313  50.928  56.121  1.00  6.64           H  
ATOM    159  HB  THR A  11      64.249  52.750  57.513  1.00  6.64           H  
ATOM    160  HG1 THR A  11      64.001  54.361  55.196  1.00  6.64           H  
ATOM    161 1HG2 THR A  11      66.339  53.157  56.386  1.00  6.64           H  
ATOM    162 2HG2 THR A  11      65.816  51.497  56.035  1.00  6.64           H  
ATOM    163 3HG2 THR A  11      65.637  52.766  54.805  1.00  6.64           H  
ATOM    164  N   VAL A  12      61.627  51.844  57.802  1.00  7.08           N  
ATOM    165  CA  VAL A  12      60.486  52.181  58.650  1.00  7.08           C  
ATOM    166  C   VAL A  12      60.396  53.669  59.009  1.00  7.08           C  
ATOM    167  O   VAL A  12      59.315  54.126  59.352  1.00  7.08           O  
ATOM    168  CB  VAL A  12      60.470  51.272  59.900  1.00  7.08           C  
ATOM    169  CG1 VAL A  12      61.564  51.617  60.918  1.00  7.08           C  
ATOM    170  CG2 VAL A  12      59.107  51.250  60.596  1.00  7.08           C  
ATOM    171  H   VAL A  12      62.303  51.183  58.154  1.00  7.08           H  
ATOM    172  HA  VAL A  12      59.590  51.947  58.080  1.00  7.08           H  
ATOM    173  HB  VAL A  12      60.656  50.254  59.558  1.00  7.08           H  
ATOM    174 1HG1 VAL A  12      61.554  50.878  61.722  1.00  7.08           H  
ATOM    175 2HG1 VAL A  12      62.544  51.593  60.443  1.00  7.08           H  
ATOM    176 3HG1 VAL A  12      61.390  52.604  61.347  1.00  7.08           H  
ATOM    177 1HG2 VAL A  12      59.089  50.463  61.350  1.00  7.08           H  
ATOM    178 2HG2 VAL A  12      58.905  52.201  61.085  1.00  7.08           H  
ATOM    179 3HG2 VAL A  12      58.317  51.047  59.871  1.00  7.08           H  
ATOM    180  N   SER A  13      61.469  54.456  58.879  1.00  7.49           N  
ATOM    181  CA  SER A  13      61.429  55.905  59.112  1.00  7.49           C  
ATOM    182  C   SER A  13      60.447  56.596  58.158  1.00  7.49           C  
ATOM    183  O   SER A  13      59.364  57.020  58.571  1.00  7.49           O  
ATOM    184  CB  SER A  13      62.838  56.505  58.976  1.00  7.49           C  
ATOM    185  OG  SER A  13      63.762  55.855  59.832  1.00  7.49           O  
ATOM    186  H   SER A  13      62.347  54.049  58.596  1.00  7.49           H  
ATOM    187  HA  SER A  13      61.080  56.082  60.129  1.00  7.49           H  
ATOM    188  HB1 SER A  13      62.799  57.566  59.227  1.00  7.49           H  
ATOM    189  HB2 SER A  13      63.187  56.399  57.948  1.00  7.49           H  
ATOM    190  HG  SER A  13      64.621  56.281  59.745  1.00  7.49           H  
ATOM    191  N   SER A  14      60.777  56.611  56.858  1.00  6.55           N  
ATOM    192  CA  SER A  14      59.861  57.054  55.794  1.00  6.55           C  
ATOM    193  C   SER A  14      58.519  56.352  55.910  1.00  6.55           C  
ATOM    194  O   SER A  14      57.494  57.019  55.877  1.00  6.55           O  
ATOM    195  CB  SER A  14      60.468  56.723  54.417  1.00  6.55           C  
ATOM    196  OG  SER A  14      59.563  57.022  53.368  1.00  6.55           O  
ATOM    197  H   SER A  14      61.634  56.155  56.577  1.00  6.55           H  
ATOM    198  HA  SER A  14      59.693  58.127  55.863  1.00  6.55           H  
ATOM    199  HB1 SER A  14      60.712  55.659  54.375  1.00  6.55           H  
ATOM    200  HB2 SER A  14      61.387  57.291  54.273  1.00  6.55           H  
ATOM    201  HG  SER A  14      59.659  56.346  52.677  1.00  6.55           H  
ATOM    202  N   LEU A  15      58.526  55.032  56.144  1.00  5.09           N  
ATOM    203  CA  LEU A  15      57.278  54.279  56.196  1.00  5.09           C  
ATOM    204  C   LEU A  15      56.301  54.662  57.320  1.00  5.09           C  
ATOM    205  O   LEU A  15      55.113  54.350  57.228  1.00  5.09           O  
ATOM    206  CB  LEU A  15      57.574  52.772  56.215  1.00  5.09           C  
ATOM    207  CG  LEU A  15      56.464  51.964  55.528  1.00  5.09           C  
ATOM    208  CD1 LEU A  15      56.527  52.150  54.008  1.00  5.09           C  
ATOM    209  CD2 LEU A  15      56.634  50.484  55.871  1.00  5.09           C  
ATOM    210  H   LEU A  15      59.406  54.533  56.158  1.00  5.09           H  
ATOM    211  HA  LEU A  15      56.745  54.534  55.280  1.00  5.09           H  
ATOM    212  HB1 LEU A  15      57.664  52.455  57.253  1.00  5.09           H  
ATOM    213  HB2 LEU A  15      58.511  52.564  55.700  1.00  5.09           H  
ATOM    214  HG  LEU A  15      55.486  52.279  55.883  1.00  5.09           H  
ATOM    215 1HD1 LEU A  15      55.632  51.726  53.579  1.00  5.09           H  
ATOM    216 2HD1 LEU A  15      56.558  53.201  53.727  1.00  5.09           H  
ATOM    217 3HD1 LEU A  15      57.411  51.659  53.600  1.00  5.09           H  
ATOM    218 1HD2 LEU A  15      56.612  50.351  56.952  1.00  5.09           H  
ATOM    219 2HD2 LEU A  15      55.814  49.918  55.432  1.00  5.09           H  
ATOM    220 3HD2 LEU A  15      57.582  50.116  55.480  1.00  5.09           H  
ATOM    221  N   THR A  16      56.784  55.331  58.373  1.00  5.89           N  
ATOM    222  CA  THR A  16      55.931  55.778  59.486  1.00  5.89           C  
ATOM    223  C   THR A  16      55.549  57.248  59.321  1.00  5.89           C  
ATOM    224  O   THR A  16      54.896  57.823  60.193  1.00  5.89           O  
ATOM    225  CB  THR A  16      56.653  55.585  60.843  1.00  5.89           C  
ATOM    226  CG2 THR A  16      55.761  55.648  62.086  1.00  5.89           C  
ATOM    227  OG1 THR A  16      57.210  54.303  60.925  1.00  5.89           O  
ATOM    228  H   THR A  16      57.777  55.536  58.404  1.00  5.89           H  
ATOM    229  HA  THR A  16      55.026  55.182  59.505  1.00  5.89           H  
ATOM    230  HB  THR A  16      57.455  56.318  60.935  1.00  5.89           H  
ATOM    231  HG1 THR A  16      57.969  54.268  60.310  1.00  5.89           H  
ATOM    232 1HG2 THR A  16      56.331  55.326  62.959  1.00  5.89           H  
ATOM    233 2HG2 THR A  16      55.422  56.665  62.267  1.00  5.89           H  
ATOM    234 3HG2 THR A  16      54.906  54.987  61.958  1.00  5.89           H  
ATOM    235  N   THR A  17      55.912  57.899  58.216  1.00  6.01           N  
ATOM    236  CA  THR A  17      55.348  59.204  57.924  1.00  6.01           C  
ATOM    237  C   THR A  17      53.855  59.027  57.584  1.00  6.01           C  
ATOM    238  O   THR A  17      53.409  58.466  56.566  1.00  6.01           O  
ATOM    239  CB  THR A  17      56.179  60.028  56.922  1.00  6.01           C  
ATOM    240  CG2 THR A  17      55.870  59.847  55.446  1.00  6.01           C  
ATOM    241  OG1 THR A  17      55.995  61.405  57.205  1.00  6.01           O  
ATOM    242  H   THR A  17      56.383  57.394  57.467  1.00  6.01           H  
ATOM    243  HA  THR A  17      55.400  59.766  58.855  1.00  6.01           H  
ATOM    244  HB  THR A  17      57.231  59.794  57.084  1.00  6.01           H  
ATOM    245  HG1 THR A  17      56.275  61.543  58.113  1.00  6.01           H  
ATOM    246 1HG2 THR A  17      55.857  58.790  55.204  1.00  6.01           H  
ATOM    247 2HG2 THR A  17      54.902  60.278  55.207  1.00  6.01           H  
ATOM    248 3HG2 THR A  17      56.646  60.317  54.851  1.00  6.01           H  
ATOM    249  N   ILE A  18      53.048  59.500  58.532  1.00  5.35           N  
ATOM    250  CA  ILE A  18      51.666  59.880  58.300  1.00  5.35           C  
ATOM    251  C   ILE A  18      51.686  61.169  57.492  1.00  5.35           C  
ATOM    252  O   ILE A  18      51.452  62.255  58.040  1.00  5.35           O  
ATOM    253  CB  ILE A  18      50.876  60.055  59.626  1.00  5.35           C  
ATOM    254  CG1 ILE A  18      51.006  58.849  60.579  1.00  5.35           C  
ATOM    255  CG2 ILE A  18      49.391  60.316  59.307  1.00  5.35           C  
ATOM    256  CD1 ILE A  18      50.279  59.042  61.919  1.00  5.35           C  
ATOM    257  H   ILE A  18      53.466  59.777  59.407  1.00  5.35           H  
ATOM    258  HA  ILE A  18      51.180  59.099  57.719  1.00  5.35           H  
ATOM    259  HB  ILE A  18      51.273  60.923  60.157  1.00  5.35           H  
ATOM    260 1HG1 ILE A  18      52.061  58.692  60.804  1.00  5.35           H  
ATOM    261 2HG1 ILE A  18      50.621  57.956  60.089  1.00  5.35           H  
ATOM    262 1HG2 ILE A  18      49.275  61.161  58.631  1.00  5.35           H  
ATOM    263 2HG2 ILE A  18      48.953  59.432  58.847  1.00  5.35           H  
ATOM    264 3HG2 ILE A  18      48.855  60.559  60.221  1.00  5.35           H  
ATOM    265  HD1 ILE A  18      50.587  58.267  62.618  1.00  5.35           H  
ATOM    266  HD2 ILE A  18      50.532  60.012  62.346  1.00  5.35           H  
ATOM    267  HD3 ILE A  18      49.200  58.967  61.782  1.00  5.35           H  
ATOM    268  N   ARG A  19      52.044  61.108  56.202  1.00  6.12           N  
ATOM    269  CA  ARG A  19      51.904  62.322  55.404  1.00  6.12           C  
ATOM    270  C   ARG A  19      50.448  62.698  55.238  1.00  6.12           C  
ATOM    271  O   ARG A  19      49.622  61.902  54.828  1.00  6.12           O  
ATOM    272  CB  ARG A  19      52.766  62.437  54.136  1.00  6.12           C  
ATOM    273  CG  ARG A  19      53.579  63.742  54.136  1.00  6.12           C  
ATOM    274  CD  ARG A  19      54.446  63.937  52.878  1.00  6.12           C  
ATOM    275  NE  ARG A  19      55.594  63.014  52.788  1.00  6.12           N  
ATOM    276  CZ  ARG A  19      56.680  62.988  53.545  1.00  6.12           C  
ATOM    277  NH1 ARG A  19      56.837  63.768  54.577  1.00  6.12           N1+
ATOM    278  NH2 ARG A  19      57.654  62.177  53.291  1.00  6.12           N  
ATOM    279  H   ARG A  19      52.296  60.216  55.787  1.00  6.12           H  
ATOM    280  HA  ARG A  19      52.305  63.096  56.059  1.00  6.12           H  
ATOM    281  HB1 ARG A  19      52.113  62.475  53.269  1.00  6.12           H  
ATOM    282  HB2 ARG A  19      53.456  61.601  54.071  1.00  6.12           H  
ATOM    283  HG1 ARG A  19      54.207  63.773  55.025  1.00  6.12           H  
ATOM    284  HG2 ARG A  19      52.881  64.579  54.188  1.00  6.12           H  
ATOM    285  HD1 ARG A  19      54.819  64.962  52.862  1.00  6.12           H  
ATOM    286  HD2 ARG A  19      53.822  63.799  51.992  1.00  6.12           H  
ATOM    287  HE  ARG A  19      55.585  62.376  51.984  1.00  6.12           H  
ATOM    288 1HH1 ARG A  19      56.076  64.354  54.856  1.00  6.12           H  
ATOM    289 2HH1 ARG A  19      57.651  63.670  55.147  1.00  6.12           H  
ATOM    290 1HH2 ARG A  19      57.577  61.593  52.451  1.00  6.12           H  
ATOM    291 2HH2 ARG A  19      58.440  62.055  53.888  1.00  6.12           H  
ATOM    292  N   GLN A  20      50.137  63.952  55.530  1.00  6.15           N  
ATOM    293  CA  GLN A  20      48.771  64.446  55.432  1.00  6.15           C  
ATOM    294  C   GLN A  20      48.174  64.308  54.018  1.00  6.15           C  
ATOM    295  O   GLN A  20      46.970  64.143  53.874  1.00  6.15           O  
ATOM    296  CB  GLN A  20      48.803  65.925  55.852  1.00  6.15           C  
ATOM    297  CG  GLN A  20      47.424  66.590  55.972  1.00  6.15           C  
ATOM    298  CD  GLN A  20      47.586  68.096  56.112  1.00  6.15           C  
ATOM    299  NE2 GLN A  20      47.616  68.820  55.018  1.00  6.15           N  
ATOM    300  OE1 GLN A  20      47.747  68.634  57.192  1.00  6.15           O  
ATOM    301  H   GLN A  20      50.837  64.543  55.949  1.00  6.15           H  
ATOM    302  HA  GLN A  20      48.134  63.890  56.121  1.00  6.15           H  
ATOM    303  HB1 GLN A  20      49.395  66.477  55.120  1.00  6.15           H  
ATOM    304  HB2 GLN A  20      49.302  66.011  56.820  1.00  6.15           H  
ATOM    305  HG1 GLN A  20      46.899  66.197  56.842  1.00  6.15           H  
ATOM    306  HG2 GLN A  20      46.824  66.395  55.085  1.00  6.15           H  
ATOM    307 1HE2 GLN A  20      47.530  68.370  54.109  1.00  6.15           H  
ATOM    308 2HE2 GLN A  20      47.704  69.811  55.134  1.00  6.15           H  
ATOM    309  N   GLN A  21      49.025  64.337  52.984  1.00  5.87           N  
ATOM    310  CA  GLN A  21      48.603  64.165  51.593  1.00  5.87           C  
ATOM    311  C   GLN A  21      48.602  62.719  51.094  1.00  5.87           C  
ATOM    312  O   GLN A  21      48.223  62.432  49.960  1.00  5.87           O  
ATOM    313  CB  GLN A  21      49.421  65.078  50.662  1.00  5.87           C  
ATOM    314  CG  GLN A  21      49.450  66.563  51.071  1.00  5.87           C  
ATOM    315  CD  GLN A  21      48.080  67.162  51.389  1.00  5.87           C  
ATOM    316  NE2 GLN A  21      47.203  67.342  50.425  1.00  5.87           N  
ATOM    317  OE1 GLN A  21      47.783  67.493  52.525  1.00  5.87           O  
ATOM    318  H   GLN A  21      50.001  64.482  53.175  1.00  5.87           H  
ATOM    319  HA  GLN A  21      47.561  64.484  51.519  1.00  5.87           H  
ATOM    320  HB1 GLN A  21      48.998  65.012  49.658  1.00  5.87           H  
ATOM    321  HB2 GLN A  21      50.448  64.711  50.615  1.00  5.87           H  
ATOM    322  HG1 GLN A  21      49.902  67.137  50.262  1.00  5.87           H  
ATOM    323  HG2 GLN A  21      50.085  66.674  51.951  1.00  5.87           H  
ATOM    324 1HE2 GLN A  21      47.397  67.028  49.491  1.00  5.87           H  
ATOM    325 2HE2 GLN A  21      46.314  67.730  50.695  1.00  5.87           H  
ATOM    326  N   CYS A  22      49.003  61.788  51.944  1.00  4.34           N  
ATOM    327  CA  CYS A  22      48.908  60.363  51.730  1.00  4.34           C  
ATOM    328  C   CYS A  22      47.469  59.885  52.070  1.00  4.34           C  
ATOM    329  O   CYS A  22      47.266  59.043  52.938  1.00  4.34           O  
ATOM    330  CB  CYS A  22      50.086  59.732  52.523  1.00  4.34           C  
ATOM    331  SG  CYS A  22      51.835  60.200  52.069  1.00  4.34           S  
ATOM    332  H   CYS A  22      49.212  62.071  52.893  1.00  4.34           H  
ATOM    333  HA  CYS A  22      49.073  60.152  50.674  1.00  4.34           H  
ATOM    334  HB1 CYS A  22      49.976  58.655  52.487  1.00  4.34           H  
ATOM    335  HB2 CYS A  22      49.940  60.010  53.556  1.00  4.34           H  
ATOM    336  N   THR A  23      46.452  60.464  51.421  1.00  4.49           N  
ATOM    337  CA  THR A  23      45.041  60.051  51.564  1.00  4.49           C  
ATOM    338  C   THR A  23      44.751  58.801  50.731  1.00  4.49           C  
ATOM    339  O   THR A  23      45.371  58.588  49.691  1.00  4.49           O  
ATOM    340  CB  THR A  23      44.117  61.211  51.162  1.00  4.49           C  
ATOM    341  CG2 THR A  23      42.632  60.946  51.393  1.00  4.49           C  
ATOM    342  OG1 THR A  23      44.436  62.330  51.947  1.00  4.49           O  
ATOM    343  H   THR A  23      46.662  61.190  50.748  1.00  4.49           H  
ATOM    344  HA  THR A  23      44.852  59.812  52.609  1.00  4.49           H  
ATOM    345  HB  THR A  23      44.277  61.462  50.113  1.00  4.49           H  
ATOM    346  HG1 THR A  23      44.283  62.087  52.872  1.00  4.49           H  
ATOM    347 1HG2 THR A  23      42.073  61.878  51.309  1.00  4.49           H  
ATOM    348 2HG2 THR A  23      42.260  60.260  50.636  1.00  4.49           H  
ATOM    349 3HG2 THR A  23      42.474  60.520  52.383  1.00  4.49           H  
ATOM    350  N   ASN A  24      43.812  57.973  51.195  1.00  4.52           N  
ATOM    351  CA  ASN A  24      43.375  56.712  50.585  1.00  4.52           C  
ATOM    352  C   ASN A  24      44.492  55.746  50.190  1.00  4.52           C  
ATOM    353  O   ASN A  24      45.050  55.743  49.078  1.00  4.52           O  
ATOM    354  CB  ASN A  24      42.328  56.986  49.493  1.00  4.52           C  
ATOM    355  CG  ASN A  24      40.978  57.382  50.084  1.00  4.52           C  
ATOM    356  ND2 ASN A  24      39.891  56.907  49.528  1.00  4.52           N  
ATOM    357  OD1 ASN A  24      40.880  58.057  51.094  1.00  4.52           O  
ATOM    358  H   ASN A  24      43.274  58.296  51.988  1.00  4.52           H  
ATOM    359  HA  ASN A  24      42.821  56.189  51.368  1.00  4.52           H  
ATOM    360  HB1 ASN A  24      42.198  56.078  48.906  1.00  4.52           H  
ATOM    361  HB2 ASN A  24      42.672  57.772  48.820  1.00  4.52           H  
ATOM    362 1HD2 ASN A  24      39.967  56.224  48.781  1.00  4.52           H  
ATOM    363 2HD2 ASN A  24      39.008  57.175  49.925  1.00  4.52           H  
ATOM    364  N   CYS A  25      44.837  54.919  51.184  1.00  4.34           N  
ATOM    365  CA  CYS A  25      46.049  54.148  51.122  1.00  4.34           C  
ATOM    366  C   CYS A  25      45.917  52.753  50.536  1.00  4.34           C  
ATOM    367  O   CYS A  25      45.119  51.901  50.970  1.00  4.34           O  
ATOM    368  CB  CYS A  25      46.796  54.139  52.445  1.00  4.34           C  
ATOM    369  SG  CYS A  25      48.542  54.262  52.029  1.00  4.34           S  
ATOM    370  H   CYS A  25      44.337  54.957  52.060  1.00  4.34           H  
ATOM    371  HA  CYS A  25      46.688  54.697  50.444  1.00  4.34           H  
ATOM    372  HB1 CYS A  25      46.591  53.217  52.986  1.00  4.34           H  
ATOM    373  HB2 CYS A  25      46.512  54.997  53.056  1.00  4.34           H  
ATOM    374  N   LYS A  26      46.850  52.555  49.592  1.00  5.25           N  
ATOM    375  CA  LYS A  26      47.192  51.303  48.963  1.00  5.25           C  
ATOM    376  C   LYS A  26      48.486  50.749  49.546  1.00  5.25           C  
ATOM    377  O   LYS A  26      49.586  51.220  49.246  1.00  5.25           O  
ATOM    378  CB  LYS A  26      47.284  51.467  47.430  1.00  5.25           C  
ATOM    379  CG  LYS A  26      47.557  50.136  46.708  1.00  5.25           C  
ATOM    380  CD  LYS A  26      47.746  50.342  45.204  1.00  5.25           C  
ATOM    381  CE  LYS A  26      47.723  48.977  44.510  1.00  5.25           C  
ATOM    382  NZ  LYS A  26      48.371  49.023  43.182  1.00  5.25           N1+
ATOM    383  H   LYS A  26      47.485  53.319  49.390  1.00  5.25           H  
ATOM    384  HA  LYS A  26      46.427  50.574  49.207  1.00  5.25           H  
ATOM    385  HB1 LYS A  26      48.085  52.154  47.172  1.00  5.25           H  
ATOM    386  HB2 LYS A  26      46.352  51.894  47.055  1.00  5.25           H  
ATOM    387  HG1 LYS A  26      46.727  49.455  46.877  1.00  5.25           H  
ATOM    388  HG2 LYS A  26      48.462  49.676  47.103  1.00  5.25           H  
ATOM    389  HD1 LYS A  26      48.705  50.840  45.040  1.00  5.25           H  
ATOM    390  HD2 LYS A  26      46.942  50.965  44.807  1.00  5.25           H  
ATOM    391  HE1 LYS A  26      46.682  48.651  44.421  1.00  5.25           H  
ATOM    392  HE2 LYS A  26      48.252  48.257  45.143  1.00  5.25           H  
ATOM    393  HZ1 LYS A  26      49.364  49.232  43.315  1.00  5.25           H  
ATOM    394  HZ2 LYS A  26      48.325  48.121  42.729  1.00  5.25           H  
ATOM    395  HZ3 LYS A  26      47.956  49.735  42.598  1.00  5.25           H  
ATOM    396  N   LYS A  27      48.385  49.687  50.351  1.00  6.11           N  
ATOM    397  CA  LYS A  27      49.540  48.811  50.503  1.00  6.11           C  
ATOM    398  C   LYS A  27      49.828  48.055  49.219  1.00  6.11           C  
ATOM    399  O   LYS A  27      48.933  47.380  48.707  1.00  6.11           O  
ATOM    400  CB  LYS A  27      49.494  47.906  51.753  1.00  6.11           C  
ATOM    401  CG  LYS A  27      50.933  47.523  52.177  1.00  6.11           C  
ATOM    402  CD  LYS A  27      51.069  46.950  53.603  1.00  6.11           C  
ATOM    403  CE  LYS A  27      51.228  45.436  53.712  1.00  6.11           C  
ATOM    404  NZ  LYS A  27      50.048  44.719  53.206  1.00  6.11           N1+
ATOM    405  H   LYS A  27      47.473  49.334  50.627  1.00  6.11           H  
ATOM    406  HA  LYS A  27      50.396  49.468  50.656  1.00  6.11           H  
ATOM    407  HB1 LYS A  27      48.914  47.007  51.551  1.00  6.11           H  
ATOM    408  HB2 LYS A  27      49.022  48.457  52.568  1.00  6.11           H  
ATOM    409  HG1 LYS A  27      51.545  48.424  52.145  1.00  6.11           H  
ATOM    410  HG2 LYS A  27      51.366  46.835  51.453  1.00  6.11           H  
ATOM    411  HD1 LYS A  27      50.221  47.254  54.209  1.00  6.11           H  
ATOM    412  HD2 LYS A  27      51.967  47.377  54.047  1.00  6.11           H  
ATOM    413  HE1 LYS A  27      51.396  45.173  54.760  1.00  6.11           H  
ATOM    414  HE2 LYS A  27      52.107  45.126  53.139  1.00  6.11           H  
ATOM    415  HZ1 LYS A  27      50.226  43.716  53.218  1.00  6.11           H  
ATOM    416  HZ2 LYS A  27      49.191  44.978  53.682  1.00  6.11           H  
ATOM    417  HZ3 LYS A  27      49.981  44.874  52.195  1.00  6.11           H  
ATOM    418  N   ASN A  28      51.037  48.244  48.684  1.00  5.44           N  
ATOM    419  CA  ASN A  28      51.404  47.704  47.379  1.00  5.44           C  
ATOM    420  C   ASN A  28      52.479  46.622  47.556  1.00  5.44           C  
ATOM    421  O   ASN A  28      53.576  46.737  47.009  1.00  5.44           O  
ATOM    422  CB  ASN A  28      51.790  48.874  46.451  1.00  5.44           C  
ATOM    423  CG  ASN A  28      51.779  48.493  44.976  1.00  5.44           C  
ATOM    424  ND2 ASN A  28      52.724  47.705  44.521  1.00  5.44           N  
ATOM    425  OD1 ASN A  28      50.894  48.902  44.230  1.00  5.44           O  
ATOM    426  H   ASN A  28      51.705  48.846  49.149  1.00  5.44           H  
ATOM    427  HA  ASN A  28      50.545  47.196  46.935  1.00  5.44           H  
ATOM    428  HB1 ASN A  28      52.780  49.247  46.716  1.00  5.44           H  
ATOM    429  HB2 ASN A  28      51.081  49.690  46.585  1.00  5.44           H  
ATOM    430 1HD2 ASN A  28      53.417  47.359  45.177  1.00  5.44           H  
ATOM    431 2HD2 ASN A  28      52.763  47.500  43.542  1.00  5.44           H  
ATOM    432  N   ASP A  29      52.223  45.648  48.433  1.00  5.70           N  
ATOM    433  CA  ASP A  29      53.258  44.763  48.954  1.00  5.70           C  
ATOM    434  C   ASP A  29      53.567  43.603  47.987  1.00  5.70           C  
ATOM    435  O   ASP A  29      53.108  42.467  48.117  1.00  5.70           O  
ATOM    436  CB  ASP A  29      53.005  44.330  50.412  1.00  5.70           C  
ATOM    437  CG  ASP A  29      51.599  43.866  50.809  1.00  5.70           C  
ATOM    438  OD1 ASP A  29      50.611  44.581  50.505  1.00  5.70           O  
ATOM    439  OD2 ASP A  29      51.500  43.037  51.743  1.00  5.70           O1-
ATOM    440  H   ASP A  29      51.279  45.486  48.772  1.00  5.70           H  
ATOM    441  HA  ASP A  29      54.180  45.343  49.005  1.00  5.70           H  
ATOM    442  HB1 ASP A  29      53.243  45.187  51.046  1.00  5.70           H  
ATOM    443  HB2 ASP A  29      53.725  43.551  50.667  1.00  5.70           H  
ATOM    444  N   THR A  30      54.363  43.938  46.971  1.00  5.35           N  
ATOM    445  CA  THR A  30      54.987  43.014  46.021  1.00  5.35           C  
ATOM    446  C   THR A  30      55.994  42.088  46.721  1.00  5.35           C  
ATOM    447  O   THR A  30      57.190  42.402  46.778  1.00  5.35           O  
ATOM    448  CB  THR A  30      55.671  43.780  44.875  1.00  5.35           C  
ATOM    449  CG2 THR A  30      54.676  44.527  43.987  1.00  5.35           C  
ATOM    450  OG1 THR A  30      56.556  44.747  45.389  1.00  5.35           O  
ATOM    451  H   THR A  30      54.622  44.916  46.889  1.00  5.35           H  
ATOM    452  HA  THR A  30      54.224  42.393  45.574  1.00  5.35           H  
ATOM    453  HB  THR A  30      56.228  43.075  44.256  1.00  5.35           H  
ATOM    454  HG1 THR A  30      57.131  44.273  46.006  1.00  5.35           H  
ATOM    455 1HG2 THR A  30      55.220  45.056  43.205  1.00  5.35           H  
ATOM    456 2HG2 THR A  30      53.990  43.822  43.524  1.00  5.35           H  
ATOM    457 3HG2 THR A  30      54.114  45.246  44.582  1.00  5.35           H  
ATOM    458  N   TYR A  31      55.525  40.973  47.293  1.00  5.70           N  
ATOM    459  CA  TYR A  31      56.365  39.908  47.859  1.00  5.70           C  
ATOM    460  C   TYR A  31      57.147  39.118  46.790  1.00  5.70           C  
ATOM    461  O   TYR A  31      56.980  37.916  46.579  1.00  5.70           O  
ATOM    462  CB  TYR A  31      55.578  39.011  48.825  1.00  5.70           C  
ATOM    463  CG  TYR A  31      56.510  38.235  49.746  1.00  5.70           C  
ATOM    464  CD1 TYR A  31      56.830  36.889  49.478  1.00  5.70           C  
ATOM    465  CD2 TYR A  31      57.125  38.897  50.828  1.00  5.70           C  
ATOM    466  CE1 TYR A  31      57.774  36.211  50.274  1.00  5.70           C  
ATOM    467  CE2 TYR A  31      58.068  38.225  51.628  1.00  5.70           C  
ATOM    468  CZ  TYR A  31      58.402  36.884  51.344  1.00  5.70           C  
ATOM    469  OH  TYR A  31      59.339  36.250  52.093  1.00  5.70           O  
ATOM    470  H   TYR A  31      54.532  40.803  47.246  1.00  5.70           H  
ATOM    471  HA  TYR A  31      57.121  40.409  48.464  1.00  5.70           H  
ATOM    472  HB1 TYR A  31      54.942  38.325  48.263  1.00  5.70           H  
ATOM    473  HB2 TYR A  31      54.930  39.634  49.444  1.00  5.70           H  
ATOM    474  HD1 TYR A  31      56.370  36.387  48.637  1.00  5.70           H  
ATOM    475  HD2 TYR A  31      56.885  39.932  51.033  1.00  5.70           H  
ATOM    476  HE1 TYR A  31      58.026  35.182  50.073  1.00  5.70           H  
ATOM    477  HE2 TYR A  31      58.539  38.742  52.451  1.00  5.70           H  
ATOM    478  HH  TYR A  31      59.644  36.821  52.798  1.00  5.70           H  
ATOM    479  N   PHE A  32      58.030  39.835  46.101  1.00  5.67           N  
ATOM    480  CA  PHE A  32      59.098  39.301  45.270  1.00  5.67           C  
ATOM    481  C   PHE A  32      59.922  38.244  46.040  1.00  5.67           C  
ATOM    482  O   PHE A  32      60.151  38.427  47.239  1.00  5.67           O  
ATOM    483  CB  PHE A  32      59.962  40.520  44.883  1.00  5.67           C  
ATOM    484  CG  PHE A  32      61.272  40.223  44.182  1.00  5.67           C  
ATOM    485  CD1 PHE A  32      62.393  39.805  44.929  1.00  5.67           C  
ATOM    486  CD2 PHE A  32      61.369  40.336  42.783  1.00  5.67           C  
ATOM    487  CE1 PHE A  32      63.593  39.471  44.278  1.00  5.67           C  
ATOM    488  CE2 PHE A  32      62.575  40.017  42.134  1.00  5.67           C  
ATOM    489  CZ  PHE A  32      63.685  39.579  42.880  1.00  5.67           C  
ATOM    490  H   PHE A  32      58.056  40.824  46.311  1.00  5.67           H  
ATOM    491  HA  PHE A  32      58.657  38.860  44.378  1.00  5.67           H  
ATOM    492  HB1 PHE A  32      60.200  41.080  45.790  1.00  5.67           H  
ATOM    493  HB2 PHE A  32      59.363  41.179  44.252  1.00  5.67           H  
ATOM    494  HD1 PHE A  32      62.319  39.699  46.002  1.00  5.67           H  
ATOM    495  HD2 PHE A  32      60.511  40.649  42.200  1.00  5.67           H  
ATOM    496  HE1 PHE A  32      64.436  39.109  44.851  1.00  5.67           H  
ATOM    497  HE2 PHE A  32      62.647  40.095  41.059  1.00  5.67           H  
ATOM    498  HZ  PHE A  32      64.603  39.312  42.375  1.00  5.67           H  
ATOM    499  N   PRO A  33      60.443  37.197  45.366  1.00  6.44           N  
ATOM    500  CA  PRO A  33      61.173  36.070  45.946  1.00  6.44           C  
ATOM    501  C   PRO A  33      61.873  36.236  47.298  1.00  6.44           C  
ATOM    502  O   PRO A  33      62.990  36.742  47.385  1.00  6.44           O  
ATOM    503  CB  PRO A  33      62.091  35.584  44.827  1.00  6.44           C  
ATOM    504  CG  PRO A  33      61.171  35.720  43.615  1.00  6.44           C  
ATOM    505  CD  PRO A  33      60.353  36.976  43.924  1.00  6.44           C  
ATOM    506  HA  PRO A  33      60.431  35.283  46.087  1.00  6.44           H  
ATOM    507  HB1 PRO A  33      62.950  36.248  44.721  1.00  6.44           H  
ATOM    508  HB2 PRO A  33      62.409  34.552  44.980  1.00  6.44           H  
ATOM    509  HG1 PRO A  33      61.738  35.826  42.690  1.00  6.44           H  
ATOM    510  HG2 PRO A  33      60.507  34.855  43.559  1.00  6.44           H  
ATOM    511  HD1 PRO A  33      60.789  37.814  43.387  1.00  6.44           H  
ATOM    512  HD2 PRO A  33      59.318  36.832  43.614  1.00  6.44           H  
ATOM    513  N   ASN A  34      61.189  35.722  48.327  1.00  6.13           N  
ATOM    514  CA  ASN A  34      61.697  35.214  49.608  1.00  6.13           C  
ATOM    515  C   ASN A  34      62.782  36.046  50.332  1.00  6.13           C  
ATOM    516  O   ASN A  34      63.604  35.474  51.050  1.00  6.13           O  
ATOM    517  CB  ASN A  34      62.057  33.721  49.420  1.00  6.13           C  
ATOM    518  CG  ASN A  34      61.716  32.883  50.643  1.00  6.13           C  
ATOM    519  ND2 ASN A  34      62.349  33.119  51.764  1.00  6.13           N  
ATOM    520  OD1 ASN A  34      60.849  32.031  50.604  1.00  6.13           O  
ATOM    521  H   ASN A  34      60.225  35.496  48.131  1.00  6.13           H  
ATOM    522  HA  ASN A  34      60.840  35.244  50.281  1.00  6.13           H  
ATOM    523  HB1 ASN A  34      63.118  33.617  49.195  1.00  6.13           H  
ATOM    524  HB2 ASN A  34      61.492  33.302  48.587  1.00  6.13           H  
ATOM    525 1HD2 ASN A  34      63.032  33.870  51.792  1.00  6.13           H  
ATOM    526 2HD2 ASN A  34      62.061  32.599  52.570  1.00  6.13           H  
ATOM    527  N   GLY A  35      62.821  37.371  50.157  1.00  5.97           N  
ATOM    528  CA  GLY A  35      63.992  38.139  50.588  1.00  5.97           C  
ATOM    529  C   GLY A  35      63.759  39.582  51.019  1.00  5.97           C  
ATOM    530  O   GLY A  35      63.732  39.890  52.208  1.00  5.97           O  
ATOM    531  H   GLY A  35      62.163  37.777  49.507  1.00  5.97           H  
ATOM    532  HA1 GLY A  35      64.716  38.137  49.772  1.00  5.97           H  
ATOM    533  HA2 GLY A  35      64.470  37.645  51.436  1.00  5.97           H  
ATOM    534  N   LYS A  36      63.663  40.499  50.052  1.00  5.05           N  
ATOM    535  CA  LYS A  36      63.740  41.950  50.295  1.00  5.05           C  
ATOM    536  C   LYS A  36      62.440  42.541  50.873  1.00  5.05           C  
ATOM    537  O   LYS A  36      61.765  43.302  50.183  1.00  5.05           O  
ATOM    538  CB  LYS A  36      64.095  42.691  48.996  1.00  5.05           C  
ATOM    539  CG  LYS A  36      65.458  42.383  48.372  1.00  5.05           C  
ATOM    540  CD  LYS A  36      65.645  43.110  47.025  1.00  5.05           C  
ATOM    541  CE  LYS A  36      65.575  44.648  47.100  1.00  5.05           C  
ATOM    542  NZ  LYS A  36      64.185  45.184  47.113  1.00  5.05           N1+
ATOM    543  H   LYS A  36      63.625  40.164  49.100  1.00  5.05           H  
ATOM    544  HA  LYS A  36      64.523  42.142  51.033  1.00  5.05           H  
ATOM    545  HB1 LYS A  36      64.087  43.750  49.249  1.00  5.05           H  
ATOM    546  HB2 LYS A  36      63.316  42.495  48.256  1.00  5.05           H  
ATOM    547  HG1 LYS A  36      65.544  41.309  48.198  1.00  5.05           H  
ATOM    548  HG2 LYS A  36      66.247  42.688  49.060  1.00  5.05           H  
ATOM    549  HD1 LYS A  36      64.915  42.738  46.302  1.00  5.05           H  
ATOM    550  HD2 LYS A  36      66.634  42.840  46.650  1.00  5.05           H  
ATOM    551  HE1 LYS A  36      66.105  45.054  46.233  1.00  5.05           H  
ATOM    552  HE2 LYS A  36      66.113  44.976  47.995  1.00  5.05           H  
ATOM    553  HZ1 LYS A  36      64.204  46.190  47.237  1.00  5.05           H  
ATOM    554  HZ2 LYS A  36      63.695  44.969  46.253  1.00  5.05           H  
ATOM    555  HZ3 LYS A  36      63.657  44.804  47.891  1.00  5.05           H  
ATOM    556  N   HIS A  37      62.077  42.190  52.104  1.00  5.41           N  
ATOM    557  CA  HIS A  37      60.857  42.648  52.790  1.00  5.41           C  
ATOM    558  C   HIS A  37      60.827  44.166  53.085  1.00  5.41           C  
ATOM    559  O   HIS A  37      61.063  44.618  54.204  1.00  5.41           O  
ATOM    560  CB  HIS A  37      60.644  41.802  54.057  1.00  5.41           C  
ATOM    561  CG  HIS A  37      59.218  41.854  54.534  1.00  5.41           C  
ATOM    562  CD2 HIS A  37      58.684  42.744  55.419  1.00  5.41           C  
ATOM    563  ND1 HIS A  37      58.200  41.036  54.048  1.00  5.41           N  
ATOM    564  CE1 HIS A  37      57.074  41.446  54.646  1.00  5.41           C  
ATOM    565  NE2 HIS A  37      57.334  42.470  55.476  1.00  5.41           N  
ATOM    566  H   HIS A  37      62.655  41.496  52.566  1.00  5.41           H  
ATOM    567  HA  HIS A  37      60.010  42.438  52.131  1.00  5.41           H  
ATOM    568  HB1 HIS A  37      61.316  42.126  54.853  1.00  5.41           H  
ATOM    569  HB2 HIS A  37      60.873  40.758  53.832  1.00  5.41           H  
ATOM    570  HD2 HIS A  37      59.225  43.538  55.920  1.00  5.41           H  
ATOM    571  HE1 HIS A  37      56.095  41.021  54.464  1.00  5.41           H  
ATOM    572  HE2 HIS A  37      56.638  42.984  55.997  1.00  5.41           H  
ATOM    573  N   MET A  38      60.565  44.972  52.060  1.00  4.11           N  
ATOM    574  CA  MET A  38      60.623  46.439  52.074  1.00  4.11           C  
ATOM    575  C   MET A  38      59.234  46.959  51.686  1.00  4.11           C  
ATOM    576  O   MET A  38      58.772  46.733  50.569  1.00  4.11           O  
ATOM    577  CB  MET A  38      61.680  46.915  51.060  1.00  4.11           C  
ATOM    578  CG  MET A  38      63.107  46.426  51.355  1.00  4.11           C  
ATOM    579  SD  MET A  38      64.307  46.753  50.024  1.00  4.11           S  
ATOM    580  CE  MET A  38      64.460  48.554  50.190  1.00  4.11           C  
ATOM    581  H   MET A  38      60.406  44.531  51.161  1.00  4.11           H  
ATOM    582  HA  MET A  38      60.888  46.812  53.064  1.00  4.11           H  
ATOM    583  HB1 MET A  38      61.681  48.002  51.047  1.00  4.11           H  
ATOM    584  HB2 MET A  38      61.399  46.564  50.065  1.00  4.11           H  
ATOM    585  HG1 MET A  38      63.082  45.349  51.514  1.00  4.11           H  
ATOM    586  HG2 MET A  38      63.458  46.891  52.278  1.00  4.11           H  
ATOM    587  HE1 MET A  38      65.211  48.930  49.497  1.00  4.11           H  
ATOM    588  HE2 MET A  38      63.503  49.030  49.973  1.00  4.11           H  
ATOM    589  HE3 MET A  38      64.759  48.803  51.210  1.00  4.11           H  
ATOM    590  N   VAL A  39      58.511  47.565  52.631  1.00  3.74           N  
ATOM    591  CA  VAL A  39      57.041  47.492  52.634  1.00  3.74           C  
ATOM    592  C   VAL A  39      56.376  48.756  52.120  1.00  3.74           C  
ATOM    593  O   VAL A  39      55.703  49.450  52.869  1.00  3.74           O  
ATOM    594  CB  VAL A  39      56.489  46.960  53.980  1.00  3.74           C  
ATOM    595  CG1 VAL A  39      54.978  46.663  53.953  1.00  3.74           C  
ATOM    596  CG2 VAL A  39      57.145  45.619  54.344  1.00  3.74           C  
ATOM    597  H   VAL A  39      58.959  47.789  53.505  1.00  3.74           H  
ATOM    598  HA  VAL A  39      56.752  46.730  51.907  1.00  3.74           H  
ATOM    599  HB  VAL A  39      56.702  47.678  54.772  1.00  3.74           H  
ATOM    600 1HG1 VAL A  39      54.663  46.252  54.912  1.00  3.74           H  
ATOM    601 2HG1 VAL A  39      54.413  47.576  53.782  1.00  3.74           H  
ATOM    602 3HG1 VAL A  39      54.750  45.948  53.161  1.00  3.74           H  
ATOM    603 1HG2 VAL A  39      56.770  45.280  55.308  1.00  3.74           H  
ATOM    604 2HG2 VAL A  39      56.923  44.869  53.583  1.00  3.74           H  
ATOM    605 3HG2 VAL A  39      58.225  45.723  54.429  1.00  3.74           H  
ATOM    606  N   SER A  40      56.579  49.055  50.837  1.00  3.67           N  
ATOM    607  CA  SER A  40      55.999  50.206  50.134  1.00  3.67           C  
ATOM    608  C   SER A  40      54.473  50.315  50.305  1.00  3.67           C  
ATOM    609  O   SER A  40      53.631  49.701  49.622  1.00  3.67           O  
ATOM    610  CB  SER A  40      56.358  50.157  48.646  1.00  3.67           C  
ATOM    611  OG  SER A  40      55.932  48.939  48.067  1.00  3.67           O  
ATOM    612  H   SER A  40      57.157  48.426  50.290  1.00  3.67           H  
ATOM    613  HA  SER A  40      56.454  51.112  50.539  1.00  3.67           H  
ATOM    614  HB1 SER A  40      57.439  50.245  48.533  1.00  3.67           H  
ATOM    615  HB2 SER A  40      55.886  50.993  48.129  1.00  3.67           H  
ATOM    616  HG  SER A  40      54.994  48.804  48.267  1.00  3.67           H  
ATOM    617  N   ARG A  41      54.147  51.174  51.257  1.00  3.44           N  
ATOM    618  CA  ARG A  41      52.841  51.767  51.480  1.00  3.44           C  
ATOM    619  C   ARG A  41      52.785  53.038  50.677  1.00  3.44           C  
ATOM    620  O   ARG A  41      53.592  53.922  50.957  1.00  3.44           O  
ATOM    621  CB  ARG A  41      52.704  51.989  52.995  1.00  3.44           C  
ATOM    622  CG  ARG A  41      52.752  50.704  53.849  1.00  3.44           C  
ATOM    623  CD  ARG A  41      51.388  50.285  54.396  1.00  3.44           C  
ATOM    624  NE  ARG A  41      50.868  51.278  55.340  1.00  3.44           N  
ATOM    625  CZ  ARG A  41      49.646  51.754  55.392  1.00  3.44           C  
ATOM    626  NH1 ARG A  41      48.713  51.342  54.591  1.00  3.44           N1+
ATOM    627  NH2 ARG A  41      49.345  52.660  56.264  1.00  3.44           N  
ATOM    628  H   ARG A  41      54.910  51.500  51.836  1.00  3.44           H  
ATOM    629  HA  ARG A  41      52.055  51.095  51.138  1.00  3.44           H  
ATOM    630  HB1 ARG A  41      51.791  52.549  53.194  1.00  3.44           H  
ATOM    631  HB2 ARG A  41      53.561  52.582  53.313  1.00  3.44           H  
ATOM    632  HG1 ARG A  41      53.420  50.869  54.696  1.00  3.44           H  
ATOM    633  HG2 ARG A  41      53.154  49.873  53.271  1.00  3.44           H  
ATOM    634  HD1 ARG A  41      51.502  49.344  54.931  1.00  3.44           H  
ATOM    635  HD2 ARG A  41      50.708  50.137  53.558  1.00  3.44           H  
ATOM    636  HE  ARG A  41      51.554  51.787  55.888  1.00  3.44           H  
ATOM    637 1HH1 ARG A  41      48.815  50.380  54.281  1.00  3.44           H  
ATOM    638 2HH1 ARG A  41      47.787  51.696  54.696  1.00  3.44           H  
ATOM    639 1HH2 ARG A  41      50.038  52.857  56.978  1.00  3.44           H  
ATOM    640 2HH2 ARG A  41      48.412  52.972  56.458  1.00  3.44           H  
ATOM    641  N   TYR A  42      51.863  53.123  49.709  1.00  3.40           N  
ATOM    642  CA  TYR A  42      51.587  54.384  49.030  1.00  3.40           C  
ATOM    643  C   TYR A  42      50.117  54.664  48.745  1.00  3.40           C  
ATOM    644  O   TYR A  42      49.329  53.811  48.367  1.00  3.40           O  
ATOM    645  CB  TYR A  42      52.547  54.650  47.859  1.00  3.40           C  
ATOM    646  CG  TYR A  42      52.856  53.508  46.912  1.00  3.40           C  
ATOM    647  CD1 TYR A  42      51.843  52.945  46.111  1.00  3.40           C  
ATOM    648  CD2 TYR A  42      54.190  53.068  46.777  1.00  3.40           C  
ATOM    649  CE1 TYR A  42      52.179  51.990  45.133  1.00  3.40           C  
ATOM    650  CE2 TYR A  42      54.519  52.093  45.818  1.00  3.40           C  
ATOM    651  CZ  TYR A  42      53.516  51.571  44.978  1.00  3.40           C  
ATOM    652  OH  TYR A  42      53.822  50.652  44.029  1.00  3.40           O  
ATOM    653  H   TYR A  42      51.225  52.351  49.540  1.00  3.40           H  
ATOM    654  HA  TYR A  42      51.782  55.103  49.774  1.00  3.40           H  
ATOM    655  HB1 TYR A  42      53.494  54.976  48.286  1.00  3.40           H  
ATOM    656  HB2 TYR A  42      52.170  55.491  47.278  1.00  3.40           H  
ATOM    657  HD1 TYR A  42      50.814  53.244  46.240  1.00  3.40           H  
ATOM    658  HD2 TYR A  42      54.974  53.485  47.400  1.00  3.40           H  
ATOM    659  HE1 TYR A  42      51.422  51.567  44.492  1.00  3.40           H  
ATOM    660  HE2 TYR A  42      55.541  51.756  45.710  1.00  3.40           H  
ATOM    661  HH  TYR A  42      54.746  50.392  44.055  1.00  3.40           H  
ATOM    662  N   CYS A  43      49.725  55.916  48.946  1.00  3.13           N  
ATOM    663  CA  CYS A  43      48.335  56.326  48.950  1.00  3.13           C  
ATOM    664  C   CYS A  43      47.989  57.164  47.726  1.00  3.13           C  
ATOM    665  O   CYS A  43      48.705  58.126  47.412  1.00  3.13           O  
ATOM    666  CB  CYS A  43      47.991  56.972  50.282  1.00  3.13           C  
ATOM    667  SG  CYS A  43      48.719  56.276  51.791  1.00  3.13           S  
ATOM    668  H   CYS A  43      50.381  56.542  49.397  1.00  3.13           H  
ATOM    669  HA  CYS A  43      47.716  55.436  48.884  1.00  3.13           H  
ATOM    670  HB1 CYS A  43      46.915  56.955  50.404  1.00  3.13           H  
ATOM    671  HB2 CYS A  43      48.292  58.017  50.229  1.00  3.13           H  
ATOM    672  N   ARG A  44      47.062  56.630  46.910  1.00  4.70           N  
ATOM    673  CA  ARG A  44      47.310  56.698  45.455  1.00  4.70           C  
ATOM    674  C   ARG A  44      46.162  56.735  44.459  1.00  4.70           C  
ATOM    675  O   ARG A  44      46.330  57.273  43.369  1.00  4.70           O  
ATOM    676  CB  ARG A  44      48.327  55.618  45.000  1.00  4.70           C  
ATOM    677  CG  ARG A  44      49.814  55.920  45.278  1.00  4.70           C  
ATOM    678  CD  ARG A  44      50.361  57.205  44.635  1.00  4.70           C  
ATOM    679  NE  ARG A  44      51.726  57.521  45.117  1.00  4.70           N  
ATOM    680  CZ  ARG A  44      52.063  58.489  45.956  1.00  4.70           C  
ATOM    681  NH1 ARG A  44      51.183  59.215  46.583  1.00  4.70           N1+
ATOM    682  NH2 ARG A  44      53.322  58.742  46.194  1.00  4.70           N  
ATOM    683  H   ARG A  44      46.424  55.938  47.291  1.00  4.70           H  
ATOM    684  HA  ARG A  44      47.748  57.675  45.260  1.00  4.70           H  
ATOM    685  HB1 ARG A  44      48.235  55.472  43.922  1.00  4.70           H  
ATOM    686  HB2 ARG A  44      48.068  54.667  45.471  1.00  4.70           H  
ATOM    687  HG1 ARG A  44      50.403  55.086  44.899  1.00  4.70           H  
ATOM    688  HG2 ARG A  44      49.973  55.975  46.346  1.00  4.70           H  
ATOM    689  HD1 ARG A  44      49.696  58.043  44.840  1.00  4.70           H  
ATOM    690  HD2 ARG A  44      50.383  57.070  43.551  1.00  4.70           H  
ATOM    691  HE  ARG A  44      52.478  57.022  44.670  1.00  4.70           H  
ATOM    692 1HH1 ARG A  44      50.205  58.933  46.556  1.00  4.70           H  
ATOM    693 2HH1 ARG A  44      51.445  59.998  47.152  1.00  4.70           H  
ATOM    694 1HH2 ARG A  44      54.037  58.205  45.734  1.00  4.70           H  
ATOM    695 2HH2 ARG A  44      53.574  59.536  46.760  1.00  4.70           H  
ATOM    696  N   THR A  45      45.031  56.175  44.806  1.00  4.69           N  
ATOM    697  CA  THR A  45      43.796  56.196  44.023  1.00  4.69           C  
ATOM    698  C   THR A  45      42.762  56.052  45.124  1.00  4.69           C  
ATOM    699  O   THR A  45      42.968  55.254  46.044  1.00  4.69           O  
ATOM    700  CB  THR A  45      43.719  55.008  43.051  1.00  4.69           C  
ATOM    701  CG2 THR A  45      42.594  55.180  42.035  1.00  4.69           C  
ATOM    702  OG1 THR A  45      44.934  54.890  42.339  1.00  4.69           O  
ATOM    703  H   THR A  45      44.955  55.765  45.726  1.00  4.69           H  
ATOM    704  HA  THR A  45      43.669  57.144  43.497  1.00  4.69           H  
ATOM    705  HB  THR A  45      43.558  54.085  43.610  1.00  4.69           H  
ATOM    706  HG1 THR A  45      45.231  55.787  42.135  1.00  4.69           H  
ATOM    707 1HG2 THR A  45      42.583  54.328  41.355  1.00  4.69           H  
ATOM    708 2HG2 THR A  45      41.633  55.228  42.547  1.00  4.69           H  
ATOM    709 3HG2 THR A  45      42.738  56.097  41.461  1.00  4.69           H  
ATOM    710  N   ASP A  46      41.714  56.858  45.101  1.00  5.05           N  
ATOM    711  CA  ASP A  46      40.692  56.842  46.144  1.00  5.05           C  
ATOM    712  C   ASP A  46      40.192  55.425  46.421  1.00  5.05           C  
ATOM    713  O   ASP A  46      40.236  54.923  47.546  1.00  5.05           O  
ATOM    714  CB  ASP A  46      39.529  57.751  45.682  1.00  5.05           C  
ATOM    715  CG  ASP A  46      39.081  57.434  44.241  1.00  5.05           C  
ATOM    716  OD1 ASP A  46      39.787  57.910  43.326  1.00  5.05           O  
ATOM    717  OD2 ASP A  46      38.180  56.580  44.071  1.00  5.05           O1-
ATOM    718  H   ASP A  46      41.529  57.444  44.288  1.00  5.05           H  
ATOM    719  HA  ASP A  46      41.108  57.250  47.061  1.00  5.05           H  
ATOM    720  HB1 ASP A  46      39.859  58.790  45.727  1.00  5.05           H  
ATOM    721  HB2 ASP A  46      38.687  57.638  46.367  1.00  5.05           H  
ATOM    722  N   SER A  47      39.842  54.756  45.337  1.00  4.23           N  
ATOM    723  CA  SER A  47      39.544  53.352  45.225  1.00  4.23           C  
ATOM    724  C   SER A  47      40.835  52.570  45.061  1.00  4.23           C  
ATOM    725  O   SER A  47      41.098  51.966  44.017  1.00  4.23           O  
ATOM    726  CB  SER A  47      38.594  53.173  44.032  1.00  4.23           C  
ATOM    727  OG  SER A  47      37.436  53.980  44.192  1.00  4.23           O  
ATOM    728  H   SER A  47      39.716  55.305  44.493  1.00  4.23           H  
ATOM    729  HA  SER A  47      39.037  53.007  46.126  1.00  4.23           H  
ATOM    730  HB1 SER A  47      38.295  52.127  43.963  1.00  4.23           H  
ATOM    731  HB2 SER A  47      39.101  53.458  43.108  1.00  4.23           H  
ATOM    732  HG  SER A  47      37.682  54.935  44.122  1.00  4.23           H  
ATOM    733  N   CYS A  48      41.659  52.558  46.112  1.00  3.74           N  
ATOM    734  CA  CYS A  48      42.546  51.429  46.330  1.00  3.74           C  
ATOM    735  C   CYS A  48      41.709  50.159  46.149  1.00  3.74           C  
ATOM    736  O   CYS A  48      40.788  49.881  46.920  1.00  3.74           O  
ATOM    737  CB  CYS A  48      43.186  51.481  47.706  1.00  3.74           C  
ATOM    738  SG  CYS A  48      44.303  50.079  47.936  1.00  3.74           S  
ATOM    739  H   CYS A  48      41.470  53.203  46.870  1.00  3.74           H  
ATOM    740  HA  CYS A  48      43.334  51.456  45.577  1.00  3.74           H  
ATOM    741  HB1 CYS A  48      42.414  51.464  48.477  1.00  3.74           H  
ATOM    742  HB2 CYS A  48      43.751  52.408  47.797  1.00  3.74           H  
ATOM    743  N   THR A  49      42.048  49.406  45.110  1.00  4.40           N  
ATOM    744  CA  THR A  49      41.429  48.134  44.781  1.00  4.40           C  
ATOM    745  C   THR A  49      42.515  47.087  44.599  1.00  4.40           C  
ATOM    746  O   THR A  49      43.630  47.383  44.148  1.00  4.40           O  
ATOM    747  CB  THR A  49      40.500  48.261  43.572  1.00  4.40           C  
ATOM    748  CG2 THR A  49      41.195  48.607  42.254  1.00  4.40           C  
ATOM    749  OG1 THR A  49      39.842  47.032  43.409  1.00  4.40           O  
ATOM    750  H   THR A  49      42.756  49.745  44.479  1.00  4.40           H  
ATOM    751  HA  THR A  49      40.805  47.819  45.618  1.00  4.40           H  
ATOM    752  HB  THR A  49      39.755  49.028  43.786  1.00  4.40           H  
ATOM    753  HG1 THR A  49      39.113  47.179  42.800  1.00  4.40           H  
ATOM    754 1HG2 THR A  49      40.449  48.707  41.467  1.00  4.40           H  
ATOM    755 2HG2 THR A  49      41.721  49.557  42.354  1.00  4.40           H  
ATOM    756 3HG2 THR A  49      41.904  47.824  41.981  1.00  4.40           H  
ATOM    757  N   SER A  50      42.212  45.856  45.005  1.00  4.57           N  
ATOM    758  CA  SER A  50      43.092  44.709  44.829  1.00  4.57           C  
ATOM    759  C   SER A  50      43.237  44.355  43.346  1.00  4.57           C  
ATOM    760  O   SER A  50      42.248  44.271  42.622  1.00  4.57           O  
ATOM    761  CB  SER A  50      42.501  43.501  45.564  1.00  4.57           C  
ATOM    762  OG  SER A  50      41.166  43.272  45.146  1.00  4.57           O  
ATOM    763  H   SER A  50      41.260  45.673  45.296  1.00  4.57           H  
ATOM    764  HA  SER A  50      44.066  44.939  45.249  1.00  4.57           H  
ATOM    765  HB1 SER A  50      42.511  43.687  46.639  1.00  4.57           H  
ATOM    766  HB2 SER A  50      43.105  42.616  45.359  1.00  4.57           H  
ATOM    767  HG  SER A  50      41.102  43.439  44.192  1.00  4.57           H  
ATOM    768  N   VAL A  51      44.471  44.124  42.889  1.00  4.39           N  
ATOM    769  CA  VAL A  51      44.824  44.167  41.461  1.00  4.39           C  
ATOM    770  C   VAL A  51      45.900  43.160  41.060  1.00  4.39           C  
ATOM    771  O   VAL A  51      46.867  43.472  40.369  1.00  4.39           O  
ATOM    772  CB  VAL A  51      45.047  45.636  41.019  1.00  4.39           C  
ATOM    773  CG1 VAL A  51      46.247  46.332  41.678  1.00  4.39           C  
ATOM    774  CG2 VAL A  51      45.106  45.808  39.495  1.00  4.39           C  
ATOM    775  H   VAL A  51      45.225  44.130  43.557  1.00  4.39           H  
ATOM    776  HA  VAL A  51      43.937  43.838  40.917  1.00  4.39           H  
ATOM    777  HB  VAL A  51      44.164  46.194  41.335  1.00  4.39           H  
ATOM    778 1HG1 VAL A  51      46.321  47.351  41.297  1.00  4.39           H  
ATOM    779 2HG1 VAL A  51      46.093  46.379  42.756  1.00  4.39           H  
ATOM    780 3HG1 VAL A  51      47.169  45.795  41.456  1.00  4.39           H  
ATOM    781 1HG2 VAL A  51      45.053  46.869  39.250  1.00  4.39           H  
ATOM    782 2HG2 VAL A  51      46.031  45.404  39.088  1.00  4.39           H  
ATOM    783 3HG2 VAL A  51      44.252  45.307  39.038  1.00  4.39           H  
ATOM    784  N   ASN A  52      45.738  41.914  41.508  1.00  4.50           N  
ATOM    785  CA  ASN A  52      46.745  40.854  41.386  1.00  4.50           C  
ATOM    786  C   ASN A  52      46.885  40.233  39.987  1.00  4.50           C  
ATOM    787  O   ASN A  52      47.061  39.029  39.857  1.00  4.50           O  
ATOM    788  CB  ASN A  52      46.574  39.856  42.557  1.00  4.50           C  
ATOM    789  CG  ASN A  52      47.819  39.831  43.427  1.00  4.50           C  
ATOM    790  ND2 ASN A  52      48.474  38.705  43.561  1.00  4.50           N  
ATOM    791  OD1 ASN A  52      48.237  40.846  43.968  1.00  4.50           O  
ATOM    792  H   ASN A  52      44.896  41.706  42.026  1.00  4.50           H  
ATOM    793  HA  ASN A  52      47.706  41.351  41.542  1.00  4.50           H  
ATOM    794  HB1 ASN A  52      46.357  38.851  42.194  1.00  4.50           H  
ATOM    795  HB2 ASN A  52      45.745  40.148  43.200  1.00  4.50           H  
ATOM    796 1HD2 ASN A  52      48.178  37.863  43.100  1.00  4.50           H  
ATOM    797 2HD2 ASN A  52      49.250  38.725  44.217  1.00  4.50           H  
ATOM    798  N   ARG A  53      46.841  41.073  38.942  1.00  6.57           N  
ATOM    799  CA  ARG A  53      46.867  40.705  37.516  1.00  6.57           C  
ATOM    800  C   ARG A  53      47.944  39.692  37.101  1.00  6.57           C  
ATOM    801  O   ARG A  53      47.768  39.027  36.088  1.00  6.57           O  
ATOM    802  CB  ARG A  53      46.983  41.967  36.634  1.00  6.57           C  
ATOM    803  CG  ARG A  53      45.628  42.617  36.305  1.00  6.57           C  
ATOM    804  CD  ARG A  53      45.820  43.754  35.287  1.00  6.57           C  
ATOM    805  NE  ARG A  53      44.539  44.210  34.708  1.00  6.57           N  
ATOM    806  CZ  ARG A  53      44.385  44.963  33.628  1.00  6.57           C  
ATOM    807  NH1 ARG A  53      45.395  45.491  32.995  1.00  6.57           N1+
ATOM    808  NH2 ARG A  53      43.197  45.205  33.147  1.00  6.57           N  
ATOM    809  H   ARG A  53      46.788  42.059  39.175  1.00  6.57           H  
ATOM    810  HA  ARG A  53      45.931  40.195  37.279  1.00  6.57           H  
ATOM    811  HB1 ARG A  53      47.445  41.685  35.687  1.00  6.57           H  
ATOM    812  HB2 ARG A  53      47.638  42.696  37.114  1.00  6.57           H  
ATOM    813  HG1 ARG A  53      45.169  43.005  37.215  1.00  6.57           H  
ATOM    814  HG2 ARG A  53      44.975  41.858  35.869  1.00  6.57           H  
ATOM    815  HD1 ARG A  53      46.460  43.388  34.481  1.00  6.57           H  
ATOM    816  HD2 ARG A  53      46.327  44.587  35.781  1.00  6.57           H  
ATOM    817  HE  ARG A  53      43.699  43.875  35.151  1.00  6.57           H  
ATOM    818 1HH1 ARG A  53      46.324  45.329  33.340  1.00  6.57           H  
ATOM    819 2HH1 ARG A  53      45.255  46.054  32.174  1.00  6.57           H  
ATOM    820 1HH2 ARG A  53      42.384  44.822  33.597  1.00  6.57           H  
ATOM    821 2HH2 ARG A  53      43.090  45.767  32.322  1.00  6.57           H  
ATOM    822  N   VAL A  54      49.036  39.596  37.857  1.00  6.56           N  
ATOM    823  CA  VAL A  54      50.123  38.627  37.654  1.00  6.56           C  
ATOM    824  C   VAL A  54      49.740  37.197  38.061  1.00  6.56           C  
ATOM    825  O   VAL A  54      50.203  36.256  37.427  1.00  6.56           O  
ATOM    826  CB  VAL A  54      51.377  39.085  38.435  1.00  6.56           C  
ATOM    827  CG1 VAL A  54      52.566  38.122  38.325  1.00  6.56           C  
ATOM    828  CG2 VAL A  54      51.862  40.455  37.936  1.00  6.56           C  
ATOM    829  H   VAL A  54      49.085  40.196  38.661  1.00  6.56           H  
ATOM    830  HA  VAL A  54      50.374  38.594  36.593  1.00  6.56           H  
ATOM    831  HB  VAL A  54      51.115  39.179  39.490  1.00  6.56           H  
ATOM    832 1HG1 VAL A  54      53.438  38.545  38.826  1.00  6.56           H  
ATOM    833 2HG1 VAL A  54      52.339  37.175  38.810  1.00  6.56           H  
ATOM    834 3HG1 VAL A  54      52.806  37.941  37.276  1.00  6.56           H  
ATOM    835 1HG2 VAL A  54      52.751  40.755  38.493  1.00  6.56           H  
ATOM    836 2HG2 VAL A  54      52.105  40.400  36.874  1.00  6.56           H  
ATOM    837 3HG2 VAL A  54      51.100  41.216  38.094  1.00  6.56           H  
ATOM    838  N   MET A  55      48.920  37.018  39.107  1.00  5.84           N  
ATOM    839  CA  MET A  55      48.450  35.742  39.695  1.00  5.84           C  
ATOM    840  C   MET A  55      49.500  34.647  40.008  1.00  5.84           C  
ATOM    841  O   MET A  55      49.132  33.574  40.489  1.00  5.84           O  
ATOM    842  CB  MET A  55      47.321  35.167  38.812  1.00  5.84           C  
ATOM    843  CG  MET A  55      46.059  36.040  38.768  1.00  5.84           C  
ATOM    844  SD  MET A  55      45.194  36.286  40.350  1.00  5.84           S  
ATOM    845  CE  MET A  55      44.685  34.588  40.735  1.00  5.84           C  
ATOM    846  H   MET A  55      48.494  37.853  39.492  1.00  5.84           H  
ATOM    847  HA  MET A  55      48.009  35.985  40.662  1.00  5.84           H  
ATOM    848  HB1 MET A  55      47.036  34.181  39.175  1.00  5.84           H  
ATOM    849  HB2 MET A  55      47.695  35.041  37.795  1.00  5.84           H  
ATOM    850  HG1 MET A  55      45.358  35.583  38.069  1.00  5.84           H  
ATOM    851  HG2 MET A  55      46.324  37.016  38.364  1.00  5.84           H  
ATOM    852  HE1 MET A  55      44.049  34.592  41.619  1.00  5.84           H  
ATOM    853  HE2 MET A  55      44.129  34.172  39.893  1.00  5.84           H  
ATOM    854  HE3 MET A  55      45.565  33.973  40.930  1.00  5.84           H  
ATOM    855  N   GLY A  56      50.790  34.889  39.768  1.00  5.89           N  
ATOM    856  CA  GLY A  56      51.911  33.972  39.986  1.00  5.89           C  
ATOM    857  C   GLY A  56      52.232  33.733  41.464  1.00  5.89           C  
ATOM    858  O   GLY A  56      53.257  34.195  41.973  1.00  5.89           O  
ATOM    859  H   GLY A  56      50.994  35.745  39.275  1.00  5.89           H  
ATOM    860  HA1 GLY A  56      52.801  34.376  39.504  1.00  5.89           H  
ATOM    861  HA2 GLY A  56      51.680  33.012  39.522  1.00  5.89           H  
ATOM    862  N   GLY A  57      51.307  33.078  42.166  1.00  5.96           N  
ATOM    863  CA  GLY A  57      51.211  33.136  43.621  1.00  5.96           C  
ATOM    864  C   GLY A  57      50.830  34.542  44.094  1.00  5.96           C  
ATOM    865  O   GLY A  57      50.641  35.468  43.306  1.00  5.96           O  
ATOM    866  H   GLY A  57      50.462  32.837  41.658  1.00  5.96           H  
ATOM    867  HA1 GLY A  57      52.168  32.860  44.063  1.00  5.96           H  
ATOM    868  HA2 GLY A  57      50.451  32.433  43.963  1.00  5.96           H  
ATOM    869  N   VAL A  58      50.777  34.735  45.409  1.00  5.33           N  
ATOM    870  CA  VAL A  58      50.742  36.080  46.006  1.00  5.33           C  
ATOM    871  C   VAL A  58      52.148  36.715  46.060  1.00  5.33           C  
ATOM    872  O   VAL A  58      52.544  37.318  47.052  1.00  5.33           O  
ATOM    873  CB  VAL A  58      50.035  36.090  47.380  1.00  5.33           C  
ATOM    874  CG1 VAL A  58      48.533  35.840  47.192  1.00  5.33           C  
ATOM    875  CG2 VAL A  58      50.596  35.053  48.364  1.00  5.33           C  
ATOM    876  H   VAL A  58      50.902  33.947  46.027  1.00  5.33           H  
ATOM    877  HA  VAL A  58      50.156  36.729  45.356  1.00  5.33           H  
ATOM    878  HB  VAL A  58      50.136  37.080  47.823  1.00  5.33           H  
ATOM    879 1HG1 VAL A  58      48.032  35.904  48.159  1.00  5.33           H  
ATOM    880 2HG1 VAL A  58      48.113  36.604  46.536  1.00  5.33           H  
ATOM    881 3HG1 VAL A  58      48.357  34.856  46.762  1.00  5.33           H  
ATOM    882 1HG2 VAL A  58      50.120  35.187  49.337  1.00  5.33           H  
ATOM    883 2HG2 VAL A  58      50.404  34.040  48.016  1.00  5.33           H  
ATOM    884 3HG2 VAL A  58      51.669  35.203  48.488  1.00  5.33           H  
ATOM    885  N   SER A  59      52.932  36.567  44.982  1.00  4.96           N  
ATOM    886  CA  SER A  59      54.212  37.280  44.796  1.00  4.96           C  
ATOM    887  C   SER A  59      54.052  38.802  44.647  1.00  4.96           C  
ATOM    888  O   SER A  59      55.006  39.574  44.692  1.00  4.96           O  
ATOM    889  CB  SER A  59      54.983  36.697  43.610  1.00  4.96           C  
ATOM    890  OG  SER A  59      54.182  36.685  42.443  1.00  4.96           O  
ATOM    891  H   SER A  59      52.535  36.122  44.164  1.00  4.96           H  
ATOM    892  HA  SER A  59      54.813  37.122  45.691  1.00  4.96           H  
ATOM    893  HB1 SER A  59      55.285  35.676  43.846  1.00  4.96           H  
ATOM    894  HB2 SER A  59      55.880  37.293  43.432  1.00  4.96           H  
ATOM    895  HG  SER A  59      53.929  35.762  42.243  1.00  4.96           H  
ATOM    896  N   SER A  60      52.806  39.250  44.580  1.00  3.98           N  
ATOM    897  CA  SER A  60      52.347  40.454  45.256  1.00  3.98           C  
ATOM    898  C   SER A  60      51.067  40.131  46.006  1.00  3.98           C  
ATOM    899  O   SER A  60      50.314  39.229  45.628  1.00  3.98           O  
ATOM    900  CB  SER A  60      52.092  41.581  44.245  1.00  3.98           C  
ATOM    901  OG  SER A  60      51.088  41.252  43.296  1.00  3.98           O  
ATOM    902  H   SER A  60      52.088  38.561  44.412  1.00  3.98           H  
ATOM    903  HA  SER A  60      53.086  40.768  45.989  1.00  3.98           H  
ATOM    904  HB1 SER A  60      53.020  41.777  43.707  1.00  3.98           H  
ATOM    905  HB2 SER A  60      51.800  42.487  44.778  1.00  3.98           H  
ATOM    906  HG  SER A  60      50.234  41.113  43.740  1.00  3.98           H  
ATOM    907  N   THR A  61      50.759  40.968  46.980  1.00  3.64           N  
ATOM    908  CA  THR A  61      49.380  41.257  47.353  1.00  3.64           C  
ATOM    909  C   THR A  61      49.229  42.772  47.449  1.00  3.64           C  
ATOM    910  O   THR A  61      50.186  43.558  47.382  1.00  3.64           O  
ATOM    911  CB  THR A  61      49.003  40.532  48.654  1.00  3.64           C  
ATOM    912  CG2 THR A  61      49.684  41.080  49.904  1.00  3.64           C  
ATOM    913  OG1 THR A  61      47.613  40.636  48.867  1.00  3.64           O  
ATOM    914  H   THR A  61      51.462  41.634  47.297  1.00  3.64           H  
ATOM    915  HA  THR A  61      48.706  40.906  46.573  1.00  3.64           H  
ATOM    916  HB  THR A  61      49.255  39.475  48.550  1.00  3.64           H  
ATOM    917  HG1 THR A  61      47.417  40.181  49.690  1.00  3.64           H  
ATOM    918 1HG2 THR A  61      49.457  40.447  50.761  1.00  3.64           H  
ATOM    919 2HG2 THR A  61      50.765  41.091  49.763  1.00  3.64           H  
ATOM    920 3HG2 THR A  61      49.344  42.096  50.109  1.00  3.64           H  
ATOM    921  N   VAL A  62      47.977  43.181  47.551  1.00  3.15           N  
ATOM    922  CA  VAL A  62      47.580  44.574  47.598  1.00  3.15           C  
ATOM    923  C   VAL A  62      46.468  44.720  48.619  1.00  3.15           C  
ATOM    924  O   VAL A  62      45.387  44.154  48.481  1.00  3.15           O  
ATOM    925  CB  VAL A  62      47.298  45.149  46.195  1.00  3.15           C  
ATOM    926  CG1 VAL A  62      46.778  44.132  45.172  1.00  3.15           C  
ATOM    927  CG2 VAL A  62      46.370  46.367  46.234  1.00  3.15           C  
ATOM    928  H   VAL A  62      47.266  42.470  47.679  1.00  3.15           H  
ATOM    929  HA  VAL A  62      48.428  45.137  47.985  1.00  3.15           H  
ATOM    930  HB  VAL A  62      48.254  45.500  45.804  1.00  3.15           H  
ATOM    931 1HG1 VAL A  62      46.665  44.630  44.216  1.00  3.15           H  
ATOM    932 2HG1 VAL A  62      47.512  43.336  45.028  1.00  3.15           H  
ATOM    933 3HG1 VAL A  62      45.843  43.694  45.521  1.00  3.15           H  
ATOM    934 1HG2 VAL A  62      46.232  46.764  45.232  1.00  3.15           H  
ATOM    935 2HG2 VAL A  62      45.389  46.098  46.623  1.00  3.15           H  
ATOM    936 3HG2 VAL A  62      46.803  47.130  46.880  1.00  3.15           H  
ATOM    937  N   ASN A  63      46.782  45.472  49.670  1.00  3.62           N  
ATOM    938  CA  ASN A  63      46.004  45.562  50.901  1.00  3.62           C  
ATOM    939  C   ASN A  63      45.617  47.024  51.127  1.00  3.62           C  
ATOM    940  O   ASN A  63      46.404  47.857  51.562  1.00  3.62           O  
ATOM    941  CB  ASN A  63      46.798  44.894  52.041  1.00  3.62           C  
ATOM    942  CG  ASN A  63      46.621  45.519  53.415  1.00  3.62           C  
ATOM    943  ND2 ASN A  63      45.405  45.758  53.855  1.00  3.62           N  
ATOM    944  OD1 ASN A  63      47.594  45.762  54.117  1.00  3.62           O  
ATOM    945  H   ASN A  63      47.685  45.934  49.642  1.00  3.62           H  
ATOM    946  HA  ASN A  63      45.076  45.000  50.784  1.00  3.62           H  
ATOM    947  HB1 ASN A  63      47.854  44.926  51.793  1.00  3.62           H  
ATOM    948  HB2 ASN A  63      46.506  43.846  52.100  1.00  3.62           H  
ATOM    949 1HD2 ASN A  63      44.588  45.576  53.298  1.00  3.62           H  
ATOM    950 2HD2 ASN A  63      45.309  46.248  54.726  1.00  3.62           H  
ATOM    951  N   CYS A  64      44.383  47.343  50.781  1.00  3.41           N  
ATOM    952  CA  CYS A  64      43.824  48.672  50.957  1.00  3.41           C  
ATOM    953  C   CYS A  64      43.278  48.884  52.349  1.00  3.41           C  
ATOM    954  O   CYS A  64      42.853  47.922  52.994  1.00  3.41           O  
ATOM    955  CB  CYS A  64      42.658  48.752  49.969  1.00  3.41           C  
ATOM    956  SG  CYS A  64      43.169  48.440  48.270  1.00  3.41           S  
ATOM    957  H   CYS A  64      43.786  46.638  50.378  1.00  3.41           H  
ATOM    958  HA  CYS A  64      44.567  49.435  50.730  1.00  3.41           H  
ATOM    959  HB1 CYS A  64      42.196  49.738  50.022  1.00  3.41           H  
ATOM    960  HB2 CYS A  64      41.904  48.012  50.243  1.00  3.41           H  
ATOM    961  N   CYS A  65      43.203  50.145  52.768  1.00  3.48           N  
ATOM    962  CA  CYS A  65      42.347  50.466  53.909  1.00  3.48           C  
ATOM    963  C   CYS A  65      41.942  51.933  53.863  1.00  3.48           C  
ATOM    964  O   CYS A  65      42.775  52.838  53.957  1.00  3.48           O  
ATOM    965  CB  CYS A  65      42.960  50.042  55.255  1.00  3.48           C  
ATOM    966  SG  CYS A  65      44.679  49.475  55.246  1.00  3.48           S  
ATOM    967  H   CYS A  65      43.632  50.890  52.230  1.00  3.48           H  
ATOM    968  HA  CYS A  65      41.430  49.883  53.803  1.00  3.48           H  
ATOM    969  HB1 CYS A  65      42.357  49.219  55.645  1.00  3.48           H  
ATOM    970  HB2 CYS A  65      42.863  50.863  55.965  1.00  3.48           H  
ATOM    971  N   TYR A  66      40.633  52.150  53.731  1.00  3.70           N  
ATOM    972  CA  TYR A  66      40.008  53.392  54.157  1.00  3.70           C  
ATOM    973  C   TYR A  66      39.887  53.381  55.680  1.00  3.70           C  
ATOM    974  O   TYR A  66      38.890  52.952  56.259  1.00  3.70           O  
ATOM    975  CB  TYR A  66      38.670  53.612  53.443  1.00  3.70           C  
ATOM    976  CG  TYR A  66      38.168  55.027  53.640  1.00  3.70           C  
ATOM    977  CD1 TYR A  66      38.636  56.055  52.799  1.00  3.70           C  
ATOM    978  CD2 TYR A  66      37.302  55.332  54.708  1.00  3.70           C  
ATOM    979  CE1 TYR A  66      38.232  57.385  53.018  1.00  3.70           C  
ATOM    980  CE2 TYR A  66      36.895  56.661  54.928  1.00  3.70           C  
ATOM    981  CZ  TYR A  66      37.359  57.691  54.081  1.00  3.70           C  
ATOM    982  OH  TYR A  66      36.956  58.970  54.278  1.00  3.70           O  
ATOM    983  H   TYR A  66      40.026  51.352  53.611  1.00  3.70           H  
ATOM    984  HA  TYR A  66      40.659  54.225  53.884  1.00  3.70           H  
ATOM    985  HB1 TYR A  66      37.926  52.898  53.804  1.00  3.70           H  
ATOM    986  HB2 TYR A  66      38.803  53.441  52.375  1.00  3.70           H  
ATOM    987  HD1 TYR A  66      39.320  55.825  51.995  1.00  3.70           H  
ATOM    988  HD2 TYR A  66      36.966  54.548  55.374  1.00  3.70           H  
ATOM    989  HE1 TYR A  66      38.594  58.185  52.388  1.00  3.70           H  
ATOM    990  HE2 TYR A  66      36.238  56.893  55.750  1.00  3.70           H  
ATOM    991  HH  TYR A  66      36.365  59.043  55.028  1.00  3.70           H  
ATOM    992  N   THR A  67      40.992  53.724  56.328  1.00  3.75           N  
ATOM    993  CA  THR A  67      41.153  53.799  57.782  1.00  3.75           C  
ATOM    994  C   THR A  67      42.384  54.671  58.004  1.00  3.75           C  
ATOM    995  O   THR A  67      43.392  54.501  57.325  1.00  3.75           O  
ATOM    996  CB  THR A  67      41.401  52.414  58.418  1.00  3.75           C  
ATOM    997  CG2 THR A  67      40.908  52.370  59.862  1.00  3.75           C  
ATOM    998  OG1 THR A  67      40.763  51.367  57.717  1.00  3.75           O  
ATOM    999  H   THR A  67      41.801  53.978  55.774  1.00  3.75           H  
ATOM   1000  HA  THR A  67      40.277  54.271  58.230  1.00  3.75           H  
ATOM   1001  HB  THR A  67      42.470  52.203  58.412  1.00  3.75           H  
ATOM   1002  HG1 THR A  67      39.873  51.679  57.494  1.00  3.75           H  
ATOM   1003 1HG2 THR A  67      41.111  51.387  60.287  1.00  3.75           H  
ATOM   1004 2HG2 THR A  67      41.424  53.124  60.458  1.00  3.75           H  
ATOM   1005 3HG2 THR A  67      39.834  52.561  59.899  1.00  3.75           H  
ATOM   1006  N   ASP A  68      42.338  55.574  58.966  1.00  3.91           N  
ATOM   1007  CA  ASP A  68      43.280  56.681  59.184  1.00  3.91           C  
ATOM   1008  C   ASP A  68      44.621  56.300  59.852  1.00  3.91           C  
ATOM   1009  O   ASP A  68      45.335  57.120  60.432  1.00  3.91           O  
ATOM   1010  CB  ASP A  68      42.508  57.709  60.041  1.00  3.91           C  
ATOM   1011  CG  ASP A  68      42.133  57.196  61.444  1.00  3.91           C  
ATOM   1012  OD1 ASP A  68      41.563  56.087  61.527  1.00  3.91           O  
ATOM   1013  OD2 ASP A  68      42.415  57.928  62.425  1.00  3.91           O1-
ATOM   1014  H   ASP A  68      41.561  55.553  59.626  1.00  3.91           H  
ATOM   1015  HA  ASP A  68      43.503  57.133  58.220  1.00  3.91           H  
ATOM   1016  HB1 ASP A  68      41.591  57.986  59.517  1.00  3.91           H  
ATOM   1017  HB2 ASP A  68      43.100  58.615  60.133  1.00  3.91           H  
ATOM   1018  N   LEU A  69      44.943  55.018  59.784  1.00  3.82           N  
ATOM   1019  CA  LEU A  69      46.261  54.420  60.014  1.00  3.82           C  
ATOM   1020  C   LEU A  69      46.498  53.446  58.861  1.00  3.82           C  
ATOM   1021  O   LEU A  69      47.557  53.419  58.235  1.00  3.82           O  
ATOM   1022  CB  LEU A  69      46.302  53.654  61.359  1.00  3.82           C  
ATOM   1023  CG  LEU A  69      46.303  54.487  62.657  1.00  3.82           C  
ATOM   1024  CD1 LEU A  69      44.919  54.965  63.109  1.00  3.82           C  
ATOM   1025  CD2 LEU A  69      46.827  53.620  63.810  1.00  3.82           C  
ATOM   1026  H   LEU A  69      44.261  54.472  59.281  1.00  3.82           H  
ATOM   1027  HA  LEU A  69      47.039  55.189  59.992  1.00  3.82           H  
ATOM   1028  HB1 LEU A  69      47.223  53.069  61.345  1.00  3.82           H  
ATOM   1029  HB2 LEU A  69      45.474  52.944  61.399  1.00  3.82           H  
ATOM   1030  HG  LEU A  69      46.963  55.348  62.537  1.00  3.82           H  
ATOM   1031 1HD1 LEU A  69      44.998  55.504  64.052  1.00  3.82           H  
ATOM   1032 2HD1 LEU A  69      44.473  55.633  62.381  1.00  3.82           H  
ATOM   1033 3HD1 LEU A  69      44.247  54.117  63.247  1.00  3.82           H  
ATOM   1034 1HD2 LEU A  69      46.913  54.222  64.713  1.00  3.82           H  
ATOM   1035 2HD2 LEU A  69      46.142  52.792  63.997  1.00  3.82           H  
ATOM   1036 3HD2 LEU A  69      47.810  53.215  63.574  1.00  3.82           H  
ATOM   1037  N   CYS A  70      45.461  52.682  58.523  1.00  3.75           N  
ATOM   1038  CA  CYS A  70      45.412  51.645  57.511  1.00  3.75           C  
ATOM   1039  C   CYS A  70      46.302  50.438  57.831  1.00  3.75           C  
ATOM   1040  O   CYS A  70      45.810  49.354  58.128  1.00  3.75           O  
ATOM   1041  CB  CYS A  70      45.542  52.268  56.110  1.00  3.75           C  
ATOM   1042  SG  CYS A  70      45.684  51.142  54.699  1.00  3.75           S  
ATOM   1043  H   CYS A  70      44.620  52.807  59.062  1.00  3.75           H  
ATOM   1044  HA  CYS A  70      44.400  51.243  57.552  1.00  3.75           H  
ATOM   1045  HB1 CYS A  70      46.380  52.960  56.086  1.00  3.75           H  
ATOM   1046  HB2 CYS A  70      44.644  52.866  55.946  1.00  3.75           H  
ATOM   1047  N   ASN A  71      47.607  50.645  57.901  1.00  3.64           N  
ATOM   1048  CA  ASN A  71      48.513  49.761  58.601  1.00  3.64           C  
ATOM   1049  C   ASN A  71      49.417  50.673  59.411  1.00  3.64           C  
ATOM   1050  O   ASN A  71      50.055  51.547  58.821  1.00  3.64           O  
ATOM   1051  CB  ASN A  71      49.349  48.887  57.638  1.00  3.64           C  
ATOM   1052  CG  ASN A  71      48.615  48.282  56.455  1.00  3.64           C  
ATOM   1053  ND2 ASN A  71      47.991  47.145  56.621  1.00  3.64           N  
ATOM   1054  OD1 ASN A  71      48.676  48.778  55.343  1.00  3.64           O  
ATOM   1055  H   ASN A  71      47.934  51.597  57.783  1.00  3.64           H  
ATOM   1056  HA  ASN A  71      47.955  49.112  59.281  1.00  3.64           H  
ATOM   1057  HB1 ASN A  71      49.807  48.083  58.214  1.00  3.64           H  
ATOM   1058  HB2 ASN A  71      50.168  49.478  57.235  1.00  3.64           H  
ATOM   1059 1HD2 ASN A  71      47.906  46.730  57.528  1.00  3.64           H  
ATOM   1060 2HD2 ASN A  71      47.593  46.717  55.791  1.00  3.64           H  
ATOM   1061  N   ALA A  72      49.489  50.480  60.727  1.00  4.13           N  
ATOM   1062  CA  ALA A  72      50.662  50.957  61.440  1.00  4.13           C  
ATOM   1063  C   ALA A  72      51.931  50.410  60.758  1.00  4.13           C  
ATOM   1064  O   ALA A  72      51.929  49.312  60.190  1.00  4.13           O  
ATOM   1065  CB  ALA A  72      50.569  50.527  62.907  1.00  4.13           C  
ATOM   1066  H   ALA A  72      48.934  49.760  61.158  1.00  4.13           H  
ATOM   1067  HA  ALA A  72      50.694  52.046  61.394  1.00  4.13           H  
ATOM   1068  HB1 ALA A  72      51.438  50.895  63.455  1.00  4.13           H  
ATOM   1069  HB2 ALA A  72      49.668  50.940  63.362  1.00  4.13           H  
ATOM   1070  HB3 ALA A  72      50.547  49.439  62.982  1.00  4.13           H  
ATOM   1071  N   ALA A  73      52.989  51.209  60.772  1.00  5.19           N  
ATOM   1072  CA  ALA A  73      54.182  50.969  59.982  1.00  5.19           C  
ATOM   1073  C   ALA A  73      55.060  49.880  60.556  1.00  5.19           C  
ATOM   1074  O   ALA A  73      56.007  50.109  61.314  1.00  5.19           O  
ATOM   1075  CB  ALA A  73      54.917  52.305  59.858  1.00  5.19           C  
ATOM   1076  H   ALA A  73      52.934  52.084  61.266  1.00  5.19           H  
ATOM   1077  HA  ALA A  73      53.884  50.668  58.977  1.00  5.19           H  
ATOM   1078  HB1 ALA A  73      55.814  52.184  59.251  1.00  5.19           H  
ATOM   1079  HB2 ALA A  73      54.265  53.039  59.388  1.00  5.19           H  
ATOM   1080  HB3 ALA A  73      55.207  52.658  60.848  1.00  5.19           H  
ATOM   1081  N   ALA A  74      54.683  48.665  60.209  1.00  5.42           N  
ATOM   1082  CA  ALA A  74      55.239  47.495  60.811  1.00  5.42           C  
ATOM   1083  C   ALA A  74      55.342  46.254  59.805  1.00  5.42           C  
ATOM   1084  O   ALA A  74      54.513  46.291  58.887  1.00  5.42           O  
ATOM   1085  CB  ALA A  74      54.380  47.131  62.033  1.00  5.42           C  
ATOM   1086  H   ALA A  74      53.836  48.559  59.670  1.00  5.42           H  
ATOM   1087  HA  ALA A  74      56.253  47.710  61.154  1.00  5.42           H  
ATOM   1088  HB1 ALA A  74      54.797  46.249  62.521  1.00  5.42           H  
ATOM   1089  HB2 ALA A  74      54.376  47.962  62.742  1.00  5.42           H  
ATOM   1090  HB3 ALA A  74      53.358  46.925  61.711  1.00  5.42           H  
ATOM   1091  N   PRO A  75      56.171  45.111  59.867  1.00  6.47           N  
ATOM   1092  CA  PRO A  75      57.497  44.688  60.490  1.00  6.47           C  
ATOM   1093  C   PRO A  75      58.542  45.800  60.398  1.00  6.47           C  
ATOM   1094  O   PRO A  75      58.478  46.640  59.502  1.00  6.47           O  
ATOM   1095  CB  PRO A  75      57.965  43.422  59.763  1.00  6.47           C  
ATOM   1096  CG  PRO A  75      56.647  42.786  59.362  1.00  6.47           C  
ATOM   1097  CD  PRO A  75      55.803  43.997  58.983  1.00  6.47           C  
ATOM   1098  HA  PRO A  75      57.327  44.440  61.538  1.00  6.47           H  
ATOM   1099  HB1 PRO A  75      58.531  43.686  58.866  1.00  6.47           H  
ATOM   1100  HB2 PRO A  75      58.554  42.772  60.411  1.00  6.47           H  
ATOM   1101  HG1 PRO A  75      56.767  42.092  58.530  1.00  6.47           H  
ATOM   1102  HG2 PRO A  75      56.205  42.274  60.218  1.00  6.47           H  
ATOM   1103  HD1 PRO A  75      56.017  44.281  57.953  1.00  6.47           H  
ATOM   1104  HD2 PRO A  75      54.745  43.752  59.080  1.00  6.47           H  
ATOM   1105  N   ALA A  76      59.522  45.804  61.297  1.00  7.67           N  
ATOM   1106  CA  ALA A  76      60.460  46.920  61.479  1.00  7.67           C  
ATOM   1107  C   ALA A  76      61.503  47.152  60.364  1.00  7.67           C  
ATOM   1108  O   ALA A  76      62.376  48.010  60.498  1.00  7.67           O  
ATOM   1109  CB  ALA A  76      61.148  46.714  62.838  1.00  7.67           C  
ATOM   1110  H   ALA A  76      59.545  45.066  61.981  1.00  7.67           H  
ATOM   1111  HA  ALA A  76      59.873  47.839  61.539  1.00  7.67           H  
ATOM   1112  HB1 ALA A  76      61.782  47.575  63.057  1.00  7.67           H  
ATOM   1113  HB2 ALA A  76      60.399  46.625  63.626  1.00  7.67           H  
ATOM   1114  HB3 ALA A  76      61.765  45.816  62.813  1.00  7.67           H  
ATOM   1115  N   ILE A  77      61.422  46.428  59.245  1.00  9.39           N  
ATOM   1116  CA  ILE A  77      62.336  46.536  58.099  1.00  9.39           C  
ATOM   1117  C   ILE A  77      63.809  46.411  58.503  1.00  9.39           C  
ATOM   1118  O   ILE A  77      64.186  46.238  59.662  1.00  9.39           O  
ATOM   1119  CB  ILE A  77      62.071  47.838  57.296  1.00  9.39           C  
ATOM   1120  CG1 ILE A  77      60.578  48.202  57.096  1.00  9.39           C  
ATOM   1121  CG2 ILE A  77      62.766  47.772  55.926  1.00  9.39           C  
ATOM   1122  CD1 ILE A  77      59.730  47.149  56.374  1.00  9.39           C  
ATOM   1123  H   ILE A  77      60.615  45.834  59.142  1.00  9.39           H  
ATOM   1124  HA  ILE A  77      62.127  45.694  57.438  1.00  9.39           H  
ATOM   1125  HB  ILE A  77      62.518  48.668  57.846  1.00  9.39           H  
ATOM   1126 1HG1 ILE A  77      60.517  49.133  56.531  1.00  9.39           H  
ATOM   1127 2HG1 ILE A  77      60.123  48.401  58.066  1.00  9.39           H  
ATOM   1128 1HG2 ILE A  77      62.510  48.650  55.332  1.00  9.39           H  
ATOM   1129 2HG2 ILE A  77      63.850  47.747  56.046  1.00  9.39           H  
ATOM   1130 3HG2 ILE A  77      62.456  46.880  55.381  1.00  9.39           H  
ATOM   1131  HD1 ILE A  77      59.765  46.198  56.905  1.00  9.39           H  
ATOM   1132  HD2 ILE A  77      58.695  47.491  56.338  1.00  9.39           H  
ATOM   1133  HD3 ILE A  77      60.089  47.009  55.356  1.00  9.39           H  
TER   
END
