# Supplementary material for: In silico characterisation of the complete Ly6 protein family in Fasciola gigantica supported through transcriptomics of the newly-excysted juveniles
Source: Mol Omics. 2021 Nov 8;18(1):45–56. doi: 10.1039/d1mo00254f (PMC8763315; doi:10.1039/d1mo00254f)
Supplement: MO-018-D1MO00254F-s006 [file MO-018-D1MO00254F-s006.tar › COORD/FgCD59F.pdb]

ATOM      1  N   VAL A   1      41.931  61.374  57.181  1.00  5.88           N  
ATOM      2  CA  VAL A   1      42.539  61.737  55.895  1.00  5.88           C  
ATOM      3  C   VAL A   1      44.037  61.379  55.867  1.00  5.88           C  
ATOM      4  O   VAL A   1      44.659  61.213  54.818  1.00  5.88           O  
ATOM      5  CB  VAL A   1      42.332  63.237  55.576  1.00  5.88           C  
ATOM      6  CG1 VAL A   1      42.723  63.602  54.135  1.00  5.88           C  
ATOM      7  CG2 VAL A   1      40.870  63.680  55.756  1.00  5.88           C  
ATOM      8  HA  VAL A   1      42.055  61.148  55.120  1.00  5.88           H  
ATOM      9  HB  VAL A   1      42.946  63.831  56.253  1.00  5.88           H  
ATOM     10 1HG1 VAL A   1      42.525  64.656  53.950  1.00  5.88           H  
ATOM     11 2HG1 VAL A   1      43.783  63.426  53.971  1.00  5.88           H  
ATOM     12 3HG1 VAL A   1      42.148  62.998  53.431  1.00  5.88           H  
ATOM     13 1HG2 VAL A   1      40.756  64.725  55.477  1.00  5.88           H  
ATOM     14 2HG2 VAL A   1      40.222  63.062  55.135  1.00  5.88           H  
ATOM     15 3HG2 VAL A   1      40.576  63.565  56.798  1.00  5.88           H  
ATOM     16  N   ARG A   2      44.629  61.279  57.057  1.00  5.02           N  
ATOM     17  CA  ARG A   2      46.069  61.250  57.335  1.00  5.02           C  
ATOM     18  C   ARG A   2      46.715  59.888  57.132  1.00  5.02           C  
ATOM     19  O   ARG A   2      46.973  59.158  58.077  1.00  5.02           O  
ATOM     20  CB  ARG A   2      46.302  61.779  58.758  1.00  5.02           C  
ATOM     21  CG  ARG A   2      45.871  63.250  58.936  1.00  5.02           C  
ATOM     22  CD  ARG A   2      45.860  63.712  60.402  1.00  5.02           C  
ATOM     23  NE  ARG A   2      47.146  63.453  61.082  1.00  5.02           N  
ATOM     24  CZ  ARG A   2      47.424  62.388  61.822  1.00  5.02           C  
ATOM     25  NH1 ARG A   2      48.638  62.191  62.246  1.00  5.02           N1+
ATOM     26  NH2 ARG A   2      46.533  61.510  62.143  1.00  5.02           N  
ATOM     27  H   ARG A   2      43.998  61.354  57.850  1.00  5.02           H  
ATOM     28  HA  ARG A   2      46.595  61.919  56.667  1.00  5.02           H  
ATOM     29  HB1 ARG A   2      47.366  61.697  58.989  1.00  5.02           H  
ATOM     30  HB2 ARG A   2      45.755  61.147  59.452  1.00  5.02           H  
ATOM     31  HG1 ARG A   2      44.864  63.396  58.545  1.00  5.02           H  
ATOM     32  HG2 ARG A   2      46.552  63.885  58.369  1.00  5.02           H  
ATOM     33  HD1 ARG A   2      45.037  63.215  60.923  1.00  5.02           H  
ATOM     34  HD2 ARG A   2      45.650  64.784  60.428  1.00  5.02           H  
ATOM     35  HE  ARG A   2      47.886  64.112  60.921  1.00  5.02           H  
ATOM     36 1HH1 ARG A   2      49.391  62.793  61.975  1.00  5.02           H  
ATOM     37 2HH1 ARG A   2      48.800  61.388  62.825  1.00  5.02           H  
ATOM     38 1HH2 ARG A   2      45.574  61.577  61.786  1.00  5.02           H  
ATOM     39 2HH2 ARG A   2      46.731  60.595  62.515  1.00  5.02           H  
ATOM     40  N   CYS A   3      46.996  59.578  55.878  1.00  4.50           N  
ATOM     41  CA  CYS A   3      47.689  58.376  55.422  1.00  4.50           C  
ATOM     42  C   CYS A   3      49.133  58.283  55.910  1.00  4.50           C  
ATOM     43  O   CYS A   3      49.657  59.164  56.581  1.00  4.50           O  
ATOM     44  CB  CYS A   3      47.644  58.427  53.884  1.00  4.50           C  
ATOM     45  SG  CYS A   3      45.941  58.567  53.256  1.00  4.50           S  
ATOM     46  H   CYS A   3      46.747  60.268  55.188  1.00  4.50           H  
ATOM     47  HA  CYS A   3      47.144  57.501  55.781  1.00  4.50           H  
ATOM     48  HB1 CYS A   3      48.096  57.528  53.466  1.00  4.50           H  
ATOM     49  HB2 CYS A   3      48.224  59.291  53.549  1.00  4.50           H  
ATOM     50  HG  CYS A   3      45.514  59.634  53.957  1.00  4.50           H  
ATOM     51  N   TYR A   4      49.798  57.198  55.512  1.00  4.65           N  
ATOM     52  CA  TYR A   4      51.131  56.857  56.085  1.00  4.65           C  
ATOM     53  C   TYR A   4      52.109  56.569  54.967  1.00  4.65           C  
ATOM     54  O   TYR A   4      52.573  55.445  54.781  1.00  4.65           O  
ATOM     55  CB  TYR A   4      50.976  55.764  57.175  1.00  4.65           C  
ATOM     56  CG  TYR A   4      51.536  56.067  58.560  1.00  4.65           C  
ATOM     57  CD1 TYR A   4      50.883  55.530  59.691  1.00  4.65           C  
ATOM     58  CD2 TYR A   4      52.687  56.863  58.744  1.00  4.65           C  
ATOM     59  CE1 TYR A   4      51.376  55.762  60.987  1.00  4.65           C  
ATOM     60  CE2 TYR A   4      53.158  57.132  60.046  1.00  4.65           C  
ATOM     61  CZ  TYR A   4      52.516  56.568  61.169  1.00  4.65           C  
ATOM     62  OH  TYR A   4      52.973  56.818  62.423  1.00  4.65           O  
ATOM     63  H   TYR A   4      49.350  56.560  54.873  1.00  4.65           H  
ATOM     64  HA  TYR A   4      51.519  57.745  56.584  1.00  4.65           H  
ATOM     65  HB1 TYR A   4      51.395  54.816  56.838  1.00  4.65           H  
ATOM     66  HB2 TYR A   4      49.910  55.596  57.319  1.00  4.65           H  
ATOM     67  HD1 TYR A   4      49.992  54.934  59.578  1.00  4.65           H  
ATOM     68  HD2 TYR A   4      53.213  57.274  57.894  1.00  4.65           H  
ATOM     69  HE1 TYR A   4      50.876  55.348  61.848  1.00  4.65           H  
ATOM     70  HE2 TYR A   4      54.013  57.770  60.193  1.00  4.65           H  
ATOM     71  HH  TYR A   4      53.819  57.264  62.402  1.00  4.65           H  
ATOM     72  N   LEU A   5      52.295  57.600  54.141  1.00  4.73           N  
ATOM     73  CA  LEU A   5      53.115  57.547  52.947  1.00  4.73           C  
ATOM     74  C   LEU A   5      54.519  57.055  53.312  1.00  4.73           C  
ATOM     75  O   LEU A   5      55.082  57.343  54.370  1.00  4.73           O  
ATOM     76  CB  LEU A   5      53.051  58.933  52.265  1.00  4.73           C  
ATOM     77  CG  LEU A   5      54.019  59.185  51.090  1.00  4.73           C  
ATOM     78  CD1 LEU A   5      53.392  60.165  50.096  1.00  4.73           C  
ATOM     79  CD2 LEU A   5      55.350  59.792  51.548  1.00  4.73           C  
ATOM     80  H   LEU A   5      52.001  58.513  54.456  1.00  4.73           H  
ATOM     81  HA  LEU A   5      52.660  56.817  52.290  1.00  4.73           H  
ATOM     82  HB1 LEU A   5      53.211  59.713  53.008  1.00  4.73           H  
ATOM     83  HB2 LEU A   5      52.027  59.053  51.908  1.00  4.73           H  
ATOM     84  HG  LEU A   5      54.211  58.254  50.561  1.00  4.73           H  
ATOM     85 1HD1 LEU A   5      54.106  60.401  49.307  1.00  4.73           H  
ATOM     86 2HD1 LEU A   5      52.515  59.708  49.640  1.00  4.73           H  
ATOM     87 3HD1 LEU A   5      53.096  61.082  50.604  1.00  4.73           H  
ATOM     88 1HD2 LEU A   5      55.992  59.971  50.686  1.00  4.73           H  
ATOM     89 2HD2 LEU A   5      55.182  60.729  52.075  1.00  4.73           H  
ATOM     90 3HD2 LEU A   5      55.861  59.110  52.221  1.00  4.73           H  
ATOM     91  N   CYS A   6      55.092  56.326  52.373  1.00  5.12           N  
ATOM     92  CA  CYS A   6      56.508  56.032  52.379  1.00  5.12           C  
ATOM     93  C   CYS A   6      56.936  56.167  50.929  1.00  5.12           C  
ATOM     94  O   CYS A   6      56.272  55.677  50.011  1.00  5.12           O  
ATOM     95  CB  CYS A   6      56.743  54.626  52.945  1.00  5.12           C  
ATOM     96  SG  CYS A   6      58.525  54.319  53.100  1.00  5.12           S  
ATOM     97  H   CYS A   6      54.577  56.145  51.516  1.00  5.12           H  
ATOM     98  HA  CYS A   6      57.044  56.764  52.987  1.00  5.12           H  
ATOM     99  HB1 CYS A   6      56.291  53.874  52.296  1.00  5.12           H  
ATOM    100  HB2 CYS A   6      56.287  54.562  53.935  1.00  5.12           H  
ATOM    101  HG  CYS A   6      58.801  54.167  51.789  1.00  5.12           H  
ATOM    102  N   THR A   7      58.055  56.848  50.746  1.00  6.85           N  
ATOM    103  CA  THR A   7      58.797  56.804  49.498  1.00  6.85           C  
ATOM    104  C   THR A   7      59.143  55.366  49.118  1.00  6.85           C  
ATOM    105  O   THR A   7      59.073  54.458  49.951  1.00  6.85           O  
ATOM    106  CB  THR A   7      60.090  57.621  49.662  1.00  6.85           C  
ATOM    107  CG2 THR A   7      59.792  59.120  49.621  1.00  6.85           C  
ATOM    108  OG1 THR A   7      60.684  57.357  50.918  1.00  6.85           O  
ATOM    109  H   THR A   7      58.577  57.172  51.550  1.00  6.85           H  
ATOM    110  HA  THR A   7      58.197  57.230  48.697  1.00  6.85           H  
ATOM    111  HB  THR A   7      60.795  57.383  48.864  1.00  6.85           H  
ATOM    112  HG1 THR A   7      61.210  56.553  50.838  1.00  6.85           H  
ATOM    113 1HG2 THR A   7      60.724  59.674  49.730  1.00  6.85           H  
ATOM    114 2HG2 THR A   7      59.343  59.381  48.664  1.00  6.85           H  
ATOM    115 3HG2 THR A   7      59.115  59.395  50.428  1.00  6.85           H  
ATOM    116  N   THR A   8      59.536  55.169  47.860  1.00  6.82           N  
ATOM    117  CA  THR A   8      59.863  53.869  47.266  1.00  6.82           C  
ATOM    118  C   THR A   8      60.700  53.004  48.190  1.00  6.82           C  
ATOM    119  O   THR A   8      61.839  53.374  48.463  1.00  6.82           O  
ATOM    120  CB  THR A   8      60.554  54.069  45.912  1.00  6.82           C  
ATOM    121  CG2 THR A   8      60.672  52.782  45.094  1.00  6.82           C  
ATOM    122  OG1 THR A   8      59.775  54.965  45.151  1.00  6.82           O  
ATOM    123  H   THR A   8      59.552  55.954  47.226  1.00  6.82           H  
ATOM    124  HA  THR A   8      58.922  53.350  47.080  1.00  6.82           H  
ATOM    125  HB  THR A   8      61.546  54.495  46.056  1.00  6.82           H  
ATOM    126  HG1 THR A   8      60.162  55.030  44.278  1.00  6.82           H  
ATOM    127 1HG2 THR A   8      61.153  52.992  44.140  1.00  6.82           H  
ATOM    128 2HG2 THR A   8      61.275  52.053  45.632  1.00  6.82           H  
ATOM    129 3HG2 THR A   8      59.680  52.367  44.914  1.00  6.82           H  
ATOM    130  N   CYS A   9      60.098  51.916  48.695  1.00  7.09           N  
ATOM    131  CA  CYS A   9      60.449  51.322  49.989  1.00  7.09           C  
ATOM    132  C   CYS A   9      61.962  51.222  50.211  1.00  7.09           C  
ATOM    133  O   CYS A   9      62.509  51.885  51.082  1.00  7.09           O  
ATOM    134  CB  CYS A   9      59.776  49.951  50.101  1.00  7.09           C  
ATOM    135  SG  CYS A   9      59.656  49.527  51.858  1.00  7.09           S  
ATOM    136  H   CYS A   9      59.161  51.730  48.373  1.00  7.09           H  
ATOM    137  HA  CYS A   9      60.051  51.971  50.771  1.00  7.09           H  
ATOM    138  HB1 CYS A   9      60.348  49.192  49.571  1.00  7.09           H  
ATOM    139  HB2 CYS A   9      58.780  49.995  49.668  1.00  7.09           H  
ATOM    140  HG  CYS A   9      58.753  50.475  52.166  1.00  7.09           H  
ATOM    141  N   GLN A  10      62.634  50.438  49.364  1.00  6.96           N  
ATOM    142  CA  GLN A  10      64.080  50.253  49.357  1.00  6.96           C  
ATOM    143  C   GLN A  10      64.746  49.958  50.712  1.00  6.96           C  
ATOM    144  O   GLN A  10      65.762  50.551  51.061  1.00  6.96           O  
ATOM    145  CB  GLN A  10      64.778  51.395  48.584  1.00  6.96           C  
ATOM    146  CG  GLN A  10      64.313  51.592  47.129  1.00  6.96           C  
ATOM    147  CD  GLN A  10      64.276  50.292  46.343  1.00  6.96           C  
ATOM    148  NE2 GLN A  10      65.311  49.961  45.605  1.00  6.96           N  
ATOM    149  OE1 GLN A  10      63.321  49.537  46.399  1.00  6.96           O  
ATOM    150  H   GLN A  10      62.123  50.035  48.592  1.00  6.96           H  
ATOM    151  HA  GLN A  10      64.259  49.341  48.789  1.00  6.96           H  
ATOM    152  HB1 GLN A  10      65.848  51.188  48.553  1.00  6.96           H  
ATOM    153  HB2 GLN A  10      64.637  52.333  49.123  1.00  6.96           H  
ATOM    154  HG1 GLN A  10      64.979  52.300  46.638  1.00  6.96           H  
ATOM    155  HG2 GLN A  10      63.313  52.009  47.109  1.00  6.96           H  
ATOM    156 1HE2 GLN A  10      66.111  50.564  45.536  1.00  6.96           H  
ATOM    157 2HE2 GLN A  10      65.239  49.077  45.133  1.00  6.96           H  
ATOM    158  N   LYS A  11      64.199  48.972  51.434  1.00  7.70           N  
ATOM    159  CA  LYS A  11      64.662  48.527  52.762  1.00  7.70           C  
ATOM    160  C   LYS A  11      64.826  49.700  53.752  1.00  7.70           C  
ATOM    161  O   LYS A  11      65.906  49.879  54.320  1.00  7.70           O  
ATOM    162  CB  LYS A  11      65.881  47.584  52.608  1.00  7.70           C  
ATOM    163  CG  LYS A  11      65.584  46.455  51.593  1.00  7.70           C  
ATOM    164  CD  LYS A  11      66.625  45.326  51.540  1.00  7.70           C  
ATOM    165  CE  LYS A  11      66.154  44.284  50.506  1.00  7.70           C  
ATOM    166  NZ  LYS A  11      66.845  42.977  50.633  1.00  7.70           N1+
ATOM    167  H   LYS A  11      63.363  48.549  51.062  1.00  7.70           H  
ATOM    168  HA  LYS A  11      63.865  47.923  53.196  1.00  7.70           H  
ATOM    169  HB1 LYS A  11      66.112  47.146  53.581  1.00  7.70           H  
ATOM    170  HB2 LYS A  11      66.750  48.153  52.273  1.00  7.70           H  
ATOM    171  HG1 LYS A  11      65.510  46.886  50.595  1.00  7.70           H  
ATOM    172  HG2 LYS A  11      64.616  46.023  51.845  1.00  7.70           H  
ATOM    173  HD1 LYS A  11      66.718  44.875  52.526  1.00  7.70           H  
ATOM    174  HD2 LYS A  11      67.593  45.733  51.246  1.00  7.70           H  
ATOM    175  HE1 LYS A  11      66.310  44.689  49.503  1.00  7.70           H  
ATOM    176  HE2 LYS A  11      65.078  44.122  50.624  1.00  7.70           H  
ATOM    177  HZ1 LYS A  11      66.636  42.348  49.848  1.00  7.70           H  
ATOM    178  HZ2 LYS A  11      67.842  43.041  50.717  1.00  7.70           H  
ATOM    179  HZ3 LYS A  11      66.468  42.395  51.383  1.00  7.70           H  
ATOM    180  N   PRO A  12      63.751  50.497  53.933  1.00  7.67           N  
ATOM    181  CA  PRO A  12      63.681  51.554  54.922  1.00  7.67           C  
ATOM    182  C   PRO A  12      63.409  50.888  56.281  1.00  7.67           C  
ATOM    183  O   PRO A  12      63.288  49.665  56.399  1.00  7.67           O  
ATOM    184  CB  PRO A  12      62.506  52.419  54.461  1.00  7.67           C  
ATOM    185  CG  PRO A  12      61.494  51.361  54.031  1.00  7.67           C  
ATOM    186  CD  PRO A  12      62.367  50.182  53.573  1.00  7.67           C  
ATOM    187  HA  PRO A  12      64.604  52.135  54.959  1.00  7.67           H  
ATOM    188  HB1 PRO A  12      62.113  53.067  55.244  1.00  7.67           H  
ATOM    189  HB2 PRO A  12      62.809  53.013  53.599  1.00  7.67           H  
ATOM    190  HG1 PRO A  12      60.885  51.060  54.882  1.00  7.67           H  
ATOM    191  HG2 PRO A  12      60.861  51.741  53.232  1.00  7.67           H  
ATOM    192  HD1 PRO A  12      62.048  49.272  54.082  1.00  7.67           H  
ATOM    193  HD2 PRO A  12      62.264  50.028  52.511  1.00  7.67           H  
ATOM    194  N   PHE A  13      63.135  51.705  57.286  1.00  7.25           N  
ATOM    195  CA  PHE A  13      62.444  51.239  58.477  1.00  7.25           C  
ATOM    196  C   PHE A  13      61.387  52.257  58.883  1.00  7.25           C  
ATOM    197  O   PHE A  13      61.447  53.413  58.474  1.00  7.25           O  
ATOM    198  CB  PHE A  13      63.453  51.046  59.626  1.00  7.25           C  
ATOM    199  CG  PHE A  13      64.728  50.275  59.309  1.00  7.25           C  
ATOM    200  CD1 PHE A  13      65.975  50.930  59.344  1.00  7.25           C  
ATOM    201  CD2 PHE A  13      64.675  48.904  58.986  1.00  7.25           C  
ATOM    202  CE1 PHE A  13      67.157  50.226  59.058  1.00  7.25           C  
ATOM    203  CE2 PHE A  13      65.858  48.197  58.699  1.00  7.25           C  
ATOM    204  CZ  PHE A  13      67.099  48.858  58.737  1.00  7.25           C  
ATOM    205  H   PHE A  13      63.177  52.703  57.138  1.00  7.25           H  
ATOM    206  HA  PHE A  13      61.952  50.287  58.274  1.00  7.25           H  
ATOM    207  HB1 PHE A  13      62.951  50.530  60.446  1.00  7.25           H  
ATOM    208  HB2 PHE A  13      63.740  52.031  60.001  1.00  7.25           H  
ATOM    209  HD1 PHE A  13      66.027  51.984  59.579  1.00  7.25           H  
ATOM    210  HD2 PHE A  13      63.726  48.396  58.918  1.00  7.25           H  
ATOM    211  HE1 PHE A  13      68.110  50.734  59.069  1.00  7.25           H  
ATOM    212  HE2 PHE A  13      65.812  47.151  58.431  1.00  7.25           H  
ATOM    213  HZ  PHE A  13      68.008  48.317  58.501  1.00  7.25           H  
ATOM    214  N   VAL A  14      60.461  51.809  59.734  1.00  7.20           N  
ATOM    215  CA  VAL A  14      59.438  52.613  60.420  1.00  7.20           C  
ATOM    216  C   VAL A  14      58.819  53.735  59.569  1.00  7.20           C  
ATOM    217  O   VAL A  14      59.172  54.911  59.716  1.00  7.20           O  
ATOM    218  CB  VAL A  14      59.945  53.132  61.788  1.00  7.20           C  
ATOM    219  CG1 VAL A  14      58.795  53.704  62.636  1.00  7.20           C  
ATOM    220  CG2 VAL A  14      60.578  52.003  62.621  1.00  7.20           C  
ATOM    221  H   VAL A  14      60.500  50.827  59.967  1.00  7.20           H  
ATOM    222  HA  VAL A  14      58.622  51.930  60.661  1.00  7.20           H  
ATOM    223  HB  VAL A  14      60.696  53.906  61.639  1.00  7.20           H  
ATOM    224 1HG1 VAL A  14      59.179  54.060  63.591  1.00  7.20           H  
ATOM    225 2HG1 VAL A  14      58.329  54.549  62.134  1.00  7.20           H  
ATOM    226 3HG1 VAL A  14      58.038  52.942  62.816  1.00  7.20           H  
ATOM    227 1HG2 VAL A  14      60.845  52.376  63.609  1.00  7.20           H  
ATOM    228 2HG2 VAL A  14      59.875  51.177  62.735  1.00  7.20           H  
ATOM    229 3HG2 VAL A  14      61.490  51.648  62.145  1.00  7.20           H  
ATOM    230  N   PRO A  15      57.872  53.389  58.680  1.00  6.66           N  
ATOM    231  CA  PRO A  15      57.019  54.345  57.995  1.00  6.66           C  
ATOM    232  C   PRO A  15      56.524  55.480  58.893  1.00  6.66           C  
ATOM    233  O   PRO A  15      55.727  55.271  59.799  1.00  6.66           O  
ATOM    234  CB  PRO A  15      55.869  53.526  57.390  1.00  6.66           C  
ATOM    235  CG  PRO A  15      56.521  52.172  57.136  1.00  6.66           C  
ATOM    236  CD  PRO A  15      57.479  52.037  58.317  1.00  6.66           C  
ATOM    237  HA  PRO A  15      57.595  54.771  57.174  1.00  6.66           H  
ATOM    238  HB1 PRO A  15      55.059  53.405  58.112  1.00  6.66           H  
ATOM    239  HB2 PRO A  15      55.492  53.975  56.471  1.00  6.66           H  
ATOM    240  HG1 PRO A  15      55.792  51.362  57.117  1.00  6.66           H  
ATOM    241  HG2 PRO A  15      57.086  52.205  56.204  1.00  6.66           H  
ATOM    242  HD1 PRO A  15      56.958  51.582  59.158  1.00  6.66           H  
ATOM    243  HD2 PRO A  15      58.345  51.441  58.030  1.00  6.66           H  
ATOM    244  N   THR A  16      57.040  56.683  58.643  1.00  7.30           N  
ATOM    245  CA  THR A  16      56.847  57.844  59.528  1.00  7.30           C  
ATOM    246  C   THR A  16      56.235  59.046  58.789  1.00  7.30           C  
ATOM    247  O   THR A  16      55.658  59.931  59.414  1.00  7.30           O  
ATOM    248  CB  THR A  16      58.173  58.217  60.220  1.00  7.30           C  
ATOM    249  CG2 THR A  16      58.114  59.435  61.138  1.00  7.30           C  
ATOM    250  OG1 THR A  16      58.567  57.158  61.054  1.00  7.30           O  
ATOM    251  H   THR A  16      57.772  56.731  57.951  1.00  7.30           H  
ATOM    252  HA  THR A  16      56.153  57.585  60.328  1.00  7.30           H  
ATOM    253  HB  THR A  16      58.941  58.379  59.463  1.00  7.30           H  
ATOM    254  HG1 THR A  16      58.798  56.378  60.517  1.00  7.30           H  
ATOM    255 1HG2 THR A  16      59.044  59.518  61.700  1.00  7.30           H  
ATOM    256 2HG2 THR A  16      57.986  60.347  60.559  1.00  7.30           H  
ATOM    257 3HG2 THR A  16      57.286  59.335  61.838  1.00  7.30           H  
ATOM    258  N   SER A  17      56.303  59.092  57.454  1.00  5.87           N  
ATOM    259  CA  SER A  17      55.897  60.266  56.668  1.00  5.87           C  
ATOM    260  C   SER A  17      54.373  60.331  56.445  1.00  5.87           C  
ATOM    261  O   SER A  17      53.824  59.862  55.448  1.00  5.87           O  
ATOM    262  CB  SER A  17      56.646  60.281  55.331  1.00  5.87           C  
ATOM    263  OG  SER A  17      56.543  61.557  54.729  1.00  5.87           O  
ATOM    264  H   SER A  17      56.612  58.274  56.957  1.00  5.87           H  
ATOM    265  HA  SER A  17      56.195  61.165  57.209  1.00  5.87           H  
ATOM    266  HB1 SER A  17      56.244  59.522  54.663  1.00  5.87           H  
ATOM    267  HB2 SER A  17      57.700  60.069  55.509  1.00  5.87           H  
ATOM    268  HG  SER A  17      57.028  61.549  53.900  1.00  5.87           H  
ATOM    269  N   SER A  18      53.661  60.895  57.419  1.00  5.04           N  
ATOM    270  CA  SER A  18      52.198  61.007  57.424  1.00  5.04           C  
ATOM    271  C   SER A  18      51.615  62.115  56.533  1.00  5.04           C  
ATOM    272  O   SER A  18      50.849  62.965  56.996  1.00  5.04           O  
ATOM    273  CB  SER A  18      51.707  61.159  58.874  1.00  5.04           C  
ATOM    274  OG  SER A  18      52.119  62.397  59.430  1.00  5.04           O  
ATOM    275  H   SER A  18      54.150  61.167  58.266  1.00  5.04           H  
ATOM    276  HA  SER A  18      51.804  60.064  57.055  1.00  5.04           H  
ATOM    277  HB1 SER A  18      52.092  60.335  59.478  1.00  5.04           H  
ATOM    278  HB2 SER A  18      50.618  61.115  58.874  1.00  5.04           H  
ATOM    279  HG  SER A  18      51.827  63.079  58.810  1.00  5.04           H  
ATOM    280  N   LEU A  19      52.028  62.171  55.264  1.00  5.41           N  
ATOM    281  CA  LEU A  19      51.417  63.077  54.281  1.00  5.41           C  
ATOM    282  C   LEU A  19      49.989  62.655  53.932  1.00  5.41           C  
ATOM    283  O   LEU A  19      49.628  61.478  53.919  1.00  5.41           O  
ATOM    284  CB  LEU A  19      52.276  63.132  53.001  1.00  5.41           C  
ATOM    285  CG  LEU A  19      53.644  63.815  53.159  1.00  5.41           C  
ATOM    286  CD1 LEU A  19      54.354  63.841  51.801  1.00  5.41           C  
ATOM    287  CD2 LEU A  19      53.527  65.261  53.650  1.00  5.41           C  
ATOM    288  H   LEU A  19      52.678  61.459  54.949  1.00  5.41           H  
ATOM    289  HA  LEU A  19      51.361  64.073  54.718  1.00  5.41           H  
ATOM    290  HB1 LEU A  19      51.714  63.672  52.238  1.00  5.41           H  
ATOM    291  HB2 LEU A  19      52.425  62.113  52.646  1.00  5.41           H  
ATOM    292  HG  LEU A  19      54.258  63.251  53.860  1.00  5.41           H  
ATOM    293 1HD1 LEU A  19      55.341  64.287  51.917  1.00  5.41           H  
ATOM    294 2HD1 LEU A  19      54.475  62.827  51.429  1.00  5.41           H  
ATOM    295 3HD1 LEU A  19      53.775  64.429  51.089  1.00  5.41           H  
ATOM    296 1HD2 LEU A  19      54.505  65.738  53.628  1.00  5.41           H  
ATOM    297 2HD2 LEU A  19      52.844  65.824  53.017  1.00  5.41           H  
ATOM    298 3HD2 LEU A  19      53.174  65.277  54.679  1.00  5.41           H  
ATOM    299  N   ILE A  20      49.229  63.669  53.532  1.00  5.35           N  
ATOM    300  CA  ILE A  20      47.941  63.557  52.851  1.00  5.35           C  
ATOM    301  C   ILE A  20      48.123  63.955  51.376  1.00  5.35           C  
ATOM    302  O   ILE A  20      49.177  64.418  50.964  1.00  5.35           O  
ATOM    303  CB  ILE A  20      46.891  64.478  53.525  1.00  5.35           C  
ATOM    304  CG1 ILE A  20      47.266  65.978  53.486  1.00  5.35           C  
ATOM    305  CG2 ILE A  20      46.658  63.995  54.957  1.00  5.35           C  
ATOM    306  CD1 ILE A  20      46.123  66.903  53.919  1.00  5.35           C  
ATOM    307  H   ILE A  20      49.660  64.577  53.523  1.00  5.35           H  
ATOM    308  HA  ILE A  20      47.583  62.528  52.891  1.00  5.35           H  
ATOM    309  HB  ILE A  20      45.946  64.353  52.990  1.00  5.35           H  
ATOM    310 1HG1 ILE A  20      47.537  66.266  52.472  1.00  5.35           H  
ATOM    311 2HG1 ILE A  20      48.128  66.160  54.125  1.00  5.35           H  
ATOM    312 1HG2 ILE A  20      45.790  64.483  55.397  1.00  5.35           H  
ATOM    313 2HG2 ILE A  20      46.464  62.931  54.912  1.00  5.35           H  
ATOM    314 3HG2 ILE A  20      47.530  64.177  55.582  1.00  5.35           H  
ATOM    315  HD1 ILE A  20      46.439  67.939  53.793  1.00  5.35           H  
ATOM    316  HD2 ILE A  20      45.244  66.719  53.300  1.00  5.35           H  
ATOM    317  HD3 ILE A  20      45.875  66.739  54.967  1.00  5.35           H  
ATOM    318  N   ARG A  21      47.028  63.901  50.616  1.00  5.86           N  
ATOM    319  CA  ARG A  21      46.767  64.872  49.550  1.00  5.86           C  
ATOM    320  C   ARG A  21      45.303  65.272  49.688  1.00  5.86           C  
ATOM    321  O   ARG A  21      44.452  64.390  49.780  1.00  5.86           O  
ATOM    322  CB  ARG A  21      47.025  64.281  48.150  1.00  5.86           C  
ATOM    323  CG  ARG A  21      48.349  63.517  47.975  1.00  5.86           C  
ATOM    324  CD  ARG A  21      48.535  63.091  46.509  1.00  5.86           C  
ATOM    325  NE  ARG A  21      49.492  61.973  46.367  1.00  5.86           N  
ATOM    326  CZ  ARG A  21      49.194  60.685  46.273  1.00  5.86           C  
ATOM    327  NH1 ARG A  21      50.107  59.758  46.162  1.00  5.86           N1+
ATOM    328  NH2 ARG A  21      47.967  60.255  46.284  1.00  5.86           N  
ATOM    329  H   ARG A  21      46.219  63.416  50.984  1.00  5.86           H  
ATOM    330  HA  ARG A  21      47.391  65.758  49.689  1.00  5.86           H  
ATOM    331  HB1 ARG A  21      46.993  65.095  47.425  1.00  5.86           H  
ATOM    332  HB2 ARG A  21      46.215  63.596  47.907  1.00  5.86           H  
ATOM    333  HG1 ARG A  21      48.330  62.627  48.606  1.00  5.86           H  
ATOM    334  HG2 ARG A  21      49.187  64.149  48.273  1.00  5.86           H  
ATOM    335  HD1 ARG A  21      48.894  63.952  45.943  1.00  5.86           H  
ATOM    336  HD2 ARG A  21      47.565  62.814  46.092  1.00  5.86           H  
ATOM    337  HE  ARG A  21      50.469  62.215  46.352  1.00  5.86           H  
ATOM    338 1HH1 ARG A  21      51.077  60.006  46.121  1.00  5.86           H  
ATOM    339 2HH1 ARG A  21      49.819  58.806  46.002  1.00  5.86           H  
ATOM    340 1HH2 ARG A  21      47.205  60.908  46.356  1.00  5.86           H  
ATOM    341 2HH2 ARG A  21      47.780  59.260  46.327  1.00  5.86           H  
ATOM    342  N   ASN A  22      45.006  66.565  49.719  1.00  6.05           N  
ATOM    343  CA  ASN A  22      43.686  67.115  50.068  1.00  6.05           C  
ATOM    344  C   ASN A  22      42.547  66.776  49.073  1.00  6.05           C  
ATOM    345  O   ASN A  22      41.411  67.188  49.276  1.00  6.05           O  
ATOM    346  CB  ASN A  22      43.819  68.650  50.213  1.00  6.05           C  
ATOM    347  CG  ASN A  22      44.952  69.093  51.120  1.00  6.05           C  
ATOM    348  ND2 ASN A  22      44.672  69.744  52.223  1.00  6.05           N  
ATOM    349  OD1 ASN A  22      46.117  68.849  50.849  1.00  6.05           O  
ATOM    350  H   ASN A  22      45.784  67.213  49.719  1.00  6.05           H  
ATOM    351  HA  ASN A  22      43.384  66.702  51.033  1.00  6.05           H  
ATOM    352  HB1 ASN A  22      42.879  69.049  50.594  1.00  6.05           H  
ATOM    353  HB2 ASN A  22      43.990  69.089  49.232  1.00  6.05           H  
ATOM    354 1HD2 ASN A  22      43.725  69.981  52.452  1.00  6.05           H  
ATOM    355 2HD2 ASN A  22      45.458  69.999  52.797  1.00  6.05           H  
ATOM    356  N   SER A  23      42.857  66.045  48.001  1.00  5.84           N  
ATOM    357  CA  SER A  23      41.941  65.536  46.969  1.00  5.84           C  
ATOM    358  C   SER A  23      42.029  64.009  46.786  1.00  5.84           C  
ATOM    359  O   SER A  23      41.463  63.431  45.851  1.00  5.84           O  
ATOM    360  CB  SER A  23      42.243  66.247  45.649  1.00  5.84           C  
ATOM    361  OG  SER A  23      43.606  66.050  45.296  1.00  5.84           O  
ATOM    362  H   SER A  23      43.828  65.824  47.861  1.00  5.84           H  
ATOM    363  HA  SER A  23      40.914  65.762  47.258  1.00  5.84           H  
ATOM    364  HB1 SER A  23      42.051  67.315  45.760  1.00  5.84           H  
ATOM    365  HB2 SER A  23      41.597  65.857  44.861  1.00  5.84           H  
ATOM    366  HG  SER A  23      43.750  66.447  44.431  1.00  5.84           H  
ATOM    367  N   CYS A  24      42.739  63.340  47.693  1.00  4.99           N  
ATOM    368  CA  CYS A  24      42.611  61.914  47.914  1.00  4.99           C  
ATOM    369  C   CYS A  24      41.571  61.644  48.999  1.00  4.99           C  
ATOM    370  O   CYS A  24      41.278  62.482  49.849  1.00  4.99           O  
ATOM    371  CB  CYS A  24      43.986  61.326  48.239  1.00  4.99           C  
ATOM    372  SG  CYS A  24      44.979  61.317  46.716  1.00  4.99           S  
ATOM    373  H   CYS A  24      43.132  63.867  48.462  1.00  4.99           H  
ATOM    374  HA  CYS A  24      42.242  61.427  47.017  1.00  4.99           H  
ATOM    375  HB1 CYS A  24      43.856  60.304  48.594  1.00  4.99           H  
ATOM    376  HB2 CYS A  24      44.471  61.910  49.023  1.00  4.99           H  
ATOM    377  HG  CYS A  24      43.965  61.040  45.876  1.00  4.99           H  
ATOM    378  N   THR A  25      41.015  60.443  48.942  1.00  5.28           N  
ATOM    379  CA  THR A  25      39.855  60.005  49.725  1.00  5.28           C  
ATOM    380  C   THR A  25      40.181  58.793  50.582  1.00  5.28           C  
ATOM    381  O   THR A  25      39.453  58.493  51.524  1.00  5.28           O  
ATOM    382  CB  THR A  25      38.706  59.609  48.782  1.00  5.28           C  
ATOM    383  CG2 THR A  25      38.178  60.783  47.957  1.00  5.28           C  
ATOM    384  OG1 THR A  25      39.172  58.632  47.871  1.00  5.28           O  
ATOM    385  H   THR A  25      41.330  59.800  48.227  1.00  5.28           H  
ATOM    386  HA  THR A  25      39.515  60.799  50.389  1.00  5.28           H  
ATOM    387  HB  THR A  25      37.883  59.195  49.365  1.00  5.28           H  
ATOM    388  HG1 THR A  25      38.487  58.437  47.218  1.00  5.28           H  
ATOM    389 1HG2 THR A  25      37.326  60.456  47.362  1.00  5.28           H  
ATOM    390 2HG2 THR A  25      37.858  61.580  48.628  1.00  5.28           H  
ATOM    391 3HG2 THR A  25      38.955  61.163  47.292  1.00  5.28           H  
ATOM    392  N   GLN A  26      41.273  58.094  50.265  1.00  4.53           N  
ATOM    393  CA  GLN A  26      41.642  56.844  50.899  1.00  4.53           C  
ATOM    394  C   GLN A  26      43.162  56.748  51.153  1.00  4.53           C  
ATOM    395  O   GLN A  26      44.030  57.514  50.699  1.00  4.53           O  
ATOM    396  CB  GLN A  26      41.091  55.663  50.078  1.00  4.53           C  
ATOM    397  CG  GLN A  26      39.555  55.666  50.082  1.00  4.53           C  
ATOM    398  CD  GLN A  26      38.984  54.346  49.602  1.00  4.53           C  
ATOM    399  NE2 GLN A  26      38.651  53.458  50.515  1.00  4.53           N  
ATOM    400  OE1 GLN A  26      38.828  54.100  48.420  1.00  4.53           O  
ATOM    401  H   GLN A  26      41.808  58.370  49.453  1.00  4.53           H  
ATOM    402  HA  GLN A  26      41.180  56.798  51.887  1.00  4.53           H  
ATOM    403  HB1 GLN A  26      41.435  54.725  50.513  1.00  4.53           H  
ATOM    404  HB2 GLN A  26      41.450  55.722  49.052  1.00  4.53           H  
ATOM    405  HG1 GLN A  26      39.178  56.452  49.430  1.00  4.53           H  
ATOM    406  HG2 GLN A  26      39.193  55.851  51.094  1.00  4.53           H  
ATOM    407 1HE2 GLN A  26      38.710  53.698  51.502  1.00  4.53           H  
ATOM    408 2HE2 GLN A  26      38.302  52.573  50.194  1.00  4.53           H  
ATOM    409  N   CYS A  27      43.499  55.725  51.907  1.00  4.59           N  
ATOM    410  CA  CYS A  27      44.852  55.239  52.047  1.00  4.59           C  
ATOM    411  C   CYS A  27      44.969  53.950  51.247  1.00  4.59           C  
ATOM    412  O   CYS A  27      44.026  53.149  51.255  1.00  4.59           O  
ATOM    413  CB  CYS A  27      45.132  54.914  53.532  1.00  4.59           C  
ATOM    414  SG  CYS A  27      44.159  55.886  54.731  1.00  4.59           S  
ATOM    415  H   CYS A  27      42.757  55.165  52.313  1.00  4.59           H  
ATOM    416  HA  CYS A  27      45.580  55.969  51.694  1.00  4.59           H  
ATOM    417  HB1 CYS A  27      46.193  55.052  53.732  1.00  4.59           H  
ATOM    418  HB2 CYS A  27      44.907  53.861  53.720  1.00  4.59           H  
ATOM    419  HG  CYS A  27      44.603  57.101  54.385  1.00  4.59           H  
ATOM    420  N   GLN A  28      46.127  53.732  50.625  1.00  4.60           N  
ATOM    421  CA  GLN A  28      46.437  52.499  49.904  1.00  4.60           C  
ATOM    422  C   GLN A  28      47.861  52.057  50.200  1.00  4.60           C  
ATOM    423  O   GLN A  28      48.799  52.861  50.256  1.00  4.60           O  
ATOM    424  CB  GLN A  28      46.178  52.688  48.398  1.00  4.60           C  
ATOM    425  CG  GLN A  28      46.324  51.402  47.575  1.00  4.60           C  
ATOM    426  CD  GLN A  28      45.706  51.497  46.183  1.00  4.60           C  
ATOM    427  NE2 GLN A  28      46.497  51.474  45.132  1.00  4.60           N  
ATOM    428  OE1 GLN A  28      44.494  51.584  46.025  1.00  4.60           O  
ATOM    429  H   GLN A  28      46.870  54.417  50.711  1.00  4.60           H  
ATOM    430  HA  GLN A  28      45.763  51.717  50.255  1.00  4.60           H  
ATOM    431  HB1 GLN A  28      46.864  53.441  48.013  1.00  4.60           H  
ATOM    432  HB2 GLN A  28      45.154  53.036  48.294  1.00  4.60           H  
ATOM    433  HG1 GLN A  28      45.804  50.599  48.086  1.00  4.60           H  
ATOM    434  HG2 GLN A  28      47.376  51.135  47.493  1.00  4.60           H  
ATOM    435 1HE2 GLN A  28      47.469  51.251  45.239  1.00  4.60           H  
ATOM    436 2HE2 GLN A  28      46.039  51.360  44.239  1.00  4.60           H  
ATOM    437  N   ILE A  29      47.989  50.745  50.392  1.00  4.40           N  
ATOM    438  CA  ILE A  29      49.245  50.132  50.836  1.00  4.40           C  
ATOM    439  C   ILE A  29      49.534  48.905  49.992  1.00  4.40           C  
ATOM    440  O   ILE A  29      48.714  47.996  49.920  1.00  4.40           O  
ATOM    441  CB  ILE A  29      49.240  49.863  52.362  1.00  4.40           C  
ATOM    442  CG1 ILE A  29      50.499  49.074  52.788  1.00  4.40           C  
ATOM    443  CG2 ILE A  29      47.971  49.142  52.843  1.00  4.40           C  
ATOM    444  CD1 ILE A  29      50.633  48.877  54.301  1.00  4.40           C  
ATOM    445  H   ILE A  29      47.172  50.145  50.305  1.00  4.40           H  
ATOM    446  HA  ILE A  29      50.060  50.833  50.652  1.00  4.40           H  
ATOM    447  HB  ILE A  29      49.265  50.834  52.859  1.00  4.40           H  
ATOM    448 1HG1 ILE A  29      51.383  49.599  52.429  1.00  4.40           H  
ATOM    449 2HG1 ILE A  29      50.488  48.088  52.324  1.00  4.40           H  
ATOM    450 1HG2 ILE A  29      47.932  49.126  53.932  1.00  4.40           H  
ATOM    451 2HG2 ILE A  29      47.076  49.659  52.502  1.00  4.40           H  
ATOM    452 3HG2 ILE A  29      47.983  48.122  52.461  1.00  4.40           H  
ATOM    453  HD1 ILE A  29      51.574  48.375  54.508  1.00  4.40           H  
ATOM    454  HD2 ILE A  29      50.613  49.843  54.804  1.00  4.40           H  
ATOM    455  HD3 ILE A  29      49.834  48.244  54.684  1.00  4.40           H  
ATOM    456  N   ALA A  30      50.713  48.909  49.370  1.00  4.47           N  
ATOM    457  CA  ALA A  30      51.181  47.880  48.460  1.00  4.47           C  
ATOM    458  C   ALA A  30      52.333  47.132  49.102  1.00  4.47           C  
ATOM    459  O   ALA A  30      53.448  47.654  49.173  1.00  4.47           O  
ATOM    460  CB  ALA A  30      51.556  48.541  47.126  1.00  4.47           C  
ATOM    461  H   ALA A  30      51.349  49.685  49.526  1.00  4.47           H  
ATOM    462  HA  ALA A  30      50.372  47.179  48.258  1.00  4.47           H  
ATOM    463  HB1 ALA A  30      51.928  47.785  46.436  1.00  4.47           H  
ATOM    464  HB2 ALA A  30      50.676  49.017  46.691  1.00  4.47           H  
ATOM    465  HB3 ALA A  30      52.329  49.293  47.283  1.00  4.47           H  
ATOM    466  N   GLN A  31      52.013  45.930  49.592  1.00  4.89           N  
ATOM    467  CA  GLN A  31      52.916  44.995  50.254  1.00  4.89           C  
ATOM    468  C   GLN A  31      53.447  43.956  49.275  1.00  4.89           C  
ATOM    469  O   GLN A  31      52.690  43.091  48.827  1.00  4.89           O  
ATOM    470  CB  GLN A  31      52.209  44.288  51.425  1.00  4.89           C  
ATOM    471  CG  GLN A  31      51.720  45.231  52.529  1.00  4.89           C  
ATOM    472  CD  GLN A  31      51.467  44.448  53.811  1.00  4.89           C  
ATOM    473  NE2 GLN A  31      52.490  44.107  54.556  1.00  4.89           N  
ATOM    474  OE1 GLN A  31      50.346  44.115  54.181  1.00  4.89           O  
ATOM    475  H   GLN A  31      51.063  45.607  49.435  1.00  4.89           H  
ATOM    476  HA  GLN A  31      53.762  45.550  50.653  1.00  4.89           H  
ATOM    477  HB1 GLN A  31      52.928  43.586  51.849  1.00  4.89           H  
ATOM    478  HB2 GLN A  31      51.361  43.716  51.048  1.00  4.89           H  
ATOM    479  HG1 GLN A  31      50.797  45.718  52.216  1.00  4.89           H  
ATOM    480  HG2 GLN A  31      52.470  45.996  52.725  1.00  4.89           H  
ATOM    481 1HE2 GLN A  31      53.377  44.613  54.430  1.00  4.89           H  
ATOM    482 2HE2 GLN A  31      52.376  43.558  55.390  1.00  4.89           H  
ATOM    483  N   SER A  32      54.745  44.016  48.965  1.00  5.19           N  
ATOM    484  CA  SER A  32      55.451  42.928  48.291  1.00  5.19           C  
ATOM    485  C   SER A  32      56.139  42.045  49.309  1.00  5.19           C  
ATOM    486  O   SER A  32      57.075  42.484  49.982  1.00  5.19           O  
ATOM    487  CB  SER A  32      56.450  43.490  47.275  1.00  5.19           C  
ATOM    488  OG  SER A  32      56.819  42.480  46.353  1.00  5.19           O  
ATOM    489  H   SER A  32      55.307  44.791  49.300  1.00  5.19           H  
ATOM    490  HA  SER A  32      54.734  42.328  47.727  1.00  5.19           H  
ATOM    491  HB1 SER A  32      57.334  43.881  47.780  1.00  5.19           H  
ATOM    492  HB2 SER A  32      55.976  44.301  46.720  1.00  5.19           H  
ATOM    493  HG  SER A  32      57.542  41.958  46.725  1.00  5.19           H  
ATOM    494  N   ILE A  33      55.653  40.806  49.410  1.00  6.05           N  
ATOM    495  CA  ILE A  33      56.158  39.776  50.322  1.00  6.05           C  
ATOM    496  C   ILE A  33      57.015  38.818  49.522  1.00  6.05           C  
ATOM    497  O   ILE A  33      56.561  38.248  48.534  1.00  6.05           O  
ATOM    498  CB  ILE A  33      55.006  39.077  51.075  1.00  6.05           C  
ATOM    499  CG1 ILE A  33      54.094  40.126  51.770  1.00  6.05           C  
ATOM    500  CG2 ILE A  33      55.582  38.076  52.098  1.00  6.05           C  
ATOM    501  CD1 ILE A  33      52.966  39.556  52.635  1.00  6.05           C  
ATOM    502  H   ILE A  33      54.904  40.541  48.777  1.00  6.05           H  
ATOM    503  HA  ILE A  33      56.786  40.263  51.060  1.00  6.05           H  
ATOM    504  HB  ILE A  33      54.407  38.522  50.354  1.00  6.05           H  
ATOM    505 1HG1 ILE A  33      53.628  40.745  51.002  1.00  6.05           H  
ATOM    506 2HG1 ILE A  33      54.711  40.775  52.390  1.00  6.05           H  
ATOM    507 1HG2 ILE A  33      54.781  37.509  52.570  1.00  6.05           H  
ATOM    508 2HG2 ILE A  33      56.220  37.345  51.600  1.00  6.05           H  
ATOM    509 3HG2 ILE A  33      56.154  38.596  52.864  1.00  6.05           H  
ATOM    510  HD1 ILE A  33      52.318  40.371  52.959  1.00  6.05           H  
ATOM    511  HD2 ILE A  33      52.374  38.840  52.066  1.00  6.05           H  
ATOM    512  HD3 ILE A  33      53.372  39.069  53.522  1.00  6.05           H  
ATOM    513  N   PHE A  34      58.249  38.654  49.981  1.00  6.22           N  
ATOM    514  CA  PHE A  34      59.188  37.669  49.480  1.00  6.22           C  
ATOM    515  C   PHE A  34      59.411  36.689  50.627  1.00  6.22           C  
ATOM    516  O   PHE A  34      59.869  37.093  51.696  1.00  6.22           O  
ATOM    517  CB  PHE A  34      60.486  38.360  49.026  1.00  6.22           C  
ATOM    518  CG  PHE A  34      60.310  39.695  48.317  1.00  6.22           C  
ATOM    519  CD1 PHE A  34      60.683  40.885  48.970  1.00  6.22           C  
ATOM    520  CD2 PHE A  34      59.776  39.756  47.017  1.00  6.22           C  
ATOM    521  CE1 PHE A  34      60.534  42.126  48.325  1.00  6.22           C  
ATOM    522  CE2 PHE A  34      59.626  40.996  46.371  1.00  6.22           C  
ATOM    523  CZ  PHE A  34      60.009  42.182  47.023  1.00  6.22           C  
ATOM    524  H   PHE A  34      58.543  39.170  50.796  1.00  6.22           H  
ATOM    525  HA  PHE A  34      58.759  37.134  48.630  1.00  6.22           H  
ATOM    526  HB1 PHE A  34      61.037  37.678  48.377  1.00  6.22           H  
ATOM    527  HB2 PHE A  34      61.102  38.530  49.905  1.00  6.22           H  
ATOM    528  HD1 PHE A  34      61.102  40.848  49.966  1.00  6.22           H  
ATOM    529  HD2 PHE A  34      59.488  38.847  46.511  1.00  6.22           H  
ATOM    530  HE1 PHE A  34      60.850  43.029  48.828  1.00  6.22           H  
ATOM    531  HE2 PHE A  34      59.230  41.041  45.365  1.00  6.22           H  
ATOM    532  HZ  PHE A  34      59.918  43.135  46.519  1.00  6.22           H  
ATOM    533  N   ASP A  35      59.043  35.422  50.470  1.00  6.30           N  
ATOM    534  CA  ASP A  35      58.917  34.472  51.592  1.00  6.30           C  
ATOM    535  C   ASP A  35      60.240  34.080  52.288  1.00  6.30           C  
ATOM    536  O   ASP A  35      60.263  33.246  53.195  1.00  6.30           O  
ATOM    537  CB  ASP A  35      58.103  33.263  51.109  1.00  6.30           C  
ATOM    538  CG  ASP A  35      56.768  33.729  50.517  1.00  6.30           C  
ATOM    539  OD1 ASP A  35      56.752  33.970  49.289  1.00  6.30           O  
ATOM    540  OD2 ASP A  35      55.810  33.922  51.297  1.00  6.30           O1-
ATOM    541  H   ASP A  35      58.548  35.166  49.616  1.00  6.30           H  
ATOM    542  HA  ASP A  35      58.316  34.960  52.360  1.00  6.30           H  
ATOM    543  HB1 ASP A  35      57.910  32.595  51.949  1.00  6.30           H  
ATOM    544  HB2 ASP A  35      58.673  32.717  50.357  1.00  6.30           H  
ATOM    545  N   ASN A  36      61.357  34.701  51.901  1.00  7.55           N  
ATOM    546  CA  ASN A  36      62.640  34.649  52.603  1.00  7.55           C  
ATOM    547  C   ASN A  36      63.468  35.936  52.444  1.00  7.55           C  
ATOM    548  O   ASN A  36      64.679  35.934  52.658  1.00  7.55           O  
ATOM    549  CB  ASN A  36      63.403  33.376  52.142  1.00  7.55           C  
ATOM    550  CG  ASN A  36      63.684  32.423  53.289  1.00  7.55           C  
ATOM    551  ND2 ASN A  36      62.667  32.040  54.024  1.00  7.55           N  
ATOM    552  OD1 ASN A  36      64.797  31.990  53.531  1.00  7.55           O  
ATOM    553  H   ASN A  36      61.256  35.380  51.164  1.00  7.55           H  
ATOM    554  HA  ASN A  36      62.433  34.577  53.671  1.00  7.55           H  
ATOM    555  HB1 ASN A  36      64.354  33.644  51.680  1.00  7.55           H  
ATOM    556  HB2 ASN A  36      62.821  32.830  51.401  1.00  7.55           H  
ATOM    557 1HD2 ASN A  36      61.731  32.378  53.805  1.00  7.55           H  
ATOM    558 2HD2 ASN A  36      62.855  31.395  54.764  1.00  7.55           H  
ATOM    559  N   GLU A  37      62.834  37.046  52.065  1.00  8.78           N  
ATOM    560  CA  GLU A  37      63.508  38.323  51.817  1.00  8.78           C  
ATOM    561  C   GLU A  37      62.654  39.498  52.295  1.00  8.78           C  
ATOM    562  O   GLU A  37      61.424  39.413  52.384  1.00  8.78           O  
ATOM    563  CB  GLU A  37      63.893  38.443  50.329  1.00  8.78           C  
ATOM    564  CG  GLU A  37      65.406  38.611  50.125  1.00  8.78           C  
ATOM    565  CD  GLU A  37      65.859  40.061  50.337  1.00  8.78           C  
ATOM    566  OE1 GLU A  37      65.834  40.585  51.477  1.00  8.78           O  
ATOM    567  OE2 GLU A  37      66.219  40.733  49.348  1.00  8.78           O1-
ATOM    568  H   GLU A  37      61.818  37.053  52.039  1.00  8.78           H  
ATOM    569  HA  GLU A  37      64.419  38.348  52.417  1.00  8.78           H  
ATOM    570  HB1 GLU A  37      63.378  39.284  49.863  1.00  8.78           H  
ATOM    571  HB2 GLU A  37      63.589  37.541  49.792  1.00  8.78           H  
ATOM    572  HG1 GLU A  37      65.646  38.315  49.100  1.00  8.78           H  
ATOM    573  HG2 GLU A  37      65.952  37.945  50.798  1.00  8.78           H  
ATOM    574  N   VAL A  38      63.304  40.597  52.678  1.00  8.15           N  
ATOM    575  CA  VAL A  38      62.594  41.685  53.348  1.00  8.15           C  
ATOM    576  C   VAL A  38      61.631  42.396  52.427  1.00  8.15           C  
ATOM    577  O   VAL A  38      61.977  42.920  51.364  1.00  8.15           O  
ATOM    578  CB  VAL A  38      63.473  42.652  54.152  1.00  8.15           C  
ATOM    579  CG1 VAL A  38      64.138  41.922  55.325  1.00  8.15           C  
ATOM    580  CG2 VAL A  38      64.550  43.346  53.332  1.00  8.15           C  
ATOM    581  H   VAL A  38      64.306  40.668  52.502  1.00  8.15           H  
ATOM    582  HA  VAL A  38      61.980  41.200  54.106  1.00  8.15           H  
ATOM    583  HB  VAL A  38      62.824  43.422  54.573  1.00  8.15           H  
ATOM    584 1HG1 VAL A  38      64.708  42.631  55.924  1.00  8.15           H  
ATOM    585 2HG1 VAL A  38      63.377  41.469  55.959  1.00  8.15           H  
ATOM    586 3HG1 VAL A  38      64.807  41.145  54.959  1.00  8.15           H  
ATOM    587 1HG2 VAL A  38      64.087  43.849  52.488  1.00  8.15           H  
ATOM    588 2HG2 VAL A  38      65.046  44.088  53.957  1.00  8.15           H  
ATOM    589 3HG2 VAL A  38      65.277  42.613  52.987  1.00  8.15           H  
ATOM    590  N   GLN A  39      60.390  42.345  52.881  1.00  6.36           N  
ATOM    591  CA  GLN A  39      59.224  42.888  52.227  1.00  6.36           C  
ATOM    592  C   GLN A  39      59.459  44.357  51.918  1.00  6.36           C  
ATOM    593  O   GLN A  39      60.127  45.086  52.660  1.00  6.36           O  
ATOM    594  CB  GLN A  39      57.999  42.633  53.130  1.00  6.36           C  
ATOM    595  CG  GLN A  39      57.814  41.140  53.490  1.00  6.36           C  
ATOM    596  CD  GLN A  39      58.605  40.678  54.715  1.00  6.36           C  
ATOM    597  NE2 GLN A  39      59.639  39.877  54.577  1.00  6.36           N  
ATOM    598  OE1 GLN A  39      58.323  41.049  55.842  1.00  6.36           O  
ATOM    599  H   GLN A  39      60.250  41.865  53.756  1.00  6.36           H  
ATOM    600  HA  GLN A  39      59.094  42.354  51.288  1.00  6.36           H  
ATOM    601  HB1 GLN A  39      57.109  42.973  52.602  1.00  6.36           H  
ATOM    602  HB2 GLN A  39      58.084  43.221  54.045  1.00  6.36           H  
ATOM    603  HG1 GLN A  39      58.105  40.521  52.644  1.00  6.36           H  
ATOM    604  HG2 GLN A  39      56.761  40.963  53.702  1.00  6.36           H  
ATOM    605 1HE2 GLN A  39      59.942  39.521  53.670  1.00  6.36           H  
ATOM    606 2HE2 GLN A  39      60.070  39.560  55.429  1.00  6.36           H  
ATOM    607  N   SER A  40      58.937  44.787  50.786  1.00  5.88           N  
ATOM    608  CA  SER A  40      59.128  46.156  50.303  1.00  5.88           C  
ATOM    609  C   SER A  40      57.746  46.680  50.003  1.00  5.88           C  
ATOM    610  O   SER A  40      56.964  46.068  49.273  1.00  5.88           O  
ATOM    611  CB  SER A  40      60.065  46.178  49.107  1.00  5.88           C  
ATOM    612  OG  SER A  40      61.371  45.987  49.613  1.00  5.88           O  
ATOM    613  H   SER A  40      58.315  44.164  50.279  1.00  5.88           H  
ATOM    614  HA  SER A  40      59.562  46.778  51.087  1.00  5.88           H  
ATOM    615  HB1 SER A  40      60.012  47.140  48.598  1.00  5.88           H  
ATOM    616  HB2 SER A  40      59.806  45.383  48.408  1.00  5.88           H  
ATOM    617  HG  SER A  40      61.303  45.407  50.384  1.00  5.88           H  
ATOM    618  N   GLU A  41      57.443  47.780  50.666  1.00  5.21           N  
ATOM    619  CA  GLU A  41      56.127  48.354  50.699  1.00  5.21           C  
ATOM    620  C   GLU A  41      56.143  49.818  50.293  1.00  5.21           C  
ATOM    621  O   GLU A  41      56.833  50.651  50.891  1.00  5.21           O  
ATOM    622  CB  GLU A  41      55.506  48.312  52.098  1.00  5.21           C  
ATOM    623  CG  GLU A  41      55.508  46.955  52.802  1.00  5.21           C  
ATOM    624  CD  GLU A  41      54.647  46.990  54.073  1.00  5.21           C  
ATOM    625  OE1 GLU A  41      54.133  48.072  54.451  1.00  5.21           O  
ATOM    626  OE2 GLU A  41      54.469  45.901  54.659  1.00  5.21           O1-
ATOM    627  H   GLU A  41      58.126  48.173  51.299  1.00  5.21           H  
ATOM    628  HA  GLU A  41      55.488  47.805  50.024  1.00  5.21           H  
ATOM    629  HB1 GLU A  41      54.472  48.648  52.000  1.00  5.21           H  
ATOM    630  HB2 GLU A  41      56.027  49.014  52.750  1.00  5.21           H  
ATOM    631  HG1 GLU A  41      56.534  46.688  53.068  1.00  5.21           H  
ATOM    632  HG2 GLU A  41      55.120  46.197  52.125  1.00  5.21           H  
ATOM    633  N   THR A  42      55.301  50.143  49.326  1.00  4.72           N  
ATOM    634  CA  THR A  42      55.041  51.552  49.009  1.00  4.72           C  
ATOM    635  C   THR A  42      53.677  51.884  49.570  1.00  4.72           C  
ATOM    636  O   THR A  42      52.723  51.116  49.404  1.00  4.72           O  
ATOM    637  CB  THR A  42      55.069  51.776  47.494  1.00  4.72           C  
ATOM    638  CG2 THR A  42      54.797  53.227  47.095  1.00  4.72           C  
ATOM    639  OG1 THR A  42      56.344  51.454  46.980  1.00  4.72           O  
ATOM    640  H   THR A  42      54.691  49.419  48.954  1.00  4.72           H  
ATOM    641  HA  THR A  42      55.789  52.204  49.461  1.00  4.72           H  
ATOM    642  HB  THR A  42      54.328  51.133  47.019  1.00  4.72           H  
ATOM    643  HG1 THR A  42      56.209  51.165  46.073  1.00  4.72           H  
ATOM    644 1HG2 THR A  42      54.933  53.342  46.019  1.00  4.72           H  
ATOM    645 2HG2 THR A  42      53.774  53.500  47.350  1.00  4.72           H  
ATOM    646 3HG2 THR A  42      55.490  53.892  47.611  1.00  4.72           H  
ATOM    647  N   ARG A  43      53.566  53.045  50.207  1.00  4.48           N  
ATOM    648  CA  ARG A  43      52.335  53.509  50.848  1.00  4.48           C  
ATOM    649  C   ARG A  43      52.050  54.913  50.371  1.00  4.48           C  
ATOM    650  O   ARG A  43      52.968  55.733  50.268  1.00  4.48           O  
ATOM    651  CB  ARG A  43      52.539  53.533  52.365  1.00  4.48           C  
ATOM    652  CG  ARG A  43      52.700  52.146  52.995  1.00  4.48           C  
ATOM    653  CD  ARG A  43      53.761  52.182  54.096  1.00  4.48           C  
ATOM    654  NE  ARG A  43      53.721  50.938  54.869  1.00  4.48           N  
ATOM    655  CZ  ARG A  43      53.107  50.743  56.014  1.00  4.48           C  
ATOM    656  NH1 ARG A  43      53.070  49.542  56.475  1.00  4.48           N1+
ATOM    657  NH2 ARG A  43      52.521  51.688  56.693  1.00  4.48           N  
ATOM    658  H   ARG A  43      54.385  53.644  50.254  1.00  4.48           H  
ATOM    659  HA  ARG A  43      51.485  52.869  50.600  1.00  4.48           H  
ATOM    660  HB1 ARG A  43      51.677  54.017  52.826  1.00  4.48           H  
ATOM    661  HB2 ARG A  43      53.420  54.139  52.575  1.00  4.48           H  
ATOM    662  HG1 ARG A  43      53.000  51.406  52.255  1.00  4.48           H  
ATOM    663  HG2 ARG A  43      51.740  51.846  53.416  1.00  4.48           H  
ATOM    664  HD1 ARG A  43      53.589  53.041  54.747  1.00  4.48           H  
ATOM    665  HD2 ARG A  43      54.746  52.291  53.639  1.00  4.48           H  
ATOM    666  HE  ARG A  43      54.064  50.077  54.438  1.00  4.48           H  
ATOM    667 1HH1 ARG A  43      53.469  48.803  55.882  1.00  4.48           H  
ATOM    668 2HH1 ARG A  43      52.567  49.290  57.315  1.00  4.48           H  
ATOM    669 1HH2 ARG A  43      52.535  52.635  56.361  1.00  4.48           H  
ATOM    670 2HH2 ARG A  43      52.102  51.470  57.599  1.00  4.48           H  
ATOM    671  N   GLY A  44      50.778  55.203  50.155  1.00  4.62           N  
ATOM    672  CA  GLY A  44      50.355  56.526  49.722  1.00  4.62           C  
ATOM    673  C   GLY A  44      48.889  56.794  50.046  1.00  4.62           C  
ATOM    674  O   GLY A  44      48.176  55.935  50.571  1.00  4.62           O  
ATOM    675  H   GLY A  44      50.066  54.492  50.298  1.00  4.62           H  
ATOM    676  HA1 GLY A  44      50.492  56.611  48.644  1.00  4.62           H  
ATOM    677  HA2 GLY A  44      50.958  57.291  50.212  1.00  4.62           H  
ATOM    678  N   CYS A  45      48.423  57.989  49.697  1.00  4.40           N  
ATOM    679  CA  CYS A  45      46.999  58.208  49.477  1.00  4.40           C  
ATOM    680  C   CYS A  45      46.608  57.724  48.076  1.00  4.40           C  
ATOM    681  O   CYS A  45      47.438  57.708  47.156  1.00  4.40           O  
ATOM    682  CB  CYS A  45      46.645  59.699  49.633  1.00  4.40           C  
ATOM    683  SG  CYS A  45      47.640  60.555  50.879  1.00  4.40           S  
ATOM    684  H   CYS A  45      49.055  58.707  49.390  1.00  4.40           H  
ATOM    685  HA  CYS A  45      46.433  57.646  50.222  1.00  4.40           H  
ATOM    686  HB1 CYS A  45      45.590  59.769  49.908  1.00  4.40           H  
ATOM    687  HB2 CYS A  45      46.788  60.206  48.683  1.00  4.40           H  
ATOM    688  HG  CYS A  45      47.184  59.870  51.938  1.00  4.40           H  
ATOM    689  N   VAL A  46      45.321  57.473  47.882  1.00  4.52           N  
ATOM    690  CA  VAL A  46      44.689  57.339  46.563  1.00  4.52           C  
ATOM    691  C   VAL A  46      43.315  58.006  46.606  1.00  4.52           C  
ATOM    692  O   VAL A  46      42.783  58.306  47.677  1.00  4.52           O  
ATOM    693  CB  VAL A  46      44.530  55.873  46.117  1.00  4.52           C  
ATOM    694  CG1 VAL A  46      45.888  55.228  45.844  1.00  4.52           C  
ATOM    695  CG2 VAL A  46      43.719  55.037  47.115  1.00  4.52           C  
ATOM    696  H   VAL A  46      44.697  57.500  48.686  1.00  4.52           H  
ATOM    697  HA  VAL A  46      45.286  57.860  45.815  1.00  4.52           H  
ATOM    698  HB  VAL A  46      43.988  55.860  45.170  1.00  4.52           H  
ATOM    699 1HG1 VAL A  46      45.741  54.216  45.470  1.00  4.52           H  
ATOM    700 2HG1 VAL A  46      46.420  55.803  45.087  1.00  4.52           H  
ATOM    701 3HG1 VAL A  46      46.484  55.197  46.750  1.00  4.52           H  
ATOM    702 1HG2 VAL A  46      43.652  54.012  46.752  1.00  4.52           H  
ATOM    703 2HG2 VAL A  46      44.186  55.054  48.098  1.00  4.52           H  
ATOM    704 3HG2 VAL A  46      42.706  55.429  47.183  1.00  4.52           H  
ATOM    705  N   SER A  47      42.726  58.222  45.435  1.00  4.69           N  
ATOM    706  CA  SER A  47      41.353  58.727  45.330  1.00  4.69           C  
ATOM    707  C   SER A  47      40.324  57.648  44.975  1.00  4.69           C  
ATOM    708  O   SER A  47      39.122  57.904  45.011  1.00  4.69           O  
ATOM    709  CB  SER A  47      41.283  59.905  44.352  1.00  4.69           C  
ATOM    710  OG  SER A  47      42.278  60.863  44.689  1.00  4.69           O  
ATOM    711  H   SER A  47      43.231  58.038  44.582  1.00  4.69           H  
ATOM    712  HA  SER A  47      41.041  59.123  46.293  1.00  4.69           H  
ATOM    713  HB1 SER A  47      40.297  60.369  44.408  1.00  4.69           H  
ATOM    714  HB2 SER A  47      41.453  59.552  43.334  1.00  4.69           H  
ATOM    715  HG  SER A  47      41.851  61.731  44.808  1.00  4.69           H  
ATOM    716  N   VAL A  48      40.806  56.440  44.669  1.00  4.71           N  
ATOM    717  CA  VAL A  48      40.021  55.217  44.480  1.00  4.71           C  
ATOM    718  C   VAL A  48      40.866  54.053  44.998  1.00  4.71           C  
ATOM    719  O   VAL A  48      41.954  53.806  44.480  1.00  4.71           O  
ATOM    720  CB  VAL A  48      39.630  54.995  42.997  1.00  4.71           C  
ATOM    721  CG1 VAL A  48      38.728  53.765  42.843  1.00  4.71           C  
ATOM    722  CG2 VAL A  48      38.864  56.179  42.388  1.00  4.71           C  
ATOM    723  H   VAL A  48      41.809  56.324  44.678  1.00  4.71           H  
ATOM    724  HA  VAL A  48      39.105  55.282  45.068  1.00  4.71           H  
ATOM    725  HB  VAL A  48      40.535  54.841  42.405  1.00  4.71           H  
ATOM    726 1HG1 VAL A  48      38.448  53.635  41.799  1.00  4.71           H  
ATOM    727 2HG1 VAL A  48      39.250  52.868  43.156  1.00  4.71           H  
ATOM    728 3HG1 VAL A  48      37.828  53.877  43.446  1.00  4.71           H  
ATOM    729 1HG2 VAL A  48      38.559  55.943  41.370  1.00  4.71           H  
ATOM    730 2HG2 VAL A  48      37.979  56.405  42.986  1.00  4.71           H  
ATOM    731 3HG2 VAL A  48      39.502  57.060  42.348  1.00  4.71           H  
ATOM    732  N   CYS A  49      40.393  53.362  46.038  1.00  4.71           N  
ATOM    733  CA  CYS A  49      40.938  52.069  46.453  1.00  4.71           C  
ATOM    734  C   CYS A  49      40.873  51.058  45.318  1.00  4.71           C  
ATOM    735  O   CYS A  49      39.837  50.928  44.668  1.00  4.71           O  
ATOM    736  CB  CYS A  49      40.114  51.537  47.631  1.00  4.71           C  
ATOM    737  SG  CYS A  49      40.376  49.791  48.040  1.00  4.71           S  
ATOM    738  H   CYS A  49      39.550  53.677  46.502  1.00  4.71           H  
ATOM    739  HA  CYS A  49      41.978  52.185  46.760  1.00  4.71           H  
ATOM    740  HB1 CYS A  49      39.052  51.663  47.409  1.00  4.71           H  
ATOM    741  HB2 CYS A  49      40.356  52.136  48.508  1.00  4.71           H  
ATOM    742  N   THR A  50      41.952  50.314  45.099  1.00  6.17           N  
ATOM    743  CA  THR A  50      42.014  49.438  43.916  1.00  6.17           C  
ATOM    744  C   THR A  50      42.935  48.285  44.281  1.00  6.17           C  
ATOM    745  O   THR A  50      44.094  48.532  44.615  1.00  6.17           O  
ATOM    746  CB  THR A  50      42.616  50.172  42.693  1.00  6.17           C  
ATOM    747  CG2 THR A  50      41.587  50.997  41.927  1.00  6.17           C  
ATOM    748  OG1 THR A  50      43.648  51.067  43.058  1.00  6.17           O  
ATOM    749  H   THR A  50      42.790  50.444  45.665  1.00  6.17           H  
ATOM    750  HA  THR A  50      41.029  49.059  43.647  1.00  6.17           H  
ATOM    751  HB  THR A  50      43.017  49.425  42.007  1.00  6.17           H  
ATOM    752  HG1 THR A  50      43.325  51.560  43.825  1.00  6.17           H  
ATOM    753 1HG2 THR A  50      42.037  51.367  41.009  1.00  6.17           H  
ATOM    754 2HG2 THR A  50      40.728  50.375  41.675  1.00  6.17           H  
ATOM    755 3HG2 THR A  50      41.260  51.842  42.528  1.00  6.17           H  
ATOM    756  N   PRO A  51      42.469  47.033  44.235  1.00  6.40           N  
ATOM    757  CA  PRO A  51      43.376  45.926  44.009  1.00  6.40           C  
ATOM    758  C   PRO A  51      44.140  46.116  42.675  1.00  6.40           C  
ATOM    759  O   PRO A  51      43.587  46.687  41.730  1.00  6.40           O  
ATOM    760  CB  PRO A  51      42.500  44.667  43.950  1.00  6.40           C  
ATOM    761  CG  PRO A  51      41.158  45.102  44.544  1.00  6.40           C  
ATOM    762  CD  PRO A  51      41.089  46.586  44.200  1.00  6.40           C  
ATOM    763  HA  PRO A  51      44.077  45.850  44.837  1.00  6.40           H  
ATOM    764  HB1 PRO A  51      42.345  44.357  42.915  1.00  6.40           H  
ATOM    765  HB2 PRO A  51      42.937  43.846  44.517  1.00  6.40           H  
ATOM    766  HG1 PRO A  51      40.325  44.546  44.114  1.00  6.40           H  
ATOM    767  HG2 PRO A  51      41.186  44.980  45.627  1.00  6.40           H  
ATOM    768  HD1 PRO A  51      40.689  46.719  43.194  1.00  6.40           H  
ATOM    769  HD2 PRO A  51      40.479  47.119  44.931  1.00  6.40           H  
ATOM    770  N   GLN A  52      45.392  45.649  42.568  1.00  6.49           N  
ATOM    771  CA  GLN A  52      46.283  45.945  41.416  1.00  6.49           C  
ATOM    772  C   GLN A  52      47.134  44.734  40.970  1.00  6.49           C  
ATOM    773  O   GLN A  52      48.212  44.861  40.384  1.00  6.49           O  
ATOM    774  CB  GLN A  52      47.151  47.200  41.687  1.00  6.49           C  
ATOM    775  CG  GLN A  52      46.340  48.412  42.190  1.00  6.49           C  
ATOM    776  CD  GLN A  52      47.082  49.744  42.222  1.00  6.49           C  
ATOM    777  NE2 GLN A  52      46.377  50.857  42.222  1.00  6.49           N  
ATOM    778  OE1 GLN A  52      48.297  49.838  42.259  1.00  6.49           O  
ATOM    779  H   GLN A  52      45.743  45.073  43.319  1.00  6.49           H  
ATOM    780  HA  GLN A  52      45.651  46.175  40.559  1.00  6.49           H  
ATOM    781  HB1 GLN A  52      47.646  47.484  40.757  1.00  6.49           H  
ATOM    782  HB2 GLN A  52      47.924  46.960  42.417  1.00  6.49           H  
ATOM    783  HG1 GLN A  52      46.018  48.204  43.202  1.00  6.49           H  
ATOM    784  HG2 GLN A  52      45.463  48.533  41.556  1.00  6.49           H  
ATOM    785 1HE2 GLN A  52      45.359  50.829  42.264  1.00  6.49           H  
ATOM    786 2HE2 GLN A  52      46.892  51.716  42.163  1.00  6.49           H  
ATOM    787  N   ASP A  53      46.627  43.549  41.282  1.00  6.81           N  
ATOM    788  CA  ASP A  53      47.102  42.192  41.023  1.00  6.81           C  
ATOM    789  C   ASP A  53      47.586  41.947  39.588  1.00  6.81           C  
ATOM    790  O   ASP A  53      46.880  41.382  38.762  1.00  6.81           O  
ATOM    791  CB  ASP A  53      45.936  41.269  41.401  1.00  6.81           C  
ATOM    792  CG  ASP A  53      45.545  41.385  42.883  1.00  6.81           C  
ATOM    793  OD1 ASP A  53      45.053  42.473  43.269  1.00  6.81           O  
ATOM    794  OD2 ASP A  53      45.753  40.384  43.606  1.00  6.81           O1-
ATOM    795  H   ASP A  53      45.788  43.571  41.855  1.00  6.81           H  
ATOM    796  HA  ASP A  53      47.932  41.979  41.697  1.00  6.81           H  
ATOM    797  HB1 ASP A  53      46.220  40.247  41.169  1.00  6.81           H  
ATOM    798  HB2 ASP A  53      45.061  41.515  40.795  1.00  6.81           H  
ATOM    799  N   ASN A  54      48.824  42.329  39.271  1.00  8.79           N  
ATOM    800  CA  ASN A  54      49.400  42.162  37.931  1.00  8.79           C  
ATOM    801  C   ASN A  54      49.815  40.713  37.594  1.00  8.79           C  
ATOM    802  O   ASN A  54      50.671  40.505  36.741  1.00  8.79           O  
ATOM    803  CB  ASN A  54      50.524  43.204  37.758  1.00  8.79           C  
ATOM    804  CG  ASN A  54      50.765  43.567  36.307  1.00  8.79           C  
ATOM    805  ND2 ASN A  54      49.790  44.142  35.639  1.00  8.79           N  
ATOM    806  OD1 ASN A  54      51.846  43.390  35.762  1.00  8.79           O  
ATOM    807  H   ASN A  54      49.309  42.908  39.947  1.00  8.79           H  
ATOM    808  HA  ASN A  54      48.606  42.401  37.222  1.00  8.79           H  
ATOM    809  HB1 ASN A  54      51.446  42.831  38.205  1.00  8.79           H  
ATOM    810  HB2 ASN A  54      50.238  44.123  38.274  1.00  8.79           H  
ATOM    811 1HD2 ASN A  54      48.916  44.334  36.101  1.00  8.79           H  
ATOM    812 2HD2 ASN A  54      49.952  44.398  34.680  1.00  8.79           H  
ATOM    813  N   VAL A  55      49.223  39.746  38.310  1.00  8.27           N  
ATOM    814  CA  VAL A  55      49.261  38.278  38.166  1.00  8.27           C  
ATOM    815  C   VAL A  55      50.634  37.658  37.850  1.00  8.27           C  
ATOM    816  O   VAL A  55      50.744  36.609  37.220  1.00  8.27           O  
ATOM    817  CB  VAL A  55      48.160  37.766  37.195  1.00  8.27           C  
ATOM    818  CG1 VAL A  55      47.680  36.355  37.576  1.00  8.27           C  
ATOM    819  CG2 VAL A  55      46.885  38.630  37.157  1.00  8.27           C  
ATOM    820  H   VAL A  55      48.468  40.080  38.897  1.00  8.27           H  
ATOM    821  HA  VAL A  55      49.000  37.888  39.146  1.00  8.27           H  
ATOM    822  HB  VAL A  55      48.558  37.747  36.180  1.00  8.27           H  
ATOM    823 1HG1 VAL A  55      48.504  35.645  37.557  1.00  8.27           H  
ATOM    824 2HG1 VAL A  55      47.245  36.364  38.576  1.00  8.27           H  
ATOM    825 3HG1 VAL A  55      46.929  36.008  36.865  1.00  8.27           H  
ATOM    826 1HG2 VAL A  55      46.140  38.170  36.507  1.00  8.27           H  
ATOM    827 2HG2 VAL A  55      46.475  38.735  38.162  1.00  8.27           H  
ATOM    828 3HG2 VAL A  55      47.109  39.616  36.753  1.00  8.27           H  
ATOM    829  N   LYS A  56      51.719  38.270  38.336  1.00  7.40           N  
ATOM    830  CA  LYS A  56      53.098  37.770  38.210  1.00  7.40           C  
ATOM    831  C   LYS A  56      53.394  36.705  39.270  1.00  7.40           C  
ATOM    832  O   LYS A  56      54.373  36.778  40.002  1.00  7.40           O  
ATOM    833  CB  LYS A  56      54.070  38.961  38.146  1.00  7.40           C  
ATOM    834  CG  LYS A  56      54.056  39.501  36.705  1.00  7.40           C  
ATOM    835  CD  LYS A  56      54.461  40.971  36.586  1.00  7.40           C  
ATOM    836  CE  LYS A  56      54.381  41.354  35.105  1.00  7.40           C  
ATOM    837  NZ  LYS A  56      54.379  42.820  34.915  1.00  7.40           N1+
ATOM    838  H   LYS A  56      51.567  39.153  38.798  1.00  7.40           H  
ATOM    839  HA  LYS A  56      53.181  37.231  37.266  1.00  7.40           H  
ATOM    840  HB1 LYS A  56      55.087  38.644  38.385  1.00  7.40           H  
ATOM    841  HB2 LYS A  56      53.764  39.730  38.857  1.00  7.40           H  
ATOM    842  HG1 LYS A  56      53.052  39.409  36.286  1.00  7.40           H  
ATOM    843  HG2 LYS A  56      54.724  38.890  36.097  1.00  7.40           H  
ATOM    844  HD1 LYS A  56      55.476  41.115  36.963  1.00  7.40           H  
ATOM    845  HD2 LYS A  56      53.761  41.574  37.167  1.00  7.40           H  
ATOM    846  HE1 LYS A  56      53.449  40.946  34.701  1.00  7.40           H  
ATOM    847  HE2 LYS A  56      55.215  40.892  34.570  1.00  7.40           H  
ATOM    848  HZ1 LYS A  56      54.335  43.058  33.935  1.00  7.40           H  
ATOM    849  HZ2 LYS A  56      53.530  43.196  35.339  1.00  7.40           H  
ATOM    850  HZ3 LYS A  56      55.183  43.252  35.343  1.00  7.40           H  
ATOM    851  N   PHE A  57      52.493  35.722  39.282  1.00  6.76           N  
ATOM    852  CA  PHE A  57      52.354  34.582  40.176  1.00  6.76           C  
ATOM    853  C   PHE A  57      52.132  34.913  41.663  1.00  6.76           C  
ATOM    854  O   PHE A  57      52.585  35.931  42.189  1.00  6.76           O  
ATOM    855  CB  PHE A  57      53.536  33.619  39.964  1.00  6.76           C  
ATOM    856  CG  PHE A  57      53.387  32.307  40.706  1.00  6.76           C  
ATOM    857  CD1 PHE A  57      52.578  31.285  40.178  1.00  6.76           C  
ATOM    858  CD2 PHE A  57      54.011  32.131  41.958  1.00  6.76           C  
ATOM    859  CE1 PHE A  57      52.385  30.095  40.901  1.00  6.76           C  
ATOM    860  CE2 PHE A  57      53.816  30.942  42.680  1.00  6.76           C  
ATOM    861  CZ  PHE A  57      53.001  29.924  42.153  1.00  6.76           C  
ATOM    862  H   PHE A  57      51.788  35.804  38.560  1.00  6.76           H  
ATOM    863  HA  PHE A  57      51.461  34.050  39.848  1.00  6.76           H  
ATOM    864  HB1 PHE A  57      54.457  34.106  40.285  1.00  6.76           H  
ATOM    865  HB2 PHE A  57      53.633  33.403  38.900  1.00  6.76           H  
ATOM    866  HD1 PHE A  57      52.107  31.409  39.215  1.00  6.76           H  
ATOM    867  HD2 PHE A  57      54.631  32.915  42.372  1.00  6.76           H  
ATOM    868  HE1 PHE A  57      51.773  29.303  40.493  1.00  6.76           H  
ATOM    869  HE2 PHE A  57      54.299  30.809  43.640  1.00  6.76           H  
ATOM    870  HZ  PHE A  57      52.860  29.009  42.708  1.00  6.76           H  
ATOM    871  N   GLY A  58      51.376  34.041  42.340  1.00  7.14           N  
ATOM    872  CA  GLY A  58      51.035  34.108  43.770  1.00  7.14           C  
ATOM    873  C   GLY A  58      50.402  35.406  44.280  1.00  7.14           C  
ATOM    874  O   GLY A  58      50.264  35.568  45.494  1.00  7.14           O  
ATOM    875  H   GLY A  58      51.109  33.200  41.852  1.00  7.14           H  
ATOM    876  HA1 GLY A  58      51.947  33.943  44.346  1.00  7.14           H  
ATOM    877  HA2 GLY A  58      50.345  33.296  44.000  1.00  7.14           H  
ATOM    878  N   ASN A  59      50.080  36.333  43.375  1.00  6.30           N  
ATOM    879  CA  ASN A  59      49.971  37.777  43.589  1.00  6.30           C  
ATOM    880  C   ASN A  59      50.797  38.254  44.788  1.00  6.30           C  
ATOM    881  O   ASN A  59      50.247  38.773  45.754  1.00  6.30           O  
ATOM    882  CB  ASN A  59      48.488  38.190  43.636  1.00  6.30           C  
ATOM    883  CG  ASN A  59      47.737  37.853  42.360  1.00  6.30           C  
ATOM    884  ND2 ASN A  59      46.447  38.036  42.353  1.00  6.30           N  
ATOM    885  OD1 ASN A  59      48.297  37.410  41.368  1.00  6.30           O  
ATOM    886  H   ASN A  59      50.146  36.053  42.410  1.00  6.30           H  
ATOM    887  HA  ASN A  59      50.407  38.267  42.718  1.00  6.30           H  
ATOM    888  HB1 ASN A  59      48.409  39.267  43.795  1.00  6.30           H  
ATOM    889  HB2 ASN A  59      47.995  37.693  44.470  1.00  6.30           H  
ATOM    890 1HD2 ASN A  59      46.061  38.685  43.048  1.00  6.30           H  
ATOM    891 2HD2 ASN A  59      45.966  37.883  41.488  1.00  6.30           H  
ATOM    892  N   GLY A  60      52.114  38.001  44.773  1.00  6.16           N  
ATOM    893  CA  GLY A  60      53.035  38.386  45.858  1.00  6.16           C  
ATOM    894  C   GLY A  60      52.917  39.850  46.297  1.00  6.16           C  
ATOM    895  O   GLY A  60      53.124  40.170  47.468  1.00  6.16           O  
ATOM    896  H   GLY A  60      52.486  37.479  43.989  1.00  6.16           H  
ATOM    897  HA1 GLY A  60      54.060  38.224  45.520  1.00  6.16           H  
ATOM    898  HA2 GLY A  60      52.871  37.747  46.722  1.00  6.16           H  
ATOM    899  N   ALA A  61      52.519  40.718  45.364  1.00  5.15           N  
ATOM    900  CA  ALA A  61      52.016  42.051  45.648  1.00  5.15           C  
ATOM    901  C   ALA A  61      50.531  42.048  46.038  1.00  5.15           C  
ATOM    902  O   ALA A  61      49.685  41.682  45.224  1.00  5.15           O  
ATOM    903  CB  ALA A  61      52.271  42.926  44.413  1.00  5.15           C  
ATOM    904  H   ALA A  61      52.353  40.360  44.442  1.00  5.15           H  
ATOM    905  HA  ALA A  61      52.591  42.473  46.470  1.00  5.15           H  
ATOM    906  HB1 ALA A  61      51.965  43.948  44.625  1.00  5.15           H  
ATOM    907  HB2 ALA A  61      53.332  42.919  44.164  1.00  5.15           H  
ATOM    908  HB3 ALA A  61      51.694  42.554  43.567  1.00  5.15           H  
ATOM    909  N   ARG A  62      50.205  42.520  47.249  1.00  4.61           N  
ATOM    910  CA  ARG A  62      48.821  42.714  47.729  1.00  4.61           C  
ATOM    911  C   ARG A  62      48.564  44.174  48.053  1.00  4.61           C  
ATOM    912  O   ARG A  62      49.482  44.880  48.467  1.00  4.61           O  
ATOM    913  CB  ARG A  62      48.548  41.781  48.929  1.00  4.61           C  
ATOM    914  CG  ARG A  62      48.696  40.276  48.606  1.00  4.61           C  
ATOM    915  CD  ARG A  62      50.071  39.675  48.963  1.00  4.61           C  
ATOM    916  NE  ARG A  62      50.207  38.310  48.411  1.00  4.61           N  
ATOM    917  CZ  ARG A  62      51.067  37.360  48.728  1.00  4.61           C  
ATOM    918  NH1 ARG A  62      51.091  36.232  48.079  1.00  4.61           N1+
ATOM    919  NH2 ARG A  62      51.955  37.514  49.668  1.00  4.61           N  
ATOM    920  H   ARG A  62      50.966  42.809  47.860  1.00  4.61           H  
ATOM    921  HA  ARG A  62      48.131  42.443  46.922  1.00  4.61           H  
ATOM    922  HB1 ARG A  62      47.518  41.949  49.249  1.00  4.61           H  
ATOM    923  HB2 ARG A  62      49.200  42.047  49.763  1.00  4.61           H  
ATOM    924  HG1 ARG A  62      48.492  40.116  47.547  1.00  4.61           H  
ATOM    925  HG2 ARG A  62      47.943  39.727  49.172  1.00  4.61           H  
ATOM    926  HD1 ARG A  62      50.179  39.660  50.047  1.00  4.61           H  
ATOM    927  HD2 ARG A  62      50.853  40.306  48.542  1.00  4.61           H  
ATOM    928  HE  ARG A  62      49.728  38.167  47.529  1.00  4.61           H  
ATOM    929 1HH1 ARG A  62      50.519  36.110  47.248  1.00  4.61           H  
ATOM    930 2HH1 ARG A  62      51.746  35.515  48.323  1.00  4.61           H  
ATOM    931 1HH2 ARG A  62      52.043  38.427  50.070  1.00  4.61           H  
ATOM    932 2HH2 ARG A  62      52.666  36.816  49.810  1.00  4.61           H  
ATOM    933  N   VAL A  63      47.322  44.621  47.884  1.00  4.48           N  
ATOM    934  CA  VAL A  63      46.938  46.035  47.996  1.00  4.48           C  
ATOM    935  C   VAL A  63      45.755  46.146  48.933  1.00  4.48           C  
ATOM    936  O   VAL A  63      44.639  45.756  48.591  1.00  4.48           O  
ATOM    937  CB  VAL A  63      46.642  46.654  46.618  1.00  4.48           C  
ATOM    938  CG1 VAL A  63      46.431  48.160  46.775  1.00  4.48           C  
ATOM    939  CG2 VAL A  63      47.796  46.456  45.629  1.00  4.48           C  
ATOM    940  H   VAL A  63      46.619  43.974  47.558  1.00  4.48           H  
ATOM    941  HA  VAL A  63      47.768  46.590  48.410  1.00  4.48           H  
ATOM    942  HB  VAL A  63      45.746  46.208  46.193  1.00  4.48           H  
ATOM    943 1HG1 VAL A  63      46.344  48.624  45.794  1.00  4.48           H  
ATOM    944 2HG1 VAL A  63      45.506  48.345  47.318  1.00  4.48           H  
ATOM    945 3HG1 VAL A  63      47.271  48.600  47.309  1.00  4.48           H  
ATOM    946 1HG2 VAL A  63      47.579  46.987  44.705  1.00  4.48           H  
ATOM    947 2HG2 VAL A  63      48.724  46.839  46.052  1.00  4.48           H  
ATOM    948 3HG2 VAL A  63      47.913  45.400  45.392  1.00  4.48           H  
ATOM    949  N   ALA A  64      46.017  46.642  50.141  1.00  4.52           N  
ATOM    950  CA  ALA A  64      44.942  47.066  51.022  1.00  4.52           C  
ATOM    951  C   ALA A  64      44.535  48.512  50.728  1.00  4.52           C  
ATOM    952  O   ALA A  64      45.228  49.293  50.048  1.00  4.52           O  
ATOM    953  CB  ALA A  64      45.270  46.769  52.493  1.00  4.52           C  
ATOM    954  H   ALA A  64      46.959  46.968  50.328  1.00  4.52           H  
ATOM    955  HA  ALA A  64      44.064  46.457  50.796  1.00  4.52           H  
ATOM    956  HB1 ALA A  64      45.732  45.787  52.579  1.00  4.52           H  
ATOM    957  HB2 ALA A  64      45.930  47.522  52.902  1.00  4.52           H  
ATOM    958  HB3 ALA A  64      44.353  46.774  53.078  1.00  4.52           H  
ATOM    959  N   CYS A  65      43.402  48.865  51.320  1.00  4.38           N  
ATOM    960  CA  CYS A  65      42.962  50.228  51.454  1.00  4.38           C  
ATOM    961  C   CYS A  65      42.215  50.422  52.763  1.00  4.38           C  
ATOM    962  O   CYS A  65      41.755  49.473  53.397  1.00  4.38           O  
ATOM    963  CB  CYS A  65      42.149  50.638  50.229  1.00  4.38           C  
ATOM    964  SG  CYS A  65      40.548  49.820  50.054  1.00  4.38           S  
ATOM    965  H   CYS A  65      42.885  48.178  51.852  1.00  4.38           H  
ATOM    966  HA  CYS A  65      43.854  50.846  51.493  1.00  4.38           H  
ATOM    967  HB1 CYS A  65      42.751  50.430  49.344  1.00  4.38           H  
ATOM    968  HB2 CYS A  65      41.984  51.715  50.261  1.00  4.38           H  
ATOM    969  N   CYS A  66      42.136  51.679  53.177  1.00  4.74           N  
ATOM    970  CA  CYS A  66      41.374  52.080  54.356  1.00  4.74           C  
ATOM    971  C   CYS A  66      40.883  53.520  54.151  1.00  4.74           C  
ATOM    972  O   CYS A  66      41.304  54.200  53.211  1.00  4.74           O  
ATOM    973  CB  CYS A  66      42.260  51.917  55.597  1.00  4.74           C  
ATOM    974  SG  CYS A  66      41.353  51.828  57.159  1.00  4.74           S  
ATOM    975  H   CYS A  66      42.545  52.408  52.604  1.00  4.74           H  
ATOM    976  HA  CYS A  66      40.505  51.429  54.458  1.00  4.74           H  
ATOM    977  HB1 CYS A  66      42.979  52.737  55.635  1.00  4.74           H  
ATOM    978  HB2 CYS A  66      42.816  50.985  55.503  1.00  4.74           H  
ATOM    979  N   SER A  67      40.009  54.010  55.024  1.00  5.08           N  
ATOM    980  CA  SER A  67      39.354  55.317  54.878  1.00  5.08           C  
ATOM    981  C   SER A  67      39.325  56.062  56.217  1.00  5.08           C  
ATOM    982  O   SER A  67      38.273  56.539  56.649  1.00  5.08           O  
ATOM    983  CB  SER A  67      37.920  55.146  54.352  1.00  5.08           C  
ATOM    984  OG  SER A  67      37.856  54.416  53.141  1.00  5.08           O  
ATOM    985  H   SER A  67      39.690  53.409  55.768  1.00  5.08           H  
ATOM    986  HA  SER A  67      39.904  55.940  54.172  1.00  5.08           H  
ATOM    987  HB1 SER A  67      37.485  56.133  54.188  1.00  5.08           H  
ATOM    988  HB2 SER A  67      37.323  54.625  55.103  1.00  5.08           H  
ATOM    989  HG  SER A  67      36.949  54.466  52.838  1.00  5.08           H  
ATOM    990  N   THR A  68      40.421  55.995  56.979  1.00  5.27           N  
ATOM    991  CA  THR A  68      40.359  56.171  58.441  1.00  5.27           C  
ATOM    992  C   THR A  68      41.695  56.624  59.027  1.00  5.27           C  
ATOM    993  O   THR A  68      42.374  55.851  59.697  1.00  5.27           O  
ATOM    994  CB  THR A  68      39.848  54.884  59.139  1.00  5.27           C  
ATOM    995  CG2 THR A  68      39.331  55.165  60.550  1.00  5.27           C  
ATOM    996  OG1 THR A  68      38.770  54.301  58.434  1.00  5.27           O  
ATOM    997  H   THR A  68      41.266  55.620  56.574  1.00  5.27           H  
ATOM    998  HA  THR A  68      39.651  56.967  58.661  1.00  5.27           H  
ATOM    999  HB  THR A  68      40.641  54.141  59.192  1.00  5.27           H  
ATOM   1000  HG1 THR A  68      38.220  55.033  58.128  1.00  5.27           H  
ATOM   1001 1HG2 THR A  68      38.955  54.241  60.987  1.00  5.27           H  
ATOM   1002 2HG2 THR A  68      40.145  55.536  61.173  1.00  5.27           H  
ATOM   1003 3HG2 THR A  68      38.531  55.904  60.518  1.00  5.27           H  
ATOM   1004  N   ASP A  69      42.080  57.882  58.794  1.00  5.21           N  
ATOM   1005  CA  ASP A  69      43.318  58.451  59.349  1.00  5.21           C  
ATOM   1006  C   ASP A  69      44.554  57.574  59.043  1.00  5.21           C  
ATOM   1007  O   ASP A  69      44.668  57.043  57.934  1.00  5.21           O  
ATOM   1008  CB  ASP A  69      43.051  58.778  60.837  1.00  5.21           C  
ATOM   1009  CG  ASP A  69      44.096  59.709  61.454  1.00  5.21           C  
ATOM   1010  OD1 ASP A  69      45.012  59.199  62.137  1.00  5.21           O  
ATOM   1011  OD2 ASP A  69      44.032  60.934  61.207  1.00  5.21           O1-
ATOM   1012  H   ASP A  69      41.494  58.481  58.233  1.00  5.21           H  
ATOM   1013  HA  ASP A  69      43.497  59.400  58.845  1.00  5.21           H  
ATOM   1014  HB1 ASP A  69      43.003  57.855  61.417  1.00  5.21           H  
ATOM   1015  HB2 ASP A  69      42.080  59.270  60.922  1.00  5.21           H  
ATOM   1016  N   LEU A  70      45.452  57.389  60.016  1.00  4.84           N  
ATOM   1017  CA  LEU A  70      46.668  56.570  59.951  1.00  4.84           C  
ATOM   1018  C   LEU A  70      46.398  55.055  59.969  1.00  4.84           C  
ATOM   1019  O   LEU A  70      47.218  54.294  60.464  1.00  4.84           O  
ATOM   1020  CB  LEU A  70      47.582  56.962  61.142  1.00  4.84           C  
ATOM   1021  CG  LEU A  70      48.154  58.389  61.137  1.00  4.84           C  
ATOM   1022  CD1 LEU A  70      48.735  58.697  62.522  1.00  4.84           C  
ATOM   1023  CD2 LEU A  70      49.282  58.597  60.132  1.00  4.84           C  
ATOM   1024  H   LEU A  70      45.294  57.879  60.891  1.00  4.84           H  
ATOM   1025  HA  LEU A  70      47.184  56.792  59.018  1.00  4.84           H  
ATOM   1026  HB1 LEU A  70      48.433  56.283  61.186  1.00  4.84           H  
ATOM   1027  HB2 LEU A  70      47.004  56.818  62.057  1.00  4.84           H  
ATOM   1028  HG  LEU A  70      47.363  59.105  60.922  1.00  4.84           H  
ATOM   1029 1HD1 LEU A  70      49.425  57.902  62.810  1.00  4.84           H  
ATOM   1030 2HD1 LEU A  70      49.289  59.630  62.500  1.00  4.84           H  
ATOM   1031 3HD1 LEU A  70      47.928  58.745  63.254  1.00  4.84           H  
ATOM   1032 1HD2 LEU A  70      49.014  58.172  59.170  1.00  4.84           H  
ATOM   1033 2HD2 LEU A  70      49.455  59.660  60.008  1.00  4.84           H  
ATOM   1034 3HD2 LEU A  70      50.198  58.122  60.472  1.00  4.84           H  
ATOM   1035  N   CYS A  71      45.235  54.594  59.492  1.00  5.27           N  
ATOM   1036  CA  CYS A  71      44.755  53.210  59.612  1.00  5.27           C  
ATOM   1037  C   CYS A  71      45.807  52.148  59.275  1.00  5.27           C  
ATOM   1038  O   CYS A  71      46.018  51.191  60.024  1.00  5.27           O  
ATOM   1039  CB  CYS A  71      43.523  53.075  58.724  1.00  5.27           C  
ATOM   1040  SG  CYS A  71      42.837  51.423  58.482  1.00  5.27           S  
ATOM   1041  H   CYS A  71      44.602  55.284  59.097  1.00  5.27           H  
ATOM   1042  HA  CYS A  71      44.456  53.042  60.648  1.00  5.27           H  
ATOM   1043  HB1 CYS A  71      43.743  53.491  57.741  1.00  5.27           H  
ATOM   1044  HB2 CYS A  71      42.723  53.655  59.159  1.00  5.27           H  
ATOM   1045  N   ASN A  72      46.537  52.342  58.180  1.00  5.50           N  
ATOM   1046  CA  ASN A  72      47.792  51.631  57.977  1.00  5.50           C  
ATOM   1047  C   ASN A  72      48.921  52.253  58.814  1.00  5.50           C  
ATOM   1048  O   ASN A  72      49.810  52.889  58.243  1.00  5.50           O  
ATOM   1049  CB  ASN A  72      48.107  51.462  56.476  1.00  5.50           C  
ATOM   1050  CG  ASN A  72      47.898  52.710  55.643  1.00  5.50           C  
ATOM   1051  ND2 ASN A  72      48.499  53.814  55.991  1.00  5.50           N  
ATOM   1052  OD1 ASN A  72      47.149  52.714  54.687  1.00  5.50           O  
ATOM   1053  H   ASN A  72      46.362  53.183  57.650  1.00  5.50           H  
ATOM   1054  HA  ASN A  72      47.674  50.619  58.367  1.00  5.50           H  
ATOM   1055  HB1 ASN A  72      47.459  50.686  56.070  1.00  5.50           H  
ATOM   1056  HB2 ASN A  72      49.140  51.139  56.360  1.00  5.50           H  
ATOM   1057 1HD2 ASN A  72      49.101  53.796  56.814  1.00  5.50           H  
ATOM   1058 2HD2 ASN A  72      48.294  54.635  55.462  1.00  5.50           H  
ATOM   1059  N   GLU A  73      48.918  52.042  60.143  1.00  5.31           N  
ATOM   1060  CA  GLU A  73      50.201  51.937  60.858  1.00  5.31           C  
ATOM   1061  C   GLU A  73      50.874  50.699  60.255  1.00  5.31           C  
ATOM   1062  O   GLU A  73      51.417  50.764  59.141  1.00  5.31           O  
ATOM   1063  CB  GLU A  73      50.119  51.958  62.397  1.00  5.31           C  
ATOM   1064  CG  GLU A  73      51.525  52.001  63.063  1.00  5.31           C  
ATOM   1065  CD  GLU A  73      52.298  50.670  62.964  1.00  5.31           C  
ATOM   1066  OE1 GLU A  73      51.787  49.684  63.540  1.00  5.31           O  
ATOM   1067  OE2 GLU A  73      53.256  50.568  62.158  1.00  5.31           O1-
ATOM   1068  H   GLU A  73      48.083  51.657  60.570  1.00  5.31           H  
ATOM   1069  HA  GLU A  73      50.818  52.790  60.570  1.00  5.31           H  
ATOM   1070  HB1 GLU A  73      49.550  51.102  62.769  1.00  5.31           H  
ATOM   1071  HB2 GLU A  73      49.585  52.862  62.695  1.00  5.31           H  
ATOM   1072  HG1 GLU A  73      51.390  52.251  64.117  1.00  5.31           H  
ATOM   1073  HG2 GLU A  73      52.104  52.808  62.609  1.00  5.31           H  
ATOM   1074  N   LYS A  74      50.687  49.545  60.906  1.00  6.28           N  
ATOM   1075  CA  LYS A  74      51.001  48.197  60.455  1.00  6.28           C  
ATOM   1076  C   LYS A  74      52.185  48.172  59.484  1.00  6.28           C  
ATOM   1077  O   LYS A  74      52.056  47.706  58.359  1.00  6.28           O  
ATOM   1078  CB  LYS A  74      49.682  47.623  59.883  1.00  6.28           C  
ATOM   1079  CG  LYS A  74      49.550  46.098  59.689  1.00  6.28           C  
ATOM   1080  CD  LYS A  74      50.085  45.535  58.362  1.00  6.28           C  
ATOM   1081  CE  LYS A  74      49.337  44.244  57.998  1.00  6.28           C  
ATOM   1082  NZ  LYS A  74      49.913  43.571  56.811  1.00  6.28           N1+
ATOM   1083  H   LYS A  74      50.391  49.625  61.876  1.00  6.28           H  
ATOM   1084  HA  LYS A  74      51.296  47.623  61.337  1.00  6.28           H  
ATOM   1085  HB1 LYS A  74      49.441  48.127  58.945  1.00  6.28           H  
ATOM   1086  HB2 LYS A  74      48.892  47.895  60.585  1.00  6.28           H  
ATOM   1087  HG1 LYS A  74      48.482  45.880  59.737  1.00  6.28           H  
ATOM   1088  HG2 LYS A  74      50.021  45.584  60.527  1.00  6.28           H  
ATOM   1089  HD1 LYS A  74      51.150  45.325  58.464  1.00  6.28           H  
ATOM   1090  HD2 LYS A  74      49.938  46.262  57.561  1.00  6.28           H  
ATOM   1091  HE1 LYS A  74      48.290  44.498  57.812  1.00  6.28           H  
ATOM   1092  HE2 LYS A  74      49.375  43.569  58.856  1.00  6.28           H  
ATOM   1093  HZ1 LYS A  74      49.384  42.756  56.553  1.00  6.28           H  
ATOM   1094  HZ2 LYS A  74      49.951  44.168  55.980  1.00  6.28           H  
ATOM   1095  HZ3 LYS A  74      50.868  43.269  56.991  1.00  6.28           H  
ATOM   1096  N   TYR A  75      53.329  48.717  59.895  1.00  7.74           N  
ATOM   1097  CA  TYR A  75      54.623  48.631  59.195  1.00  7.74           C  
ATOM   1098  C   TYR A  75      54.928  47.218  58.685  1.00  7.74           C  
ATOM   1099  O   TYR A  75      55.672  47.053  57.725  1.00  7.74           O  
ATOM   1100  CB  TYR A  75      55.646  49.137  60.239  1.00  7.74           C  
ATOM   1101  CG  TYR A  75      57.142  48.914  60.060  1.00  7.74           C  
ATOM   1102  CD1 TYR A  75      57.772  48.883  58.797  1.00  7.74           C  
ATOM   1103  CD2 TYR A  75      57.924  48.790  61.226  1.00  7.74           C  
ATOM   1104  CE1 TYR A  75      59.164  48.684  58.703  1.00  7.74           C  
ATOM   1105  CE2 TYR A  75      59.309  48.576  61.138  1.00  7.74           C  
ATOM   1106  CZ  TYR A  75      59.928  48.499  59.876  1.00  7.74           C  
ATOM   1107  OH  TYR A  75      61.255  48.245  59.797  1.00  7.74           O  
ATOM   1108  H   TYR A  75      53.297  49.248  60.773  1.00  7.74           H  
ATOM   1109  HA  TYR A  75      54.648  49.315  58.351  1.00  7.74           H  
ATOM   1110  HB1 TYR A  75      55.380  48.672  61.192  1.00  7.74           H  
ATOM   1111  HB2 TYR A  75      55.484  50.208  60.370  1.00  7.74           H  
ATOM   1112  HD1 TYR A  75      57.193  49.008  57.892  1.00  7.74           H  
ATOM   1113  HD2 TYR A  75      57.452  48.846  62.201  1.00  7.74           H  
ATOM   1114  HE1 TYR A  75      59.649  48.633  57.742  1.00  7.74           H  
ATOM   1115  HE2 TYR A  75      59.893  48.439  62.035  1.00  7.74           H  
ATOM   1116  HH  TYR A  75      61.607  47.941  60.638  1.00  7.74           H  
ATOM   1117  N   ASN A  76      54.377  46.189  59.345  1.00  9.30           N  
ATOM   1118  CA  ASN A  76      54.607  44.758  59.113  1.00  9.30           C  
ATOM   1119  C   ASN A  76      56.067  44.319  59.380  1.00  9.30           C  
ATOM   1120  O   ASN A  76      56.324  43.131  59.557  1.00  9.30           O  
ATOM   1121  CB  ASN A  76      54.145  44.375  57.686  1.00  9.30           C  
ATOM   1122  CG  ASN A  76      53.659  42.943  57.524  1.00  9.30           C  
ATOM   1123  ND2 ASN A  76      54.451  41.941  57.828  1.00  9.30           N  
ATOM   1124  OD1 ASN A  76      52.528  42.710  57.112  1.00  9.30           O  
ATOM   1125  H   ASN A  76      53.791  46.429  60.128  1.00  9.30           H  
ATOM   1126  HA  ASN A  76      53.986  44.210  59.822  1.00  9.30           H  
ATOM   1127  HB1 ASN A  76      54.969  44.542  56.991  1.00  9.30           H  
ATOM   1128  HB2 ASN A  76      53.336  45.037  57.378  1.00  9.30           H  
ATOM   1129 1HD2 ASN A  76      55.363  42.128  58.237  1.00  9.30           H  
ATOM   1130 2HD2 ASN A  76      54.149  41.002  57.644  1.00  9.30           H  
ATOM   1131  N   THR A  77      57.007  45.269  59.434  1.00 10.99           N  
ATOM   1132  CA  THR A  77      58.451  45.119  59.599  1.00 10.99           C  
ATOM   1133  C   THR A  77      59.018  43.846  58.940  1.00 10.99           C  
ATOM   1134  O   THR A  77      58.321  43.033  58.333  1.00 10.99           O  
ATOM   1135  CB  THR A  77      58.866  45.218  61.083  1.00 10.99           C  
ATOM   1136  CG2 THR A  77      58.457  44.040  61.967  1.00 10.99           C  
ATOM   1137  OG1 THR A  77      60.266  45.359  61.170  1.00 10.99           O  
ATOM   1138  H   THR A  77      56.704  46.195  59.165  1.00 10.99           H  
ATOM   1139  HA  THR A  77      58.923  45.951  59.080  1.00 10.99           H  
ATOM   1140  HB  THR A  77      58.410  46.110  61.503  1.00 10.99           H  
ATOM   1141  HG1 THR A  77      60.643  44.624  60.661  1.00 10.99           H  
ATOM   1142 1HG2 THR A  77      58.827  44.200  62.978  1.00 10.99           H  
ATOM   1143 2HG2 THR A  77      57.372  43.963  62.001  1.00 10.99           H  
ATOM   1144 3HG2 THR A  77      58.867  43.105  61.590  1.00 10.99           H  
TER   
END
