# Supplementary material for: In silico characterisation of the complete Ly6 protein family in Fasciola gigantica supported through transcriptomics of the newly-excysted juveniles
Source: Mol Omics. 2021 Nov 8;18(1):45–56. doi: 10.1039/d1mo00254f (PMC8763315; doi:10.1039/d1mo00254f)
Supplement: MO-018-D1MO00254F-s006 [file MO-018-D1MO00254F-s006.tar › COORD/FgCD59Q.pdb]

ATOM      1  N   LEU A   1      42.920  63.618  56.502  1.00  1.81           N  
ATOM      2  CA  LEU A   1      43.138  62.175  56.497  1.00  1.81           C  
ATOM      3  C   LEU A   1      44.621  61.859  56.315  1.00  1.81           C  
ATOM      4  O   LEU A   1      45.077  61.451  55.244  1.00  1.81           O  
ATOM      5  CB  LEU A   1      42.194  61.522  55.461  1.00  1.81           C  
ATOM      6  CG  LEU A   1      41.888  60.029  55.704  1.00  1.81           C  
ATOM      7  CD1 LEU A   1      40.736  59.607  54.789  1.00  1.81           C  
ATOM      8  CD2 LEU A   1      43.053  59.077  55.420  1.00  1.81           C  
ATOM      9  HA  LEU A   1      42.849  61.811  57.484  1.00  1.81           H  
ATOM     10  HB1 LEU A   1      42.597  61.665  54.458  1.00  1.81           H  
ATOM     11  HB2 LEU A   1      41.246  62.060  55.511  1.00  1.81           H  
ATOM     12  HG  LEU A   1      41.568  59.890  56.736  1.00  1.81           H  
ATOM     13 1HD1 LEU A   1      40.473  58.568  54.967  1.00  1.81           H  
ATOM     14 2HD1 LEU A   1      39.857  60.218  54.994  1.00  1.81           H  
ATOM     15 3HD1 LEU A   1      41.027  59.735  53.747  1.00  1.81           H  
ATOM     16 1HD2 LEU A   1      42.730  58.042  55.506  1.00  1.81           H  
ATOM     17 2HD2 LEU A   1      43.452  59.260  54.423  1.00  1.81           H  
ATOM     18 3HD2 LEU A   1      43.848  59.245  56.145  1.00  1.81           H  
ATOM     19  N   ASP A   2      45.393  62.084  57.378  1.00  1.43           N  
ATOM     20  CA  ASP A   2      46.808  61.719  57.429  1.00  1.43           C  
ATOM     21  C   ASP A   2      47.028  60.253  57.110  1.00  1.43           C  
ATOM     22  O   ASP A   2      46.304  59.361  57.543  1.00  1.43           O  
ATOM     23  CB  ASP A   2      47.479  62.213  58.722  1.00  1.43           C  
ATOM     24  CG  ASP A   2      46.707  61.851  59.987  1.00  1.43           C  
ATOM     25  OD1 ASP A   2      45.692  62.522  60.273  1.00  1.43           O  
ATOM     26  OD2 ASP A   2      47.074  60.855  60.641  1.00  1.43           O1-
ATOM     27  H   ASP A   2      44.971  62.425  58.235  1.00  1.43           H  
ATOM     28  HA  ASP A   2      47.287  62.280  56.627  1.00  1.43           H  
ATOM     29  HB1 ASP A   2      47.561  63.301  58.674  1.00  1.43           H  
ATOM     30  HB2 ASP A   2      48.491  61.808  58.775  1.00  1.43           H  
ATOM     31  N   CYS A   3      48.038  60.011  56.290  1.00  0.95           N  
ATOM     32  CA  CYS A   3      48.389  58.712  55.758  1.00  0.95           C  
ATOM     33  C   CYS A   3      49.803  58.418  56.225  1.00  0.95           C  
ATOM     34  O   CYS A   3      50.580  59.301  56.612  1.00  0.95           O  
ATOM     35  CB  CYS A   3      48.335  58.832  54.224  1.00  0.95           C  
ATOM     36  SG  CYS A   3      46.646  59.155  53.631  1.00  0.95           S  
ATOM     37  H   CYS A   3      48.615  60.793  55.991  1.00  0.95           H  
ATOM     38  HA  CYS A   3      47.707  57.938  56.107  1.00  0.95           H  
ATOM     39  HB1 CYS A   3      48.708  57.916  53.765  1.00  0.95           H  
ATOM     40  HB2 CYS A   3      48.975  59.663  53.913  1.00  0.95           H  
ATOM     41  HG  CYS A   3      46.337  60.202  54.424  1.00  0.95           H  
ATOM     42  N   TYR A   4      50.201  57.163  56.088  1.00  1.04           N  
ATOM     43  CA  TYR A   4      51.646  56.891  56.085  1.00  1.04           C  
ATOM     44  C   TYR A   4      52.055  56.999  54.633  1.00  1.04           C  
ATOM     45  O   TYR A   4      51.450  56.354  53.780  1.00  1.04           O  
ATOM     46  CB  TYR A   4      52.000  55.547  56.718  1.00  1.04           C  
ATOM     47  CG  TYR A   4      51.768  55.476  58.219  1.00  1.04           C  
ATOM     48  CD1 TYR A   4      50.997  54.432  58.764  1.00  1.04           C  
ATOM     49  CD2 TYR A   4      52.298  56.469  59.069  1.00  1.04           C  
ATOM     50  CE1 TYR A   4      50.764  54.374  60.150  1.00  1.04           C  
ATOM     51  CE2 TYR A   4      52.048  56.427  60.453  1.00  1.04           C  
ATOM     52  CZ  TYR A   4      51.281  55.375  60.994  1.00  1.04           C  
ATOM     53  OH  TYR A   4      51.045  55.312  62.332  1.00  1.04           O  
ATOM     54  H   TYR A   4      49.544  56.466  55.752  1.00  1.04           H  
ATOM     55  HA  TYR A   4      52.182  57.663  56.631  1.00  1.04           H  
ATOM     56  HB1 TYR A   4      53.055  55.340  56.544  1.00  1.04           H  
ATOM     57  HB2 TYR A   4      51.424  54.763  56.239  1.00  1.04           H  
ATOM     58  HD1 TYR A   4      50.535  53.710  58.103  1.00  1.04           H  
ATOM     59  HD2 TYR A   4      52.864  57.288  58.660  1.00  1.04           H  
ATOM     60  HE1 TYR A   4      50.094  53.630  60.551  1.00  1.04           H  
ATOM     61  HE2 TYR A   4      52.421  57.218  61.083  1.00  1.04           H  
ATOM     62  HH  TYR A   4      51.207  56.173  62.733  1.00  1.04           H  
ATOM     63  N   SER A   5      53.064  57.813  54.349  1.00  1.21           N  
ATOM     64  CA  SER A   5      53.669  57.856  53.032  1.00  1.21           C  
ATOM     65  C   SER A   5      55.162  57.824  53.160  1.00  1.21           C  
ATOM     66  O   SER A   5      55.713  58.675  53.866  1.00  1.21           O  
ATOM     67  CB  SER A   5      53.215  59.046  52.195  1.00  1.21           C  
ATOM     68  OG  SER A   5      53.720  58.913  50.880  1.00  1.21           O  
ATOM     69  H   SER A   5      53.519  58.323  55.102  1.00  1.21           H  
ATOM     70  HA  SER A   5      53.354  56.964  52.512  1.00  1.21           H  
ATOM     71  HB1 SER A   5      53.603  59.959  52.640  1.00  1.21           H  
ATOM     72  HB2 SER A   5      52.125  59.083  52.172  1.00  1.21           H  
ATOM     73  HG  SER A   5      53.671  57.989  50.585  1.00  1.21           H  
ATOM     74  N   CYS A   6      55.697  56.782  52.500  1.00  1.35           N  
ATOM     75  CA  CYS A   6      57.100  56.427  52.367  1.00  1.35           C  
ATOM     76  C   CYS A   6      57.359  55.664  51.064  1.00  1.35           C  
ATOM     77  O   CYS A   6      56.529  54.870  50.622  1.00  1.35           O  
ATOM     78  CB  CYS A   6      57.598  55.661  53.592  1.00  1.35           C  
ATOM     79  SG  CYS A   6      59.407  55.786  53.581  1.00  1.35           S  
ATOM     80  H   CYS A   6      55.071  56.264  51.895  1.00  1.35           H  
ATOM     81  HA  CYS A   6      57.658  57.364  52.310  1.00  1.35           H  
ATOM     82  HB1 CYS A   6      57.282  54.617  53.543  1.00  1.35           H  
ATOM     83  HB2 CYS A   6      57.216  56.126  54.500  1.00  1.35           H  
ATOM     84  HG  CYS A   6      59.663  55.096  54.704  1.00  1.35           H  
ATOM     85  N   SER A   7      58.503  55.917  50.440  1.00  2.56           N  
ATOM     86  CA  SER A   7      58.799  55.458  49.089  1.00  2.56           C  
ATOM     87  C   SER A   7      59.787  54.296  49.104  1.00  2.56           C  
ATOM     88  O   SER A   7      60.918  54.432  49.572  1.00  2.56           O  
ATOM     89  CB  SER A   7      59.412  56.628  48.303  1.00  2.56           C  
ATOM     90  OG  SER A   7      60.510  57.181  49.005  1.00  2.56           O  
ATOM     91  H   SER A   7      59.181  56.534  50.870  1.00  2.56           H  
ATOM     92  HA  SER A   7      57.885  55.155  48.577  1.00  2.56           H  
ATOM     93  HB1 SER A   7      58.653  57.400  48.162  1.00  2.56           H  
ATOM     94  HB2 SER A   7      59.738  56.276  47.322  1.00  2.56           H  
ATOM     95  HG  SER A   7      61.133  56.467  49.205  1.00  2.56           H  
ATOM     96  N   VAL A   8      59.347  53.171  48.540  1.00  2.97           N  
ATOM     97  CA  VAL A   8      60.134  51.981  48.183  1.00  2.97           C  
ATOM     98  C   VAL A   8      61.139  51.460  49.214  1.00  2.97           C  
ATOM     99  O   VAL A   8      62.207  50.940  48.883  1.00  2.97           O  
ATOM    100  CB  VAL A   8      60.759  52.095  46.764  1.00  2.97           C  
ATOM    101  CG1 VAL A   8      60.819  50.712  46.089  1.00  2.97           C  
ATOM    102  CG2 VAL A   8      59.987  53.007  45.797  1.00  2.97           C  
ATOM    103  H   VAL A   8      58.395  53.167  48.195  1.00  2.97           H  
ATOM    104  HA  VAL A   8      59.392  51.187  48.113  1.00  2.97           H  
ATOM    105  HB  VAL A   8      61.770  52.497  46.849  1.00  2.97           H  
ATOM    106 1HG1 VAL A   8      59.816  50.312  45.951  1.00  2.97           H  
ATOM    107 2HG1 VAL A   8      61.302  50.801  45.116  1.00  2.97           H  
ATOM    108 3HG1 VAL A   8      61.404  50.017  46.686  1.00  2.97           H  
ATOM    109 1HG2 VAL A   8      60.460  52.990  44.816  1.00  2.97           H  
ATOM    110 2HG2 VAL A   8      58.955  52.673  45.697  1.00  2.97           H  
ATOM    111 3HG2 VAL A   8      60.007  54.037  46.149  1.00  2.97           H  
ATOM    112  N   CYS A   9      60.801  51.561  50.496  1.00  3.42           N  
ATOM    113  CA  CYS A   9      61.722  51.128  51.537  1.00  3.42           C  
ATOM    114  C   CYS A   9      61.719  49.613  51.677  1.00  3.42           C  
ATOM    115  O   CYS A   9      60.677  48.951  51.614  1.00  3.42           O  
ATOM    116  CB  CYS A   9      61.357  51.822  52.844  1.00  3.42           C  
ATOM    117  SG  CYS A   9      61.960  53.530  52.756  1.00  3.42           S  
ATOM    118  H   CYS A   9      59.867  51.860  50.736  1.00  3.42           H  
ATOM    119  HA  CYS A   9      62.733  51.438  51.266  1.00  3.42           H  
ATOM    120  HB1 CYS A   9      61.848  51.310  53.674  1.00  3.42           H  
ATOM    121  HB2 CYS A   9      60.278  51.799  52.992  1.00  3.42           H  
ATOM    122  HG  CYS A   9      61.411  53.864  51.574  1.00  3.42           H  
ATOM    123  N   ARG A  10      62.912  49.069  51.920  1.00  2.99           N  
ATOM    124  CA  ARG A  10      63.075  47.690  52.366  1.00  2.99           C  
ATOM    125  C   ARG A  10      62.286  47.468  53.654  1.00  2.99           C  
ATOM    126  O   ARG A  10      62.228  48.353  54.513  1.00  2.99           O  
ATOM    127  CB  ARG A  10      64.556  47.360  52.595  1.00  2.99           C  
ATOM    128  CG  ARG A  10      65.507  47.688  51.427  1.00  2.99           C  
ATOM    129  CD  ARG A  10      66.955  47.215  51.676  1.00  2.99           C  
ATOM    130  NE  ARG A  10      67.495  47.710  52.964  1.00  2.99           N  
ATOM    131  CZ  ARG A  10      67.392  47.100  54.136  1.00  2.99           C  
ATOM    132  NH1 ARG A  10      67.561  47.747  55.251  1.00  2.99           N1+
ATOM    133  NH2 ARG A  10      67.049  45.854  54.245  1.00  2.99           N  
ATOM    134  H   ARG A  10      63.705  49.687  51.943  1.00  2.99           H  
ATOM    135  HA  ARG A  10      62.674  47.035  51.595  1.00  2.99           H  
ATOM    136  HB1 ARG A  10      64.634  46.294  52.809  1.00  2.99           H  
ATOM    137  HB2 ARG A  10      64.879  47.913  53.477  1.00  2.99           H  
ATOM    138  HG1 ARG A  10      65.520  48.765  51.264  1.00  2.99           H  
ATOM    139  HG2 ARG A  10      65.135  47.209  50.521  1.00  2.99           H  
ATOM    140  HD1 ARG A  10      67.581  47.582  50.861  1.00  2.99           H  
ATOM    141  HD2 ARG A  10      66.989  46.124  51.640  1.00  2.99           H  
ATOM    142  HE  ARG A  10      67.835  48.657  52.975  1.00  2.99           H  
ATOM    143 1HH1 ARG A  10      67.820  48.715  55.261  1.00  2.99           H  
ATOM    144 2HH1 ARG A  10      67.310  47.276  56.108  1.00  2.99           H  
ATOM    145 1HH2 ARG A  10      66.933  45.288  53.427  1.00  2.99           H  
ATOM    146 2HH2 ARG A  10      66.812  45.511  55.170  1.00  2.99           H  
ATOM    147  N   GLN A  11      61.815  46.240  53.855  1.00  2.96           N  
ATOM    148  CA  GLN A  11      61.197  45.803  55.113  1.00  2.96           C  
ATOM    149  C   GLN A  11      59.849  46.549  55.328  1.00  2.96           C  
ATOM    150  O   GLN A  11      59.222  46.899  54.318  1.00  2.96           O  
ATOM    151  CB  GLN A  11      62.288  45.779  56.235  1.00  2.96           C  
ATOM    152  CG  GLN A  11      63.588  45.031  55.847  1.00  2.96           C  
ATOM    153  CD  GLN A  11      64.708  45.134  56.883  1.00  2.96           C  
ATOM    154  NE2 GLN A  11      64.649  44.428  57.988  1.00  2.96           N  
ATOM    155  OE1 GLN A  11      65.720  45.801  56.679  1.00  2.96           O  
ATOM    156  H   GLN A  11      61.747  45.635  53.046  1.00  2.96           H  
ATOM    157  HA  GLN A  11      60.906  44.761  54.980  1.00  2.96           H  
ATOM    158  HB1 GLN A  11      61.900  45.252  57.101  1.00  2.96           H  
ATOM    159  HB2 GLN A  11      62.541  46.798  56.524  1.00  2.96           H  
ATOM    160  HG1 GLN A  11      63.975  45.428  54.913  1.00  2.96           H  
ATOM    161  HG2 GLN A  11      63.347  43.981  55.682  1.00  2.96           H  
ATOM    162 1HE2 GLN A  11      63.857  43.838  58.172  1.00  2.96           H  
ATOM    163 2HE2 GLN A  11      65.421  44.507  58.634  1.00  2.96           H  
ATOM    164  N   PRO A  12      59.290  46.751  56.543  1.00  2.95           N  
ATOM    165  CA  PRO A  12      57.864  47.052  56.654  1.00  2.95           C  
ATOM    166  C   PRO A  12      57.404  48.476  56.268  1.00  2.95           C  
ATOM    167  O   PRO A  12      56.212  48.769  56.292  1.00  2.95           O  
ATOM    168  CB  PRO A  12      57.489  46.738  58.107  1.00  2.95           C  
ATOM    169  CG  PRO A  12      58.778  47.029  58.861  1.00  2.95           C  
ATOM    170  CD  PRO A  12      59.834  46.531  57.877  1.00  2.95           C  
ATOM    171  HA  PRO A  12      57.308  46.366  56.013  1.00  2.95           H  
ATOM    172  HB1 PRO A  12      56.667  47.353  58.473  1.00  2.95           H  
ATOM    173  HB2 PRO A  12      57.246  45.677  58.201  1.00  2.95           H  
ATOM    174  HG1 PRO A  12      58.888  48.104  59.009  1.00  2.95           H  
ATOM    175  HG2 PRO A  12      58.825  46.493  59.810  1.00  2.95           H  
ATOM    176  HD1 PRO A  12      60.761  47.082  58.032  1.00  2.95           H  
ATOM    177  HD2 PRO A  12      59.978  45.463  58.037  1.00  2.95           H  
ATOM    178  N   PHE A  13      58.361  49.365  55.979  1.00  3.12           N  
ATOM    179  CA  PHE A  13      58.479  50.731  56.521  1.00  3.12           C  
ATOM    180  C   PHE A  13      57.896  50.996  57.915  1.00  3.12           C  
ATOM    181  O   PHE A  13      56.898  50.423  58.344  1.00  3.12           O  
ATOM    182  CB  PHE A  13      58.162  51.820  55.490  1.00  3.12           C  
ATOM    183  CG  PHE A  13      58.900  53.094  55.860  1.00  3.12           C  
ATOM    184  CD1 PHE A  13      60.307  53.116  55.801  1.00  3.12           C  
ATOM    185  CD2 PHE A  13      58.221  54.176  56.446  1.00  3.12           C  
ATOM    186  CE1 PHE A  13      61.033  54.208  56.295  1.00  3.12           C  
ATOM    187  CE2 PHE A  13      58.952  55.260  56.965  1.00  3.12           C  
ATOM    188  CZ  PHE A  13      60.353  55.283  56.886  1.00  3.12           C  
ATOM    189  H   PHE A  13      59.234  48.951  55.684  1.00  3.12           H  
ATOM    190  HA  PHE A  13      59.554  50.800  56.684  1.00  3.12           H  
ATOM    191  HB1 PHE A  13      57.089  51.994  55.446  1.00  3.12           H  
ATOM    192  HB2 PHE A  13      58.497  51.500  54.502  1.00  3.12           H  
ATOM    193  HD1 PHE A  13      60.846  52.267  55.399  1.00  3.12           H  
ATOM    194  HD2 PHE A  13      57.147  54.152  56.535  1.00  3.12           H  
ATOM    195  HE1 PHE A  13      62.107  54.218  56.231  1.00  3.12           H  
ATOM    196  HE2 PHE A  13      58.450  56.070  57.450  1.00  3.12           H  
ATOM    197  HZ  PHE A  13      60.910  56.120  57.284  1.00  3.12           H  
ATOM    198  N   SER A  14      58.532  51.927  58.624  1.00  3.25           N  
ATOM    199  CA  SER A  14      57.969  52.534  59.819  1.00  3.25           C  
ATOM    200  C   SER A  14      56.813  53.481  59.430  1.00  3.25           C  
ATOM    201  O   SER A  14      55.873  53.124  58.717  1.00  3.25           O  
ATOM    202  CB  SER A  14      59.095  53.179  60.650  1.00  3.25           C  
ATOM    203  OG  SER A  14      59.635  54.312  59.995  1.00  3.25           O  
ATOM    204  H   SER A  14      59.322  52.398  58.204  1.00  3.25           H  
ATOM    205  HA  SER A  14      57.533  51.745  60.432  1.00  3.25           H  
ATOM    206  HB1 SER A  14      59.886  52.446  60.811  1.00  3.25           H  
ATOM    207  HB2 SER A  14      58.705  53.481  61.623  1.00  3.25           H  
ATOM    208  HG  SER A  14      60.462  54.563  60.426  1.00  3.25           H  
ATOM    209  N   LYS A  15      56.846  54.699  59.952  1.00  2.96           N  
ATOM    210  CA  LYS A  15      55.677  55.539  60.141  1.00  2.96           C  
ATOM    211  C   LYS A  15      55.979  56.996  59.796  1.00  2.96           C  
ATOM    212  O   LYS A  15      55.769  57.894  60.602  1.00  2.96           O  
ATOM    213  CB  LYS A  15      55.160  55.341  61.585  1.00  2.96           C  
ATOM    214  CG  LYS A  15      54.495  53.965  61.784  1.00  2.96           C  
ATOM    215  CD  LYS A  15      53.955  53.792  63.213  1.00  2.96           C  
ATOM    216  CE  LYS A  15      53.154  52.493  63.395  1.00  2.96           C  
ATOM    217  NZ  LYS A  15      51.878  52.501  62.633  1.00  2.96           N1+
ATOM    218  H   LYS A  15      57.713  54.970  60.397  1.00  2.96           H  
ATOM    219  HA  LYS A  15      54.883  55.239  59.454  1.00  2.96           H  
ATOM    220  HB1 LYS A  15      54.423  56.108  61.815  1.00  2.96           H  
ATOM    221  HB2 LYS A  15      55.987  55.454  62.289  1.00  2.96           H  
ATOM    222  HG1 LYS A  15      55.216  53.171  61.596  1.00  2.96           H  
ATOM    223  HG2 LYS A  15      53.679  53.866  61.068  1.00  2.96           H  
ATOM    224  HD1 LYS A  15      53.338  54.647  63.483  1.00  2.96           H  
ATOM    225  HD2 LYS A  15      54.804  53.773  63.897  1.00  2.96           H  
ATOM    226  HE1 LYS A  15      52.938  52.375  64.462  1.00  2.96           H  
ATOM    227  HE2 LYS A  15      53.776  51.645  63.086  1.00  2.96           H  
ATOM    228  HZ1 LYS A  15      51.334  51.672  62.843  1.00  2.96           H  
ATOM    229  HZ2 LYS A  15      51.336  53.337  62.849  1.00  2.96           H  
ATOM    230  HZ3 LYS A  15      52.065  52.529  61.641  1.00  2.96           H  
ATOM    231  N   LYS A  16      56.491  57.234  58.582  1.00  2.43           N  
ATOM    232  CA  LYS A  16      56.518  58.585  58.003  1.00  2.43           C  
ATOM    233  C   LYS A  16      55.087  59.059  57.820  1.00  2.43           C  
ATOM    234  O   LYS A  16      54.444  58.721  56.827  1.00  2.43           O  
ATOM    235  CB  LYS A  16      57.378  58.679  56.723  1.00  2.43           C  
ATOM    236  CG  LYS A  16      57.763  60.109  56.254  1.00  2.43           C  
ATOM    237  CD  LYS A  16      56.637  61.155  56.201  1.00  2.43           C  
ATOM    238  CE  LYS A  16      57.093  62.533  55.700  1.00  2.43           C  
ATOM    239  NZ  LYS A  16      55.992  63.529  55.783  1.00  2.43           N1+
ATOM    240  H   LYS A  16      56.670  56.443  57.984  1.00  2.43           H  
ATOM    241  HA  LYS A  16      56.980  59.247  58.738  1.00  2.43           H  
ATOM    242  HB1 LYS A  16      56.876  58.146  55.921  1.00  2.43           H  
ATOM    243  HB2 LYS A  16      58.320  58.164  56.900  1.00  2.43           H  
ATOM    244  HG1 LYS A  16      58.210  60.026  55.262  1.00  2.43           H  
ATOM    245  HG2 LYS A  16      58.534  60.482  56.930  1.00  2.43           H  
ATOM    246  HD1 LYS A  16      56.281  61.297  57.217  1.00  2.43           H  
ATOM    247  HD2 LYS A  16      55.827  60.789  55.571  1.00  2.43           H  
ATOM    248  HE1 LYS A  16      57.437  62.440  54.666  1.00  2.43           H  
ATOM    249  HE2 LYS A  16      57.936  62.859  56.313  1.00  2.43           H  
ATOM    250  HZ1 LYS A  16      56.292  64.484  55.651  1.00  2.43           H  
ATOM    251  HZ2 LYS A  16      55.303  63.368  55.051  1.00  2.43           H  
ATOM    252  HZ3 LYS A  16      55.475  63.457  56.657  1.00  2.43           H  
ATOM    253  N   THR A  17      54.585  59.806  58.794  1.00  2.66           N  
ATOM    254  CA  THR A  17      53.332  60.550  58.684  1.00  2.66           C  
ATOM    255  C   THR A  17      53.436  61.593  57.573  1.00  2.66           C  
ATOM    256  O   THR A  17      54.191  62.561  57.713  1.00  2.66           O  
ATOM    257  CB  THR A  17      52.926  61.174  60.027  1.00  2.66           C  
ATOM    258  CG2 THR A  17      51.516  61.755  59.989  1.00  2.66           C  
ATOM    259  OG1 THR A  17      52.920  60.168  61.022  1.00  2.66           O  
ATOM    260  H   THR A  17      55.085  59.862  59.672  1.00  2.66           H  
ATOM    261  HA  THR A  17      52.538  59.852  58.410  1.00  2.66           H  
ATOM    262  HB  THR A  17      53.637  61.952  60.310  1.00  2.66           H  
ATOM    263  HG1 THR A  17      52.546  60.561  61.816  1.00  2.66           H  
ATOM    264 1HG2 THR A  17      51.242  62.151  60.966  1.00  2.66           H  
ATOM    265 2HG2 THR A  17      51.461  62.570  59.269  1.00  2.66           H  
ATOM    266 3HG2 THR A  17      50.798  60.986  59.704  1.00  2.66           H  
ATOM    267  N   THR A  18      52.714  61.400  56.459  1.00  1.95           N  
ATOM    268  CA  THR A  18      52.369  62.534  55.570  1.00  1.95           C  
ATOM    269  C   THR A  18      50.857  62.806  55.494  1.00  1.95           C  
ATOM    270  O   THR A  18      50.056  61.928  55.174  1.00  1.95           O  
ATOM    271  CB  THR A  18      53.054  62.351  54.195  1.00  1.95           C  
ATOM    272  CG2 THR A  18      52.195  62.215  52.940  1.00  1.95           C  
ATOM    273  OG1 THR A  18      53.928  63.425  53.954  1.00  1.95           O  
ATOM    274  H   THR A  18      52.139  60.564  56.384  1.00  1.95           H  
ATOM    275  HA  THR A  18      52.798  63.439  55.999  1.00  1.95           H  
ATOM    276  HB  THR A  18      53.673  61.456  54.250  1.00  1.95           H  
ATOM    277  HG1 THR A  18      53.363  64.211  53.717  1.00  1.95           H  
ATOM    278 1HG2 THR A  18      52.833  62.019  52.079  1.00  1.95           H  
ATOM    279 2HG2 THR A  18      51.476  61.405  53.056  1.00  1.95           H  
ATOM    280 3HG2 THR A  18      51.667  63.142  52.753  1.00  1.95           H  
ATOM    281  N   ASP A  19      50.476  64.025  55.872  1.00  1.86           N  
ATOM    282  CA  ASP A  19      49.558  64.920  55.143  1.00  1.86           C  
ATOM    283  C   ASP A  19      48.826  64.337  53.910  1.00  1.86           C  
ATOM    284  O   ASP A  19      49.426  63.967  52.906  1.00  1.86           O  
ATOM    285  CB  ASP A  19      50.384  66.170  54.735  1.00  1.86           C  
ATOM    286  CG  ASP A  19      51.900  65.899  54.594  1.00  1.86           C  
ATOM    287  OD1 ASP A  19      52.366  65.483  53.514  1.00  1.86           O  
ATOM    288  OD2 ASP A  19      52.602  65.948  55.631  1.00  1.86           O1-
ATOM    289  H   ASP A  19      51.217  64.557  56.320  1.00  1.86           H  
ATOM    290  HA  ASP A  19      48.791  65.249  55.844  1.00  1.86           H  
ATOM    291  HB1 ASP A  19      50.254  66.926  55.511  1.00  1.86           H  
ATOM    292  HB2 ASP A  19      49.997  66.592  53.808  1.00  1.86           H  
ATOM    293  N   THR A  20      47.487  64.357  53.930  1.00  1.56           N  
ATOM    294  CA  THR A  20      46.723  64.278  52.676  1.00  1.56           C  
ATOM    295  C   THR A  20      46.922  65.524  51.811  1.00  1.56           C  
ATOM    296  O   THR A  20      47.494  66.537  52.223  1.00  1.56           O  
ATOM    297  CB  THR A  20      45.232  63.951  52.904  1.00  1.56           C  
ATOM    298  CG2 THR A  20      44.415  65.083  53.522  1.00  1.56           C  
ATOM    299  OG1 THR A  20      44.626  63.588  51.680  1.00  1.56           O  
ATOM    300  H   THR A  20      47.010  64.650  54.766  1.00  1.56           H  
ATOM    301  HA  THR A  20      47.125  63.437  52.111  1.00  1.56           H  
ATOM    302  HB  THR A  20      45.168  63.091  53.559  1.00  1.56           H  
ATOM    303  HG1 THR A  20      43.670  63.518  51.807  1.00  1.56           H  
ATOM    304 1HG2 THR A  20      43.394  64.743  53.692  1.00  1.56           H  
ATOM    305 2HG2 THR A  20      44.847  65.362  54.482  1.00  1.56           H  
ATOM    306 3HG2 THR A  20      44.400  65.952  52.865  1.00  1.56           H  
ATOM    307  N   GLN A  21      46.370  65.480  50.603  1.00  2.04           N  
ATOM    308  CA  GLN A  21      46.056  66.657  49.809  1.00  2.04           C  
ATOM    309  C   GLN A  21      44.537  66.796  49.727  1.00  2.04           C  
ATOM    310  O   GLN A  21      43.815  65.824  49.888  1.00  2.04           O  
ATOM    311  CB  GLN A  21      46.718  66.549  48.428  1.00  2.04           C  
ATOM    312  CG  GLN A  21      48.254  66.607  48.513  1.00  2.04           C  
ATOM    313  CD  GLN A  21      48.751  67.960  49.007  1.00  2.04           C  
ATOM    314  NE2 GLN A  21      49.013  68.127  50.283  1.00  2.04           N  
ATOM    315  OE1 GLN A  21      48.868  68.913  48.252  1.00  2.04           O  
ATOM    316  H   GLN A  21      45.814  64.651  50.420  1.00  2.04           H  
ATOM    317  HA  GLN A  21      46.419  67.558  50.304  1.00  2.04           H  
ATOM    318  HB1 GLN A  21      46.377  67.370  47.795  1.00  2.04           H  
ATOM    319  HB2 GLN A  21      46.424  65.611  47.957  1.00  2.04           H  
ATOM    320  HG1 GLN A  21      48.667  66.434  47.519  1.00  2.04           H  
ATOM    321  HG2 GLN A  21      48.625  65.817  49.167  1.00  2.04           H  
ATOM    322 1HE2 GLN A  21      48.834  67.384  50.955  1.00  2.04           H  
ATOM    323 2HE2 GLN A  21      49.368  69.021  50.562  1.00  2.04           H  
ATOM    324  N   THR A  22      44.012  67.987  49.466  1.00  2.14           N  
ATOM    325  CA  THR A  22      42.557  68.238  49.515  1.00  2.14           C  
ATOM    326  C   THR A  22      41.738  67.484  48.467  1.00  2.14           C  
ATOM    327  O   THR A  22      40.520  67.373  48.597  1.00  2.14           O  
ATOM    328  CB  THR A  22      42.264  69.738  49.351  1.00  2.14           C  
ATOM    329  CG2 THR A  22      42.730  70.552  50.555  1.00  2.14           C  
ATOM    330  OG1 THR A  22      42.954  70.230  48.225  1.00  2.14           O  
ATOM    331  H   THR A  22      44.617  68.773  49.282  1.00  2.14           H  
ATOM    332  HA  THR A  22      42.177  67.924  50.488  1.00  2.14           H  
ATOM    333  HB  THR A  22      41.192  69.888  49.218  1.00  2.14           H  
ATOM    334  HG1 THR A  22      42.671  71.136  48.081  1.00  2.14           H  
ATOM    335 1HG2 THR A  22      42.477  71.601  50.412  1.00  2.14           H  
ATOM    336 2HG2 THR A  22      42.231  70.193  51.454  1.00  2.14           H  
ATOM    337 3HG2 THR A  22      43.809  70.460  50.685  1.00  2.14           H  
ATOM    338  N   GLY A  23      42.384  66.946  47.431  1.00  2.08           N  
ATOM    339  CA  GLY A  23      41.750  66.043  46.472  1.00  2.08           C  
ATOM    340  C   GLY A  23      41.801  64.576  46.876  1.00  2.08           C  
ATOM    341  O   GLY A  23      40.954  63.810  46.427  1.00  2.08           O  
ATOM    342  H   GLY A  23      43.376  67.103  47.371  1.00  2.08           H  
ATOM    343  HA1 GLY A  23      42.261  66.141  45.517  1.00  2.08           H  
ATOM    344  HA2 GLY A  23      40.708  66.326  46.330  1.00  2.08           H  
ATOM    345  N   CYS A  24      42.767  64.186  47.706  1.00  2.34           N  
ATOM    346  CA  CYS A  24      43.070  62.813  48.074  1.00  2.34           C  
ATOM    347  C   CYS A  24      42.306  62.411  49.340  1.00  2.34           C  
ATOM    348  O   CYS A  24      42.074  63.198  50.251  1.00  2.34           O  
ATOM    349  CB  CYS A  24      44.583  62.631  48.163  1.00  2.34           C  
ATOM    350  SG  CYS A  24      45.353  63.063  46.574  1.00  2.34           S  
ATOM    351  H   CYS A  24      43.274  64.898  48.216  1.00  2.34           H  
ATOM    352  HA  CYS A  24      42.726  62.162  47.271  1.00  2.34           H  
ATOM    353  HB1 CYS A  24      44.792  61.582  48.365  1.00  2.34           H  
ATOM    354  HB2 CYS A  24      44.988  63.244  48.970  1.00  2.34           H  
ATOM    355  HG  CYS A  24      46.587  62.638  46.864  1.00  2.34           H  
ATOM    356  N   THR A  25      41.813  61.177  49.331  1.00  1.20           N  
ATOM    357  CA  THR A  25      40.685  60.747  50.172  1.00  1.20           C  
ATOM    358  C   THR A  25      40.824  59.319  50.679  1.00  1.20           C  
ATOM    359  O   THR A  25      39.897  58.785  51.284  1.00  1.20           O  
ATOM    360  CB  THR A  25      39.337  60.946  49.442  1.00  1.20           C  
ATOM    361  CG2 THR A  25      38.858  62.394  49.535  1.00  1.20           C  
ATOM    362  OG1 THR A  25      39.421  60.663  48.056  1.00  1.20           O  
ATOM    363  H   THR A  25      42.122  60.554  48.594  1.00  1.20           H  
ATOM    364  HA  THR A  25      40.667  61.360  51.074  1.00  1.20           H  
ATOM    365  HB  THR A  25      38.569  60.313  49.892  1.00  1.20           H  
ATOM    366  HG1 THR A  25      39.591  59.715  47.948  1.00  1.20           H  
ATOM    367 1HG2 THR A  25      37.869  62.485  49.091  1.00  1.20           H  
ATOM    368 2HG2 THR A  25      38.791  62.689  50.582  1.00  1.20           H  
ATOM    369 3HG2 THR A  25      39.554  63.063  49.028  1.00  1.20           H  
ATOM    370  N   VAL A  26      41.968  58.680  50.430  1.00  0.79           N  
ATOM    371  CA  VAL A  26      42.264  57.322  50.886  1.00  0.79           C  
ATOM    372  C   VAL A  26      43.766  57.237  51.247  1.00  0.79           C  
ATOM    373  O   VAL A  26      44.627  57.994  50.776  1.00  0.79           O  
ATOM    374  CB  VAL A  26      41.846  56.246  49.841  1.00  0.79           C  
ATOM    375  CG1 VAL A  26      40.608  56.629  49.014  1.00  0.79           C  
ATOM    376  CG2 VAL A  26      42.937  55.914  48.827  1.00  0.79           C  
ATOM    377  H   VAL A  26      42.700  59.165  49.921  1.00  0.79           H  
ATOM    378  HA  VAL A  26      41.696  57.130  51.796  1.00  0.79           H  
ATOM    379  HB  VAL A  26      41.612  55.329  50.378  1.00  0.79           H  
ATOM    380 1HG1 VAL A  26      40.331  55.811  48.356  1.00  0.79           H  
ATOM    381 2HG1 VAL A  26      39.776  56.864  49.669  1.00  0.79           H  
ATOM    382 3HG1 VAL A  26      40.826  57.498  48.395  1.00  0.79           H  
ATOM    383 1HG2 VAL A  26      42.522  55.374  47.982  1.00  0.79           H  
ATOM    384 2HG2 VAL A  26      43.370  56.837  48.469  1.00  0.79           H  
ATOM    385 3HG2 VAL A  26      43.709  55.303  49.289  1.00  0.79           H  
ATOM    386  N   CYS A  27      44.139  56.240  52.027  1.00  0.77           N  
ATOM    387  CA  CYS A  27      45.511  55.777  52.006  1.00  0.77           C  
ATOM    388  C   CYS A  27      45.588  54.463  51.256  1.00  0.77           C  
ATOM    389  O   CYS A  27      44.688  53.622  51.328  1.00  0.77           O  
ATOM    390  CB  CYS A  27      46.071  55.671  53.438  1.00  0.77           C  
ATOM    391  SG  CYS A  27      45.063  54.664  54.558  1.00  0.77           S  
ATOM    392  H   CYS A  27      43.439  55.612  52.410  1.00  0.77           H  
ATOM    393  HA  CYS A  27      46.160  56.481  51.485  1.00  0.77           H  
ATOM    394  HB1 CYS A  27      46.123  56.662  53.868  1.00  0.77           H  
ATOM    395  HB2 CYS A  27      47.081  55.266  53.396  1.00  0.77           H  
ATOM    396  HG  CYS A  27      44.723  55.647  55.398  1.00  0.77           H  
ATOM    397  N   SER A  28      46.698  54.286  50.546  1.00  0.86           N  
ATOM    398  CA  SER A  28      47.037  53.016  49.936  1.00  0.86           C  
ATOM    399  C   SER A  28      48.457  52.616  50.313  1.00  0.86           C  
ATOM    400  O   SER A  28      49.360  53.436  50.533  1.00  0.86           O  
ATOM    401  CB  SER A  28      46.758  53.015  48.443  1.00  0.86           C  
ATOM    402  OG  SER A  28      47.730  53.709  47.687  1.00  0.86           O  
ATOM    403  H   SER A  28      47.385  55.033  50.496  1.00  0.86           H  
ATOM    404  HA  SER A  28      46.388  52.258  50.370  1.00  0.86           H  
ATOM    405  HB1 SER A  28      45.782  53.466  48.267  1.00  0.86           H  
ATOM    406  HB2 SER A  28      46.735  51.980  48.103  1.00  0.86           H  
ATOM    407  HG  SER A  28      47.876  54.570  48.103  1.00  0.86           H  
ATOM    408  N   ILE A  29      48.627  51.310  50.418  1.00  0.80           N  
ATOM    409  CA  ILE A  29      49.892  50.631  50.613  1.00  0.80           C  
ATOM    410  C   ILE A  29      50.014  49.610  49.476  1.00  0.80           C  
ATOM    411  O   ILE A  29      49.031  49.024  49.023  1.00  0.80           O  
ATOM    412  CB  ILE A  29      49.996  49.987  52.021  1.00  0.80           C  
ATOM    413  CG1 ILE A  29      51.291  49.156  52.177  1.00  0.80           C  
ATOM    414  CG2 ILE A  29      48.771  49.128  52.370  1.00  0.80           C  
ATOM    415  CD1 ILE A  29      51.529  48.618  53.595  1.00  0.80           C  
ATOM    416  H   ILE A  29      47.826  50.714  50.218  1.00  0.80           H  
ATOM    417  HA  ILE A  29      50.710  51.343  50.505  1.00  0.80           H  
ATOM    418  HB  ILE A  29      50.027  50.804  52.742  1.00  0.80           H  
ATOM    419 1HG1 ILE A  29      52.144  49.775  51.900  1.00  0.80           H  
ATOM    420 2HG1 ILE A  29      51.270  48.300  51.501  1.00  0.80           H  
ATOM    421 1HG2 ILE A  29      48.833  48.767  53.394  1.00  0.80           H  
ATOM    422 2HG2 ILE A  29      47.862  49.719  52.287  1.00  0.80           H  
ATOM    423 3HG2 ILE A  29      48.720  48.274  51.695  1.00  0.80           H  
ATOM    424  HD1 ILE A  29      50.855  47.786  53.800  1.00  0.80           H  
ATOM    425  HD2 ILE A  29      52.554  48.259  53.682  1.00  0.80           H  
ATOM    426  HD3 ILE A  29      51.356  49.405  54.326  1.00  0.80           H  
ATOM    427  N   SER A  30      51.230  49.429  48.995  1.00  0.75           N  
ATOM    428  CA  SER A  30      51.605  48.529  47.926  1.00  0.75           C  
ATOM    429  C   SER A  30      52.875  47.796  48.333  1.00  0.75           C  
ATOM    430  O   SER A  30      53.961  48.388  48.387  1.00  0.75           O  
ATOM    431  CB  SER A  30      51.799  49.322  46.626  1.00  0.75           C  
ATOM    432  OG  SER A  30      51.902  48.464  45.508  1.00  0.75           O  
ATOM    433  H   SER A  30      51.982  49.978  49.399  1.00  0.75           H  
ATOM    434  HA  SER A  30      50.810  47.809  47.756  1.00  0.75           H  
ATOM    435  HB1 SER A  30      52.695  49.938  46.705  1.00  0.75           H  
ATOM    436  HB2 SER A  30      50.941  49.978  46.480  1.00  0.75           H  
ATOM    437  HG  SER A  30      52.222  48.978  44.759  1.00  0.75           H  
ATOM    438  N   GLN A  31      52.707  46.526  48.691  1.00  0.95           N  
ATOM    439  CA  GLN A  31      53.710  45.686  49.330  1.00  0.95           C  
ATOM    440  C   GLN A  31      54.113  44.601  48.346  1.00  0.95           C  
ATOM    441  O   GLN A  31      53.311  43.757  47.951  1.00  0.95           O  
ATOM    442  CB  GLN A  31      53.116  45.143  50.640  1.00  0.95           C  
ATOM    443  CG  GLN A  31      54.089  44.274  51.450  1.00  0.95           C  
ATOM    444  CD  GLN A  31      53.525  43.979  52.838  1.00  0.95           C  
ATOM    445  NE2 GLN A  31      53.938  44.719  53.842  1.00  0.95           N  
ATOM    446  OE1 GLN A  31      52.682  43.118  53.036  1.00  0.95           O  
ATOM    447  H   GLN A  31      51.781  46.120  48.572  1.00  0.95           H  
ATOM    448  HA  GLN A  31      54.591  46.281  49.576  1.00  0.95           H  
ATOM    449  HB1 GLN A  31      52.220  44.560  50.426  1.00  0.95           H  
ATOM    450  HB2 GLN A  31      52.825  45.993  51.259  1.00  0.95           H  
ATOM    451  HG1 GLN A  31      55.043  44.792  51.547  1.00  0.95           H  
ATOM    452  HG2 GLN A  31      54.258  43.331  50.929  1.00  0.95           H  
ATOM    453 1HE2 GLN A  31      54.617  45.449  53.711  1.00  0.95           H  
ATOM    454 2HE2 GLN A  31      53.564  44.493  54.762  1.00  0.95           H  
ATOM    455  N   THR A  32      55.363  44.674  47.901  1.00  1.26           N  
ATOM    456  CA  THR A  32      55.908  43.798  46.865  1.00  1.26           C  
ATOM    457  C   THR A  32      56.936  42.879  47.510  1.00  1.26           C  
ATOM    458  O   THR A  32      58.049  43.294  47.846  1.00  1.26           O  
ATOM    459  CB  THR A  32      56.525  44.610  45.721  1.00  1.26           C  
ATOM    460  CG2 THR A  32      57.086  43.731  44.605  1.00  1.26           C  
ATOM    461  OG1 THR A  32      55.512  45.406  45.148  1.00  1.26           O  
ATOM    462  H   THR A  32      55.975  45.389  48.282  1.00  1.26           H  
ATOM    463  HA  THR A  32      55.111  43.203  46.436  1.00  1.26           H  
ATOM    464  HB  THR A  32      57.315  45.256  46.107  1.00  1.26           H  
ATOM    465  HG1 THR A  32      55.205  46.028  45.812  1.00  1.26           H  
ATOM    466 1HG2 THR A  32      57.405  44.359  43.774  1.00  1.26           H  
ATOM    467 2HG2 THR A  32      57.947  43.166  44.962  1.00  1.26           H  
ATOM    468 3HG2 THR A  32      56.321  43.038  44.256  1.00  1.26           H  
ATOM    469  N   TRP A  33      56.528  41.632  47.728  1.00  1.74           N  
ATOM    470  CA  TRP A  33      57.388  40.551  48.200  1.00  1.74           C  
ATOM    471  C   TRP A  33      58.206  39.962  47.043  1.00  1.74           C  
ATOM    472  O   TRP A  33      57.674  39.633  45.974  1.00  1.74           O  
ATOM    473  CB  TRP A  33      56.514  39.468  48.852  1.00  1.74           C  
ATOM    474  CG  TRP A  33      57.175  38.129  48.952  1.00  1.74           C  
ATOM    475  CD1 TRP A  33      57.059  37.156  48.024  1.00  1.74           C  
ATOM    476  CD2 TRP A  33      58.143  37.633  49.926  1.00  1.74           C  
ATOM    477  CE2 TRP A  33      58.579  36.337  49.507  1.00  1.74           C  
ATOM    478  CE3 TRP A  33      58.731  38.156  51.098  1.00  1.74           C  
ATOM    479  NE1 TRP A  33      57.908  36.116  48.325  1.00  1.74           N  
ATOM    480  CZ2 TRP A  33      59.525  35.594  50.221  1.00  1.74           C  
ATOM    481  CZ3 TRP A  33      59.698  37.421  51.814  1.00  1.74           C  
ATOM    482  CH2 TRP A  33      60.092  36.143  51.383  1.00  1.74           C  
ATOM    483  H   TRP A  33      55.601  41.380  47.396  1.00  1.74           H  
ATOM    484  HA  TRP A  33      58.086  40.925  48.950  1.00  1.74           H  
ATOM    485  HB1 TRP A  33      55.601  39.348  48.266  1.00  1.74           H  
ATOM    486  HB2 TRP A  33      56.225  39.801  49.850  1.00  1.74           H  
ATOM    487  HD1 TRP A  33      56.454  37.225  47.129  1.00  1.74           H  
ATOM    488  HE1 TRP A  33      58.118  35.385  47.642  1.00  1.74           H  
ATOM    489  HE3 TRP A  33      58.428  39.133  51.452  1.00  1.74           H  
ATOM    490  HZ2 TRP A  33      59.815  34.608  49.884  1.00  1.74           H  
ATOM    491  HZ3 TRP A  33      60.131  37.840  52.713  1.00  1.74           H  
ATOM    492  HH2 TRP A  33      60.824  35.588  51.955  1.00  1.74           H  
ATOM    493  N   PHE A  34      59.508  39.776  47.277  1.00  2.49           N  
ATOM    494  CA  PHE A  34      60.457  39.394  46.237  1.00  2.49           C  
ATOM    495  C   PHE A  34      61.487  38.379  46.750  1.00  2.49           C  
ATOM    496  O   PHE A  34      62.692  38.520  46.542  1.00  2.49           O  
ATOM    497  CB  PHE A  34      61.025  40.692  45.630  1.00  2.49           C  
ATOM    498  CG  PHE A  34      61.826  40.630  44.336  1.00  2.49           C  
ATOM    499  CD1 PHE A  34      62.375  41.829  43.842  1.00  2.49           C  
ATOM    500  CD2 PHE A  34      62.013  39.437  43.607  1.00  2.49           C  
ATOM    501  CE1 PHE A  34      63.114  41.837  42.645  1.00  2.49           C  
ATOM    502  CE2 PHE A  34      62.758  39.443  42.415  1.00  2.49           C  
ATOM    503  CZ  PHE A  34      63.310  40.642  41.934  1.00  2.49           C  
ATOM    504  H   PHE A  34      59.900  40.064  48.165  1.00  2.49           H  
ATOM    505  HA  PHE A  34      59.919  38.877  45.445  1.00  2.49           H  
ATOM    506  HB1 PHE A  34      61.631  41.180  46.383  1.00  2.49           H  
ATOM    507  HB2 PHE A  34      60.183  41.358  45.432  1.00  2.49           H  
ATOM    508  HD1 PHE A  34      62.211  42.755  44.377  1.00  2.49           H  
ATOM    509  HD2 PHE A  34      61.590  38.507  43.944  1.00  2.49           H  
ATOM    510  HE1 PHE A  34      63.512  42.768  42.258  1.00  2.49           H  
ATOM    511  HE2 PHE A  34      62.888  38.525  41.860  1.00  2.49           H  
ATOM    512  HZ  PHE A  34      63.864  40.648  41.007  1.00  2.49           H  
ATOM    513  N   ASP A  35      60.979  37.316  47.370  1.00  3.17           N  
ATOM    514  CA  ASP A  35      61.574  35.973  47.335  1.00  3.17           C  
ATOM    515  C   ASP A  35      63.068  35.908  47.693  1.00  3.17           C  
ATOM    516  O   ASP A  35      63.951  35.669  46.869  1.00  3.17           O  
ATOM    517  CB  ASP A  35      61.246  35.268  45.991  1.00  3.17           C  
ATOM    518  CG  ASP A  35      59.988  35.794  45.292  1.00  3.17           C  
ATOM    519  OD1 ASP A  35      60.135  36.574  44.326  1.00  3.17           O  
ATOM    520  OD2 ASP A  35      58.849  35.564  45.761  1.00  3.17           O1-
ATOM    521  H   ASP A  35      59.989  37.358  47.572  1.00  3.17           H  
ATOM    522  HA  ASP A  35      61.063  35.391  48.099  1.00  3.17           H  
ATOM    523  HB1 ASP A  35      61.141  34.198  46.171  1.00  3.17           H  
ATOM    524  HB2 ASP A  35      62.075  35.402  45.297  1.00  3.17           H  
ATOM    525  N   GLY A  36      63.354  36.224  48.950  1.00  3.46           N  
ATOM    526  CA  GLY A  36      64.706  36.350  49.468  1.00  3.46           C  
ATOM    527  C   GLY A  36      64.732  37.402  50.569  1.00  3.46           C  
ATOM    528  O   GLY A  36      63.701  37.742  51.150  1.00  3.46           O  
ATOM    529  H   GLY A  36      62.597  36.488  49.568  1.00  3.46           H  
ATOM    530  HA1 GLY A  36      65.384  36.654  48.672  1.00  3.46           H  
ATOM    531  HA2 GLY A  36      65.040  35.396  49.872  1.00  3.46           H  
ATOM    532  N   LYS A  37      65.905  37.975  50.848  1.00  3.83           N  
ATOM    533  CA  LYS A  37      66.078  39.090  51.799  1.00  3.83           C  
ATOM    534  C   LYS A  37      65.558  40.450  51.278  1.00  3.83           C  
ATOM    535  O   LYS A  37      66.218  41.476  51.444  1.00  3.83           O  
ATOM    536  CB  LYS A  37      67.558  39.167  52.241  1.00  3.83           C  
ATOM    537  CG  LYS A  37      68.041  37.922  53.008  1.00  3.83           C  
ATOM    538  CD  LYS A  37      69.479  38.108  53.523  1.00  3.83           C  
ATOM    539  CE  LYS A  37      69.923  36.891  54.348  1.00  3.83           C  
ATOM    540  NZ  LYS A  37      71.305  37.046  54.871  1.00  3.83           N1+
ATOM    541  H   LYS A  37      66.707  37.660  50.322  1.00  3.83           H  
ATOM    542  HA  LYS A  37      65.478  38.875  52.685  1.00  3.83           H  
ATOM    543  HB1 LYS A  37      67.680  40.023  52.905  1.00  3.83           H  
ATOM    544  HB2 LYS A  37      68.190  39.326  51.366  1.00  3.83           H  
ATOM    545  HG1 LYS A  37      68.009  37.050  52.351  1.00  3.83           H  
ATOM    546  HG2 LYS A  37      67.378  37.748  53.857  1.00  3.83           H  
ATOM    547  HD1 LYS A  37      69.518  39.002  54.147  1.00  3.83           H  
ATOM    548  HD2 LYS A  37      70.149  38.243  52.672  1.00  3.83           H  
ATOM    549  HE1 LYS A  37      69.857  35.997  53.721  1.00  3.83           H  
ATOM    550  HE2 LYS A  37      69.224  36.763  55.179  1.00  3.83           H  
ATOM    551  HZ1 LYS A  37      71.554  36.266  55.466  1.00  3.83           H  
ATOM    552  HZ2 LYS A  37      71.978  37.084  54.118  1.00  3.83           H  
ATOM    553  HZ3 LYS A  37      71.390  37.894  55.418  1.00  3.83           H  
ATOM    554  N   ARG A  38      64.434  40.460  50.564  1.00  2.53           N  
ATOM    555  CA  ARG A  38      64.080  41.482  49.571  1.00  2.53           C  
ATOM    556  C   ARG A  38      62.557  41.610  49.507  1.00  2.53           C  
ATOM    557  O   ARG A  38      61.845  40.800  48.922  1.00  2.53           O  
ATOM    558  CB  ARG A  38      64.713  41.012  48.248  1.00  2.53           C  
ATOM    559  CG  ARG A  38      64.577  41.959  47.043  1.00  2.53           C  
ATOM    560  CD  ARG A  38      65.265  41.369  45.794  1.00  2.53           C  
ATOM    561  NE  ARG A  38      64.791  40.002  45.514  1.00  2.53           N  
ATOM    562  CZ  ARG A  38      65.398  39.009  44.892  1.00  2.53           C  
ATOM    563  NH1 ARG A  38      64.923  37.807  45.019  1.00  2.53           N1+
ATOM    564  NH2 ARG A  38      66.468  39.179  44.172  1.00  2.53           N  
ATOM    565  H   ARG A  38      63.888  39.602  50.567  1.00  2.53           H  
ATOM    566  HA  ARG A  38      64.507  42.449  49.846  1.00  2.53           H  
ATOM    567  HB1 ARG A  38      64.275  40.045  48.006  1.00  2.53           H  
ATOM    568  HB2 ARG A  38      65.780  40.853  48.415  1.00  2.53           H  
ATOM    569  HG1 ARG A  38      65.042  42.917  47.280  1.00  2.53           H  
ATOM    570  HG2 ARG A  38      63.528  42.137  46.827  1.00  2.53           H  
ATOM    571  HD1 ARG A  38      66.342  41.356  45.969  1.00  2.53           H  
ATOM    572  HD2 ARG A  38      65.058  42.013  44.937  1.00  2.53           H  
ATOM    573  HE  ARG A  38      63.903  39.732  45.929  1.00  2.53           H  
ATOM    574 1HH1 ARG A  38      64.109  37.669  45.618  1.00  2.53           H  
ATOM    575 2HH1 ARG A  38      65.359  37.000  44.621  1.00  2.53           H  
ATOM    576 1HH2 ARG A  38      66.787  40.115  44.016  1.00  2.53           H  
ATOM    577 2HH2 ARG A  38      66.871  38.395  43.698  1.00  2.53           H  
ATOM    578  N   VAL A  39      62.065  42.640  50.176  1.00  1.55           N  
ATOM    579  CA  VAL A  39      60.655  43.025  50.205  1.00  1.55           C  
ATOM    580  C   VAL A  39      60.614  44.537  50.309  1.00  1.55           C  
ATOM    581  O   VAL A  39      61.357  45.122  51.105  1.00  1.55           O  
ATOM    582  CB  VAL A  39      59.900  42.319  51.354  1.00  1.55           C  
ATOM    583  CG1 VAL A  39      60.527  42.514  52.743  1.00  1.55           C  
ATOM    584  CG2 VAL A  39      58.430  42.756  51.419  1.00  1.55           C  
ATOM    585  H   VAL A  39      62.708  43.245  50.659  1.00  1.55           H  
ATOM    586  HA  VAL A  39      60.185  42.736  49.264  1.00  1.55           H  
ATOM    587  HB  VAL A  39      59.907  41.251  51.136  1.00  1.55           H  
ATOM    588 1HG1 VAL A  39      59.961  41.942  53.479  1.00  1.55           H  
ATOM    589 2HG1 VAL A  39      61.556  42.160  52.753  1.00  1.55           H  
ATOM    590 3HG1 VAL A  39      60.493  43.563  53.025  1.00  1.55           H  
ATOM    591 1HG2 VAL A  39      57.894  42.131  52.131  1.00  1.55           H  
ATOM    592 2HG2 VAL A  39      58.355  43.794  51.745  1.00  1.55           H  
ATOM    593 3HG2 VAL A  39      57.961  42.660  50.443  1.00  1.55           H  
ATOM    594  N   THR A  40      59.813  45.151  49.447  1.00  1.21           N  
ATOM    595  CA  THR A  40      59.793  46.599  49.247  1.00  1.21           C  
ATOM    596  C   THR A  40      58.375  47.112  49.336  1.00  1.21           C  
ATOM    597  O   THR A  40      57.478  46.641  48.634  1.00  1.21           O  
ATOM    598  CB  THR A  40      60.411  47.024  47.907  1.00  1.21           C  
ATOM    599  CG2 THR A  40      61.933  46.895  47.915  1.00  1.21           C  
ATOM    600  OG1 THR A  40      59.906  46.241  46.850  1.00  1.21           O  
ATOM    601  H   THR A  40      59.249  44.590  48.817  1.00  1.21           H  
ATOM    602  HA  THR A  40      60.370  47.080  50.034  1.00  1.21           H  
ATOM    603  HB  THR A  40      60.164  48.069  47.718  1.00  1.21           H  
ATOM    604  HG1 THR A  40      58.947  46.290  46.899  1.00  1.21           H  
ATOM    605 1HG2 THR A  40      62.323  47.209  46.946  1.00  1.21           H  
ATOM    606 2HG2 THR A  40      62.349  47.536  48.691  1.00  1.21           H  
ATOM    607 3HG2 THR A  40      62.221  45.860  48.096  1.00  1.21           H  
ATOM    608  N   THR A  41      58.202  48.102  50.198  1.00  1.13           N  
ATOM    609  CA  THR A  41      56.914  48.658  50.576  1.00  1.13           C  
ATOM    610  C   THR A  41      56.901  50.122  50.156  1.00  1.13           C  
ATOM    611  O   THR A  41      57.821  50.897  50.446  1.00  1.13           O  
ATOM    612  CB  THR A  41      56.741  48.534  52.103  1.00  1.13           C  
ATOM    613  CG2 THR A  41      55.407  49.093  52.592  1.00  1.13           C  
ATOM    614  OG1 THR A  41      56.785  47.180  52.514  1.00  1.13           O  
ATOM    615  H   THR A  41      59.012  48.435  50.716  1.00  1.13           H  
ATOM    616  HA  THR A  41      56.099  48.119  50.090  1.00  1.13           H  
ATOM    617  HB  THR A  41      57.548  49.072  52.603  1.00  1.13           H  
ATOM    618  HG1 THR A  41      57.642  47.038  52.943  1.00  1.13           H  
ATOM    619 1HG2 THR A  41      55.313  48.916  53.664  1.00  1.13           H  
ATOM    620 2HG2 THR A  41      55.362  50.167  52.414  1.00  1.13           H  
ATOM    621 3HG2 THR A  41      54.587  48.600  52.071  1.00  1.13           H  
ATOM    622  N   THR A  42      55.821  50.488  49.471  1.00  1.06           N  
ATOM    623  CA  THR A  42      55.477  51.876  49.165  1.00  1.06           C  
ATOM    624  C   THR A  42      54.135  52.201  49.779  1.00  1.06           C  
ATOM    625  O   THR A  42      53.242  51.360  49.811  1.00  1.06           O  
ATOM    626  CB  THR A  42      55.523  52.134  47.654  1.00  1.06           C  
ATOM    627  CG2 THR A  42      55.200  53.579  47.271  1.00  1.06           C  
ATOM    628  OG1 THR A  42      56.832  51.886  47.202  1.00  1.06           O  
ATOM    629  H   THR A  42      55.135  49.772  49.243  1.00  1.06           H  
ATOM    630  HA  THR A  42      56.211  52.538  49.623  1.00  1.06           H  
ATOM    631  HB  THR A  42      54.833  51.462  47.143  1.00  1.06           H  
ATOM    632  HG1 THR A  42      56.965  50.934  47.208  1.00  1.06           H  
ATOM    633 1HG2 THR A  42      55.402  53.726  46.209  1.00  1.06           H  
ATOM    634 2HG2 THR A  42      54.147  53.790  47.452  1.00  1.06           H  
ATOM    635 3HG2 THR A  42      55.816  54.266  47.849  1.00  1.06           H  
ATOM    636  N   ARG A  43      53.968  53.423  50.271  1.00  1.28           N  
ATOM    637  CA  ARG A  43      52.716  53.923  50.832  1.00  1.28           C  
ATOM    638  C   ARG A  43      52.545  55.370  50.418  1.00  1.28           C  
ATOM    639  O   ARG A  43      53.529  56.132  50.410  1.00  1.28           O  
ATOM    640  CB  ARG A  43      52.780  53.865  52.375  1.00  1.28           C  
ATOM    641  CG  ARG A  43      52.946  52.507  53.082  1.00  1.28           C  
ATOM    642  CD  ARG A  43      52.956  52.709  54.614  1.00  1.28           C  
ATOM    643  NE  ARG A  43      52.797  51.446  55.365  1.00  1.28           N  
ATOM    644  CZ  ARG A  43      53.682  50.802  56.108  1.00  1.28           C  
ATOM    645  NH1 ARG A  43      53.542  49.541  56.374  1.00  1.28           N1+
ATOM    646  NH2 ARG A  43      54.734  51.355  56.636  1.00  1.28           N  
ATOM    647  H   ARG A  43      54.766  54.059  50.241  1.00  1.28           H  
ATOM    648  HA  ARG A  43      51.867  53.347  50.467  1.00  1.28           H  
ATOM    649  HB1 ARG A  43      51.837  54.267  52.722  1.00  1.28           H  
ATOM    650  HB2 ARG A  43      53.580  54.522  52.717  1.00  1.28           H  
ATOM    651  HG1 ARG A  43      53.874  52.029  52.770  1.00  1.28           H  
ATOM    652  HG2 ARG A  43      52.105  51.876  52.808  1.00  1.28           H  
ATOM    653  HD1 ARG A  43      52.109  53.341  54.868  1.00  1.28           H  
ATOM    654  HD2 ARG A  43      53.872  53.224  54.905  1.00  1.28           H  
ATOM    655  HE  ARG A  43      51.881  51.027  55.344  1.00  1.28           H  
ATOM    656 1HH1 ARG A  43      52.766  48.995  56.051  1.00  1.28           H  
ATOM    657 2HH1 ARG A  43      54.371  49.048  56.695  1.00  1.28           H  
ATOM    658 1HH2 ARG A  43      54.804  52.347  56.734  1.00  1.28           H  
ATOM    659 2HH2 ARG A  43      55.357  50.769  57.188  1.00  1.28           H  
ATOM    660  N   GLY A  44      51.309  55.748  50.126  1.00  1.35           N  
ATOM    661  CA  GLY A  44      50.947  57.088  49.674  1.00  1.35           C  
ATOM    662  C   GLY A  44      49.444  57.333  49.741  1.00  1.35           C  
ATOM    663  O   GLY A  44      48.647  56.396  49.814  1.00  1.35           O  
ATOM    664  H   GLY A  44      50.558  55.070  50.203  1.00  1.35           H  
ATOM    665  HA1 GLY A  44      51.278  57.235  48.645  1.00  1.35           H  
ATOM    666  HA2 GLY A  44      51.440  57.827  50.301  1.00  1.35           H  
ATOM    667  N   CYS A  45      49.069  58.612  49.737  1.00  1.06           N  
ATOM    668  CA  CYS A  45      47.676  59.012  49.640  1.00  1.06           C  
ATOM    669  C   CYS A  45      47.176  58.908  48.194  1.00  1.06           C  
ATOM    670  O   CYS A  45      47.956  59.032  47.252  1.00  1.06           O  
ATOM    671  CB  CYS A  45      47.570  60.431  50.217  1.00  1.06           C  
ATOM    672  SG  CYS A  45      45.850  60.816  50.619  1.00  1.06           S  
ATOM    673  H   CYS A  45      49.766  59.336  49.633  1.00  1.06           H  
ATOM    674  HA  CYS A  45      47.074  58.346  50.257  1.00  1.06           H  
ATOM    675  HB1 CYS A  45      47.954  61.158  49.500  1.00  1.06           H  
ATOM    676  HB2 CYS A  45      48.151  60.505  51.142  1.00  1.06           H  
ATOM    677  HG  CYS A  45      45.616  59.790  51.451  1.00  1.06           H  
ATOM    678  N   ASP A  46      45.886  58.638  48.021  1.00  1.05           N  
ATOM    679  CA  ASP A  46      45.283  58.321  46.712  1.00  1.05           C  
ATOM    680  C   ASP A  46      43.817  58.804  46.754  1.00  1.05           C  
ATOM    681  O   ASP A  46      43.289  59.263  47.778  1.00  1.05           O  
ATOM    682  CB  ASP A  46      45.496  56.786  46.480  1.00  1.05           C  
ATOM    683  CG  ASP A  46      44.889  56.027  45.267  1.00  1.05           C  
ATOM    684  OD1 ASP A  46      43.776  56.350  44.783  1.00  1.05           O  
ATOM    685  OD2 ASP A  46      45.489  54.984  44.906  1.00  1.05           O1-
ATOM    686  H   ASP A  46      45.291  58.602  48.843  1.00  1.05           H  
ATOM    687  HA  ASP A  46      45.795  58.869  45.918  1.00  1.05           H  
ATOM    688  HB1 ASP A  46      45.185  56.250  47.373  1.00  1.05           H  
ATOM    689  HB2 ASP A  46      46.576  56.635  46.425  1.00  1.05           H  
ATOM    690  N   LYS A  47      43.149  58.744  45.611  1.00  1.09           N  
ATOM    691  CA  LYS A  47      41.793  59.221  45.408  1.00  1.09           C  
ATOM    692  C   LYS A  47      40.693  58.182  45.574  1.00  1.09           C  
ATOM    693  O   LYS A  47      39.633  58.515  46.103  1.00  1.09           O  
ATOM    694  CB  LYS A  47      41.740  59.823  43.982  1.00  1.09           C  
ATOM    695  CG  LYS A  47      40.389  60.455  43.593  1.00  1.09           C  
ATOM    696  CD  LYS A  47      40.095  61.690  44.450  1.00  1.09           C  
ATOM    697  CE  LYS A  47      38.623  61.824  44.842  1.00  1.09           C  
ATOM    698  NZ  LYS A  47      38.519  62.550  46.129  1.00  1.09           N1+
ATOM    699  H   LYS A  47      43.586  58.201  44.869  1.00  1.09           H  
ATOM    700  HA  LYS A  47      41.598  59.989  46.152  1.00  1.09           H  
ATOM    701  HB1 LYS A  47      41.966  59.037  43.258  1.00  1.09           H  
ATOM    702  HB2 LYS A  47      42.517  60.586  43.887  1.00  1.09           H  
ATOM    703  HG1 LYS A  47      39.594  59.718  43.699  1.00  1.09           H  
ATOM    704  HG2 LYS A  47      40.422  60.756  42.544  1.00  1.09           H  
ATOM    705  HD1 LYS A  47      40.422  62.586  43.923  1.00  1.09           H  
ATOM    706  HD2 LYS A  47      40.678  61.637  45.363  1.00  1.09           H  
ATOM    707  HE1 LYS A  47      38.188  60.826  44.958  1.00  1.09           H  
ATOM    708  HE2 LYS A  47      38.084  62.348  44.048  1.00  1.09           H  
ATOM    709  HZ1 LYS A  47      37.574  62.815  46.352  1.00  1.09           H  
ATOM    710  HZ2 LYS A  47      38.881  61.959  46.877  1.00  1.09           H  
ATOM    711  HZ3 LYS A  47      39.132  63.363  46.130  1.00  1.09           H  
ATOM    712  N   SER A  48      40.929  56.961  45.107  1.00  1.59           N  
ATOM    713  CA  SER A  48      39.932  55.879  45.044  1.00  1.59           C  
ATOM    714  C   SER A  48      40.543  54.596  45.601  1.00  1.59           C  
ATOM    715  O   SER A  48      40.010  54.017  46.556  1.00  1.59           O  
ATOM    716  CB  SER A  48      39.449  55.679  43.602  1.00  1.59           C  
ATOM    717  OG  SER A  48      38.513  54.623  43.560  1.00  1.59           O  
ATOM    718  H   SER A  48      41.879  56.771  44.791  1.00  1.59           H  
ATOM    719  HA  SER A  48      39.068  56.128  45.661  1.00  1.59           H  
ATOM    720  HB1 SER A  48      40.297  55.443  42.957  1.00  1.59           H  
ATOM    721  HB2 SER A  48      38.977  56.597  43.247  1.00  1.59           H  
ATOM    722  HG  SER A  48      38.231  54.471  42.652  1.00  1.59           H  
ATOM    723  N   CYS A  49      41.729  54.262  45.075  1.00  1.31           N  
ATOM    724  CA  CYS A  49      42.487  53.031  45.257  1.00  1.31           C  
ATOM    725  C   CYS A  49      41.654  51.748  45.256  1.00  1.31           C  
ATOM    726  O   CYS A  49      41.084  51.342  46.277  1.00  1.31           O  
ATOM    727  CB  CYS A  49      43.287  53.135  46.558  1.00  1.31           C  
ATOM    728  SG  CYS A  49      44.272  51.634  46.805  1.00  1.31           S  
ATOM    729  H   CYS A  49      42.181  54.950  44.481  1.00  1.31           H  
ATOM    730  HA  CYS A  49      43.206  52.971  44.438  1.00  1.31           H  
ATOM    731  HB1 CYS A  49      42.596  53.245  47.389  1.00  1.31           H  
ATOM    732  HB2 CYS A  49      43.941  54.003  46.533  1.00  1.31           H  
ATOM    733  HG  CYS A  49      43.288  50.730  46.636  1.00  1.31           H  
ATOM    734  N   SER A  50      41.705  51.011  44.154  1.00  1.61           N  
ATOM    735  CA  SER A  50      41.286  49.614  44.171  1.00  1.61           C  
ATOM    736  C   SER A  50      42.113  48.763  45.134  1.00  1.61           C  
ATOM    737  O   SER A  50      43.324  48.986  45.235  1.00  1.61           O  
ATOM    738  CB  SER A  50      41.394  48.999  42.770  1.00  1.61           C  
ATOM    739  OG  SER A  50      40.720  49.803  41.819  1.00  1.61           O  
ATOM    740  H   SER A  50      42.128  51.367  43.313  1.00  1.61           H  
ATOM    741  HA  SER A  50      40.239  49.595  44.466  1.00  1.61           H  
ATOM    742  HB1 SER A  50      40.948  48.003  42.779  1.00  1.61           H  
ATOM    743  HB2 SER A  50      42.442  48.909  42.486  1.00  1.61           H  
ATOM    744  HG  SER A  50      40.617  49.298  41.006  1.00  1.61           H  
ATOM    745  N   PRO A  51      41.518  47.736  45.768  1.00  1.98           N  
ATOM    746  CA  PRO A  51      42.287  46.571  46.158  1.00  1.98           C  
ATOM    747  C   PRO A  51      42.795  45.883  44.897  1.00  1.98           C  
ATOM    748  O   PRO A  51      42.130  45.851  43.862  1.00  1.98           O  
ATOM    749  CB  PRO A  51      41.317  45.694  46.953  1.00  1.98           C  
ATOM    750  CG  PRO A  51      39.959  46.012  46.328  1.00  1.98           C  
ATOM    751  CD  PRO A  51      40.088  47.474  45.896  1.00  1.98           C  
ATOM    752  HA  PRO A  51      43.121  46.862  46.790  1.00  1.98           H  
ATOM    753  HB1 PRO A  51      41.561  44.634  46.876  1.00  1.98           H  
ATOM    754  HB2 PRO A  51      41.318  46.009  47.997  1.00  1.98           H  
ATOM    755  HG1 PRO A  51      39.806  45.386  45.448  1.00  1.98           H  
ATOM    756  HG2 PRO A  51      39.142  45.872  47.038  1.00  1.98           H  
ATOM    757  HD1 PRO A  51      39.560  47.618  44.954  1.00  1.98           H  
ATOM    758  HD2 PRO A  51      39.673  48.124  46.667  1.00  1.98           H  
ATOM    759  N   VAL A  52      43.965  45.280  45.013  1.00  2.38           N  
ATOM    760  CA  VAL A  52      44.488  44.339  44.030  1.00  2.38           C  
ATOM    761  C   VAL A  52      45.027  43.181  44.851  1.00  2.38           C  
ATOM    762  O   VAL A  52      45.963  43.377  45.645  1.00  2.38           O  
ATOM    763  CB  VAL A  52      45.582  44.966  43.142  1.00  2.38           C  
ATOM    764  CG1 VAL A  52      46.037  43.974  42.068  1.00  2.38           C  
ATOM    765  CG2 VAL A  52      45.103  46.234  42.420  1.00  2.38           C  
ATOM    766  H   VAL A  52      44.474  45.393  45.879  1.00  2.38           H  
ATOM    767  HA  VAL A  52      43.682  43.981  43.389  1.00  2.38           H  
ATOM    768  HB  VAL A  52      46.445  45.229  43.754  1.00  2.38           H  
ATOM    769 1HG1 VAL A  52      46.828  44.418  41.463  1.00  2.38           H  
ATOM    770 2HG1 VAL A  52      46.434  43.071  42.533  1.00  2.38           H  
ATOM    771 3HG1 VAL A  52      45.196  43.717  41.424  1.00  2.38           H  
ATOM    772 1HG2 VAL A  52      45.888  46.613  41.768  1.00  2.38           H  
ATOM    773 2HG2 VAL A  52      44.216  46.011  41.827  1.00  2.38           H  
ATOM    774 3HG2 VAL A  52      44.854  47.011  43.143  1.00  2.38           H  
ATOM    775  N   ASP A  53      44.402  42.015  44.647  1.00  3.56           N  
ATOM    776  CA  ASP A  53      44.961  40.723  45.019  1.00  3.56           C  
ATOM    777  C   ASP A  53      45.057  39.799  43.803  1.00  3.56           C  
ATOM    778  O   ASP A  53      44.058  39.288  43.297  1.00  3.56           O  
ATOM    779  CB  ASP A  53      44.292  40.062  46.233  1.00  3.56           C  
ATOM    780  CG  ASP A  53      45.138  38.861  46.684  1.00  3.56           C  
ATOM    781  OD1 ASP A  53      46.388  38.953  46.658  1.00  3.56           O  
ATOM    782  OD2 ASP A  53      44.586  37.788  47.017  1.00  3.56           O1-
ATOM    783  H   ASP A  53      43.605  41.992  44.030  1.00  3.56           H  
ATOM    784  HA  ASP A  53      45.989  40.914  45.333  1.00  3.56           H  
ATOM    785  HB1 ASP A  53      43.283  39.742  45.969  1.00  3.56           H  
ATOM    786  HB2 ASP A  53      44.235  40.782  47.050  1.00  3.56           H  
ATOM    787  N   LEU A  54      46.279  39.646  43.295  1.00  4.14           N  
ATOM    788  CA  LEU A  54      46.597  38.942  42.057  1.00  4.14           C  
ATOM    789  C   LEU A  54      47.817  38.036  42.278  1.00  4.14           C  
ATOM    790  O   LEU A  54      48.953  38.477  42.190  1.00  4.14           O  
ATOM    791  CB  LEU A  54      46.853  39.951  40.918  1.00  4.14           C  
ATOM    792  CG  LEU A  54      45.608  40.701  40.408  1.00  4.14           C  
ATOM    793  CD1 LEU A  54      46.049  41.716  39.353  1.00  4.14           C  
ATOM    794  CD2 LEU A  54      44.587  39.765  39.759  1.00  4.14           C  
ATOM    795  H   LEU A  54      47.042  40.090  43.786  1.00  4.14           H  
ATOM    796  HA  LEU A  54      45.761  38.303  41.777  1.00  4.14           H  
ATOM    797  HB1 LEU A  54      47.290  39.417  40.073  1.00  4.14           H  
ATOM    798  HB2 LEU A  54      47.589  40.681  41.259  1.00  4.14           H  
ATOM    799  HG  LEU A  54      45.137  41.236  41.232  1.00  4.14           H  
ATOM    800 1HD1 LEU A  54      45.191  42.308  39.033  1.00  4.14           H  
ATOM    801 2HD1 LEU A  54      46.800  42.385  39.770  1.00  4.14           H  
ATOM    802 3HD1 LEU A  54      46.474  41.203  38.491  1.00  4.14           H  
ATOM    803 1HD2 LEU A  54      43.772  40.345  39.328  1.00  4.14           H  
ATOM    804 2HD2 LEU A  54      45.055  39.173  38.975  1.00  4.14           H  
ATOM    805 3HD2 LEU A  54      44.159  39.104  40.513  1.00  4.14           H  
ATOM    806  N   ARG A  55      47.565  36.751  42.558  1.00  4.28           N  
ATOM    807  CA  ARG A  55      48.507  35.677  42.966  1.00  4.28           C  
ATOM    808  C   ARG A  55      49.707  35.355  42.027  1.00  4.28           C  
ATOM    809  O   ARG A  55      50.310  34.293  42.137  1.00  4.28           O  
ATOM    810  CB  ARG A  55      47.637  34.414  43.186  1.00  4.28           C  
ATOM    811  CG  ARG A  55      48.221  33.338  44.126  1.00  4.28           C  
ATOM    812  CD  ARG A  55      47.535  33.265  45.496  1.00  4.28           C  
ATOM    813  NE  ARG A  55      47.711  34.496  46.288  1.00  4.28           N  
ATOM    814  CZ  ARG A  55      46.779  35.369  46.643  1.00  4.28           C  
ATOM    815  NH1 ARG A  55      47.083  36.376  47.385  1.00  4.28           N1+
ATOM    816  NH2 ARG A  55      45.533  35.305  46.281  1.00  4.28           N  
ATOM    817  H   ARG A  55      46.584  36.516  42.610  1.00  4.28           H  
ATOM    818  HA  ARG A  55      48.941  35.964  43.925  1.00  4.28           H  
ATOM    819  HB1 ARG A  55      47.457  33.955  42.212  1.00  4.28           H  
ATOM    820  HB2 ARG A  55      46.659  34.704  43.572  1.00  4.28           H  
ATOM    821  HG1 ARG A  55      49.287  33.490  44.270  1.00  4.28           H  
ATOM    822  HG2 ARG A  55      48.097  32.367  43.645  1.00  4.28           H  
ATOM    823  HD1 ARG A  55      47.978  32.436  46.053  1.00  4.28           H  
ATOM    824  HD2 ARG A  55      46.477  33.043  45.354  1.00  4.28           H  
ATOM    825  HE  ARG A  55      48.653  34.716  46.590  1.00  4.28           H  
ATOM    826 1HH1 ARG A  55      48.051  36.583  47.593  1.00  4.28           H  
ATOM    827 2HH1 ARG A  55      46.414  37.147  47.433  1.00  4.28           H  
ATOM    828 1HH2 ARG A  55      45.174  34.556  45.736  1.00  4.28           H  
ATOM    829 2HH2 ARG A  55      44.955  36.107  46.562  1.00  4.28           H  
ATOM    830  N   ILE A  56      50.042  36.210  41.058  1.00  4.82           N  
ATOM    831  CA  ILE A  56      51.103  36.010  40.050  1.00  4.82           C  
ATOM    832  C   ILE A  56      52.437  35.656  40.743  1.00  4.82           C  
ATOM    833  O   ILE A  56      52.848  36.323  41.687  1.00  4.82           O  
ATOM    834  CB  ILE A  56      51.225  37.285  39.177  1.00  4.82           C  
ATOM    835  CG1 ILE A  56      49.870  37.631  38.501  1.00  4.82           C  
ATOM    836  CG2 ILE A  56      52.327  37.106  38.112  1.00  4.82           C  
ATOM    837  CD1 ILE A  56      49.865  38.936  37.697  1.00  4.82           C  
ATOM    838  H   ILE A  56      49.610  37.124  41.109  1.00  4.82           H  
ATOM    839  HA  ILE A  56      50.811  35.180  39.407  1.00  4.82           H  
ATOM    840  HB  ILE A  56      51.508  38.120  39.822  1.00  4.82           H  
ATOM    841 1HG1 ILE A  56      49.102  37.736  39.268  1.00  4.82           H  
ATOM    842 2HG1 ILE A  56      49.577  36.810  37.844  1.00  4.82           H  
ATOM    843 1HG2 ILE A  56      52.446  38.022  37.533  1.00  4.82           H  
ATOM    844 2HG2 ILE A  56      53.287  36.903  38.585  1.00  4.82           H  
ATOM    845 3HG2 ILE A  56      52.069  36.292  37.436  1.00  4.82           H  
ATOM    846  HD1 ILE A  56      48.845  39.161  37.384  1.00  4.82           H  
ATOM    847  HD2 ILE A  56      50.231  39.756  38.315  1.00  4.82           H  
ATOM    848  HD3 ILE A  56      50.482  38.842  36.805  1.00  4.82           H  
ATOM    849  N   LYS A  57      53.087  34.567  40.299  1.00  4.77           N  
ATOM    850  CA  LYS A  57      54.263  33.880  40.899  1.00  4.77           C  
ATOM    851  C   LYS A  57      54.241  33.588  42.420  1.00  4.77           C  
ATOM    852  O   LYS A  57      55.193  33.015  42.932  1.00  4.77           O  
ATOM    853  CB  LYS A  57      55.597  34.513  40.416  1.00  4.77           C  
ATOM    854  CG  LYS A  57      56.011  35.899  40.961  1.00  4.77           C  
ATOM    855  CD  LYS A  57      56.668  35.908  42.356  1.00  4.77           C  
ATOM    856  CE  LYS A  57      56.810  37.346  42.868  1.00  4.77           C  
ATOM    857  NZ  LYS A  57      57.620  37.416  44.109  1.00  4.77           N1+
ATOM    858  H   LYS A  57      52.664  34.098  39.511  1.00  4.77           H  
ATOM    859  HA  LYS A  57      54.261  32.877  40.475  1.00  4.77           H  
ATOM    860  HB1 LYS A  57      55.536  34.593  39.329  1.00  4.77           H  
ATOM    861  HB2 LYS A  57      56.406  33.810  40.624  1.00  4.77           H  
ATOM    862  HG1 LYS A  57      55.158  36.572  40.948  1.00  4.77           H  
ATOM    863  HG2 LYS A  57      56.740  36.315  40.266  1.00  4.77           H  
ATOM    864  HD1 LYS A  57      57.649  35.435  42.295  1.00  4.77           H  
ATOM    865  HD2 LYS A  57      56.065  35.361  43.073  1.00  4.77           H  
ATOM    866  HE1 LYS A  57      55.807  37.737  43.045  1.00  4.77           H  
ATOM    867  HE2 LYS A  57      57.279  37.953  42.089  1.00  4.77           H  
ATOM    868  HZ1 LYS A  57      57.555  38.301  44.607  1.00  4.77           H  
ATOM    869  HZ2 LYS A  57      57.464  36.643  44.752  1.00  4.77           H  
ATOM    870  HZ3 LYS A  57      58.611  37.265  43.906  1.00  4.77           H  
ATOM    871  N   GLY A  58      53.197  33.980  43.148  1.00  4.75           N  
ATOM    872  CA  GLY A  58      53.087  33.914  44.609  1.00  4.75           C  
ATOM    873  C   GLY A  58      52.130  34.980  45.131  1.00  4.75           C  
ATOM    874  O   GLY A  58      51.049  34.704  45.637  1.00  4.75           O  
ATOM    875  H   GLY A  58      52.423  34.405  42.651  1.00  4.75           H  
ATOM    876  HA1 GLY A  58      54.065  34.057  45.067  1.00  4.75           H  
ATOM    877  HA2 GLY A  58      52.705  32.936  44.899  1.00  4.75           H  
ATOM    878  N   ASN A  59      52.531  36.217  44.867  1.00  4.17           N  
ATOM    879  CA  ASN A  59      51.707  37.424  44.845  1.00  4.17           C  
ATOM    880  C   ASN A  59      52.409  38.423  43.931  1.00  4.17           C  
ATOM    881  O   ASN A  59      51.824  39.021  43.038  1.00  4.17           O  
ATOM    882  CB  ASN A  59      51.533  38.019  46.260  1.00  4.17           C  
ATOM    883  CG  ASN A  59      50.090  37.938  46.705  1.00  4.17           C  
ATOM    884  ND2 ASN A  59      49.248  38.852  46.276  1.00  4.17           N  
ATOM    885  OD1 ASN A  59      49.713  37.027  47.418  1.00  4.17           O  
ATOM    886  H   ASN A  59      53.396  36.275  44.351  1.00  4.17           H  
ATOM    887  HA  ASN A  59      50.732  37.210  44.402  1.00  4.17           H  
ATOM    888  HB1 ASN A  59      51.826  39.070  46.279  1.00  4.17           H  
ATOM    889  HB2 ASN A  59      52.144  37.483  46.986  1.00  4.17           H  
ATOM    890 1HD2 ASN A  59      49.577  39.665  45.765  1.00  4.17           H  
ATOM    891 2HD2 ASN A  59      48.263  38.807  46.540  1.00  4.17           H  
ATOM    892  N   GLY A  60      53.711  38.593  44.180  1.00  2.31           N  
ATOM    893  CA  GLY A  60      54.390  39.811  43.791  1.00  2.31           C  
ATOM    894  C   GLY A  60      53.843  40.962  44.629  1.00  2.31           C  
ATOM    895  O   GLY A  60      54.323  41.181  45.739  1.00  2.31           O  
ATOM    896  H   GLY A  60      54.080  38.101  44.977  1.00  2.31           H  
ATOM    897  HA1 GLY A  60      54.234  40.019  42.732  1.00  2.31           H  
ATOM    898  HA2 GLY A  60      55.457  39.724  43.988  1.00  2.31           H  
ATOM    899  N   LEU A  61      52.791  41.612  44.132  1.00  1.18           N  
ATOM    900  CA  LEU A  61      52.118  42.741  44.766  1.00  1.18           C  
ATOM    901  C   LEU A  61      50.941  42.326  45.672  1.00  1.18           C  
ATOM    902  O   LEU A  61      50.235  41.353  45.398  1.00  1.18           O  
ATOM    903  CB  LEU A  61      51.570  43.699  43.679  1.00  1.18           C  
ATOM    904  CG  LEU A  61      52.571  44.715  43.101  1.00  1.18           C  
ATOM    905  CD1 LEU A  61      53.684  44.054  42.285  1.00  1.18           C  
ATOM    906  CD2 LEU A  61      51.835  45.696  42.186  1.00  1.18           C  
ATOM    907  H   LEU A  61      52.346  41.206  43.319  1.00  1.18           H  
ATOM    908  HA  LEU A  61      52.833  43.289  45.383  1.00  1.18           H  
ATOM    909  HB1 LEU A  61      50.760  44.279  44.124  1.00  1.18           H  
ATOM    910  HB2 LEU A  61      51.128  43.110  42.873  1.00  1.18           H  
ATOM    911  HG  LEU A  61      53.017  45.282  43.917  1.00  1.18           H  
ATOM    912 1HD1 LEU A  61      54.308  44.823  41.831  1.00  1.18           H  
ATOM    913 2HD1 LEU A  61      54.312  43.458  42.942  1.00  1.18           H  
ATOM    914 3HD1 LEU A  61      53.256  43.429  41.505  1.00  1.18           H  
ATOM    915 1HD2 LEU A  61      52.538  46.425  41.786  1.00  1.18           H  
ATOM    916 2HD2 LEU A  61      51.361  45.158  41.364  1.00  1.18           H  
ATOM    917 3HD2 LEU A  61      51.074  46.228  42.756  1.00  1.18           H  
ATOM    918  N   VAL A  62      50.674  43.181  46.663  1.00  0.95           N  
ATOM    919  CA  VAL A  62      49.409  43.334  47.403  1.00  0.95           C  
ATOM    920  C   VAL A  62      49.096  44.822  47.536  1.00  0.95           C  
ATOM    921  O   VAL A  62      49.984  45.570  47.948  1.00  0.95           O  
ATOM    922  CB  VAL A  62      49.489  42.710  48.816  1.00  0.95           C  
ATOM    923  CG1 VAL A  62      48.212  42.965  49.631  1.00  0.95           C  
ATOM    924  CG2 VAL A  62      49.681  41.194  48.758  1.00  0.95           C  
ATOM    925  H   VAL A  62      51.395  43.855  46.879  1.00  0.95           H  
ATOM    926  HA  VAL A  62      48.602  42.851  46.852  1.00  0.95           H  
ATOM    927  HB  VAL A  62      50.334  43.145  49.353  1.00  0.95           H  
ATOM    928 1HG1 VAL A  62      48.272  42.437  50.584  1.00  0.95           H  
ATOM    929 2HG1 VAL A  62      48.103  44.027  49.849  1.00  0.95           H  
ATOM    930 3HG1 VAL A  62      47.340  42.607  49.083  1.00  0.95           H  
ATOM    931 1HG2 VAL A  62      49.753  40.789  49.767  1.00  0.95           H  
ATOM    932 2HG2 VAL A  62      48.840  40.730  48.242  1.00  0.95           H  
ATOM    933 3HG2 VAL A  62      50.604  40.952  48.234  1.00  0.95           H  
ATOM    934  N   LYS A  63      47.862  45.275  47.242  1.00  0.93           N  
ATOM    935  CA  LYS A  63      47.557  46.734  47.251  1.00  0.93           C  
ATOM    936  C   LYS A  63      46.400  47.107  48.193  1.00  0.93           C  
ATOM    937  O   LYS A  63      45.252  47.202  47.767  1.00  0.93           O  
ATOM    938  CB  LYS A  63      47.365  47.213  45.786  1.00  0.93           C  
ATOM    939  CG  LYS A  63      47.920  48.606  45.407  1.00  0.93           C  
ATOM    940  CD  LYS A  63      47.090  49.843  45.794  1.00  0.93           C  
ATOM    941  CE  LYS A  63      47.520  51.051  44.922  1.00  0.93           C  
ATOM    942  NZ  LYS A  63      46.870  52.341  45.291  1.00  0.93           N1+
ATOM    943  H   LYS A  63      47.169  44.620  46.888  1.00  0.93           H  
ATOM    944  HA  LYS A  63      48.425  47.267  47.626  1.00  0.93           H  
ATOM    945  HB1 LYS A  63      46.316  47.145  45.492  1.00  0.93           H  
ATOM    946  HB2 LYS A  63      47.903  46.512  45.146  1.00  0.93           H  
ATOM    947  HG1 LYS A  63      48.013  48.608  44.321  1.00  0.93           H  
ATOM    948  HG2 LYS A  63      48.925  48.710  45.814  1.00  0.93           H  
ATOM    949  HD1 LYS A  63      47.241  50.059  46.851  1.00  0.93           H  
ATOM    950  HD2 LYS A  63      46.035  49.634  45.619  1.00  0.93           H  
ATOM    951  HE1 LYS A  63      47.275  50.811  43.884  1.00  0.93           H  
ATOM    952  HE2 LYS A  63      48.604  51.161  44.985  1.00  0.93           H  
ATOM    953  HZ1 LYS A  63      47.269  52.744  46.135  1.00  0.93           H  
ATOM    954  HZ2 LYS A  63      46.936  53.064  44.582  1.00  0.93           H  
ATOM    955  HZ3 LYS A  63      45.882  52.226  45.471  1.00  0.93           H  
ATOM    956  N   SER A  64      46.674  47.262  49.492  1.00  0.89           N  
ATOM    957  CA  SER A  64      45.652  47.604  50.507  1.00  0.89           C  
ATOM    958  C   SER A  64      45.220  49.062  50.474  1.00  0.89           C  
ATOM    959  O   SER A  64      45.976  49.950  50.092  1.00  0.89           O  
ATOM    960  CB  SER A  64      46.042  47.188  51.935  1.00  0.89           C  
ATOM    961  OG  SER A  64      47.000  46.146  51.960  1.00  0.89           O  
ATOM    962  H   SER A  64      47.645  47.276  49.770  1.00  0.89           H  
ATOM    963  HA  SER A  64      44.767  47.019  50.255  1.00  0.89           H  
ATOM    964  HB1 SER A  64      45.147  46.862  52.465  1.00  0.89           H  
ATOM    965  HB2 SER A  64      46.440  48.040  52.476  1.00  0.89           H  
ATOM    966  HG  SER A  64      46.625  45.374  51.526  1.00  0.89           H  
ATOM    967  N   CYS A  65      43.994  49.294  50.943  1.00  0.90           N  
ATOM    968  CA  CYS A  65      43.280  50.559  50.842  1.00  0.90           C  
ATOM    969  C   CYS A  65      42.482  50.779  52.122  1.00  0.90           C  
ATOM    970  O   CYS A  65      41.696  49.912  52.525  1.00  0.90           O  
ATOM    971  CB  CYS A  65      42.351  50.425  49.625  1.00  0.90           C  
ATOM    972  SG  CYS A  65      41.354  51.919  49.385  1.00  0.90           S  
ATOM    973  H   CYS A  65      43.455  48.515  51.293  1.00  0.90           H  
ATOM    974  HA  CYS A  65      43.969  51.387  50.681  1.00  0.90           H  
ATOM    975  HB1 CYS A  65      41.684  49.571  49.772  1.00  0.90           H  
ATOM    976  HB2 CYS A  65      42.948  50.235  48.733  1.00  0.90           H  
ATOM    977  HG  CYS A  65      41.026  51.655  48.102  1.00  0.90           H  
ATOM    978  N   CYS A  66      42.679  51.922  52.763  1.00  1.15           N  
ATOM    979  CA  CYS A  66      41.952  52.315  53.963  1.00  1.15           C  
ATOM    980  C   CYS A  66      41.515  53.775  53.851  1.00  1.15           C  
ATOM    981  O   CYS A  66      41.955  54.511  52.971  1.00  1.15           O  
ATOM    982  CB  CYS A  66      42.768  51.993  55.226  1.00  1.15           C  
ATOM    983  SG  CYS A  66      43.087  50.209  55.358  1.00  1.15           S  
ATOM    984  H   CYS A  66      43.310  52.608  52.352  1.00  1.15           H  
ATOM    985  HA  CYS A  66      41.032  51.732  54.023  1.00  1.15           H  
ATOM    986  HB1 CYS A  66      42.211  52.308  56.110  1.00  1.15           H  
ATOM    987  HB2 CYS A  66      43.719  52.513  55.204  1.00  1.15           H  
ATOM    988  HG  CYS A  66      42.148  49.817  54.482  1.00  1.15           H  
ATOM    989  N   LYS A  67      40.576  54.197  54.695  1.00  1.20           N  
ATOM    990  CA  LYS A  67      39.938  55.526  54.609  1.00  1.20           C  
ATOM    991  C   LYS A  67      39.772  56.106  56.016  1.00  1.20           C  
ATOM    992  O   LYS A  67      38.740  56.661  56.374  1.00  1.20           O  
ATOM    993  CB  LYS A  67      38.631  55.410  53.777  1.00  1.20           C  
ATOM    994  CG  LYS A  67      38.886  55.143  52.271  1.00  1.20           C  
ATOM    995  CD  LYS A  67      37.615  54.796  51.472  1.00  1.20           C  
ATOM    996  CE  LYS A  67      37.798  54.762  49.937  1.00  1.20           C  
ATOM    997  NZ  LYS A  67      38.836  53.807  49.453  1.00  1.20           N1+
ATOM    998  H   LYS A  67      40.245  53.561  55.413  1.00  1.20           H  
ATOM    999  HA  LYS A  67      40.599  56.225  54.094  1.00  1.20           H  
ATOM   1000  HB1 LYS A  67      38.075  56.346  53.860  1.00  1.20           H  
ATOM   1001  HB2 LYS A  67      38.015  54.611  54.194  1.00  1.20           H  
ATOM   1002  HG1 LYS A  67      39.563  54.302  52.148  1.00  1.20           H  
ATOM   1003  HG2 LYS A  67      39.350  56.029  51.838  1.00  1.20           H  
ATOM   1004  HD1 LYS A  67      36.856  55.545  51.703  1.00  1.20           H  
ATOM   1005  HD2 LYS A  67      37.244  53.830  51.813  1.00  1.20           H  
ATOM   1006  HE1 LYS A  67      38.037  55.771  49.596  1.00  1.20           H  
ATOM   1007  HE2 LYS A  67      36.833  54.496  49.493  1.00  1.20           H  
ATOM   1008  HZ1 LYS A  67      38.889  53.791  48.435  1.00  1.20           H  
ATOM   1009  HZ2 LYS A  67      39.759  54.055  49.789  1.00  1.20           H  
ATOM   1010  HZ3 LYS A  67      38.642  52.865  49.757  1.00  1.20           H  
ATOM   1011  N   THR A  68      40.819  55.900  56.808  1.00  1.46           N  
ATOM   1012  CA  THR A  68      40.956  56.205  58.234  1.00  1.46           C  
ATOM   1013  C   THR A  68      42.382  56.690  58.450  1.00  1.46           C  
ATOM   1014  O   THR A  68      43.318  56.198  57.806  1.00  1.46           O  
ATOM   1015  CB  THR A  68      40.611  54.995  59.130  1.00  1.46           C  
ATOM   1016  CG2 THR A  68      39.193  55.112  59.684  1.00  1.46           C  
ATOM   1017  OG1 THR A  68      40.634  53.773  58.417  1.00  1.46           O  
ATOM   1018  H   THR A  68      41.621  55.453  56.396  1.00  1.46           H  
ATOM   1019  HA  THR A  68      40.287  57.028  58.485  1.00  1.46           H  
ATOM   1020  HB  THR A  68      41.308  54.944  59.967  1.00  1.46           H  
ATOM   1021  HG1 THR A  68      40.550  53.058  59.053  1.00  1.46           H  
ATOM   1022 1HG2 THR A  68      38.962  54.243  60.300  1.00  1.46           H  
ATOM   1023 2HG2 THR A  68      39.114  56.008  60.298  1.00  1.46           H  
ATOM   1024 3HG2 THR A  68      38.479  55.177  58.862  1.00  1.46           H  
ATOM   1025  N   ASN A  69      42.551  57.716  59.282  1.00  1.33           N  
ATOM   1026  CA  ASN A  69      43.864  58.327  59.422  1.00  1.33           C  
ATOM   1027  C   ASN A  69      44.850  57.362  60.107  1.00  1.33           C  
ATOM   1028  O   ASN A  69      44.457  56.442  60.830  1.00  1.33           O  
ATOM   1029  CB  ASN A  69      43.752  59.710  60.070  1.00  1.33           C  
ATOM   1030  CG  ASN A  69      43.737  59.696  61.588  1.00  1.33           C  
ATOM   1031  ND2 ASN A  69      44.795  60.150  62.216  1.00  1.33           N  
ATOM   1032  OD1 ASN A  69      42.772  59.279  62.208  1.00  1.33           O  
ATOM   1033  H   ASN A  69      41.800  58.055  59.863  1.00  1.33           H  
ATOM   1034  HA  ASN A  69      44.242  58.492  58.413  1.00  1.33           H  
ATOM   1035  HB1 ASN A  69      42.863  60.230  59.720  1.00  1.33           H  
ATOM   1036  HB2 ASN A  69      44.604  60.294  59.743  1.00  1.33           H  
ATOM   1037 1HD2 ASN A  69      45.577  60.531  61.668  1.00  1.33           H  
ATOM   1038 2HD2 ASN A  69      44.771  60.194  63.210  1.00  1.33           H  
ATOM   1039  N   LEU A  70      46.128  57.505  59.768  1.00  1.30           N  
ATOM   1040  CA  LEU A  70      47.214  56.545  59.985  1.00  1.30           C  
ATOM   1041  C   LEU A  70      46.925  55.092  59.537  1.00  1.30           C  
ATOM   1042  O   LEU A  70      47.718  54.200  59.849  1.00  1.30           O  
ATOM   1043  CB  LEU A  70      47.637  56.581  61.469  1.00  1.30           C  
ATOM   1044  CG  LEU A  70      47.992  57.969  62.036  1.00  1.30           C  
ATOM   1045  CD1 LEU A  70      48.286  57.843  63.529  1.00  1.30           C  
ATOM   1046  CD2 LEU A  70      49.218  58.584  61.360  1.00  1.30           C  
ATOM   1047  H   LEU A  70      46.335  58.316  59.186  1.00  1.30           H  
ATOM   1048  HA  LEU A  70      48.058  56.872  59.379  1.00  1.30           H  
ATOM   1049  HB1 LEU A  70      48.497  55.930  61.607  1.00  1.30           H  
ATOM   1050  HB2 LEU A  70      46.822  56.176  62.069  1.00  1.30           H  
ATOM   1051  HG  LEU A  70      47.141  58.633  61.921  1.00  1.30           H  
ATOM   1052 1HD1 LEU A  70      48.528  58.827  63.929  1.00  1.30           H  
ATOM   1053 2HD1 LEU A  70      47.397  57.475  64.041  1.00  1.30           H  
ATOM   1054 3HD1 LEU A  70      49.118  57.166  63.704  1.00  1.30           H  
ATOM   1055 1HD2 LEU A  70      49.368  59.589  61.754  1.00  1.30           H  
ATOM   1056 2HD2 LEU A  70      50.095  57.975  61.538  1.00  1.30           H  
ATOM   1057 3HD2 LEU A  70      49.036  58.684  60.291  1.00  1.30           H  
ATOM   1058  N   CYS A  71      45.803  54.797  58.856  1.00  1.56           N  
ATOM   1059  CA  CYS A  71      45.282  53.431  58.906  1.00  1.56           C  
ATOM   1060  C   CYS A  71      46.165  52.354  58.253  1.00  1.56           C  
ATOM   1061  O   CYS A  71      46.114  51.180  58.617  1.00  1.56           O  
ATOM   1062  CB  CYS A  71      43.833  53.350  58.436  1.00  1.56           C  
ATOM   1063  SG  CYS A  71      43.111  51.748  58.903  1.00  1.56           S  
ATOM   1064  H   CYS A  71      45.159  55.541  58.621  1.00  1.56           H  
ATOM   1065  HA  CYS A  71      45.255  53.163  59.964  1.00  1.56           H  
ATOM   1066  HB1 CYS A  71      43.783  53.508  57.359  1.00  1.56           H  
ATOM   1067  HB2 CYS A  71      43.266  54.124  58.946  1.00  1.56           H  
ATOM   1068  HG  CYS A  71      44.157  50.980  58.564  1.00  1.56           H  
ATOM   1069  N   ASN A  72      47.039  52.732  57.322  1.00  2.02           N  
ATOM   1070  CA  ASN A  72      47.888  51.806  56.581  1.00  2.02           C  
ATOM   1071  C   ASN A  72      49.167  51.323  57.302  1.00  2.02           C  
ATOM   1072  O   ASN A  72      50.217  51.149  56.675  1.00  2.02           O  
ATOM   1073  CB  ASN A  72      48.121  52.366  55.159  1.00  2.02           C  
ATOM   1074  CG  ASN A  72      48.927  53.655  55.076  1.00  2.02           C  
ATOM   1075  ND2 ASN A  72      49.585  53.909  53.964  1.00  2.02           N  
ATOM   1076  OD1 ASN A  72      48.945  54.472  55.980  1.00  2.02           O  
ATOM   1077  H   ASN A  72      47.103  53.717  57.109  1.00  2.02           H  
ATOM   1078  HA  ASN A  72      47.303  50.894  56.447  1.00  2.02           H  
ATOM   1079  HB1 ASN A  72      47.157  52.545  54.685  1.00  2.02           H  
ATOM   1080  HB2 ASN A  72      48.627  51.605  54.568  1.00  2.02           H  
ATOM   1081 1HD2 ASN A  72      49.486  53.319  53.156  1.00  2.02           H  
ATOM   1082 2HD2 ASN A  72      50.073  54.798  53.909  1.00  2.02           H  
ATOM   1083  N   GLY A  73      49.097  51.111  58.616  1.00  2.11           N  
ATOM   1084  CA  GLY A  73      50.248  50.866  59.495  1.00  2.11           C  
ATOM   1085  C   GLY A  73      50.675  49.417  59.708  1.00  2.11           C  
ATOM   1086  O   GLY A  73      51.367  49.143  60.683  1.00  2.11           O  
ATOM   1087  H   GLY A  73      48.183  51.236  59.040  1.00  2.11           H  
ATOM   1088  HA1 GLY A  73      50.010  51.277  60.474  1.00  2.11           H  
ATOM   1089  HA2 GLY A  73      51.112  51.402  59.106  1.00  2.11           H  
ATOM   1090  N   ASN A  74      50.254  48.524  58.824  1.00  3.14           N  
ATOM   1091  CA  ASN A  74      50.566  47.102  58.807  1.00  3.14           C  
ATOM   1092  C   ASN A  74      52.076  46.820  58.728  1.00  3.14           C  
ATOM   1093  O   ASN A  74      52.671  46.938  57.653  1.00  3.14           O  
ATOM   1094  CB  ASN A  74      49.792  46.561  57.583  1.00  3.14           C  
ATOM   1095  CG  ASN A  74      49.794  45.060  57.503  1.00  3.14           C  
ATOM   1096  ND2 ASN A  74      49.661  44.498  56.325  1.00  3.14           N  
ATOM   1097  OD1 ASN A  74      49.893  44.377  58.502  1.00  3.14           O  
ATOM   1098  H   ASN A  74      49.686  48.874  58.069  1.00  3.14           H  
ATOM   1099  HA  ASN A  74      50.172  46.631  59.710  1.00  3.14           H  
ATOM   1100  HB1 ASN A  74      50.227  46.973  56.671  1.00  3.14           H  
ATOM   1101  HB2 ASN A  74      48.751  46.878  57.644  1.00  3.14           H  
ATOM   1102 1HD2 ASN A  74      49.720  45.036  55.480  1.00  3.14           H  
ATOM   1103 2HD2 ASN A  74      49.689  43.494  56.302  1.00  3.14           H  
ATOM   1104  N   THR A  75      52.697  46.438  59.841  1.00  4.70           N  
ATOM   1105  CA  THR A  75      54.108  46.025  59.912  1.00  4.70           C  
ATOM   1106  C   THR A  75      54.242  44.495  59.899  1.00  4.70           C  
ATOM   1107  O   THR A  75      55.029  43.920  60.651  1.00  4.70           O  
ATOM   1108  CB  THR A  75      54.807  46.641  61.138  1.00  4.70           C  
ATOM   1109  CG2 THR A  75      54.866  48.166  61.076  1.00  4.70           C  
ATOM   1110  OG1 THR A  75      54.125  46.286  62.316  1.00  4.70           O  
ATOM   1111  H   THR A  75      52.178  46.456  60.709  1.00  4.70           H  
ATOM   1112  HA  THR A  75      54.625  46.386  59.026  1.00  4.70           H  
ATOM   1113  HB  THR A  75      55.830  46.267  61.188  1.00  4.70           H  
ATOM   1114  HG1 THR A  75      54.335  45.364  62.498  1.00  4.70           H  
ATOM   1115 1HG2 THR A  75      55.456  48.538  61.910  1.00  4.70           H  
ATOM   1116 2HG2 THR A  75      55.326  48.487  60.145  1.00  4.70           H  
ATOM   1117 3HG2 THR A  75      53.866  48.583  61.144  1.00  4.70           H  
ATOM   1118  N   ASN A  76      53.455  43.827  59.055  1.00  5.37           N  
ATOM   1119  CA  ASN A  76      53.469  42.389  58.759  1.00  5.37           C  
ATOM   1120  C   ASN A  76      54.765  41.895  58.056  1.00  5.37           C  
ATOM   1121  O   ASN A  76      54.718  41.126  57.097  1.00  5.37           O  
ATOM   1122  CB  ASN A  76      52.236  42.060  57.899  1.00  5.37           C  
ATOM   1123  CG  ASN A  76      52.305  42.670  56.504  1.00  5.37           C  
ATOM   1124  ND2 ASN A  76      51.861  41.960  55.497  1.00  5.37           N  
ATOM   1125  OD1 ASN A  76      52.763  43.791  56.300  1.00  5.37           O  
ATOM   1126  H   ASN A  76      52.867  44.383  58.447  1.00  5.37           H  
ATOM   1127  HA  ASN A  76      53.395  41.846  59.702  1.00  5.37           H  
ATOM   1128  HB1 ASN A  76      51.331  42.392  58.396  1.00  5.37           H  
ATOM   1129  HB2 ASN A  76      52.164  40.978  57.798  1.00  5.37           H  
ATOM   1130 1HD2 ASN A  76      51.612  41.003  55.638  1.00  5.37           H  
ATOM   1131 2HD2 ASN A  76      52.059  42.327  54.567  1.00  5.37           H  
ATOM   1132  N   LEU A  77      55.929  42.380  58.481  1.00  7.33           N  
ATOM   1133  CA  LEU A  77      57.217  42.235  57.803  1.00  7.33           C  
ATOM   1134  C   LEU A  77      57.160  42.579  56.309  1.00  7.33           C  
ATOM   1135  O   LEU A  77      56.131  42.941  55.737  1.00  7.33           O  
ATOM   1136  CB  LEU A  77      57.837  40.847  58.073  1.00  7.33           C  
ATOM   1137  CG  LEU A  77      58.577  40.717  59.420  1.00  7.33           C  
ATOM   1138  CD1 LEU A  77      57.676  40.912  60.643  1.00  7.33           C  
ATOM   1139  CD2 LEU A  77      59.204  39.327  59.525  1.00  7.33           C  
ATOM   1140  H   LEU A  77      55.896  42.940  59.325  1.00  7.33           H  
ATOM   1141  HA  LEU A  77      57.891  42.974  58.240  1.00  7.33           H  
ATOM   1142  HB1 LEU A  77      58.567  40.652  57.285  1.00  7.33           H  
ATOM   1143  HB2 LEU A  77      57.068  40.077  57.998  1.00  7.33           H  
ATOM   1144  HG  LEU A  77      59.375  41.458  59.455  1.00  7.33           H  
ATOM   1145 1HD1 LEU A  77      58.235  40.699  61.554  1.00  7.33           H  
ATOM   1146 2HD1 LEU A  77      57.326  41.942  60.696  1.00  7.33           H  
ATOM   1147 3HD1 LEU A  77      56.821  40.238  60.586  1.00  7.33           H  
ATOM   1148 1HD2 LEU A  77      59.763  39.238  60.455  1.00  7.33           H  
ATOM   1149 2HD2 LEU A  77      58.428  38.561  59.503  1.00  7.33           H  
ATOM   1150 3HD2 LEU A  77      59.891  39.163  58.696  1.00  7.33           H  
TER   
END
