# Supplementary material for: In silico characterisation of the complete Ly6 protein family in Fasciola gigantica supported through transcriptomics of the newly-excysted juveniles
Source: Mol Omics. 2021 Nov 8;18(1):45–56. doi: 10.1039/d1mo00254f (PMC8763315; doi:10.1039/d1mo00254f)
Supplement: MO-018-D1MO00254F-s006 [file MO-018-D1MO00254F-s006.tar › COORD/FgCD59P.pdb]

ATOM      1  N   TYR A   1      42.628  64.034  55.702  1.00  5.20           N  
ATOM      2  CA  TYR A   1      43.232  63.160  54.698  1.00  5.20           C  
ATOM      3  C   TYR A   1      44.727  63.006  54.924  1.00  5.20           C  
ATOM      4  O   TYR A   1      45.558  63.113  54.025  1.00  5.20           O  
ATOM      5  CB  TYR A   1      42.789  63.576  53.294  1.00  5.20           C  
ATOM      6  CG  TYR A   1      41.313  63.291  53.083  1.00  5.20           C  
ATOM      7  CD1 TYR A   1      40.376  64.340  52.997  1.00  5.20           C  
ATOM      8  CD2 TYR A   1      40.875  61.953  53.007  1.00  5.20           C  
ATOM      9  CE1 TYR A   1      39.009  64.050  52.810  1.00  5.20           C  
ATOM     10  CE2 TYR A   1      39.514  61.659  52.819  1.00  5.20           C  
ATOM     11  CZ  TYR A   1      38.578  62.709  52.710  1.00  5.20           C  
ATOM     12  OH  TYR A   1      37.266  62.423  52.510  1.00  5.20           O  
ATOM     13  HA  TYR A   1      42.826  62.164  54.866  1.00  5.20           H  
ATOM     14  HB1 TYR A   1      43.351  63.004  52.554  1.00  5.20           H  
ATOM     15  HB2 TYR A   1      43.001  64.635  53.137  1.00  5.20           H  
ATOM     16  HD1 TYR A   1      40.708  65.363  53.080  1.00  5.20           H  
ATOM     17  HD2 TYR A   1      41.583  61.139  53.086  1.00  5.20           H  
ATOM     18  HE1 TYR A   1      38.283  64.843  52.735  1.00  5.20           H  
ATOM     19  HE2 TYR A   1      39.200  60.627  52.754  1.00  5.20           H  
ATOM     20  HH  TYR A   1      37.130  61.477  52.434  1.00  5.20           H  
ATOM     21  N   THR A   2      45.075  62.730  56.176  1.00  4.52           N  
ATOM     22  CA  THR A   2      46.370  62.190  56.582  1.00  4.52           C  
ATOM     23  C   THR A   2      46.502  60.723  56.194  1.00  4.52           C  
ATOM     24  O   THR A   2      45.620  59.918  56.481  1.00  4.52           O  
ATOM     25  CB  THR A   2      46.570  62.358  58.101  1.00  4.52           C  
ATOM     26  CG2 THR A   2      48.036  62.620  58.418  1.00  4.52           C  
ATOM     27  OG1 THR A   2      45.844  63.457  58.622  1.00  4.52           O  
ATOM     28  H   THR A   2      44.381  62.868  56.896  1.00  4.52           H  
ATOM     29  HA  THR A   2      47.148  62.751  56.066  1.00  4.52           H  
ATOM     30  HB  THR A   2      46.240  61.456  58.616  1.00  4.52           H  
ATOM     31  HG1 THR A   2      46.007  63.508  59.567  1.00  4.52           H  
ATOM     32 1HG2 THR A   2      48.183  62.661  59.496  1.00  4.52           H  
ATOM     33 2HG2 THR A   2      48.644  61.818  58.000  1.00  4.52           H  
ATOM     34 3HG2 THR A   2      48.354  63.564  57.976  1.00  4.52           H  
ATOM     35  N   CYS A   3      47.637  60.359  55.607  1.00  3.75           N  
ATOM     36  CA  CYS A   3      48.090  58.983  55.429  1.00  3.75           C  
ATOM     37  C   CYS A   3      49.331  58.750  56.314  1.00  3.75           C  
ATOM     38  O   CYS A   3      49.977  59.680  56.802  1.00  3.75           O  
ATOM     39  CB  CYS A   3      48.510  58.784  53.959  1.00  3.75           C  
ATOM     40  SG  CYS A   3      47.092  58.692  52.845  1.00  3.75           S  
ATOM     41  H   CYS A   3      48.329  61.078  55.407  1.00  3.75           H  
ATOM     42  HA  CYS A   3      47.313  58.266  55.697  1.00  3.75           H  
ATOM     43  HB1 CYS A   3      49.069  57.855  53.853  1.00  3.75           H  
ATOM     44  HB2 CYS A   3      49.159  59.608  53.650  1.00  3.75           H  
ATOM     45  HG  CYS A   3      46.793  59.998  52.913  1.00  3.75           H  
ATOM     46  N   TYR A   4      49.751  57.495  56.412  1.00  3.78           N  
ATOM     47  CA  TYR A   4      51.180  57.194  56.463  1.00  3.78           C  
ATOM     48  C   TYR A   4      51.660  56.983  55.027  1.00  3.78           C  
ATOM     49  O   TYR A   4      50.993  56.314  54.237  1.00  3.78           O  
ATOM     50  CB  TYR A   4      51.415  55.899  57.261  1.00  3.78           C  
ATOM     51  CG  TYR A   4      51.336  56.049  58.768  1.00  3.78           C  
ATOM     52  CD1 TYR A   4      50.091  56.023  59.426  1.00  3.78           C  
ATOM     53  CD2 TYR A   4      52.519  56.197  59.517  1.00  3.78           C  
ATOM     54  CE1 TYR A   4      50.027  56.167  60.824  1.00  3.78           C  
ATOM     55  CE2 TYR A   4      52.462  56.325  60.919  1.00  3.78           C  
ATOM     56  CZ  TYR A   4      51.211  56.324  61.573  1.00  3.78           C  
ATOM     57  OH  TYR A   4      51.143  56.487  62.920  1.00  3.78           O  
ATOM     58  H   TYR A   4      49.177  56.778  56.000  1.00  3.78           H  
ATOM     59  HA  TYR A   4      51.750  58.002  56.919  1.00  3.78           H  
ATOM     60  HB1 TYR A   4      52.408  55.521  57.016  1.00  3.78           H  
ATOM     61  HB2 TYR A   4      50.700  55.139  56.940  1.00  3.78           H  
ATOM     62  HD1 TYR A   4      49.179  55.896  58.862  1.00  3.78           H  
ATOM     63  HD2 TYR A   4      53.473  56.224  59.011  1.00  3.78           H  
ATOM     64  HE1 TYR A   4      49.074  56.178  61.326  1.00  3.78           H  
ATOM     65  HE2 TYR A   4      53.366  56.464  61.490  1.00  3.78           H  
ATOM     66  HH  TYR A   4      51.989  56.715  63.310  1.00  3.78           H  
ATOM     67  N   VAL A   5      52.822  57.523  54.691  1.00  4.76           N  
ATOM     68  CA  VAL A   5      53.401  57.489  53.346  1.00  4.76           C  
ATOM     69  C   VAL A   5      54.782  56.845  53.434  1.00  4.76           C  
ATOM     70  O   VAL A   5      55.828  57.499  53.440  1.00  4.76           O  
ATOM     71  CB  VAL A   5      53.406  58.877  52.678  1.00  4.76           C  
ATOM     72  CG1 VAL A   5      54.014  58.819  51.270  1.00  4.76           C  
ATOM     73  CG2 VAL A   5      51.966  59.399  52.588  1.00  4.76           C  
ATOM     74  H   VAL A   5      53.314  58.078  55.388  1.00  4.76           H  
ATOM     75  HA  VAL A   5      52.802  56.836  52.711  1.00  4.76           H  
ATOM     76  HB  VAL A   5      53.994  59.570  53.277  1.00  4.76           H  
ATOM     77 1HG1 VAL A   5      53.834  59.758  50.746  1.00  4.76           H  
ATOM     78 2HG1 VAL A   5      55.093  58.685  51.334  1.00  4.76           H  
ATOM     79 3HG1 VAL A   5      53.594  57.988  50.714  1.00  4.76           H  
ATOM     80 1HG2 VAL A   5      51.936  60.310  51.995  1.00  4.76           H  
ATOM     81 2HG2 VAL A   5      51.306  58.654  52.152  1.00  4.76           H  
ATOM     82 3HG2 VAL A   5      51.610  59.652  53.587  1.00  4.76           H  
ATOM     83  N   CYS A   6      54.770  55.526  53.641  1.00  6.34           N  
ATOM     84  CA  CYS A   6      55.997  54.790  53.913  1.00  6.34           C  
ATOM     85  C   CYS A   6      57.021  54.902  52.779  1.00  6.34           C  
ATOM     86  O   CYS A   6      56.696  54.872  51.592  1.00  6.34           O  
ATOM     87  CB  CYS A   6      55.660  53.364  54.377  1.00  6.34           C  
ATOM     88  SG  CYS A   6      57.153  52.365  54.637  1.00  6.34           S  
ATOM     89  H   CYS A   6      53.886  55.042  53.624  1.00  6.34           H  
ATOM     90  HA  CYS A   6      56.457  55.281  54.777  1.00  6.34           H  
ATOM     91  HB1 CYS A   6      55.021  52.869  53.660  1.00  6.34           H  
ATOM     92  HB2 CYS A   6      55.109  53.429  55.316  1.00  6.34           H  
ATOM     93  HG  CYS A   6      57.809  52.595  53.485  1.00  6.34           H  
ATOM     94  N   THR A   7      58.276  55.101  53.157  1.00  9.06           N  
ATOM     95  CA  THR A   7      59.066  56.152  52.452  1.00  9.06           C  
ATOM     96  C   THR A   7      60.293  55.479  51.849  1.00  9.06           C  
ATOM     97  O   THR A   7      61.377  55.422  52.438  1.00  9.06           O  
ATOM     98  CB  THR A   7      59.437  57.277  53.441  1.00  9.06           C  
ATOM     99  CG2 THR A   7      59.529  58.644  52.769  1.00  9.06           C  
ATOM    100  OG1 THR A   7      58.466  57.367  54.458  1.00  9.06           O  
ATOM    101  H   THR A   7      58.476  54.987  54.139  1.00  9.06           H  
ATOM    102  HA  THR A   7      58.474  56.592  51.649  1.00  9.06           H  
ATOM    103  HB  THR A   7      60.389  57.056  53.926  1.00  9.06           H  
ATOM    104  HG1 THR A   7      57.656  57.730  54.059  1.00  9.06           H  
ATOM    105 1HG2 THR A   7      59.811  59.391  53.513  1.00  9.06           H  
ATOM    106 2HG2 THR A   7      60.287  58.620  51.988  1.00  9.06           H  
ATOM    107 3HG2 THR A   7      58.565  58.917  52.337  1.00  9.06           H  
ATOM    108  N   GLY A   8      60.022  54.758  50.764  1.00  8.38           N  
ATOM    109  CA  GLY A   8      60.624  53.448  50.542  1.00  8.38           C  
ATOM    110  C   GLY A   8      59.867  52.391  51.342  1.00  8.38           C  
ATOM    111  O   GLY A   8      59.540  52.569  52.516  1.00  8.38           O  
ATOM    112  H   GLY A   8      59.106  54.898  50.355  1.00  8.38           H  
ATOM    113  HA1 GLY A   8      61.674  53.444  50.830  1.00  8.38           H  
ATOM    114  HA2 GLY A   8      60.565  53.212  49.478  1.00  8.38           H  
ATOM    115  N   CYS A   9      59.525  51.303  50.673  1.00  5.93           N  
ATOM    116  CA  CYS A   9      58.613  50.306  51.202  1.00  5.93           C  
ATOM    117  C   CYS A   9      59.387  49.131  51.800  1.00  5.93           C  
ATOM    118  O   CYS A   9      60.543  48.908  51.440  1.00  5.93           O  
ATOM    119  CB  CYS A   9      57.731  49.905  50.006  1.00  5.93           C  
ATOM    120  SG  CYS A   9      56.351  48.833  50.484  1.00  5.93           S  
ATOM    121  H   CYS A   9      59.902  51.150  49.747  1.00  5.93           H  
ATOM    122  HA  CYS A   9      57.985  50.742  51.979  1.00  5.93           H  
ATOM    123  HB1 CYS A   9      58.334  49.405  49.244  1.00  5.93           H  
ATOM    124  HB2 CYS A   9      57.317  50.802  49.543  1.00  5.93           H  
ATOM    125  HG  CYS A   9      55.830  48.729  49.249  1.00  5.93           H  
ATOM    126  N   ARG A  10      58.745  48.460  52.764  1.00  6.40           N  
ATOM    127  CA  ARG A  10      59.308  47.587  53.810  1.00  6.40           C  
ATOM    128  C   ARG A  10      58.329  47.503  54.973  1.00  6.40           C  
ATOM    129  O   ARG A  10      57.127  47.681  54.784  1.00  6.40           O  
ATOM    130  CB  ARG A  10      60.748  48.015  54.226  1.00  6.40           C  
ATOM    131  CG  ARG A  10      60.814  49.455  54.767  1.00  6.40           C  
ATOM    132  CD  ARG A  10      62.153  50.146  54.523  1.00  6.40           C  
ATOM    133  NE  ARG A  10      62.036  51.545  54.963  1.00  6.40           N  
ATOM    134  CZ  ARG A  10      62.194  52.628  54.231  1.00  6.40           C  
ATOM    135  NH1 ARG A  10      61.697  53.744  54.666  1.00  6.40           N1+
ATOM    136  NH2 ARG A  10      62.806  52.645  53.082  1.00  6.40           N  
ATOM    137  H   ARG A  10      57.757  48.652  52.862  1.00  6.40           H  
ATOM    138  HA  ARG A  10      59.400  46.594  53.399  1.00  6.40           H  
ATOM    139  HB1 ARG A  10      61.425  47.900  53.382  1.00  6.40           H  
ATOM    140  HB2 ARG A  10      61.143  47.334  54.981  1.00  6.40           H  
ATOM    141  HG1 ARG A  10      60.626  49.440  55.837  1.00  6.40           H  
ATOM    142  HG2 ARG A  10      60.040  50.069  54.305  1.00  6.40           H  
ATOM    143  HD1 ARG A  10      62.386  50.088  53.458  1.00  6.40           H  
ATOM    144  HD2 ARG A  10      62.936  49.636  55.089  1.00  6.40           H  
ATOM    145  HE  ARG A  10      61.586  51.705  55.854  1.00  6.40           H  
ATOM    146 1HH1 ARG A  10      61.101  53.699  55.481  1.00  6.40           H  
ATOM    147 2HH1 ARG A  10      61.681  54.546  54.046  1.00  6.40           H  
ATOM    148 1HH2 ARG A  10      63.211  51.796  52.728  1.00  6.40           H  
ATOM    149 2HH2 ARG A  10      62.891  53.529  52.609  1.00  6.40           H  
ATOM    150  N   VAL A  11      58.845  47.312  56.187  1.00  8.01           N  
ATOM    151  CA  VAL A  11      58.179  47.808  57.389  1.00  8.01           C  
ATOM    152  C   VAL A  11      57.671  49.257  57.194  1.00  8.01           C  
ATOM    153  O   VAL A  11      58.291  50.153  56.583  1.00  8.01           O  
ATOM    154  CB  VAL A  11      59.069  47.714  58.649  1.00  8.01           C  
ATOM    155  CG1 VAL A  11      59.321  46.253  59.035  1.00  8.01           C  
ATOM    156  CG2 VAL A  11      60.421  48.426  58.501  1.00  8.01           C  
ATOM    157  H   VAL A  11      59.826  47.106  56.253  1.00  8.01           H  
ATOM    158  HA  VAL A  11      57.309  47.173  57.560  1.00  8.01           H  
ATOM    159  HB  VAL A  11      58.531  48.183  59.473  1.00  8.01           H  
ATOM    160 1HG1 VAL A  11      59.896  46.211  59.962  1.00  8.01           H  
ATOM    161 2HG1 VAL A  11      58.372  45.739  59.190  1.00  8.01           H  
ATOM    162 3HG1 VAL A  11      59.878  45.741  58.250  1.00  8.01           H  
ATOM    163 1HG2 VAL A  11      60.962  48.375  59.446  1.00  8.01           H  
ATOM    164 2HG2 VAL A  11      61.026  47.948  57.733  1.00  8.01           H  
ATOM    165 3HG2 VAL A  11      60.271  49.476  58.253  1.00  8.01           H  
ATOM    166  N   VAL A  12      56.476  49.449  57.741  1.00  7.72           N  
ATOM    167  CA  VAL A  12      55.750  50.709  57.781  1.00  7.72           C  
ATOM    168  C   VAL A  12      56.491  51.757  58.616  1.00  7.72           C  
ATOM    169  O   VAL A  12      56.264  51.946  59.813  1.00  7.72           O  
ATOM    170  CB  VAL A  12      54.259  50.492  58.141  1.00  7.72           C  
ATOM    171  CG1 VAL A  12      54.017  49.493  59.282  1.00  7.72           C  
ATOM    172  CG2 VAL A  12      53.496  51.801  58.383  1.00  7.72           C  
ATOM    173  H   VAL A  12      56.038  48.654  58.181  1.00  7.72           H  
ATOM    174  HA  VAL A  12      55.733  51.095  56.762  1.00  7.72           H  
ATOM    175  HB  VAL A  12      53.804  50.042  57.257  1.00  7.72           H  
ATOM    176 1HG1 VAL A  12      52.950  49.438  59.502  1.00  7.72           H  
ATOM    177 2HG1 VAL A  12      54.333  48.493  58.987  1.00  7.72           H  
ATOM    178 3HG1 VAL A  12      54.561  49.793  60.174  1.00  7.72           H  
ATOM    179 1HG2 VAL A  12      53.805  52.270  59.317  1.00  7.72           H  
ATOM    180 2HG2 VAL A  12      53.665  52.494  57.560  1.00  7.72           H  
ATOM    181 3HG2 VAL A  12      52.426  51.597  58.449  1.00  7.72           H  
ATOM    182  N   THR A  13      57.436  52.390  57.922  1.00  7.16           N  
ATOM    183  CA  THR A  13      58.287  53.498  58.351  1.00  7.16           C  
ATOM    184  C   THR A  13      57.376  54.689  58.680  1.00  7.16           C  
ATOM    185  O   THR A  13      56.683  55.153  57.771  1.00  7.16           O  
ATOM    186  CB  THR A  13      59.256  53.875  57.225  1.00  7.16           C  
ATOM    187  CG2 THR A  13      60.275  54.911  57.692  1.00  7.16           C  
ATOM    188  OG1 THR A  13      59.972  52.730  56.796  1.00  7.16           O  
ATOM    189  H   THR A  13      57.533  52.084  56.961  1.00  7.16           H  
ATOM    190  HA  THR A  13      58.884  53.185  59.201  1.00  7.16           H  
ATOM    191  HB  THR A  13      58.699  54.274  56.377  1.00  7.16           H  
ATOM    192  HG1 THR A  13      59.353  51.979  56.802  1.00  7.16           H  
ATOM    193 1HG2 THR A  13      60.963  55.158  56.885  1.00  7.16           H  
ATOM    194 2HG2 THR A  13      59.768  55.831  57.986  1.00  7.16           H  
ATOM    195 3HG2 THR A  13      60.842  54.527  58.539  1.00  7.16           H  
ATOM    196  N   PRO A  14      57.304  55.152  59.941  1.00  6.04           N  
ATOM    197  CA  PRO A  14      56.264  56.072  60.421  1.00  6.04           C  
ATOM    198  C   PRO A  14      56.161  57.512  59.878  1.00  6.04           C  
ATOM    199  O   PRO A  14      55.667  58.373  60.598  1.00  6.04           O  
ATOM    200  CB  PRO A  14      56.461  56.128  61.948  1.00  6.04           C  
ATOM    201  CG  PRO A  14      57.089  54.792  62.297  1.00  6.04           C  
ATOM    202  CD  PRO A  14      57.989  54.558  61.092  1.00  6.04           C  
ATOM    203  HA  PRO A  14      55.310  55.587  60.223  1.00  6.04           H  
ATOM    204  HB1 PRO A  14      57.164  56.922  62.209  1.00  6.04           H  
ATOM    205  HB2 PRO A  14      55.519  56.275  62.476  1.00  6.04           H  
ATOM    206  HG1 PRO A  14      57.656  54.836  63.227  1.00  6.04           H  
ATOM    207  HG2 PRO A  14      56.320  54.019  62.340  1.00  6.04           H  
ATOM    208  HD1 PRO A  14      58.948  55.056  61.241  1.00  6.04           H  
ATOM    209  HD2 PRO A  14      58.132  53.483  60.998  1.00  6.04           H  
ATOM    210  N   SER A  15      56.598  57.798  58.651  1.00  5.06           N  
ATOM    211  CA  SER A  15      56.362  59.073  57.951  1.00  5.06           C  
ATOM    212  C   SER A  15      54.873  59.303  57.682  1.00  5.06           C  
ATOM    213  O   SER A  15      54.391  59.164  56.559  1.00  5.06           O  
ATOM    214  CB  SER A  15      57.154  59.069  56.640  1.00  5.06           C  
ATOM    215  OG  SER A  15      57.034  60.293  55.948  1.00  5.06           O  
ATOM    216  H   SER A  15      56.962  57.034  58.100  1.00  5.06           H  
ATOM    217  HA  SER A  15      56.727  59.897  58.566  1.00  5.06           H  
ATOM    218  HB1 SER A  15      56.774  58.266  56.011  1.00  5.06           H  
ATOM    219  HB2 SER A  15      58.207  58.886  56.856  1.00  5.06           H  
ATOM    220  HG  SER A  15      56.118  60.386  55.657  1.00  5.06           H  
ATOM    221  N   VAL A  16      54.118  59.656  58.719  1.00  4.32           N  
ATOM    222  CA  VAL A  16      52.839  60.358  58.574  1.00  4.32           C  
ATOM    223  C   VAL A  16      53.059  61.556  57.671  1.00  4.32           C  
ATOM    224  O   VAL A  16      53.898  62.408  57.961  1.00  4.32           O  
ATOM    225  CB  VAL A  16      52.320  60.809  59.955  1.00  4.32           C  
ATOM    226  CG1 VAL A  16      51.047  61.651  59.849  1.00  4.32           C  
ATOM    227  CG2 VAL A  16      51.986  59.598  60.833  1.00  4.32           C  
ATOM    228  H   VAL A  16      54.564  59.661  59.632  1.00  4.32           H  
ATOM    229  HA  VAL A  16      52.104  59.699  58.125  1.00  4.32           H  
ATOM    230  HB  VAL A  16      53.085  61.402  60.457  1.00  4.32           H  
ATOM    231 1HG1 VAL A  16      50.692  61.911  60.846  1.00  4.32           H  
ATOM    232 2HG1 VAL A  16      51.242  62.575  59.307  1.00  4.32           H  
ATOM    233 3HG1 VAL A  16      50.284  61.075  59.330  1.00  4.32           H  
ATOM    234 1HG2 VAL A  16      51.586  59.929  61.791  1.00  4.32           H  
ATOM    235 2HG2 VAL A  16      51.251  58.969  60.331  1.00  4.32           H  
ATOM    236 3HG2 VAL A  16      52.892  59.027  61.024  1.00  4.32           H  
ATOM    237  N   THR A  17      52.278  61.638  56.598  1.00  4.05           N  
ATOM    238  CA  THR A  17      52.182  62.878  55.834  1.00  4.05           C  
ATOM    239  C   THR A  17      50.712  63.216  55.677  1.00  4.05           C  
ATOM    240  O   THR A  17      49.859  62.345  55.492  1.00  4.05           O  
ATOM    241  CB  THR A  17      52.958  62.920  54.500  1.00  4.05           C  
ATOM    242  CG2 THR A  17      54.326  62.240  54.551  1.00  4.05           C  
ATOM    243  OG1 THR A  17      52.225  62.402  53.416  1.00  4.05           O  
ATOM    244  H   THR A  17      51.575  60.925  56.435  1.00  4.05           H  
ATOM    245  HA  THR A  17      52.612  63.679  56.437  1.00  4.05           H  
ATOM    246  HB  THR A  17      53.133  63.971  54.270  1.00  4.05           H  
ATOM    247  HG1 THR A  17      51.518  63.039  53.215  1.00  4.05           H  
ATOM    248 1HG2 THR A  17      54.814  62.324  53.581  1.00  4.05           H  
ATOM    249 2HG2 THR A  17      54.944  62.725  55.307  1.00  4.05           H  
ATOM    250 3HG2 THR A  17      54.212  61.189  54.806  1.00  4.05           H  
ATOM    251  N   LEU A  18      50.395  64.506  55.706  1.00  4.71           N  
ATOM    252  CA  LEU A  18      49.177  64.939  55.038  1.00  4.71           C  
ATOM    253  C   LEU A  18      49.241  64.536  53.567  1.00  4.71           C  
ATOM    254  O   LEU A  18      50.327  64.460  52.983  1.00  4.71           O  
ATOM    255  CB  LEU A  18      49.006  66.462  55.182  1.00  4.71           C  
ATOM    256  CG  LEU A  18      48.611  66.925  56.596  1.00  4.71           C  
ATOM    257  CD1 LEU A  18      48.724  68.445  56.682  1.00  4.71           C  
ATOM    258  CD2 LEU A  18      47.169  66.553  56.950  1.00  4.71           C  
ATOM    259  H   LEU A  18      51.121  65.183  55.875  1.00  4.71           H  
ATOM    260  HA  LEU A  18      48.317  64.436  55.479  1.00  4.71           H  
ATOM    261  HB1 LEU A  18      48.238  66.800  54.485  1.00  4.71           H  
ATOM    262  HB2 LEU A  18      49.943  66.941  54.893  1.00  4.71           H  
ATOM    263  HG  LEU A  18      49.287  66.485  57.330  1.00  4.71           H  
ATOM    264 1HD1 LEU A  18      48.468  68.776  57.688  1.00  4.71           H  
ATOM    265 2HD1 LEU A  18      49.746  68.754  56.465  1.00  4.71           H  
ATOM    266 3HD1 LEU A  18      48.047  68.913  55.966  1.00  4.71           H  
ATOM    267 1HD2 LEU A  18      46.927  66.925  57.946  1.00  4.71           H  
ATOM    268 2HD2 LEU A  18      46.477  66.994  56.232  1.00  4.71           H  
ATOM    269 3HD2 LEU A  18      47.039  65.473  56.955  1.00  4.71           H  
ATOM    270  N   THR A  19      48.088  64.287  52.967  1.00  4.78           N  
ATOM    271  CA  THR A  19      48.035  63.783  51.596  1.00  4.78           C  
ATOM    272  C   THR A  19      47.433  64.828  50.684  1.00  4.78           C  
ATOM    273  O   THR A  19      46.620  65.660  51.088  1.00  4.78           O  
ATOM    274  CB  THR A  19      47.280  62.447  51.470  1.00  4.78           C  
ATOM    275  CG2 THR A  19      47.953  61.525  50.451  1.00  4.78           C  
ATOM    276  OG1 THR A  19      47.292  61.759  52.690  1.00  4.78           O  
ATOM    277  H   THR A  19      47.219  64.352  53.484  1.00  4.78           H  
ATOM    278  HA  THR A  19      49.050  63.600  51.247  1.00  4.78           H  
ATOM    279  HB  THR A  19      46.244  62.629  51.179  1.00  4.78           H  
ATOM    280  HG1 THR A  19      46.642  62.238  53.246  1.00  4.78           H  
ATOM    281 1HG2 THR A  19      47.356  60.620  50.349  1.00  4.78           H  
ATOM    282 2HG2 THR A  19      48.026  62.015  49.484  1.00  4.78           H  
ATOM    283 3HG2 THR A  19      48.951  61.254  50.802  1.00  4.78           H  
ATOM    284  N   ARG A  20      47.870  64.820  49.428  1.00  5.46           N  
ATOM    285  CA  ARG A  20      47.476  65.829  48.448  1.00  5.46           C  
ATOM    286  C   ARG A  20      46.039  65.633  47.943  1.00  5.46           C  
ATOM    287  O   ARG A  20      45.811  64.954  46.940  1.00  5.46           O  
ATOM    288  CB  ARG A  20      48.524  65.975  47.323  1.00  5.46           C  
ATOM    289  CG  ARG A  20      49.127  64.667  46.785  1.00  5.46           C  
ATOM    290  CD  ARG A  20      50.123  64.962  45.649  1.00  5.46           C  
ATOM    291  NE  ARG A  20      51.070  63.848  45.425  1.00  5.46           N  
ATOM    292  CZ  ARG A  20      50.786  62.647  44.951  1.00  5.46           C  
ATOM    293  NH1 ARG A  20      51.694  61.726  44.831  1.00  5.46           N1+
ATOM    294  NH2 ARG A  20      49.592  62.294  44.593  1.00  5.46           N  
ATOM    295  H   ARG A  20      48.520  64.099  49.157  1.00  5.46           H  
ATOM    296  HA  ARG A  20      47.464  66.796  48.956  1.00  5.46           H  
ATOM    297  HB1 ARG A  20      49.344  66.578  47.716  1.00  5.46           H  
ATOM    298  HB2 ARG A  20      48.078  66.533  46.497  1.00  5.46           H  
ATOM    299  HG1 ARG A  20      48.332  64.018  46.419  1.00  5.46           H  
ATOM    300  HG2 ARG A  20      49.660  64.160  47.590  1.00  5.46           H  
ATOM    301  HD1 ARG A  20      50.703  65.848  45.914  1.00  5.46           H  
ATOM    302  HD2 ARG A  20      49.574  65.187  44.732  1.00  5.46           H  
ATOM    303  HE  ARG A  20      52.039  64.034  45.626  1.00  5.46           H  
ATOM    304 1HH1 ARG A  20      52.656  61.881  45.070  1.00  5.46           H  
ATOM    305 2HH1 ARG A  20      51.370  60.816  44.518  1.00  5.46           H  
ATOM    306 1HH2 ARG A  20      48.808  62.901  44.747  1.00  5.46           H  
ATOM    307 2HH2 ARG A  20      49.456  61.365  44.209  1.00  5.46           H  
ATOM    308  N   GLY A  21      45.109  66.245  48.682  1.00  6.30           N  
ATOM    309  CA  GLY A  21      43.752  66.662  48.301  1.00  6.30           C  
ATOM    310  C   GLY A  21      43.240  66.169  46.956  1.00  6.30           C  
ATOM    311  O   GLY A  21      43.367  66.887  45.968  1.00  6.30           O  
ATOM    312  H   GLY A  21      45.419  66.536  49.603  1.00  6.30           H  
ATOM    313  HA1 GLY A  21      43.720  67.751  48.281  1.00  6.30           H  
ATOM    314  HA2 GLY A  21      43.060  66.336  49.075  1.00  6.30           H  
ATOM    315  N   ASN A  22      42.710  64.944  46.981  1.00  5.76           N  
ATOM    316  CA  ASN A  22      42.174  64.049  45.942  1.00  5.76           C  
ATOM    317  C   ASN A  22      42.777  62.650  46.130  1.00  5.76           C  
ATOM    318  O   ASN A  22      42.077  61.658  45.982  1.00  5.76           O  
ATOM    319  CB  ASN A  22      42.256  64.571  44.494  1.00  5.76           C  
ATOM    320  CG  ASN A  22      41.064  65.453  44.147  1.00  5.76           C  
ATOM    321  ND2 ASN A  22      41.169  66.746  44.305  1.00  5.76           N  
ATOM    322  OD1 ASN A  22      40.011  64.990  43.742  1.00  5.76           O  
ATOM    323  H   ASN A  22      42.670  64.537  47.905  1.00  5.76           H  
ATOM    324  HA  ASN A  22      41.114  63.908  46.150  1.00  5.76           H  
ATOM    325  HB1 ASN A  22      42.226  63.718  43.818  1.00  5.76           H  
ATOM    326  HB2 ASN A  22      43.197  65.085  44.306  1.00  5.76           H  
ATOM    327 1HD2 ASN A  22      42.021  67.116  44.713  1.00  5.76           H  
ATOM    328 2HD2 ASN A  22      40.377  67.307  44.056  1.00  5.76           H  
ATOM    329  N   CYS A  23      44.019  62.545  46.600  1.00  4.82           N  
ATOM    330  CA  CYS A  23      44.445  61.353  47.339  1.00  4.82           C  
ATOM    331  C   CYS A  23      43.670  61.265  48.665  1.00  4.82           C  
ATOM    332  O   CYS A  23      43.980  62.024  49.585  1.00  4.82           O  
ATOM    333  CB  CYS A  23      45.956  61.439  47.560  1.00  4.82           C  
ATOM    334  SG  CYS A  23      46.792  61.293  45.957  1.00  4.82           S  
ATOM    335  H   CYS A  23      44.557  63.397  46.705  1.00  4.82           H  
ATOM    336  HA  CYS A  23      44.267  60.468  46.748  1.00  4.82           H  
ATOM    337  HB1 CYS A  23      46.272  60.628  48.217  1.00  4.82           H  
ATOM    338  HB2 CYS A  23      46.192  62.396  48.028  1.00  4.82           H  
ATOM    339  HG  CYS A  23      45.711  61.582  45.209  1.00  4.82           H  
ATOM    340  N   TYR A  24      42.664  60.385  48.731  1.00  4.54           N  
ATOM    341  CA  TYR A  24      41.656  60.340  49.798  1.00  4.54           C  
ATOM    342  C   TYR A  24      41.496  58.995  50.503  1.00  4.54           C  
ATOM    343  O   TYR A  24      41.066  58.987  51.653  1.00  4.54           O  
ATOM    344  CB  TYR A  24      40.311  60.879  49.288  1.00  4.54           C  
ATOM    345  CG  TYR A  24      40.225  62.368  48.968  1.00  4.54           C  
ATOM    346  CD1 TYR A  24      40.958  63.323  49.703  1.00  4.54           C  
ATOM    347  CD2 TYR A  24      39.312  62.811  47.990  1.00  4.54           C  
ATOM    348  CE1 TYR A  24      40.760  64.698  49.491  1.00  4.54           C  
ATOM    349  CE2 TYR A  24      39.128  64.187  47.749  1.00  4.54           C  
ATOM    350  CZ  TYR A  24      39.848  65.133  48.511  1.00  4.54           C  
ATOM    351  OH  TYR A  24      39.696  66.462  48.282  1.00  4.54           O  
ATOM    352  H   TYR A  24      42.470  59.838  47.899  1.00  4.54           H  
ATOM    353  HA  TYR A  24      41.988  60.995  50.599  1.00  4.54           H  
ATOM    354  HB1 TYR A  24      39.553  60.677  50.045  1.00  4.54           H  
ATOM    355  HB2 TYR A  24      40.040  60.305  48.406  1.00  4.54           H  
ATOM    356  HD1 TYR A  24      41.648  63.017  50.472  1.00  4.54           H  
ATOM    357  HD2 TYR A  24      38.738  62.085  47.430  1.00  4.54           H  
ATOM    358  HE1 TYR A  24      41.277  65.420  50.103  1.00  4.54           H  
ATOM    359  HE2 TYR A  24      38.438  64.510  46.986  1.00  4.54           H  
ATOM    360  HH  TYR A  24      39.022  66.627  47.620  1.00  4.54           H  
ATOM    361  N   GLU A  25      41.977  57.887  49.933  1.00  4.36           N  
ATOM    362  CA  GLU A  25      42.322  56.716  50.747  1.00  4.36           C  
ATOM    363  C   GLU A  25      43.828  56.655  50.993  1.00  4.36           C  
ATOM    364  O   GLU A  25      44.628  57.052  50.145  1.00  4.36           O  
ATOM    365  CB  GLU A  25      41.765  55.404  50.170  1.00  4.36           C  
ATOM    366  CG  GLU A  25      40.235  55.401  49.985  1.00  4.36           C  
ATOM    367  CD  GLU A  25      39.654  53.974  50.036  1.00  4.36           C  
ATOM    368  OE1 GLU A  25      39.614  53.293  48.987  1.00  4.36           O  
ATOM    369  OE2 GLU A  25      39.308  53.526  51.157  1.00  4.36           O1-
ATOM    370  H   GLU A  25      42.342  57.935  48.995  1.00  4.36           H  
ATOM    371  HA  GLU A  25      41.867  56.814  51.733  1.00  4.36           H  
ATOM    372  HB1 GLU A  25      42.020  54.628  50.890  1.00  4.36           H  
ATOM    373  HB2 GLU A  25      42.252  55.171  49.223  1.00  4.36           H  
ATOM    374  HG1 GLU A  25      39.985  55.885  49.042  1.00  4.36           H  
ATOM    375  HG2 GLU A  25      39.778  55.993  50.777  1.00  4.36           H  
ATOM    376  N   CYS A  26      44.237  56.121  52.143  1.00  3.48           N  
ATOM    377  CA  CYS A  26      45.559  55.523  52.279  1.00  3.48           C  
ATOM    378  C   CYS A  26      45.521  54.085  51.757  1.00  3.48           C  
ATOM    379  O   CYS A  26      44.465  53.456  51.698  1.00  3.48           O  
ATOM    380  CB  CYS A  26      46.048  55.650  53.734  1.00  3.48           C  
ATOM    381  SG  CYS A  26      45.246  54.506  54.887  1.00  3.48           S  
ATOM    382  H   CYS A  26      43.535  55.872  52.833  1.00  3.48           H  
ATOM    383  HA  CYS A  26      46.253  56.086  51.657  1.00  3.48           H  
ATOM    384  HB1 CYS A  26      45.853  56.667  54.079  1.00  3.48           H  
ATOM    385  HB2 CYS A  26      47.124  55.476  53.759  1.00  3.48           H  
ATOM    386  HG  CYS A  26      43.994  54.971  54.715  1.00  3.48           H  
ATOM    387  N   VAL A  27      46.691  53.550  51.407  1.00  3.67           N  
ATOM    388  CA  VAL A  27      46.842  52.114  51.181  1.00  3.67           C  
ATOM    389  C   VAL A  27      48.097  51.643  51.888  1.00  3.67           C  
ATOM    390  O   VAL A  27      49.200  52.150  51.665  1.00  3.67           O  
ATOM    391  CB  VAL A  27      46.761  51.702  49.696  1.00  3.67           C  
ATOM    392  CG1 VAL A  27      48.074  51.785  48.914  1.00  3.67           C  
ATOM    393  CG2 VAL A  27      46.214  50.284  49.508  1.00  3.67           C  
ATOM    394  H   VAL A  27      47.534  54.089  51.524  1.00  3.67           H  
ATOM    395  HA  VAL A  27      46.007  51.619  51.678  1.00  3.67           H  
ATOM    396  HB  VAL A  27      46.046  52.358  49.227  1.00  3.67           H  
ATOM    397 1HG1 VAL A  27      47.879  51.678  47.846  1.00  3.67           H  
ATOM    398 2HG1 VAL A  27      48.559  52.737  49.097  1.00  3.67           H  
ATOM    399 3HG1 VAL A  27      48.750  50.990  49.226  1.00  3.67           H  
ATOM    400 1HG2 VAL A  27      46.124  50.065  48.443  1.00  3.67           H  
ATOM    401 2HG2 VAL A  27      46.878  49.554  49.963  1.00  3.67           H  
ATOM    402 3HG2 VAL A  27      45.224  50.204  49.948  1.00  3.67           H  
ATOM    403  N   MET A  28      47.929  50.667  52.764  1.00  3.44           N  
ATOM    404  CA  MET A  28      49.034  49.812  53.162  1.00  3.44           C  
ATOM    405  C   MET A  28      49.171  48.712  52.112  1.00  3.44           C  
ATOM    406  O   MET A  28      48.167  48.173  51.642  1.00  3.44           O  
ATOM    407  CB  MET A  28      48.684  49.166  54.518  1.00  3.44           C  
ATOM    408  CG  MET A  28      49.896  48.569  55.241  1.00  3.44           C  
ATOM    409  SD  MET A  28      50.819  49.746  56.269  1.00  3.44           S  
ATOM    410  CE  MET A  28      49.904  49.593  57.829  1.00  3.44           C  
ATOM    411  H   MET A  28      46.984  50.330  52.935  1.00  3.44           H  
ATOM    412  HA  MET A  28      49.957  50.378  53.237  1.00  3.44           H  
ATOM    413  HB1 MET A  28      47.952  48.374  54.353  1.00  3.44           H  
ATOM    414  HB2 MET A  28      48.225  49.898  55.178  1.00  3.44           H  
ATOM    415  HG1 MET A  28      50.575  48.135  54.508  1.00  3.44           H  
ATOM    416  HG2 MET A  28      49.551  47.756  55.881  1.00  3.44           H  
ATOM    417  HE1 MET A  28      50.353  50.235  58.587  1.00  3.44           H  
ATOM    418  HE2 MET A  28      48.866  49.886  57.678  1.00  3.44           H  
ATOM    419  HE3 MET A  28      49.940  48.561  58.177  1.00  3.44           H  
ATOM    420  N   VAL A  29      50.414  48.329  51.839  1.00  4.43           N  
ATOM    421  CA  VAL A  29      50.788  47.144  51.072  1.00  4.43           C  
ATOM    422  C   VAL A  29      51.842  46.398  51.880  1.00  4.43           C  
ATOM    423  O   VAL A  29      52.800  47.016  52.353  1.00  4.43           O  
ATOM    424  CB  VAL A  29      51.308  47.545  49.673  1.00  4.43           C  
ATOM    425  CG1 VAL A  29      52.063  46.403  48.977  1.00  4.43           C  
ATOM    426  CG2 VAL A  29      50.140  47.987  48.780  1.00  4.43           C  
ATOM    427  H   VAL A  29      51.179  48.812  52.284  1.00  4.43           H  
ATOM    428  HA  VAL A  29      49.925  46.487  50.949  1.00  4.43           H  
ATOM    429  HB  VAL A  29      51.997  48.385  49.776  1.00  4.43           H  
ATOM    430 1HG1 VAL A  29      52.243  46.660  47.933  1.00  4.43           H  
ATOM    431 2HG1 VAL A  29      53.032  46.257  49.457  1.00  4.43           H  
ATOM    432 3HG1 VAL A  29      51.492  45.477  49.037  1.00  4.43           H  
ATOM    433 1HG2 VAL A  29      50.520  48.306  47.810  1.00  4.43           H  
ATOM    434 2HG2 VAL A  29      49.434  47.168  48.646  1.00  4.43           H  
ATOM    435 3HG2 VAL A  29      49.624  48.830  49.235  1.00  4.43           H  
ATOM    436  N   LEU A  30      51.659  45.088  52.073  1.00  4.73           N  
ATOM    437  CA  LEU A  30      52.512  44.282  52.949  1.00  4.73           C  
ATOM    438  C   LEU A  30      53.147  43.092  52.216  1.00  4.73           C  
ATOM    439  O   LEU A  30      52.766  41.935  52.413  1.00  4.73           O  
ATOM    440  CB  LEU A  30      51.751  43.901  54.236  1.00  4.73           C  
ATOM    441  CG  LEU A  30      51.253  45.082  55.094  1.00  4.73           C  
ATOM    442  CD1 LEU A  30      50.373  44.556  56.229  1.00  4.73           C  
ATOM    443  CD2 LEU A  30      52.388  45.884  55.737  1.00  4.73           C  
ATOM    444  H   LEU A  30      50.783  44.673  51.771  1.00  4.73           H  
ATOM    445  HA  LEU A  30      53.360  44.889  53.267  1.00  4.73           H  
ATOM    446  HB1 LEU A  30      52.395  43.271  54.853  1.00  4.73           H  
ATOM    447  HB2 LEU A  30      50.888  43.309  53.952  1.00  4.73           H  
ATOM    448  HG  LEU A  30      50.647  45.750  54.483  1.00  4.73           H  
ATOM    449 1HD1 LEU A  30      49.992  45.385  56.824  1.00  4.73           H  
ATOM    450 2HD1 LEU A  30      49.527  44.011  55.809  1.00  4.73           H  
ATOM    451 3HD1 LEU A  30      50.947  43.886  56.869  1.00  4.73           H  
ATOM    452 1HD2 LEU A  30      51.972  46.674  56.361  1.00  4.73           H  
ATOM    453 2HD2 LEU A  30      53.000  45.225  56.356  1.00  4.73           H  
ATOM    454 3HD2 LEU A  30      53.009  46.342  54.969  1.00  4.73           H  
ATOM    455  N   ASN A  31      54.102  43.387  51.325  1.00  6.14           N  
ATOM    456  CA  ASN A  31      54.638  42.401  50.392  1.00  6.14           C  
ATOM    457  C   ASN A  31      56.146  42.534  50.144  1.00  6.14           C  
ATOM    458  O   ASN A  31      56.602  43.576  49.697  1.00  6.14           O  
ATOM    459  CB  ASN A  31      53.802  42.478  49.099  1.00  6.14           C  
ATOM    460  CG  ASN A  31      53.846  41.169  48.336  1.00  6.14           C  
ATOM    461  ND2 ASN A  31      52.707  40.585  48.038  1.00  6.14           N  
ATOM    462  OD1 ASN A  31      54.901  40.635  48.046  1.00  6.14           O  
ATOM    463  H   ASN A  31      54.391  44.349  51.216  1.00  6.14           H  
ATOM    464  HA  ASN A  31      54.479  41.409  50.820  1.00  6.14           H  
ATOM    465  HB1 ASN A  31      54.174  43.274  48.454  1.00  6.14           H  
ATOM    466  HB2 ASN A  31      52.760  42.693  49.344  1.00  6.14           H  
ATOM    467 1HD2 ASN A  31      51.831  41.006  48.312  1.00  6.14           H  
ATOM    468 2HD2 ASN A  31      52.762  39.689  47.585  1.00  6.14           H  
ATOM    469  N   TRP A  32      56.888  41.466  50.455  1.00  6.62           N  
ATOM    470  CA  TRP A  32      58.343  41.419  50.683  1.00  6.62           C  
ATOM    471  C   TRP A  32      59.222  41.955  49.538  1.00  6.62           C  
ATOM    472  O   TRP A  32      60.234  42.593  49.794  1.00  6.62           O  
ATOM    473  CB  TRP A  32      58.695  39.957  51.018  1.00  6.62           C  
ATOM    474  CG  TRP A  32      60.055  39.638  51.574  1.00  6.62           C  
ATOM    475  CD1 TRP A  32      60.998  40.521  51.977  1.00  6.62           C  
ATOM    476  CD2 TRP A  32      60.630  38.314  51.822  1.00  6.62           C  
ATOM    477  CE2 TRP A  32      61.933  38.478  52.382  1.00  6.62           C  
ATOM    478  CE3 TRP A  32      60.180  36.987  51.636  1.00  6.62           C  
ATOM    479  NE1 TRP A  32      62.107  39.843  52.443  1.00  6.62           N  
ATOM    480  CZ2 TRP A  32      62.746  37.393  52.743  1.00  6.62           C  
ATOM    481  CZ3 TRP A  32      60.985  35.888  51.996  1.00  6.62           C  
ATOM    482  CH2 TRP A  32      62.263  36.089  52.548  1.00  6.62           C  
ATOM    483  H   TRP A  32      56.379  40.634  50.705  1.00  6.62           H  
ATOM    484  HA  TRP A  32      58.566  42.029  51.556  1.00  6.62           H  
ATOM    485  HB1 TRP A  32      58.556  39.357  50.117  1.00  6.62           H  
ATOM    486  HB2 TRP A  32      57.976  39.598  51.756  1.00  6.62           H  
ATOM    487  HD1 TRP A  32      60.907  41.599  51.929  1.00  6.62           H  
ATOM    488  HE1 TRP A  32      62.940  40.303  52.778  1.00  6.62           H  
ATOM    489  HE3 TRP A  32      59.203  36.818  51.211  1.00  6.62           H  
ATOM    490  HZ2 TRP A  32      63.725  37.561  53.165  1.00  6.62           H  
ATOM    491  HZ3 TRP A  32      60.622  34.881  51.846  1.00  6.62           H  
ATOM    492  HH2 TRP A  32      62.874  35.239  52.822  1.00  6.62           H  
ATOM    493  N   GLN A  33      58.846  41.797  48.268  1.00  6.90           N  
ATOM    494  CA  GLN A  33      59.575  42.442  47.159  1.00  6.90           C  
ATOM    495  C   GLN A  33      59.501  43.982  47.184  1.00  6.90           C  
ATOM    496  O   GLN A  33      60.219  44.658  46.451  1.00  6.90           O  
ATOM    497  CB  GLN A  33      59.025  41.851  45.843  1.00  6.90           C  
ATOM    498  CG  GLN A  33      59.679  42.337  44.538  1.00  6.90           C  
ATOM    499  CD  GLN A  33      61.188  42.120  44.490  1.00  6.90           C  
ATOM    500  NE2 GLN A  33      61.977  43.009  45.047  1.00  6.90           N  
ATOM    501  OE1 GLN A  33      61.684  41.150  43.943  1.00  6.90           O  
ATOM    502  H   GLN A  33      58.004  41.279  48.068  1.00  6.90           H  
ATOM    503  HA  GLN A  33      60.628  42.171  47.248  1.00  6.90           H  
ATOM    504  HB1 GLN A  33      57.957  42.070  45.784  1.00  6.90           H  
ATOM    505  HB2 GLN A  33      59.137  40.766  45.885  1.00  6.90           H  
ATOM    506  HG1 GLN A  33      59.460  43.393  44.380  1.00  6.90           H  
ATOM    507  HG2 GLN A  33      59.232  41.791  43.707  1.00  6.90           H  
ATOM    508 1HE2 GLN A  33      61.574  43.810  45.529  1.00  6.90           H  
ATOM    509 2HE2 GLN A  33      62.964  42.851  44.973  1.00  6.90           H  
ATOM    510  N   TYR A  34      58.629  44.523  48.030  1.00  6.05           N  
ATOM    511  CA  TYR A  34      58.379  45.936  48.289  1.00  6.05           C  
ATOM    512  C   TYR A  34      58.485  46.888  47.078  1.00  6.05           C  
ATOM    513  O   TYR A  34      59.394  47.722  47.015  1.00  6.05           O  
ATOM    514  CB  TYR A  34      59.245  46.359  49.491  1.00  6.05           C  
ATOM    515  CG  TYR A  34      58.996  45.611  50.800  1.00  6.05           C  
ATOM    516  CD1 TYR A  34      60.055  44.931  51.435  1.00  6.05           C  
ATOM    517  CD2 TYR A  34      57.723  45.616  51.408  1.00  6.05           C  
ATOM    518  CE1 TYR A  34      59.844  44.245  52.647  1.00  6.05           C  
ATOM    519  CE2 TYR A  34      57.503  44.938  52.625  1.00  6.05           C  
ATOM    520  CZ  TYR A  34      58.571  44.258  53.250  1.00  6.05           C  
ATOM    521  OH  TYR A  34      58.399  43.686  54.468  1.00  6.05           O  
ATOM    522  H   TYR A  34      58.146  43.885  48.647  1.00  6.05           H  
ATOM    523  HA  TYR A  34      57.350  46.013  48.636  1.00  6.05           H  
ATOM    524  HB1 TYR A  34      59.068  47.412  49.681  1.00  6.05           H  
ATOM    525  HB2 TYR A  34      60.296  46.259  49.213  1.00  6.05           H  
ATOM    526  HD1 TYR A  34      61.030  44.911  50.967  1.00  6.05           H  
ATOM    527  HD2 TYR A  34      56.902  46.124  50.927  1.00  6.05           H  
ATOM    528  HE1 TYR A  34      60.657  43.726  53.129  1.00  6.05           H  
ATOM    529  HE2 TYR A  34      56.528  44.961  53.084  1.00  6.05           H  
ATOM    530  HH  TYR A  34      57.510  43.809  54.799  1.00  6.05           H  
ATOM    531  N   PRO A  35      57.524  46.833  46.130  1.00  6.82           N  
ATOM    532  CA  PRO A  35      57.435  47.815  45.047  1.00  6.82           C  
ATOM    533  C   PRO A  35      57.332  49.249  45.588  1.00  6.82           C  
ATOM    534  O   PRO A  35      56.839  49.451  46.703  1.00  6.82           O  
ATOM    535  CB  PRO A  35      56.217  47.399  44.213  1.00  6.82           C  
ATOM    536  CG  PRO A  35      55.354  46.605  45.191  1.00  6.82           C  
ATOM    537  CD  PRO A  35      56.384  45.926  46.092  1.00  6.82           C  
ATOM    538  HA  PRO A  35      58.334  47.730  44.437  1.00  6.82           H  
ATOM    539  HB1 PRO A  35      55.676  48.256  43.808  1.00  6.82           H  
ATOM    540  HB2 PRO A  35      56.542  46.743  43.404  1.00  6.82           H  
ATOM    541  HG1 PRO A  35      54.748  47.291  45.786  1.00  6.82           H  
ATOM    542  HG2 PRO A  35      54.722  45.878  44.681  1.00  6.82           H  
ATOM    543  HD1 PRO A  35      55.952  45.759  47.079  1.00  6.82           H  
ATOM    544  HD2 PRO A  35      56.693  44.977  45.652  1.00  6.82           H  
ATOM    545  N   PRO A  36      57.694  50.268  44.781  1.00  7.29           N  
ATOM    546  CA  PRO A  36      57.632  51.684  45.165  1.00  7.29           C  
ATOM    547  C   PRO A  36      56.207  52.223  45.400  1.00  7.29           C  
ATOM    548  O   PRO A  36      56.020  53.423  45.603  1.00  7.29           O  
ATOM    549  CB  PRO A  36      58.376  52.438  44.056  1.00  7.29           C  
ATOM    550  CG  PRO A  36      58.187  51.547  42.832  1.00  7.29           C  
ATOM    551  CD  PRO A  36      58.225  50.142  43.429  1.00  7.29           C  
ATOM    552  HA  PRO A  36      58.177  51.815  46.101  1.00  7.29           H  
ATOM    553  HB1 PRO A  36      57.985  53.442  43.887  1.00  7.29           H  
ATOM    554  HB2 PRO A  36      59.438  52.489  44.304  1.00  7.29           H  
ATOM    555  HG1 PRO A  36      57.206  51.733  42.391  1.00  7.29           H  
ATOM    556  HG2 PRO A  36      58.977  51.695  42.095  1.00  7.29           H  
ATOM    557  HD1 PRO A  36      57.627  49.464  42.819  1.00  7.29           H  
ATOM    558  HD2 PRO A  36      59.256  49.793  43.479  1.00  7.29           H  
ATOM    559  N   HIS A  37      55.202  51.345  45.370  1.00  7.44           N  
ATOM    560  CA  HIS A  37      53.803  51.692  45.556  1.00  7.44           C  
ATOM    561  C   HIS A  37      53.375  51.628  47.011  1.00  7.44           C  
ATOM    562  O   HIS A  37      53.025  50.566  47.529  1.00  7.44           O  
ATOM    563  CB  HIS A  37      52.876  50.880  44.630  1.00  7.44           C  
ATOM    564  CG  HIS A  37      51.486  51.480  44.533  1.00  7.44           C  
ATOM    565  CD2 HIS A  37      50.322  50.814  44.264  1.00  7.44           C  
ATOM    566  ND1 HIS A  37      51.192  52.835  44.699  1.00  7.44           N  
ATOM    567  CE1 HIS A  37      49.863  52.953  44.561  1.00  7.44           C  
ATOM    568  NE2 HIS A  37      49.313  51.758  44.288  1.00  7.44           N  
ATOM    569  H   HIS A  37      55.448  50.368  45.384  1.00  7.44           H  
ATOM    570  HA  HIS A  37      53.681  52.729  45.240  1.00  7.44           H  
ATOM    571  HB1 HIS A  37      52.805  49.851  44.983  1.00  7.44           H  
ATOM    572  HB2 HIS A  37      53.301  50.870  43.625  1.00  7.44           H  
ATOM    573  HD2 HIS A  37      50.223  49.756  44.071  1.00  7.44           H  
ATOM    574  HE1 HIS A  37      49.310  53.879  44.659  1.00  7.44           H  
ATOM    575  HE2 HIS A  37      48.324  51.614  44.123  1.00  7.44           H  
ATOM    576  N   ARG A  38      53.461  52.784  47.682  1.00  6.91           N  
ATOM    577  CA  ARG A  38      53.413  52.835  49.149  1.00  6.91           C  
ATOM    578  C   ARG A  38      52.640  53.990  49.786  1.00  6.91           C  
ATOM    579  O   ARG A  38      52.455  54.005  51.003  1.00  6.91           O  
ATOM    580  CB  ARG A  38      54.869  52.676  49.622  1.00  6.91           C  
ATOM    581  CG  ARG A  38      55.060  52.326  51.097  1.00  6.91           C  
ATOM    582  CD  ARG A  38      54.238  51.138  51.627  1.00  6.91           C  
ATOM    583  NE  ARG A  38      52.986  51.618  52.241  1.00  6.91           N  
ATOM    584  CZ  ARG A  38      52.539  51.424  53.460  1.00  6.91           C  
ATOM    585  NH1 ARG A  38      53.066  50.521  54.235  1.00  6.91           N1+
ATOM    586  NH2 ARG A  38      51.567  52.167  53.910  1.00  6.91           N  
ATOM    587  H   ARG A  38      53.861  53.564  47.175  1.00  6.91           H  
ATOM    588  HA  ARG A  38      52.857  51.953  49.466  1.00  6.91           H  
ATOM    589  HB1 ARG A  38      55.417  53.594  49.405  1.00  6.91           H  
ATOM    590  HB2 ARG A  38      55.335  51.876  49.045  1.00  6.91           H  
ATOM    591  HG1 ARG A  38      54.808  53.218  51.662  1.00  6.91           H  
ATOM    592  HG2 ARG A  38      56.117  52.121  51.259  1.00  6.91           H  
ATOM    593  HD1 ARG A  38      54.845  50.610  52.363  1.00  6.91           H  
ATOM    594  HD2 ARG A  38      54.014  50.449  50.810  1.00  6.91           H  
ATOM    595  HE  ARG A  38      52.510  52.345  51.718  1.00  6.91           H  
ATOM    596 1HH1 ARG A  38      53.763  49.909  53.841  1.00  6.91           H  
ATOM    597 2HH1 ARG A  38      52.636  50.294  55.117  1.00  6.91           H  
ATOM    598 1HH2 ARG A  38      51.121  52.825  53.279  1.00  6.91           H  
ATOM    599 2HH2 ARG A  38      51.191  52.019  54.831  1.00  6.91           H  
ATOM    600  N   LEU A  39      52.032  54.831  48.968  1.00  6.34           N  
ATOM    601  CA  LEU A  39      50.762  55.450  49.328  1.00  6.34           C  
ATOM    602  C   LEU A  39      49.743  55.134  48.243  1.00  6.34           C  
ATOM    603  O   LEU A  39      50.096  54.651  47.173  1.00  6.34           O  
ATOM    604  CB  LEU A  39      50.911  56.969  49.583  1.00  6.34           C  
ATOM    605  CG  LEU A  39      51.681  57.852  48.570  1.00  6.34           C  
ATOM    606  CD1 LEU A  39      51.358  57.662  47.093  1.00  6.34           C  
ATOM    607  CD2 LEU A  39      51.384  59.331  48.843  1.00  6.34           C  
ATOM    608  H   LEU A  39      52.162  54.677  47.977  1.00  6.34           H  
ATOM    609  HA  LEU A  39      50.379  55.001  50.246  1.00  6.34           H  
ATOM    610  HB1 LEU A  39      51.414  57.071  50.542  1.00  6.34           H  
ATOM    611  HB2 LEU A  39      49.912  57.387  49.714  1.00  6.34           H  
ATOM    612  HG  LEU A  39      52.748  57.675  48.692  1.00  6.34           H  
ATOM    613 1HD1 LEU A  39      51.969  58.337  46.494  1.00  6.34           H  
ATOM    614 2HD1 LEU A  39      51.600  56.648  46.779  1.00  6.34           H  
ATOM    615 3HD1 LEU A  39      50.313  57.879  46.913  1.00  6.34           H  
ATOM    616 1HD2 LEU A  39      52.044  59.954  48.239  1.00  6.34           H  
ATOM    617 2HD2 LEU A  39      50.344  59.562  48.611  1.00  6.34           H  
ATOM    618 3HD2 LEU A  39      51.562  59.560  49.889  1.00  6.34           H  
ATOM    619  N   CYS A  40      48.475  55.398  48.524  1.00  6.25           N  
ATOM    620  CA  CYS A  40      47.411  55.010  47.614  1.00  6.25           C  
ATOM    621  C   CYS A  40      47.435  55.750  46.272  1.00  6.25           C  
ATOM    622  O   CYS A  40      47.009  55.226  45.246  1.00  6.25           O  
ATOM    623  CB  CYS A  40      46.083  55.183  48.333  1.00  6.25           C  
ATOM    624  SG  CYS A  40      44.866  54.039  47.649  1.00  6.25           S  
ATOM    625  H   CYS A  40      48.226  55.792  49.415  1.00  6.25           H  
ATOM    626  HA  CYS A  40      47.526  53.954  47.370  1.00  6.25           H  
ATOM    627  HB1 CYS A  40      45.764  56.215  48.242  1.00  6.25           H  
ATOM    628  HB2 CYS A  40      46.198  54.963  49.388  1.00  6.25           H  
ATOM    629  HG  CYS A  40      43.850  54.364  48.463  1.00  6.25           H  
ATOM    630  N   ASN A  41      47.970  56.976  46.284  1.00  6.75           N  
ATOM    631  CA  ASN A  41      48.037  57.871  45.135  1.00  6.75           C  
ATOM    632  C   ASN A  41      46.664  58.056  44.454  1.00  6.75           C  
ATOM    633  O   ASN A  41      46.616  58.286  43.249  1.00  6.75           O  
ATOM    634  CB  ASN A  41      49.157  57.391  44.190  1.00  6.75           C  
ATOM    635  CG  ASN A  41      49.733  58.519  43.354  1.00  6.75           C  
ATOM    636  ND2 ASN A  41      49.839  58.334  42.062  1.00  6.75           N  
ATOM    637  OD1 ASN A  41      50.103  59.576  43.861  1.00  6.75           O  
ATOM    638  H   ASN A  41      48.341  57.305  47.159  1.00  6.75           H  
ATOM    639  HA  ASN A  41      48.320  58.849  45.524  1.00  6.75           H  
ATOM    640  HB1 ASN A  41      48.759  56.611  43.540  1.00  6.75           H  
ATOM    641  HB2 ASN A  41      49.978  56.954  44.756  1.00  6.75           H  
ATOM    642 1HD2 ASN A  41      49.481  57.488  41.654  1.00  6.75           H  
ATOM    643 2HD2 ASN A  41      50.235  59.065  41.501  1.00  6.75           H  
ATOM    644  N   THR A  42      45.553  57.906  45.202  1.00  8.07           N  
ATOM    645  CA  THR A  42      44.209  57.746  44.617  1.00  8.07           C  
ATOM    646  C   THR A  42      43.874  58.899  43.659  1.00  8.07           C  
ATOM    647  O   THR A  42      43.820  60.052  44.045  1.00  8.07           O  
ATOM    648  CB  THR A  42      43.038  57.683  45.618  1.00  8.07           C  
ATOM    649  CG2 THR A  42      43.263  56.697  46.741  1.00  8.07           C  
ATOM    650  OG1 THR A  42      42.732  58.872  46.299  1.00  8.07           O  
ATOM    651  H   THR A  42      45.655  57.726  46.188  1.00  8.07           H  
ATOM    652  HA  THR A  42      44.192  56.820  44.073  1.00  8.07           H  
ATOM    653  HB  THR A  42      42.138  57.363  45.101  1.00  8.07           H  
ATOM    654  HG1 THR A  42      42.638  59.598  45.657  1.00  8.07           H  
ATOM    655 1HG2 THR A  42      44.142  56.991  47.298  1.00  8.07           H  
ATOM    656 2HG2 THR A  42      42.408  56.712  47.413  1.00  8.07           H  
ATOM    657 3HG2 THR A  42      43.351  55.713  46.287  1.00  8.07           H  
ATOM    658  N   ASN A  43      43.516  58.533  42.429  1.00  8.14           N  
ATOM    659  CA  ASN A  43      42.376  59.167  41.771  1.00  8.14           C  
ATOM    660  C   ASN A  43      41.088  58.824  42.565  1.00  8.14           C  
ATOM    661  O   ASN A  43      40.971  57.675  43.012  1.00  8.14           O  
ATOM    662  CB  ASN A  43      42.343  58.598  40.327  1.00  8.14           C  
ATOM    663  CG  ASN A  43      41.370  59.312  39.407  1.00  8.14           C  
ATOM    664  ND2 ASN A  43      41.839  60.272  38.655  1.00  8.14           N  
ATOM    665  OD1 ASN A  43      40.192  59.023  39.358  1.00  8.14           O  
ATOM    666  H   ASN A  43      43.692  57.577  42.143  1.00  8.14           H  
ATOM    667  HA  ASN A  43      42.535  60.232  41.735  1.00  8.14           H  
ATOM    668  HB1 ASN A  43      42.049  57.554  40.357  1.00  8.14           H  
ATOM    669  HB2 ASN A  43      43.327  58.641  39.871  1.00  8.14           H  
ATOM    670 1HD2 ASN A  43      42.804  60.526  38.708  1.00  8.14           H  
ATOM    671 2HD2 ASN A  43      41.192  60.682  38.020  1.00  8.14           H  
ATOM    672  N   PRO A  44      40.158  59.755  42.852  1.00  7.73           N  
ATOM    673  CA  PRO A  44      39.868  60.191  44.241  1.00  7.73           C  
ATOM    674  C   PRO A  44      39.205  59.285  45.262  1.00  7.73           C  
ATOM    675  O   PRO A  44      38.800  59.800  46.327  1.00  7.73           O  
ATOM    676  CB  PRO A  44      39.092  61.506  44.096  1.00  7.73           C  
ATOM    677  CG  PRO A  44      39.573  62.070  42.769  1.00  7.73           C  
ATOM    678  CD  PRO A  44      39.785  60.817  41.931  1.00  7.73           C  
ATOM    679  HA  PRO A  44      40.846  60.410  44.645  1.00  7.73           H  
ATOM    680  HB1 PRO A  44      38.023  61.308  44.036  1.00  7.73           H  
ATOM    681  HB2 PRO A  44      39.303  62.198  44.907  1.00  7.73           H  
ATOM    682  HG1 PRO A  44      38.849  62.742  42.309  1.00  7.73           H  
ATOM    683  HG2 PRO A  44      40.523  62.575  42.909  1.00  7.73           H  
ATOM    684  HD1 PRO A  44      38.847  60.556  41.438  1.00  7.73           H  
ATOM    685  HD2 PRO A  44      40.550  61.035  41.188  1.00  7.73           H  
ATOM    686  N   VAL A  45      39.086  57.994  45.044  1.00  6.62           N  
ATOM    687  CA  VAL A  45      38.895  57.027  46.129  1.00  6.62           C  
ATOM    688  C   VAL A  45      39.701  55.779  45.803  1.00  6.62           C  
ATOM    689  O   VAL A  45      40.567  55.337  46.551  1.00  6.62           O  
ATOM    690  CB  VAL A  45      37.411  56.635  46.348  1.00  6.62           C  
ATOM    691  CG1 VAL A  45      37.257  55.660  47.524  1.00  6.62           C  
ATOM    692  CG2 VAL A  45      36.489  57.824  46.644  1.00  6.62           C  
ATOM    693  H   VAL A  45      39.495  57.671  44.175  1.00  6.62           H  
ATOM    694  HA  VAL A  45      39.284  57.440  47.062  1.00  6.62           H  
ATOM    695  HB  VAL A  45      37.039  56.145  45.447  1.00  6.62           H  
ATOM    696 1HG1 VAL A  45      37.629  56.117  48.442  1.00  6.62           H  
ATOM    697 2HG1 VAL A  45      36.210  55.392  47.659  1.00  6.62           H  
ATOM    698 3HG1 VAL A  45      37.815  54.740  47.348  1.00  6.62           H  
ATOM    699 1HG2 VAL A  45      35.471  57.475  46.812  1.00  6.62           H  
ATOM    700 2HG2 VAL A  45      36.843  58.355  47.530  1.00  6.62           H  
ATOM    701 3HG2 VAL A  45      36.479  58.509  45.799  1.00  6.62           H  
ATOM    702  N   THR A  46      39.488  55.251  44.610  1.00  6.35           N  
ATOM    703  CA  THR A  46      39.977  53.940  44.233  1.00  6.35           C  
ATOM    704  C   THR A  46      41.169  54.051  43.282  1.00  6.35           C  
ATOM    705  O   THR A  46      41.031  53.883  42.072  1.00  6.35           O  
ATOM    706  CB  THR A  46      38.838  53.092  43.625  1.00  6.35           C  
ATOM    707  CG2 THR A  46      39.199  51.616  43.468  1.00  6.35           C  
ATOM    708  OG1 THR A  46      37.693  53.133  44.450  1.00  6.35           O  
ATOM    709  H   THR A  46      38.783  55.674  44.027  1.00  6.35           H  
ATOM    710  HA  THR A  46      40.315  53.412  45.124  1.00  6.35           H  
ATOM    711  HB  THR A  46      38.567  53.499  42.650  1.00  6.35           H  
ATOM    712  HG1 THR A  46      37.955  52.833  45.326  1.00  6.35           H  
ATOM    713 1HG2 THR A  46      38.357  51.091  43.016  1.00  6.35           H  
ATOM    714 2HG2 THR A  46      40.064  51.507  42.816  1.00  6.35           H  
ATOM    715 3HG2 THR A  46      39.414  51.170  44.437  1.00  6.35           H  
ATOM    716  N   VAL A  47      42.366  54.279  43.836  1.00  6.11           N  
ATOM    717  CA  VAL A  47      43.596  53.717  43.222  1.00  6.11           C  
ATOM    718  C   VAL A  47      44.362  52.798  44.178  1.00  6.11           C  
ATOM    719  O   VAL A  47      45.541  52.467  44.023  1.00  6.11           O  
ATOM    720  CB  VAL A  47      44.489  54.691  42.399  1.00  6.11           C  
ATOM    721  CG1 VAL A  47      45.484  53.997  41.454  1.00  6.11           C  
ATOM    722  CG2 VAL A  47      43.631  55.553  41.471  1.00  6.11           C  
ATOM    723  H   VAL A  47      42.380  54.507  44.823  1.00  6.11           H  
ATOM    724  HA  VAL A  47      43.247  53.018  42.463  1.00  6.11           H  
ATOM    725  HB  VAL A  47      45.053  55.318  43.078  1.00  6.11           H  
ATOM    726 1HG1 VAL A  47      44.984  53.246  40.845  1.00  6.11           H  
ATOM    727 2HG1 VAL A  47      45.955  54.728  40.797  1.00  6.11           H  
ATOM    728 3HG1 VAL A  47      46.288  53.521  42.008  1.00  6.11           H  
ATOM    729 1HG2 VAL A  47      44.250  56.290  40.963  1.00  6.11           H  
ATOM    730 2HG2 VAL A  47      43.147  54.922  40.725  1.00  6.11           H  
ATOM    731 3HG2 VAL A  47      42.846  56.056  42.026  1.00  6.11           H  
ATOM    732  N   CYS A  48      43.633  52.265  45.149  1.00  4.86           N  
ATOM    733  CA  CYS A  48      43.964  51.031  45.830  1.00  4.86           C  
ATOM    734  C   CYS A  48      43.921  49.837  44.872  1.00  4.86           C  
ATOM    735  O   CYS A  48      42.922  49.126  44.762  1.00  4.86           O  
ATOM    736  CB  CYS A  48      43.018  50.882  47.018  1.00  4.86           C  
ATOM    737  SG  CYS A  48      41.281  51.281  46.599  1.00  4.86           S  
ATOM    738  H   CYS A  48      42.676  52.563  45.261  1.00  4.86           H  
ATOM    739  HA  CYS A  48      44.981  51.100  46.217  1.00  4.86           H  
ATOM    740  HB1 CYS A  48      43.374  51.584  47.764  1.00  4.86           H  
ATOM    741  HB2 CYS A  48      43.082  49.871  47.422  1.00  4.86           H  
ATOM    742  HG  CYS A  48      40.884  51.840  47.762  1.00  4.86           H  
ATOM    743  N   HIS A  49      45.030  49.615  44.159  1.00  5.66           N  
ATOM    744  CA  HIS A  49      45.256  48.334  43.497  1.00  5.66           C  
ATOM    745  C   HIS A  49      44.965  47.200  44.476  1.00  5.66           C  
ATOM    746  O   HIS A  49      45.370  47.269  45.640  1.00  5.66           O  
ATOM    747  CB  HIS A  49      46.667  48.258  42.898  1.00  5.66           C  
ATOM    748  CG  HIS A  49      46.886  47.045  42.021  1.00  5.66           C  
ATOM    749  CD2 HIS A  49      48.094  46.590  41.580  1.00  5.66           C  
ATOM    750  ND1 HIS A  49      45.883  46.213  41.512  1.00  5.66           N  
ATOM    751  CE1 HIS A  49      46.509  45.278  40.783  1.00  5.66           C  
ATOM    752  NE2 HIS A  49      47.836  45.479  40.808  1.00  5.66           N  
ATOM    753  H   HIS A  49      45.768  50.303  44.191  1.00  5.66           H  
ATOM    754  HA  HIS A  49      44.540  48.257  42.677  1.00  5.66           H  
ATOM    755  HB1 HIS A  49      47.398  48.252  43.706  1.00  5.66           H  
ATOM    756  HB2 HIS A  49      46.838  49.147  42.288  1.00  5.66           H  
ATOM    757  HD2 HIS A  49      49.059  47.026  41.797  1.00  5.66           H  
ATOM    758  HE1 HIS A  49      46.010  44.482  40.245  1.00  5.66           H  
ATOM    759  HE2 HIS A  49      48.521  44.909  40.329  1.00  5.66           H  
ATOM    760  N   LYS A  50      44.235  46.181  44.002  1.00  5.86           N  
ATOM    761  CA  LYS A  50      43.701  45.052  44.784  1.00  5.86           C  
ATOM    762  C   LYS A  50      44.800  44.058  45.180  1.00  5.86           C  
ATOM    763  O   LYS A  50      44.710  42.854  44.950  1.00  5.86           O  
ATOM    764  CB  LYS A  50      42.511  44.425  44.035  1.00  5.86           C  
ATOM    765  CG  LYS A  50      41.626  43.619  44.998  1.00  5.86           C  
ATOM    766  CD  LYS A  50      40.383  43.073  44.293  1.00  5.86           C  
ATOM    767  CE  LYS A  50      39.547  42.283  45.307  1.00  5.86           C  
ATOM    768  NZ  LYS A  50      38.306  41.753  44.693  1.00  5.86           N1+
ATOM    769  H   LYS A  50      44.069  46.188  43.005  1.00  5.86           H  
ATOM    770  HA  LYS A  50      43.327  45.472  45.720  1.00  5.86           H  
ATOM    771  HB1 LYS A  50      42.871  43.788  43.225  1.00  5.86           H  
ATOM    772  HB2 LYS A  50      41.905  45.226  43.605  1.00  5.86           H  
ATOM    773  HG1 LYS A  50      41.310  44.267  45.818  1.00  5.86           H  
ATOM    774  HG2 LYS A  50      42.191  42.785  45.414  1.00  5.86           H  
ATOM    775  HD1 LYS A  50      40.691  42.421  43.473  1.00  5.86           H  
ATOM    776  HD2 LYS A  50      39.799  43.904  43.895  1.00  5.86           H  
ATOM    777  HE1 LYS A  50      39.303  42.942  46.146  1.00  5.86           H  
ATOM    778  HE2 LYS A  50      40.162  41.463  45.693  1.00  5.86           H  
ATOM    779  HZ1 LYS A  50      37.777  41.222  45.374  1.00  5.86           H  
ATOM    780  HZ2 LYS A  50      37.729  42.511  44.354  1.00  5.86           H  
ATOM    781  HZ3 LYS A  50      38.535  41.145  43.915  1.00  5.86           H  
ATOM    782  N   ILE A  51      45.886  44.612  45.698  1.00  5.65           N  
ATOM    783  CA  ILE A  51      47.108  43.928  46.054  1.00  5.65           C  
ATOM    784  C   ILE A  51      46.844  42.921  47.183  1.00  5.65           C  
ATOM    785  O   ILE A  51      46.144  43.247  48.142  1.00  5.65           O  
ATOM    786  CB  ILE A  51      48.220  44.972  46.320  1.00  5.65           C  
ATOM    787  CG1 ILE A  51      48.755  45.489  44.965  1.00  5.65           C  
ATOM    788  CG2 ILE A  51      49.368  44.427  47.185  1.00  5.65           C  
ATOM    789  CD1 ILE A  51      49.654  46.729  45.070  1.00  5.65           C  
ATOM    790  H   ILE A  51      45.840  45.605  45.886  1.00  5.65           H  
ATOM    791  HA  ILE A  51      47.407  43.357  45.178  1.00  5.65           H  
ATOM    792  HB  ILE A  51      47.784  45.825  46.833  1.00  5.65           H  
ATOM    793 1HG1 ILE A  51      47.907  45.759  44.337  1.00  5.65           H  
ATOM    794 2HG1 ILE A  51      49.305  44.693  44.460  1.00  5.65           H  
ATOM    795 1HG2 ILE A  51      50.135  45.186  47.296  1.00  5.65           H  
ATOM    796 2HG2 ILE A  51      49.003  44.181  48.182  1.00  5.65           H  
ATOM    797 3HG2 ILE A  51      49.810  43.542  46.730  1.00  5.65           H  
ATOM    798  HD1 ILE A  51      49.880  47.096  44.070  1.00  5.65           H  
ATOM    799  HD2 ILE A  51      49.139  47.515  45.626  1.00  5.65           H  
ATOM    800  HD3 ILE A  51      50.593  46.486  45.566  1.00  5.65           H  
ATOM    801  N   PRO A  52      47.382  41.692  47.111  1.00  5.45           N  
ATOM    802  CA  PRO A  52      47.297  40.776  48.235  1.00  5.45           C  
ATOM    803  C   PRO A  52      48.163  41.290  49.389  1.00  5.45           C  
ATOM    804  O   PRO A  52      49.286  41.760  49.185  1.00  5.45           O  
ATOM    805  CB  PRO A  52      47.791  39.428  47.701  1.00  5.45           C  
ATOM    806  CG  PRO A  52      48.743  39.815  46.570  1.00  5.45           C  
ATOM    807  CD  PRO A  52      48.120  41.092  46.008  1.00  5.45           C  
ATOM    808  HA  PRO A  52      46.262  40.678  48.567  1.00  5.45           H  
ATOM    809  HB1 PRO A  52      48.292  38.837  48.469  1.00  5.45           H  
ATOM    810  HB2 PRO A  52      46.947  38.873  47.288  1.00  5.45           H  
ATOM    811  HG1 PRO A  52      49.728  40.040  46.980  1.00  5.45           H  
ATOM    812  HG2 PRO A  52      48.813  39.033  45.813  1.00  5.45           H  
ATOM    813  HD1 PRO A  52      48.901  41.755  45.635  1.00  5.45           H  
ATOM    814  HD2 PRO A  52      47.424  40.841  45.207  1.00  5.45           H  
ATOM    815  N   ASN A  53      47.614  41.203  50.600  1.00  5.38           N  
ATOM    816  CA  ASN A  53      48.092  41.897  51.798  1.00  5.38           C  
ATOM    817  C   ASN A  53      48.067  43.437  51.684  1.00  5.38           C  
ATOM    818  O   ASN A  53      48.801  44.132  52.396  1.00  5.38           O  
ATOM    819  CB  ASN A  53      49.488  41.398  52.234  1.00  5.38           C  
ATOM    820  CG  ASN A  53      49.758  39.906  52.209  1.00  5.38           C  
ATOM    821  ND2 ASN A  53      51.022  39.551  52.262  1.00  5.38           N  
ATOM    822  OD1 ASN A  53      48.883  39.060  52.161  1.00  5.38           O  
ATOM    823  H   ASN A  53      46.741  40.703  50.681  1.00  5.38           H  
ATOM    824  HA  ASN A  53      47.397  41.645  52.599  1.00  5.38           H  
ATOM    825  HB1 ASN A  53      49.650  41.716  53.259  1.00  5.38           H  
ATOM    826  HB2 ASN A  53      50.236  41.880  51.608  1.00  5.38           H  
ATOM    827 1HD2 ASN A  53      51.737  40.269  52.330  1.00  5.38           H  
ATOM    828 2HD2 ASN A  53      51.212  38.569  52.302  1.00  5.38           H  
ATOM    829  N   ALA A  54      47.245  43.993  50.790  1.00  4.95           N  
ATOM    830  CA  ALA A  54      46.817  45.377  50.904  1.00  4.95           C  
ATOM    831  C   ALA A  54      45.676  45.520  51.905  1.00  4.95           C  
ATOM    832  O   ALA A  54      44.820  44.651  52.070  1.00  4.95           O  
ATOM    833  CB  ALA A  54      46.428  45.959  49.548  1.00  4.95           C  
ATOM    834  H   ALA A  54      46.720  43.406  50.156  1.00  4.95           H  
ATOM    835  HA  ALA A  54      47.664  45.947  51.270  1.00  4.95           H  
ATOM    836  HB1 ALA A  54      46.229  47.027  49.648  1.00  4.95           H  
ATOM    837  HB2 ALA A  54      47.256  45.824  48.865  1.00  4.95           H  
ATOM    838  HB3 ALA A  54      45.532  45.470  49.164  1.00  4.95           H  
ATOM    839  N   ARG A  55      45.636  46.704  52.499  1.00  4.25           N  
ATOM    840  CA  ARG A  55      44.507  47.217  53.273  1.00  4.25           C  
ATOM    841  C   ARG A  55      44.377  48.663  52.827  1.00  4.25           C  
ATOM    842  O   ARG A  55      45.178  49.513  53.226  1.00  4.25           O  
ATOM    843  CB  ARG A  55      44.817  47.057  54.779  1.00  4.25           C  
ATOM    844  CG  ARG A  55      43.978  47.931  55.733  1.00  4.25           C  
ATOM    845  CD  ARG A  55      44.378  47.682  57.198  1.00  4.25           C  
ATOM    846  NE  ARG A  55      44.112  48.859  58.051  1.00  4.25           N  
ATOM    847  CZ  ARG A  55      44.211  48.938  59.367  1.00  4.25           C  
ATOM    848  NH1 ARG A  55      44.057  50.081  59.965  1.00  4.25           N1+
ATOM    849  NH2 ARG A  55      44.455  47.918  60.138  1.00  4.25           N  
ATOM    850  H   ARG A  55      46.401  47.340  52.288  1.00  4.25           H  
ATOM    851  HA  ARG A  55      43.588  46.678  53.026  1.00  4.25           H  
ATOM    852  HB1 ARG A  55      45.867  47.308  54.944  1.00  4.25           H  
ATOM    853  HB2 ARG A  55      44.681  46.007  55.046  1.00  4.25           H  
ATOM    854  HG1 ARG A  55      42.916  47.718  55.600  1.00  4.25           H  
ATOM    855  HG2 ARG A  55      44.152  48.983  55.502  1.00  4.25           H  
ATOM    856  HD1 ARG A  55      45.448  47.469  57.242  1.00  4.25           H  
ATOM    857  HD2 ARG A  55      43.832  46.811  57.568  1.00  4.25           H  
ATOM    858  HE  ARG A  55      43.888  49.725  57.578  1.00  4.25           H  
ATOM    859 1HH1 ARG A  55      43.923  50.916  59.397  1.00  4.25           H  
ATOM    860 2HH1 ARG A  55      44.141  50.120  60.970  1.00  4.25           H  
ATOM    861 1HH2 ARG A  55      44.516  46.995  59.751  1.00  4.25           H  
ATOM    862 2HH2 ARG A  55      44.509  48.086  61.134  1.00  4.25           H  
ATOM    863  N   CYS A  56      43.430  48.912  51.933  1.00  4.04           N  
ATOM    864  CA  CYS A  56      42.974  50.266  51.686  1.00  4.04           C  
ATOM    865  C   CYS A  56      42.190  50.782  52.887  1.00  4.04           C  
ATOM    866  O   CYS A  56      41.598  49.996  53.632  1.00  4.04           O  
ATOM    867  CB  CYS A  56      42.120  50.310  50.425  1.00  4.04           C  
ATOM    868  SG  CYS A  56      42.174  52.037  49.924  1.00  4.04           S  
ATOM    869  H   CYS A  56      42.838  48.157  51.631  1.00  4.04           H  
ATOM    870  HA  CYS A  56      43.840  50.916  51.551  1.00  4.04           H  
ATOM    871  HB1 CYS A  56      41.092  50.012  50.642  1.00  4.04           H  
ATOM    872  HB2 CYS A  56      42.539  49.685  49.636  1.00  4.04           H  
ATOM    873  HG  CYS A  56      40.850  52.201  49.701  1.00  4.04           H  
ATOM    874  N   CYS A  57      42.227  52.091  53.093  1.00  3.92           N  
ATOM    875  CA  CYS A  57      41.602  52.748  54.217  1.00  3.92           C  
ATOM    876  C   CYS A  57      41.353  54.243  53.956  1.00  3.92           C  
ATOM    877  O   CYS A  57      42.249  55.073  54.121  1.00  3.92           O  
ATOM    878  CB  CYS A  57      42.479  52.525  55.464  1.00  3.92           C  
ATOM    879  SG  CYS A  57      41.852  51.146  56.472  1.00  3.92           S  
ATOM    880  H   CYS A  57      42.734  52.662  52.419  1.00  3.92           H  
ATOM    881  HA  CYS A  57      40.627  52.290  54.392  1.00  3.92           H  
ATOM    882  HB1 CYS A  57      42.494  53.434  56.056  1.00  3.92           H  
ATOM    883  HB2 CYS A  57      43.503  52.309  55.158  1.00  3.92           H  
ATOM    884  HG  CYS A  57      41.680  50.306  55.433  1.00  3.92           H  
ATOM    885  N   LEU A  58      40.101  54.577  53.644  1.00  4.80           N  
ATOM    886  CA  LEU A  58      39.533  55.927  53.672  1.00  4.80           C  
ATOM    887  C   LEU A  58      39.756  56.690  54.981  1.00  4.80           C  
ATOM    888  O   LEU A  58      39.886  57.912  54.993  1.00  4.80           O  
ATOM    889  CB  LEU A  58      38.024  55.798  53.370  1.00  4.80           C  
ATOM    890  CG  LEU A  58      37.253  57.127  53.236  1.00  4.80           C  
ATOM    891  CD1 LEU A  58      37.660  57.908  51.987  1.00  4.80           C  
ATOM    892  CD2 LEU A  58      35.751  56.845  53.154  1.00  4.80           C  
ATOM    893  H   LEU A  58      39.557  53.874  53.142  1.00  4.80           H  
ATOM    894  HA  LEU A  58      40.001  56.516  52.886  1.00  4.80           H  
ATOM    895  HB1 LEU A  58      37.567  55.214  54.169  1.00  4.80           H  
ATOM    896  HB2 LEU A  58      37.893  55.240  52.442  1.00  4.80           H  
ATOM    897  HG  LEU A  58      37.419  57.747  54.115  1.00  4.80           H  
ATOM    898 1HD1 LEU A  58      37.051  58.806  51.887  1.00  4.80           H  
ATOM    899 2HD1 LEU A  58      38.703  58.204  52.069  1.00  4.80           H  
ATOM    900 3HD1 LEU A  58      37.538  57.288  51.098  1.00  4.80           H  
ATOM    901 1HD2 LEU A  58      35.204  57.786  53.090  1.00  4.80           H  
ATOM    902 2HD2 LEU A  58      35.540  56.245  52.269  1.00  4.80           H  
ATOM    903 3HD2 LEU A  58      35.425  56.308  54.044  1.00  4.80           H  
ATOM    904  N   LYS A  59      39.765  55.973  56.111  1.00  4.36           N  
ATOM    905  CA  LYS A  59      39.986  56.593  57.419  1.00  4.36           C  
ATOM    906  C   LYS A  59      41.365  57.238  57.476  1.00  4.36           C  
ATOM    907  O   LYS A  59      42.377  56.619  57.153  1.00  4.36           O  
ATOM    908  CB  LYS A  59      39.714  55.609  58.566  1.00  4.36           C  
ATOM    909  CG  LYS A  59      38.206  55.419  58.793  1.00  4.36           C  
ATOM    910  CD  LYS A  59      37.935  54.580  60.048  1.00  4.36           C  
ATOM    911  CE  LYS A  59      36.421  54.447  60.263  1.00  4.36           C  
ATOM    912  NZ  LYS A  59      36.101  53.687  61.497  1.00  4.36           N1+
ATOM    913  H   LYS A  59      39.669  54.974  56.027  1.00  4.36           H  
ATOM    914  HA  LYS A  59      39.275  57.419  57.505  1.00  4.36           H  
ATOM    915  HB1 LYS A  59      40.153  56.011  59.481  1.00  4.36           H  
ATOM    916  HB2 LYS A  59      40.166  54.644  58.342  1.00  4.36           H  
ATOM    917  HG1 LYS A  59      37.768  54.927  57.923  1.00  4.36           H  
ATOM    918  HG2 LYS A  59      37.738  56.397  58.918  1.00  4.36           H  
ATOM    919  HD1 LYS A  59      38.387  55.072  60.912  1.00  4.36           H  
ATOM    920  HD2 LYS A  59      38.382  53.592  59.926  1.00  4.36           H  
ATOM    921  HE1 LYS A  59      35.992  53.946  59.387  1.00  4.36           H  
ATOM    922  HE2 LYS A  59      35.986  55.450  60.316  1.00  4.36           H  
ATOM    923  HZ1 LYS A  59      35.101  53.571  61.592  1.00  4.36           H  
ATOM    924  HZ2 LYS A  59      36.533  52.771  61.468  1.00  4.36           H  
ATOM    925  HZ3 LYS A  59      36.438  54.174  62.319  1.00  4.36           H  
ATOM    926  N   ASN A  60      41.395  58.479  57.943  1.00  4.39           N  
ATOM    927  CA  ASN A  60      42.615  59.236  58.181  1.00  4.39           C  
ATOM    928  C   ASN A  60      43.513  58.480  59.167  1.00  4.39           C  
ATOM    929  O   ASN A  60      43.033  57.778  60.059  1.00  4.39           O  
ATOM    930  CB  ASN A  60      42.265  60.660  58.678  1.00  4.39           C  
ATOM    931  CG  ASN A  60      40.945  61.196  58.132  1.00  4.39           C  
ATOM    932  ND2 ASN A  60      40.938  62.124  57.207  1.00  4.39           N  
ATOM    933  OD1 ASN A  60      39.881  60.745  58.530  1.00  4.39           O  
ATOM    934  H   ASN A  60      40.516  58.943  58.138  1.00  4.39           H  
ATOM    935  HA  ASN A  60      43.140  59.322  57.227  1.00  4.39           H  
ATOM    936  HB1 ASN A  60      43.072  61.346  58.422  1.00  4.39           H  
ATOM    937  HB2 ASN A  60      42.169  60.646  59.765  1.00  4.39           H  
ATOM    938 1HD2 ASN A  60      41.767  62.584  56.861  1.00  4.39           H  
ATOM    939 2HD2 ASN A  60      40.038  62.398  56.856  1.00  4.39           H  
ATOM    940  N   LEU A  61      44.820  58.598  58.957  1.00  4.28           N  
ATOM    941  CA  LEU A  61      45.891  57.791  59.552  1.00  4.28           C  
ATOM    942  C   LEU A  61      45.764  56.270  59.384  1.00  4.28           C  
ATOM    943  O   LEU A  61      46.645  55.560  59.866  1.00  4.28           O  
ATOM    944  CB  LEU A  61      46.092  58.182  61.034  1.00  4.28           C  
ATOM    945  CG  LEU A  61      46.591  59.617  61.261  1.00  4.28           C  
ATOM    946  CD1 LEU A  61      46.580  59.931  62.755  1.00  4.28           C  
ATOM    947  CD2 LEU A  61      48.020  59.815  60.750  1.00  4.28           C  
ATOM    948  H   LEU A  61      45.082  59.184  58.170  1.00  4.28           H  
ATOM    949  HA  LEU A  61      46.806  58.040  59.018  1.00  4.28           H  
ATOM    950  HB1 LEU A  61      46.817  57.506  61.488  1.00  4.28           H  
ATOM    951  HB2 LEU A  61      45.150  58.044  61.565  1.00  4.28           H  
ATOM    952  HG  LEU A  61      45.930  60.326  60.760  1.00  4.28           H  
ATOM    953 1HD1 LEU A  61      46.920  60.953  62.924  1.00  4.28           H  
ATOM    954 2HD1 LEU A  61      45.566  59.835  63.143  1.00  4.28           H  
ATOM    955 3HD1 LEU A  61      47.235  59.243  63.290  1.00  4.28           H  
ATOM    956 1HD2 LEU A  61      48.374  60.805  61.034  1.00  4.28           H  
ATOM    957 2HD2 LEU A  61      48.683  59.067  61.185  1.00  4.28           H  
ATOM    958 3HD2 LEU A  61      48.051  59.734  59.665  1.00  4.28           H  
ATOM    959  N   CYS A  62      44.735  55.728  58.724  1.00  3.69           N  
ATOM    960  CA  CYS A  62      44.287  54.357  58.966  1.00  3.69           C  
ATOM    961  C   CYS A  62      45.065  53.221  58.284  1.00  3.69           C  
ATOM    962  O   CYS A  62      44.569  52.115  58.064  1.00  3.69           O  
ATOM    963  CB  CYS A  62      42.763  54.260  58.955  1.00  3.69           C  
ATOM    964  SG  CYS A  62      42.195  53.006  60.143  1.00  3.69           S  
ATOM    965  H   CYS A  62      44.069  56.341  58.266  1.00  3.69           H  
ATOM    966  HA  CYS A  62      44.538  54.198  60.016  1.00  3.69           H  
ATOM    967  HB1 CYS A  62      42.408  54.029  57.956  1.00  3.69           H  
ATOM    968  HB2 CYS A  62      42.356  55.223  59.265  1.00  3.69           H  
ATOM    969  HG  CYS A  62      42.576  53.657  61.252  1.00  3.69           H  
ATOM    970  N   SER A  63      46.355  53.474  58.110  1.00  4.82           N  
ATOM    971  CA  SER A  63      47.429  52.506  57.918  1.00  4.82           C  
ATOM    972  C   SER A  63      48.437  52.581  59.066  1.00  4.82           C  
ATOM    973  O   SER A  63      49.638  52.753  58.858  1.00  4.82           O  
ATOM    974  CB  SER A  63      48.097  52.723  56.553  1.00  4.82           C  
ATOM    975  OG  SER A  63      47.265  52.255  55.513  1.00  4.82           O  
ATOM    976  H   SER A  63      46.644  54.407  58.376  1.00  4.82           H  
ATOM    977  HA  SER A  63      47.017  51.496  57.927  1.00  4.82           H  
ATOM    978  HB1 SER A  63      49.030  52.162  56.508  1.00  4.82           H  
ATOM    979  HB2 SER A  63      48.318  53.782  56.411  1.00  4.82           H  
ATOM    980  HG  SER A  63      46.408  52.703  55.558  1.00  4.82           H  
ATOM    981  N   LEU A  64      47.899  52.503  60.287  1.00  4.84           N  
ATOM    982  CA  LEU A  64      48.621  52.552  61.555  1.00  4.84           C  
ATOM    983  C   LEU A  64      49.783  51.551  61.593  1.00  4.84           C  
ATOM    984  O   LEU A  64      49.619  50.390  61.218  1.00  4.84           O  
ATOM    985  CB  LEU A  64      47.619  52.298  62.697  1.00  4.84           C  
ATOM    986  CG  LEU A  64      46.425  53.265  62.820  1.00  4.84           C  
ATOM    987  CD1 LEU A  64      45.491  52.785  63.930  1.00  4.84           C  
ATOM    988  CD2 LEU A  64      46.867  54.686  63.156  1.00  4.84           C  
ATOM    989  H   LEU A  64      46.899  52.405  60.335  1.00  4.84           H  
ATOM    990  HA  LEU A  64      49.039  53.553  61.670  1.00  4.84           H  
ATOM    991  HB1 LEU A  64      48.167  52.327  63.638  1.00  4.84           H  
ATOM    992  HB2 LEU A  64      47.218  51.294  62.560  1.00  4.84           H  
ATOM    993  HG  LEU A  64      45.864  53.280  61.885  1.00  4.84           H  
ATOM    994 1HD1 LEU A  64      44.664  53.484  64.048  1.00  4.84           H  
ATOM    995 2HD1 LEU A  64      45.087  51.806  63.676  1.00  4.84           H  
ATOM    996 3HD1 LEU A  64      46.037  52.715  64.873  1.00  4.84           H  
ATOM    997 1HD2 LEU A  64      45.995  55.331  63.264  1.00  4.84           H  
ATOM    998 2HD2 LEU A  64      47.442  54.698  64.082  1.00  4.84           H  
ATOM    999 3HD2 LEU A  64      47.475  55.076  62.346  1.00  4.84           H  
ATOM   1000  N   SER A  65      50.953  51.978  62.089  1.00  6.28           N  
ATOM   1001  CA  SER A  65      52.151  51.119  62.160  1.00  6.28           C  
ATOM   1002  C   SER A  65      51.961  49.861  63.008  1.00  6.28           C  
ATOM   1003  O   SER A  65      52.680  48.878  62.841  1.00  6.28           O  
ATOM   1004  CB  SER A  65      53.386  51.949  62.571  1.00  6.28           C  
ATOM   1005  OG  SER A  65      54.622  51.324  62.241  1.00  6.28           O  
ATOM   1006  H   SER A  65      51.030  52.953  62.346  1.00  6.28           H  
ATOM   1007  HA  SER A  65      52.335  50.772  61.147  1.00  6.28           H  
ATOM   1008  HB1 SER A  65      53.351  52.129  63.646  1.00  6.28           H  
ATOM   1009  HB2 SER A  65      53.350  52.913  62.062  1.00  6.28           H  
ATOM   1010  HG  SER A  65      54.946  51.660  61.387  1.00  6.28           H  
ATOM   1011  N   ARG A  66      50.932  49.855  63.860  1.00  7.10           N  
ATOM   1012  CA  ARG A  66      50.311  48.665  64.448  1.00  7.10           C  
ATOM   1013  C   ARG A  66      48.789  48.811  64.275  1.00  7.10           C  
ATOM   1014  O   ARG A  66      48.292  49.926  64.405  1.00  7.10           O  
ATOM   1015  CB  ARG A  66      50.707  48.539  65.938  1.00  7.10           C  
ATOM   1016  CG  ARG A  66      52.210  48.673  66.277  1.00  7.10           C  
ATOM   1017  CD  ARG A  66      53.112  47.537  65.759  1.00  7.10           C  
ATOM   1018  NE  ARG A  66      54.541  47.814  66.038  1.00  7.10           N  
ATOM   1019  CZ  ARG A  66      55.381  48.537  65.308  1.00  7.10           C  
ATOM   1020  NH1 ARG A  66      56.588  48.781  65.738  1.00  7.10           N1+
ATOM   1021  NH2 ARG A  66      55.060  49.040  64.153  1.00  7.10           N  
ATOM   1022  H   ARG A  66      50.379  50.702  63.903  1.00  7.10           H  
ATOM   1023  HA  ARG A  66      50.649  47.785  63.903  1.00  7.10           H  
ATOM   1024  HB1 ARG A  66      50.348  47.581  66.319  1.00  7.10           H  
ATOM   1025  HB2 ARG A  66      50.185  49.322  66.491  1.00  7.10           H  
ATOM   1026  HG1 ARG A  66      52.304  48.702  67.363  1.00  7.10           H  
ATOM   1027  HG2 ARG A  66      52.581  49.626  65.900  1.00  7.10           H  
ATOM   1028  HD1 ARG A  66      52.957  47.385  64.693  1.00  7.10           H  
ATOM   1029  HD2 ARG A  66      52.824  46.612  66.263  1.00  7.10           H  
ATOM   1030  HE  ARG A  66      54.906  47.434  66.896  1.00  7.10           H  
ATOM   1031 1HH1 ARG A  66      56.888  48.436  66.632  1.00  7.10           H  
ATOM   1032 2HH1 ARG A  66      57.227  49.285  65.154  1.00  7.10           H  
ATOM   1033 1HH2 ARG A  66      54.157  48.809  63.751  1.00  7.10           H  
ATOM   1034 2HH2 ARG A  66      55.642  49.682  63.640  1.00  7.10           H  
ATOM   1035  N   PRO A  67      48.034  47.739  63.979  1.00  9.20           N  
ATOM   1036  CA  PRO A  67      46.723  47.786  63.325  1.00  9.20           C  
ATOM   1037  C   PRO A  67      45.769  48.951  63.605  1.00  9.20           C  
ATOM   1038  O   PRO A  67      46.104  49.847  64.380  1.00  9.20           O  
ATOM   1039  CB  PRO A  67      46.088  46.430  63.631  1.00  9.20           C  
ATOM   1040  CG  PRO A  67      47.295  45.493  63.591  1.00  9.20           C  
ATOM   1041  CD  PRO A  67      48.438  46.346  64.147  1.00  9.20           C  
ATOM   1042  HA  PRO A  67      46.924  47.819  62.252  1.00  9.20           H  
ATOM   1043  HB1 PRO A  67      45.657  46.435  64.633  1.00  9.20           H  
ATOM   1044  HB2 PRO A  67      45.339  46.153  62.888  1.00  9.20           H  
ATOM   1045  HG1 PRO A  67      47.131  44.598  64.192  1.00  9.20           H  
ATOM   1046  HG2 PRO A  67      47.514  45.222  62.556  1.00  9.20           H  
ATOM   1047  HD1 PRO A  67      48.568  46.133  65.209  1.00  9.20           H  
ATOM   1048  HD2 PRO A  67      49.356  46.123  63.603  1.00  9.20           H  
TER   
END
