# Supplementary material for: In silico characterisation of the complete Ly6 protein family in Fasciola gigantica supported through transcriptomics of the newly-excysted juveniles
Source: Mol Omics. 2021 Nov 8;18(1):45–56. doi: 10.1039/d1mo00254f (PMC8763315; doi:10.1039/d1mo00254f)
Supplement: MO-018-D1MO00254F-s006 [file MO-018-D1MO00254F-s006.tar › COORD/FgCD59G.pdb]

ATOM      1  N   ALA A   1      42.876  61.950  56.888  1.00  2.43           N  
ATOM      2  CA  ALA A   1      43.509  62.465  55.677  1.00  2.43           C  
ATOM      3  C   ALA A   1      44.923  61.869  55.470  1.00  2.43           C  
ATOM      4  O   ALA A   1      45.291  61.493  54.356  1.00  2.43           O  
ATOM      5  CB  ALA A   1      43.533  63.994  55.776  1.00  2.43           C  
ATOM      6  HA  ALA A   1      42.900  62.179  54.819  1.00  2.43           H  
ATOM      7  HB1 ALA A   1      43.988  64.413  54.883  1.00  2.43           H  
ATOM      8  HB2 ALA A   1      42.513  64.371  55.863  1.00  2.43           H  
ATOM      9  HB3 ALA A   1      44.104  64.304  56.651  1.00  2.43           H  
ATOM     10  N   ARG A   2      45.745  61.784  56.523  1.00  1.69           N  
ATOM     11  CA  ARG A   2      47.210  61.941  56.418  1.00  1.69           C  
ATOM     12  C   ARG A   2      48.025  60.642  56.322  1.00  1.69           C  
ATOM     13  O   ARG A   2      49.031  60.498  57.020  1.00  1.69           O  
ATOM     14  CB  ARG A   2      47.733  62.743  57.631  1.00  1.69           C  
ATOM     15  CG  ARG A   2      46.971  63.996  58.088  1.00  1.69           C  
ATOM     16  CD  ARG A   2      47.539  64.493  59.430  1.00  1.69           C  
ATOM     17  NE  ARG A   2      47.381  63.496  60.516  1.00  1.69           N  
ATOM     18  CZ  ARG A   2      48.301  62.738  61.091  1.00  1.69           C  
ATOM     19  NH1 ARG A   2      47.964  61.934  62.053  1.00  1.69           N1+
ATOM     20  NH2 ARG A   2      49.552  62.724  60.713  1.00  1.69           N  
ATOM     21  H   ARG A   2      45.336  61.896  57.451  1.00  1.69           H  
ATOM     22  HA  ARG A   2      47.444  62.506  55.513  1.00  1.69           H  
ATOM     23  HB1 ARG A   2      48.757  63.047  57.422  1.00  1.69           H  
ATOM     24  HB2 ARG A   2      47.766  62.045  58.465  1.00  1.69           H  
ATOM     25  HG1 ARG A   2      45.912  63.781  58.219  1.00  1.69           H  
ATOM     26  HG2 ARG A   2      47.077  64.776  57.333  1.00  1.69           H  
ATOM     27  HD1 ARG A   2      47.000  65.398  59.712  1.00  1.69           H  
ATOM     28  HD2 ARG A   2      48.589  64.759  59.301  1.00  1.69           H  
ATOM     29  HE  ARG A   2      46.431  63.168  60.697  1.00  1.69           H  
ATOM     30 1HH1 ARG A   2      46.953  61.804  62.184  1.00  1.69           H  
ATOM     31 2HH1 ARG A   2      48.603  61.263  62.427  1.00  1.69           H  
ATOM     32 1HH2 ARG A   2      49.783  63.178  59.851  1.00  1.69           H  
ATOM     33 2HH2 ARG A   2      50.193  62.088  61.147  1.00  1.69           H  
ATOM     34  N   CYS A   3      47.599  59.650  55.549  1.00  1.38           N  
ATOM     35  CA  CYS A   3      48.319  58.372  55.522  1.00  1.38           C  
ATOM     36  C   CYS A   3      49.785  58.486  55.114  1.00  1.38           C  
ATOM     37  O   CYS A   3      50.151  59.261  54.230  1.00  1.38           O  
ATOM     38  CB  CYS A   3      47.548  57.332  54.719  1.00  1.38           C  
ATOM     39  SG  CYS A   3      47.252  57.885  53.023  1.00  1.38           S  
ATOM     40  H   CYS A   3      46.783  59.790  54.973  1.00  1.38           H  
ATOM     41  HA  CYS A   3      48.325  58.002  56.544  1.00  1.38           H  
ATOM     42  HB1 CYS A   3      46.601  57.174  55.231  1.00  1.38           H  
ATOM     43  HB2 CYS A   3      48.102  56.392  54.708  1.00  1.38           H  
ATOM     44  HG  CYS A   3      48.540  57.920  52.651  1.00  1.38           H  
ATOM     45  N   TYR A   4      50.619  57.690  55.786  1.00  1.51           N  
ATOM     46  CA  TYR A   4      52.044  57.681  55.507  1.00  1.51           C  
ATOM     47  C   TYR A   4      52.367  57.133  54.143  1.00  1.51           C  
ATOM     48  O   TYR A   4      51.805  56.105  53.751  1.00  1.51           O  
ATOM     49  CB  TYR A   4      52.872  57.062  56.621  1.00  1.51           C  
ATOM     50  CG  TYR A   4      52.723  55.572  56.726  1.00  1.51           C  
ATOM     51  CD1 TYR A   4      53.716  54.705  56.225  1.00  1.51           C  
ATOM     52  CD2 TYR A   4      51.557  55.062  57.304  1.00  1.51           C  
ATOM     53  CE1 TYR A   4      53.553  53.315  56.348  1.00  1.51           C  
ATOM     54  CE2 TYR A   4      51.364  53.684  57.358  1.00  1.51           C  
ATOM     55  CZ  TYR A   4      52.365  52.802  56.912  1.00  1.51           C  
ATOM     56  OH  TYR A   4      52.205  51.463  57.038  1.00  1.51           O  
ATOM     57  H   TYR A   4      50.259  57.041  56.466  1.00  1.51           H  
ATOM     58  HA  TYR A   4      52.348  58.731  55.474  1.00  1.51           H  
ATOM     59  HB1 TYR A   4      52.593  57.526  57.567  1.00  1.51           H  
ATOM     60  HB2 TYR A   4      53.910  57.315  56.415  1.00  1.51           H  
ATOM     61  HD1 TYR A   4      54.608  55.105  55.764  1.00  1.51           H  
ATOM     62  HD2 TYR A   4      50.810  55.723  57.723  1.00  1.51           H  
ATOM     63  HE1 TYR A   4      54.330  52.643  56.022  1.00  1.51           H  
ATOM     64  HE2 TYR A   4      50.455  53.335  57.794  1.00  1.51           H  
ATOM     65  HH  TYR A   4      51.345  51.243  57.444  1.00  1.51           H  
ATOM     66  N   GLU A   5      53.282  57.805  53.441  1.00  1.40           N  
ATOM     67  CA  GLU A   5      53.602  57.346  52.094  1.00  1.40           C  
ATOM     68  C   GLU A   5      55.016  56.782  52.019  1.00  1.40           C  
ATOM     69  O   GLU A   5      55.992  57.521  51.850  1.00  1.40           O  
ATOM     70  CB  GLU A   5      53.444  58.478  51.070  1.00  1.40           C  
ATOM     71  CG  GLU A   5      52.019  59.018  50.978  1.00  1.40           C  
ATOM     72  CD  GLU A   5      51.779  59.580  49.578  1.00  1.40           C  
ATOM     73  OE1 GLU A   5      52.389  60.611  49.216  1.00  1.40           O  
ATOM     74  OE2 GLU A   5      50.918  59.038  48.847  1.00  1.40           O1-
ATOM     75  H   GLU A   5      53.734  58.639  53.810  1.00  1.40           H  
ATOM     76  HA  GLU A   5      52.906  56.577  51.802  1.00  1.40           H  
ATOM     77  HB1 GLU A   5      53.731  58.075  50.098  1.00  1.40           H  
ATOM     78  HB2 GLU A   5      54.120  59.301  51.311  1.00  1.40           H  
ATOM     79  HG1 GLU A   5      51.873  59.799  51.727  1.00  1.40           H  
ATOM     80  HG2 GLU A   5      51.302  58.220  51.183  1.00  1.40           H  
ATOM     81  N   CYS A   6      55.164  55.477  52.219  1.00  1.99           N  
ATOM     82  CA  CYS A   6      56.501  54.866  52.161  1.00  1.99           C  
ATOM     83  C   CYS A   6      56.679  54.259  50.762  1.00  1.99           C  
ATOM     84  O   CYS A   6      55.713  53.898  50.095  1.00  1.99           O  
ATOM     85  CB  CYS A   6      56.694  53.808  53.277  1.00  1.99           C  
ATOM     86  SG  CYS A   6      56.879  52.045  52.801  1.00  1.99           S  
ATOM     87  H   CYS A   6      54.338  54.901  52.201  1.00  1.99           H  
ATOM     88  HA  CYS A   6      57.277  55.617  52.290  1.00  1.99           H  
ATOM     89  HB1 CYS A   6      55.853  53.887  53.966  1.00  1.99           H  
ATOM     90  HB2 CYS A   6      57.580  54.102  53.841  1.00  1.99           H  
ATOM     91  N   THR A   7      57.908  54.128  50.287  1.00  3.69           N  
ATOM     92  CA  THR A   7      58.123  54.139  48.842  1.00  3.69           C  
ATOM     93  C   THR A   7      58.323  52.813  48.130  1.00  3.69           C  
ATOM     94  O   THR A   7      58.133  52.755  46.918  1.00  3.69           O  
ATOM     95  CB  THR A   7      59.341  55.024  48.532  1.00  3.69           C  
ATOM     96  CG2 THR A   7      59.070  56.504  48.807  1.00  3.69           C  
ATOM     97  OG1 THR A   7      60.423  54.650  49.358  1.00  3.69           O  
ATOM     98  H   THR A   7      58.698  54.373  50.867  1.00  3.69           H  
ATOM     99  HA  THR A   7      57.265  54.606  48.356  1.00  3.69           H  
ATOM    100  HB  THR A   7      59.624  54.912  47.484  1.00  3.69           H  
ATOM    101  HG1 THR A   7      61.199  55.140  49.074  1.00  3.69           H  
ATOM    102 1HG2 THR A   7      59.948  57.093  48.544  1.00  3.69           H  
ATOM    103 2HG2 THR A   7      58.232  56.836  48.192  1.00  3.69           H  
ATOM    104 3HG2 THR A   7      58.828  56.662  49.858  1.00  3.69           H  
ATOM    105  N   SER A   8      58.732  51.780  48.861  1.00  4.01           N  
ATOM    106  CA  SER A   8      59.389  50.548  48.391  1.00  4.01           C  
ATOM    107  C   SER A   8      60.398  50.126  49.458  1.00  4.01           C  
ATOM    108  O   SER A   8      61.596  50.416  49.392  1.00  4.01           O  
ATOM    109  CB  SER A   8      60.081  50.714  47.019  1.00  4.01           C  
ATOM    110  OG  SER A   8      61.085  49.743  46.800  1.00  4.01           O  
ATOM    111  H   SER A   8      58.758  51.942  49.858  1.00  4.01           H  
ATOM    112  HA  SER A   8      58.645  49.757  48.300  1.00  4.01           H  
ATOM    113  HB1 SER A   8      60.556  51.695  46.970  1.00  4.01           H  
ATOM    114  HB2 SER A   8      59.339  50.643  46.223  1.00  4.01           H  
ATOM    115  HG  SER A   8      61.728  49.861  47.515  1.00  4.01           H  
ATOM    116  N   CYS A   9      59.874  49.502  50.497  1.00  3.72           N  
ATOM    117  CA  CYS A   9      60.497  49.500  51.807  1.00  3.72           C  
ATOM    118  C   CYS A   9      60.776  48.050  52.228  1.00  3.72           C  
ATOM    119  O   CYS A   9      59.838  47.246  52.189  1.00  3.72           O  
ATOM    120  CB  CYS A   9      59.429  50.145  52.717  1.00  3.72           C  
ATOM    121  SG  CYS A   9      58.822  51.781  52.139  1.00  3.72           S  
ATOM    122  H   CYS A   9      58.879  49.303  50.475  1.00  3.72           H  
ATOM    123  HA  CYS A   9      61.400  50.109  51.818  1.00  3.72           H  
ATOM    124  HB1 CYS A   9      59.821  50.200  53.730  1.00  3.72           H  
ATOM    125  HB2 CYS A   9      58.575  49.468  52.758  1.00  3.72           H  
ATOM    126  N   PRO A  10      62.025  47.709  52.602  1.00  4.05           N  
ATOM    127  CA  PRO A  10      62.522  46.330  52.587  1.00  4.05           C  
ATOM    128  C   PRO A  10      61.768  45.374  53.522  1.00  4.05           C  
ATOM    129  O   PRO A  10      61.553  44.221  53.145  1.00  4.05           O  
ATOM    130  CB  PRO A  10      64.020  46.417  52.916  1.00  4.05           C  
ATOM    131  CG  PRO A  10      64.175  47.769  53.608  1.00  4.05           C  
ATOM    132  CD  PRO A  10      63.106  48.625  52.933  1.00  4.05           C  
ATOM    133  HA  PRO A  10      62.426  45.932  51.579  1.00  4.05           H  
ATOM    134  HB1 PRO A  10      64.348  45.594  53.550  1.00  4.05           H  
ATOM    135  HB2 PRO A  10      64.590  46.417  51.987  1.00  4.05           H  
ATOM    136  HG1 PRO A  10      63.939  47.666  54.671  1.00  4.05           H  
ATOM    137  HG2 PRO A  10      65.173  48.185  53.466  1.00  4.05           H  
ATOM    138  HD1 PRO A  10      62.771  49.413  53.611  1.00  4.05           H  
ATOM    139  HD2 PRO A  10      63.508  49.060  52.017  1.00  4.05           H  
ATOM    140  N   LEU A  11      61.332  45.892  54.690  1.00  4.08           N  
ATOM    141  CA  LEU A  11      60.013  45.573  55.260  1.00  4.08           C  
ATOM    142  C   LEU A  11      59.439  46.663  56.162  1.00  4.08           C  
ATOM    143  O   LEU A  11      58.496  47.332  55.740  1.00  4.08           O  
ATOM    144  CB  LEU A  11      59.990  44.151  55.882  1.00  4.08           C  
ATOM    145  CG  LEU A  11      58.677  43.755  56.595  1.00  4.08           C  
ATOM    146  CD1 LEU A  11      57.459  43.804  55.676  1.00  4.08           C  
ATOM    147  CD2 LEU A  11      58.797  42.333  57.145  1.00  4.08           C  
ATOM    148  H   LEU A  11      61.689  46.802  54.922  1.00  4.08           H  
ATOM    149  HA  LEU A  11      59.336  45.507  54.407  1.00  4.08           H  
ATOM    150  HB1 LEU A  11      60.819  44.038  56.576  1.00  4.08           H  
ATOM    151  HB2 LEU A  11      60.152  43.424  55.088  1.00  4.08           H  
ATOM    152  HG  LEU A  11      58.503  44.422  57.438  1.00  4.08           H  
ATOM    153 1HD1 LEU A  11      57.633  43.216  54.777  1.00  4.08           H  
ATOM    154 2HD1 LEU A  11      56.576  43.421  56.180  1.00  4.08           H  
ATOM    155 3HD1 LEU A  11      57.264  44.833  55.381  1.00  4.08           H  
ATOM    156 1HD2 LEU A  11      59.645  42.281  57.828  1.00  4.08           H  
ATOM    157 2HD2 LEU A  11      57.887  42.068  57.681  1.00  4.08           H  
ATOM    158 3HD2 LEU A  11      58.948  41.630  56.323  1.00  4.08           H  
ATOM    159  N   PRO A  12      59.997  46.937  57.364  1.00  4.20           N  
ATOM    160  CA  PRO A  12      59.643  48.145  58.065  1.00  4.20           C  
ATOM    161  C   PRO A  12      60.138  49.325  57.201  1.00  4.20           C  
ATOM    162  O   PRO A  12      61.331  49.511  57.017  1.00  4.20           O  
ATOM    163  CB  PRO A  12      60.332  48.072  59.427  1.00  4.20           C  
ATOM    164  CG  PRO A  12      61.534  47.158  59.182  1.00  4.20           C  
ATOM    165  CD  PRO A  12      61.059  46.230  58.064  1.00  4.20           C  
ATOM    166  HA  PRO A  12      58.567  48.226  58.215  1.00  4.20           H  
ATOM    167  HB1 PRO A  12      60.636  49.048  59.798  1.00  4.20           H  
ATOM    168  HB2 PRO A  12      59.663  47.594  60.135  1.00  4.20           H  
ATOM    169  HG1 PRO A  12      62.376  47.751  58.831  1.00  4.20           H  
ATOM    170  HG2 PRO A  12      61.809  46.602  60.077  1.00  4.20           H  
ATOM    171  HD1 PRO A  12      61.881  45.985  57.394  1.00  4.20           H  
ATOM    172  HD2 PRO A  12      60.663  45.315  58.501  1.00  4.20           H  
ATOM    173  N   PHE A  13      59.200  50.136  56.686  1.00  4.44           N  
ATOM    174  CA  PHE A  13      59.432  51.572  56.763  1.00  4.44           C  
ATOM    175  C   PHE A  13      58.811  52.110  58.031  1.00  4.44           C  
ATOM    176  O   PHE A  13      57.906  51.493  58.603  1.00  4.44           O  
ATOM    177  CB  PHE A  13      59.005  52.352  55.527  1.00  4.44           C  
ATOM    178  CG  PHE A  13      60.109  53.287  55.059  1.00  4.44           C  
ATOM    179  CD1 PHE A  13      60.111  54.640  55.453  1.00  4.44           C  
ATOM    180  CD2 PHE A  13      61.200  52.790  54.318  1.00  4.44           C  
ATOM    181  CE1 PHE A  13      61.173  55.480  55.090  1.00  4.44           C  
ATOM    182  CE2 PHE A  13      62.251  53.636  53.932  1.00  4.44           C  
ATOM    183  CZ  PHE A  13      62.238  54.987  54.317  1.00  4.44           C  
ATOM    184  H   PHE A  13      58.243  49.820  56.805  1.00  4.44           H  
ATOM    185  HA  PHE A  13      60.498  51.743  56.873  1.00  4.44           H  
ATOM    186  HB1 PHE A  13      58.094  52.907  55.735  1.00  4.44           H  
ATOM    187  HB2 PHE A  13      58.760  51.641  54.763  1.00  4.44           H  
ATOM    188  HD1 PHE A  13      59.306  55.025  56.061  1.00  4.44           H  
ATOM    189  HD2 PHE A  13      61.241  51.747  54.058  1.00  4.44           H  
ATOM    190  HE1 PHE A  13      61.191  56.507  55.415  1.00  4.44           H  
ATOM    191  HE2 PHE A  13      63.075  53.252  53.359  1.00  4.44           H  
ATOM    192  HZ  PHE A  13      63.049  55.634  54.036  1.00  4.44           H  
ATOM    193  N   SER A  14      59.270  53.270  58.455  1.00  3.85           N  
ATOM    194  CA  SER A  14      58.492  54.144  59.318  1.00  3.85           C  
ATOM    195  C   SER A  14      57.284  54.732  58.579  1.00  3.85           C  
ATOM    196  O   SER A  14      57.174  54.578  57.355  1.00  3.85           O  
ATOM    197  CB  SER A  14      59.449  55.238  59.825  1.00  3.85           C  
ATOM    198  OG  SER A  14      59.995  55.981  58.753  1.00  3.85           O  
ATOM    199  H   SER A  14      60.014  53.723  57.943  1.00  3.85           H  
ATOM    200  HA  SER A  14      58.122  53.576  60.175  1.00  3.85           H  
ATOM    201  HB1 SER A  14      60.264  54.761  60.372  1.00  3.85           H  
ATOM    202  HB2 SER A  14      58.946  55.922  60.506  1.00  3.85           H  
ATOM    203  HG  SER A  14      59.366  56.706  58.566  1.00  3.85           H  
ATOM    204  N   PRO A  15      56.423  55.510  59.247  1.00  3.78           N  
ATOM    205  CA  PRO A  15      55.756  56.570  58.519  1.00  3.78           C  
ATOM    206  C   PRO A  15      56.802  57.560  58.002  1.00  3.78           C  
ATOM    207  O   PRO A  15      57.918  57.666  58.519  1.00  3.78           O  
ATOM    208  CB  PRO A  15      54.788  57.193  59.530  1.00  3.78           C  
ATOM    209  CG  PRO A  15      55.484  56.976  60.874  1.00  3.78           C  
ATOM    210  CD  PRO A  15      56.194  55.636  60.684  1.00  3.78           C  
ATOM    211  HA  PRO A  15      55.210  56.149  57.685  1.00  3.78           H  
ATOM    212  HB1 PRO A  15      54.602  58.250  59.334  1.00  3.78           H  
ATOM    213  HB2 PRO A  15      53.850  56.635  59.528  1.00  3.78           H  
ATOM    214  HG1 PRO A  15      56.223  57.763  61.034  1.00  3.78           H  
ATOM    215  HG2 PRO A  15      54.771  56.942  61.699  1.00  3.78           H  
ATOM    216  HD1 PRO A  15      57.110  55.613  61.273  1.00  3.78           H  
ATOM    217  HD2 PRO A  15      55.536  54.838  61.020  1.00  3.78           H  
ATOM    218  N   THR A  16      56.449  58.274  56.952  1.00  3.83           N  
ATOM    219  CA  THR A  16      57.331  59.137  56.168  1.00  3.83           C  
ATOM    220  C   THR A  16      56.823  60.574  56.273  1.00  3.83           C  
ATOM    221  O   THR A  16      56.300  60.965  57.319  1.00  3.83           O  
ATOM    222  CB  THR A  16      57.398  58.614  54.727  1.00  3.83           C  
ATOM    223  CG2 THR A  16      58.155  57.298  54.630  1.00  3.83           C  
ATOM    224  OG1 THR A  16      56.083  58.386  54.315  1.00  3.83           O  
ATOM    225  H   THR A  16      55.521  58.162  56.578  1.00  3.83           H  
ATOM    226  HA  THR A  16      58.339  59.127  56.579  1.00  3.83           H  
ATOM    227  HB  THR A  16      57.883  59.343  54.080  1.00  3.83           H  
ATOM    228  HG1 THR A  16      56.092  58.188  53.358  1.00  3.83           H  
ATOM    229 1HG2 THR A  16      58.344  57.065  53.584  1.00  3.83           H  
ATOM    230 2HG2 THR A  16      59.108  57.400  55.143  1.00  3.83           H  
ATOM    231 3HG2 THR A  16      57.582  56.492  55.090  1.00  3.83           H  
ATOM    232  N   GLY A  17      56.929  61.391  55.224  1.00  3.60           N  
ATOM    233  CA  GLY A  17      55.927  62.439  55.074  1.00  3.60           C  
ATOM    234  C   GLY A  17      54.529  61.814  54.812  1.00  3.60           C  
ATOM    235  O   GLY A  17      54.331  60.632  54.480  1.00  3.60           O  
ATOM    236  H   GLY A  17      57.351  61.038  54.380  1.00  3.60           H  
ATOM    237  HA1 GLY A  17      56.186  63.076  54.229  1.00  3.60           H  
ATOM    238  HA2 GLY A  17      55.889  63.051  55.976  1.00  3.60           H  
ATOM    239  N   ILE A  18      53.542  62.677  54.996  1.00  3.74           N  
ATOM    240  CA  ILE A  18      52.154  62.298  55.278  1.00  3.74           C  
ATOM    241  C   ILE A  18      51.157  63.140  54.469  1.00  3.74           C  
ATOM    242  O   ILE A  18      50.045  63.434  54.908  1.00  3.74           O  
ATOM    243  CB  ILE A  18      51.908  62.359  56.813  1.00  3.74           C  
ATOM    244  CG1 ILE A  18      52.421  63.625  57.544  1.00  3.74           C  
ATOM    245  CG2 ILE A  18      52.540  61.137  57.499  1.00  3.74           C  
ATOM    246  CD1 ILE A  18      51.836  64.954  57.050  1.00  3.74           C  
ATOM    247  H   ILE A  18      53.796  63.627  55.210  1.00  3.74           H  
ATOM    248  HA  ILE A  18      51.985  61.268  54.952  1.00  3.74           H  
ATOM    249  HB  ILE A  18      50.839  62.287  56.994  1.00  3.74           H  
ATOM    250 1HG1 ILE A  18      53.508  63.677  57.476  1.00  3.74           H  
ATOM    251 2HG1 ILE A  18      52.167  63.535  58.601  1.00  3.74           H  
ATOM    252 1HG2 ILE A  18      53.612  61.089  57.314  1.00  3.74           H  
ATOM    253 2HG2 ILE A  18      52.379  61.186  58.574  1.00  3.74           H  
ATOM    254 3HG2 ILE A  18      52.065  60.230  57.127  1.00  3.74           H  
ATOM    255  HD1 ILE A  18      52.190  65.762  57.691  1.00  3.74           H  
ATOM    256  HD2 ILE A  18      52.156  65.157  56.029  1.00  3.74           H  
ATOM    257  HD3 ILE A  18      50.746  64.920  57.097  1.00  3.74           H  
ATOM    258  N   THR A  19      51.606  63.639  53.316  1.00  3.55           N  
ATOM    259  CA  THR A  19      50.854  64.568  52.470  1.00  3.55           C  
ATOM    260  C   THR A  19      49.714  63.865  51.739  1.00  3.55           C  
ATOM    261  O   THR A  19      49.898  63.304  50.655  1.00  3.55           O  
ATOM    262  CB  THR A  19      51.789  65.278  51.471  1.00  3.55           C  
ATOM    263  CG2 THR A  19      51.105  66.420  50.721  1.00  3.55           C  
ATOM    264  OG1 THR A  19      52.872  65.879  52.147  1.00  3.55           O  
ATOM    265  H   THR A  19      52.533  63.381  53.016  1.00  3.55           H  
ATOM    266  HA  THR A  19      50.421  65.340  53.105  1.00  3.55           H  
ATOM    267  HB  THR A  19      52.183  64.557  50.753  1.00  3.55           H  
ATOM    268  HG1 THR A  19      53.270  66.502  51.533  1.00  3.55           H  
ATOM    269 1HG2 THR A  19      51.826  66.934  50.088  1.00  3.55           H  
ATOM    270 2HG2 THR A  19      50.317  66.025  50.082  1.00  3.55           H  
ATOM    271 3HG2 THR A  19      50.669  67.127  51.427  1.00  3.55           H  
ATOM    272  N   VAL A  20      48.517  63.950  52.324  1.00  2.51           N  
ATOM    273  CA  VAL A  20      47.254  63.746  51.601  1.00  2.51           C  
ATOM    274  C   VAL A  20      47.260  64.549  50.301  1.00  2.51           C  
ATOM    275  O   VAL A  20      47.713  65.694  50.278  1.00  2.51           O  
ATOM    276  CB  VAL A  20      46.052  64.095  52.502  1.00  2.51           C  
ATOM    277  CG1 VAL A  20      45.840  65.603  52.709  1.00  2.51           C  
ATOM    278  CG2 VAL A  20      44.768  63.465  51.961  1.00  2.51           C  
ATOM    279  H   VAL A  20      48.477  64.307  53.267  1.00  2.51           H  
ATOM    280  HA  VAL A  20      47.187  62.687  51.354  1.00  2.51           H  
ATOM    281  HB  VAL A  20      46.247  63.666  53.483  1.00  2.51           H  
ATOM    282 1HG1 VAL A  20      45.065  65.773  53.453  1.00  2.51           H  
ATOM    283 2HG1 VAL A  20      46.764  66.065  53.053  1.00  2.51           H  
ATOM    284 3HG1 VAL A  20      45.527  66.073  51.776  1.00  2.51           H  
ATOM    285 1HG2 VAL A  20      44.470  63.936  51.029  1.00  2.51           H  
ATOM    286 2HG2 VAL A  20      44.913  62.396  51.797  1.00  2.51           H  
ATOM    287 3HG2 VAL A  20      43.959  63.593  52.677  1.00  2.51           H  
ATOM    288  N   LYS A  21      46.786  63.950  49.209  1.00  2.25           N  
ATOM    289  CA  LYS A  21      46.484  64.706  47.988  1.00  2.25           C  
ATOM    290  C   LYS A  21      45.102  65.323  48.159  1.00  2.25           C  
ATOM    291  O   LYS A  21      44.217  64.671  48.700  1.00  2.25           O  
ATOM    292  CB  LYS A  21      46.533  63.815  46.732  1.00  2.25           C  
ATOM    293  CG  LYS A  21      47.900  63.137  46.520  1.00  2.25           C  
ATOM    294  CD  LYS A  21      47.949  61.719  47.115  1.00  2.25           C  
ATOM    295  CE  LYS A  21      49.372  61.159  47.185  1.00  2.25           C  
ATOM    296  NZ  LYS A  21      50.175  61.796  48.255  1.00  2.25           N1+
ATOM    297  H   LYS A  21      46.367  63.041  49.324  1.00  2.25           H  
ATOM    298  HA  LYS A  21      47.200  65.522  47.869  1.00  2.25           H  
ATOM    299  HB1 LYS A  21      46.336  64.454  45.869  1.00  2.25           H  
ATOM    300  HB2 LYS A  21      45.742  63.063  46.770  1.00  2.25           H  
ATOM    301  HG1 LYS A  21      48.682  63.759  46.956  1.00  2.25           H  
ATOM    302  HG2 LYS A  21      48.091  63.059  45.449  1.00  2.25           H  
ATOM    303  HD1 LYS A  21      47.345  61.057  46.490  1.00  2.25           H  
ATOM    304  HD2 LYS A  21      47.521  61.715  48.113  1.00  2.25           H  
ATOM    305  HE1 LYS A  21      49.865  61.276  46.217  1.00  2.25           H  
ATOM    306  HE2 LYS A  21      49.316  60.086  47.400  1.00  2.25           H  
ATOM    307  HZ1 LYS A  21      50.340  62.781  48.134  1.00  2.25           H  
ATOM    308  HZ2 LYS A  21      49.753  61.660  49.167  1.00  2.25           H  
ATOM    309  HZ3 LYS A  21      51.074  61.309  48.351  1.00  2.25           H  
ATOM    310  N   ASP A  22      44.895  66.521  47.647  1.00  2.49           N  
ATOM    311  CA  ASP A  22      43.581  67.161  47.546  1.00  2.49           C  
ATOM    312  C   ASP A  22      42.482  66.231  46.996  1.00  2.49           C  
ATOM    313  O   ASP A  22      41.392  66.141  47.556  1.00  2.49           O  
ATOM    314  CB  ASP A  22      43.750  68.405  46.650  1.00  2.49           C  
ATOM    315  CG  ASP A  22      44.507  68.065  45.358  1.00  2.49           C  
ATOM    316  OD1 ASP A  22      45.754  67.967  45.441  1.00  2.49           O  
ATOM    317  OD2 ASP A  22      43.841  67.736  44.352  1.00  2.49           O1-
ATOM    318  H   ASP A  22      45.649  66.971  47.130  1.00  2.49           H  
ATOM    319  HA  ASP A  22      43.261  67.488  48.536  1.00  2.49           H  
ATOM    320  HB1 ASP A  22      44.312  69.162  47.201  1.00  2.49           H  
ATOM    321  HB2 ASP A  22      42.769  68.822  46.414  1.00  2.49           H  
ATOM    322  N   ASN A  23      42.803  65.461  45.955  1.00  2.00           N  
ATOM    323  CA  ASN A  23      41.946  64.425  45.382  1.00  2.00           C  
ATOM    324  C   ASN A  23      42.160  63.039  46.004  1.00  2.00           C  
ATOM    325  O   ASN A  23      42.408  62.044  45.318  1.00  2.00           O  
ATOM    326  CB  ASN A  23      42.097  64.472  43.844  1.00  2.00           C  
ATOM    327  CG  ASN A  23      41.190  65.513  43.207  1.00  2.00           C  
ATOM    328  ND2 ASN A  23      41.595  66.756  43.115  1.00  2.00           N  
ATOM    329  OD1 ASN A  23      40.091  65.213  42.773  1.00  2.00           O  
ATOM    330  H   ASN A  23      43.657  65.696  45.465  1.00  2.00           H  
ATOM    331  HA  ASN A  23      40.908  64.678  45.608  1.00  2.00           H  
ATOM    332  HB1 ASN A  23      41.805  63.515  43.414  1.00  2.00           H  
ATOM    333  HB2 ASN A  23      43.132  64.666  43.566  1.00  2.00           H  
ATOM    334 1HD2 ASN A  23      42.486  67.053  43.528  1.00  2.00           H  
ATOM    335 2HD2 ASN A  23      40.962  67.418  42.715  1.00  2.00           H  
ATOM    336  N   CYS A  24      42.083  62.966  47.330  1.00  1.31           N  
ATOM    337  CA  CYS A  24      42.159  61.720  48.079  1.00  1.31           C  
ATOM    338  C   CYS A  24      41.561  61.865  49.478  1.00  1.31           C  
ATOM    339  O   CYS A  24      41.771  62.874  50.148  1.00  1.31           O  
ATOM    340  CB  CYS A  24      43.640  61.349  48.184  1.00  1.31           C  
ATOM    341  SG  CYS A  24      43.816  59.901  49.244  1.00  1.31           S  
ATOM    342  H   CYS A  24      41.975  63.831  47.856  1.00  1.31           H  
ATOM    343  HA  CYS A  24      41.630  60.934  47.544  1.00  1.31           H  
ATOM    344  HB1 CYS A  24      44.183  62.182  48.631  1.00  1.31           H  
ATOM    345  HB2 CYS A  24      44.044  61.139  47.193  1.00  1.31           H  
ATOM    346  HG  CYS A  24      43.108  59.031  48.514  1.00  1.31           H  
ATOM    347  N   PRO A  25      40.903  60.793  49.948  1.00  1.60           N  
ATOM    348  CA  PRO A  25      40.785  60.579  51.378  1.00  1.60           C  
ATOM    349  C   PRO A  25      40.863  59.097  51.815  1.00  1.60           C  
ATOM    350  O   PRO A  25      40.266  58.706  52.825  1.00  1.60           O  
ATOM    351  CB  PRO A  25      39.393  61.163  51.662  1.00  1.60           C  
ATOM    352  CG  PRO A  25      38.574  60.665  50.465  1.00  1.60           C  
ATOM    353  CD  PRO A  25      39.616  60.441  49.361  1.00  1.60           C  
ATOM    354  HA  PRO A  25      41.546  61.136  51.928  1.00  1.60           H  
ATOM    355  HB1 PRO A  25      38.970  60.837  52.614  1.00  1.60           H  
ATOM    356  HB2 PRO A  25      39.446  62.253  51.640  1.00  1.60           H  
ATOM    357  HG1 PRO A  25      38.089  59.719  50.709  1.00  1.60           H  
ATOM    358  HG2 PRO A  25      37.833  61.408  50.168  1.00  1.60           H  
ATOM    359  HD1 PRO A  25      39.609  59.391  49.067  1.00  1.60           H  
ATOM    360  HD2 PRO A  25      39.384  61.071  48.499  1.00  1.60           H  
ATOM    361  N   GLN A  26      41.557  58.238  51.061  1.00  1.37           N  
ATOM    362  CA  GLN A  26      41.829  56.860  51.479  1.00  1.37           C  
ATOM    363  C   GLN A  26      43.303  56.473  51.403  1.00  1.37           C  
ATOM    364  O   GLN A  26      44.112  57.039  50.670  1.00  1.37           O  
ATOM    365  CB  GLN A  26      41.047  55.812  50.655  1.00  1.37           C  
ATOM    366  CG  GLN A  26      39.566  56.066  50.354  1.00  1.37           C  
ATOM    367  CD  GLN A  26      38.829  54.731  50.234  1.00  1.37           C  
ATOM    368  NE2 GLN A  26      38.343  54.207  51.337  1.00  1.37           N  
ATOM    369  OE1 GLN A  26      38.728  54.106  49.185  1.00  1.37           O  
ATOM    370  H   GLN A  26      42.039  58.573  50.239  1.00  1.37           H  
ATOM    371  HA  GLN A  26      41.531  56.736  52.521  1.00  1.37           H  
ATOM    372  HB1 GLN A  26      41.112  54.878  51.213  1.00  1.37           H  
ATOM    373  HB2 GLN A  26      41.553  55.633  49.706  1.00  1.37           H  
ATOM    374  HG1 GLN A  26      39.473  56.625  49.425  1.00  1.37           H  
ATOM    375  HG2 GLN A  26      39.118  56.655  51.150  1.00  1.37           H  
ATOM    376 1HE2 GLN A  26      38.424  54.721  52.214  1.00  1.37           H  
ATOM    377 2HE2 GLN A  26      37.872  53.327  51.263  1.00  1.37           H  
ATOM    378  N   CYS A  27      43.631  55.426  52.141  1.00  1.30           N  
ATOM    379  CA  CYS A  27      44.976  55.077  52.543  1.00  1.30           C  
ATOM    380  C   CYS A  27      45.291  53.688  52.007  1.00  1.30           C  
ATOM    381  O   CYS A  27      44.816  52.695  52.557  1.00  1.30           O  
ATOM    382  CB  CYS A  27      45.013  55.101  54.089  1.00  1.30           C  
ATOM    383  SG  CYS A  27      44.081  56.499  54.804  1.00  1.30           S  
ATOM    384  H   CYS A  27      42.882  55.015  52.690  1.00  1.30           H  
ATOM    385  HA  CYS A  27      45.695  55.794  52.144  1.00  1.30           H  
ATOM    386  HB1 CYS A  27      46.047  55.125  54.428  1.00  1.30           H  
ATOM    387  HB2 CYS A  27      44.566  54.184  54.473  1.00  1.30           H  
ATOM    388  HG  CYS A  27      44.800  57.479  54.239  1.00  1.30           H  
ATOM    389  N   LEU A  28      46.067  53.609  50.929  1.00  1.42           N  
ATOM    390  CA  LEU A  28      46.483  52.368  50.279  1.00  1.42           C  
ATOM    391  C   LEU A  28      47.743  51.788  50.906  1.00  1.42           C  
ATOM    392  O   LEU A  28      48.698  52.521  51.200  1.00  1.42           O  
ATOM    393  CB  LEU A  28      46.730  52.656  48.784  1.00  1.42           C  
ATOM    394  CG  LEU A  28      46.626  51.421  47.869  1.00  1.42           C  
ATOM    395  CD1 LEU A  28      45.184  50.909  47.770  1.00  1.42           C  
ATOM    396  CD2 LEU A  28      47.077  51.782  46.453  1.00  1.42           C  
ATOM    397  H   LEU A  28      46.536  54.455  50.615  1.00  1.42           H  
ATOM    398  HA  LEU A  28      45.677  51.641  50.379  1.00  1.42           H  
ATOM    399  HB1 LEU A  28      47.719  53.103  48.675  1.00  1.42           H  
ATOM    400  HB2 LEU A  28      46.013  53.390  48.437  1.00  1.42           H  
ATOM    401  HG  LEU A  28      47.267  50.624  48.245  1.00  1.42           H  
ATOM    402 1HD1 LEU A  28      45.119  50.152  46.990  1.00  1.42           H  
ATOM    403 2HD1 LEU A  28      44.879  50.457  48.712  1.00  1.42           H  
ATOM    404 3HD1 LEU A  28      44.510  51.730  47.534  1.00  1.42           H  
ATOM    405 1HD2 LEU A  28      47.052  50.893  45.821  1.00  1.42           H  
ATOM    406 2HD2 LEU A  28      46.417  52.538  46.035  1.00  1.42           H  
ATOM    407 3HD2 LEU A  28      48.098  52.163  46.479  1.00  1.42           H  
ATOM    408  N   ILE A  29      47.779  50.461  51.049  1.00  1.47           N  
ATOM    409  CA  ILE A  29      48.994  49.759  51.502  1.00  1.47           C  
ATOM    410  C   ILE A  29      49.159  48.465  50.728  1.00  1.47           C  
ATOM    411  O   ILE A  29      48.272  47.628  50.712  1.00  1.47           O  
ATOM    412  CB  ILE A  29      48.970  49.534  53.040  1.00  1.47           C  
ATOM    413  CG1 ILE A  29      50.134  48.618  53.493  1.00  1.47           C  
ATOM    414  CG2 ILE A  29      47.632  48.978  53.565  1.00  1.47           C  
ATOM    415  CD1 ILE A  29      50.356  48.588  55.011  1.00  1.47           C  
ATOM    416  H   ILE A  29      46.974  49.903  50.779  1.00  1.47           H  
ATOM    417  HA  ILE A  29      49.864  50.376  51.272  1.00  1.47           H  
ATOM    418  HB  ILE A  29      49.116  50.512  53.499  1.00  1.47           H  
ATOM    419 1HG1 ILE A  29      51.060  48.953  53.025  1.00  1.47           H  
ATOM    420 2HG1 ILE A  29      49.951  47.596  53.158  1.00  1.47           H  
ATOM    421 1HG2 ILE A  29      47.607  48.993  54.653  1.00  1.47           H  
ATOM    422 2HG2 ILE A  29      46.788  49.570  53.217  1.00  1.47           H  
ATOM    423 3HG2 ILE A  29      47.519  47.951  53.223  1.00  1.47           H  
ATOM    424  HD1 ILE A  29      51.223  47.968  55.228  1.00  1.47           H  
ATOM    425  HD2 ILE A  29      50.525  49.597  55.384  1.00  1.47           H  
ATOM    426  HD3 ILE A  29      49.496  48.151  55.518  1.00  1.47           H  
ATOM    427  N   THR A  30      50.310  48.304  50.100  1.00  1.18           N  
ATOM    428  CA  THR A  30      50.593  47.279  49.103  1.00  1.18           C  
ATOM    429  C   THR A  30      51.819  46.524  49.561  1.00  1.18           C  
ATOM    430  O   THR A  30      52.949  46.979  49.382  1.00  1.18           O  
ATOM    431  CB  THR A  30      50.747  47.929  47.713  1.00  1.18           C  
ATOM    432  CG2 THR A  30      51.022  46.913  46.607  1.00  1.18           C  
ATOM    433  OG1 THR A  30      49.547  48.590  47.362  1.00  1.18           O  
ATOM    434  H   THR A  30      51.006  49.038  50.196  1.00  1.18           H  
ATOM    435  HA  THR A  30      49.757  46.586  49.040  1.00  1.18           H  
ATOM    436  HB  THR A  30      51.558  48.659  47.735  1.00  1.18           H  
ATOM    437  HG1 THR A  30      49.617  48.896  46.452  1.00  1.18           H  
ATOM    438 1HG2 THR A  30      50.978  47.403  45.634  1.00  1.18           H  
ATOM    439 2HG2 THR A  30      52.021  46.503  46.735  1.00  1.18           H  
ATOM    440 3HG2 THR A  30      50.287  46.108  46.642  1.00  1.18           H  
ATOM    441  N   GLN A  31      51.575  45.376  50.199  1.00  1.24           N  
ATOM    442  CA  GLN A  31      52.629  44.505  50.710  1.00  1.24           C  
ATOM    443  C   GLN A  31      52.831  43.303  49.800  1.00  1.24           C  
ATOM    444  O   GLN A  31      51.908  42.562  49.471  1.00  1.24           O  
ATOM    445  CB  GLN A  31      52.400  44.164  52.187  1.00  1.24           C  
ATOM    446  CG  GLN A  31      51.176  43.318  52.542  1.00  1.24           C  
ATOM    447  CD  GLN A  31      51.135  42.904  54.015  1.00  1.24           C  
ATOM    448  NE2 GLN A  31      51.571  43.711  54.959  1.00  1.24           N  
ATOM    449  OE1 GLN A  31      50.716  41.806  54.354  1.00  1.24           O  
ATOM    450  H   GLN A  31      50.612  45.067  50.278  1.00  1.24           H  
ATOM    451  HA  GLN A  31      53.565  45.063  50.692  1.00  1.24           H  
ATOM    452  HB1 GLN A  31      52.299  45.112  52.704  1.00  1.24           H  
ATOM    453  HB2 GLN A  31      53.287  43.648  52.557  1.00  1.24           H  
ATOM    454  HG1 GLN A  31      51.218  42.407  51.953  1.00  1.24           H  
ATOM    455  HG2 GLN A  31      50.271  43.875  52.305  1.00  1.24           H  
ATOM    456 1HE2 GLN A  31      52.044  44.592  54.726  1.00  1.24           H  
ATOM    457 2HE2 GLN A  31      51.628  43.318  55.877  1.00  1.24           H  
ATOM    458  N   THR A  32      54.063  43.161  49.338  1.00  1.53           N  
ATOM    459  CA  THR A  32      54.437  42.264  48.249  1.00  1.53           C  
ATOM    460  C   THR A  32      55.751  41.584  48.609  1.00  1.53           C  
ATOM    461  O   THR A  32      56.510  42.058  49.458  1.00  1.53           O  
ATOM    462  CB  THR A  32      54.570  43.034  46.921  1.00  1.53           C  
ATOM    463  CG2 THR A  32      53.390  43.961  46.624  1.00  1.53           C  
ATOM    464  OG1 THR A  32      55.725  43.838  46.891  1.00  1.53           O  
ATOM    465  H   THR A  32      54.792  43.791  49.671  1.00  1.53           H  
ATOM    466  HA  THR A  32      53.679  41.493  48.127  1.00  1.53           H  
ATOM    467  HB  THR A  32      54.640  42.302  46.119  1.00  1.53           H  
ATOM    468  HG1 THR A  32      55.730  44.400  47.682  1.00  1.53           H  
ATOM    469 1HG2 THR A  32      53.453  44.306  45.593  1.00  1.53           H  
ATOM    470 2HG2 THR A  32      52.450  43.435  46.774  1.00  1.53           H  
ATOM    471 3HG2 THR A  32      53.426  44.823  47.290  1.00  1.53           H  
ATOM    472  N   LEU A  33      56.029  40.454  47.965  1.00  2.09           N  
ATOM    473  CA  LEU A  33      57.179  39.622  48.290  1.00  2.09           C  
ATOM    474  C   LEU A  33      58.020  39.408  47.026  1.00  2.09           C  
ATOM    475  O   LEU A  33      57.653  38.637  46.138  1.00  2.09           O  
ATOM    476  CB  LEU A  33      56.689  38.302  48.917  1.00  2.09           C  
ATOM    477  CG  LEU A  33      57.783  37.237  49.146  1.00  2.09           C  
ATOM    478  CD1 LEU A  33      58.886  37.700  50.096  1.00  2.09           C  
ATOM    479  CD2 LEU A  33      57.151  35.971  49.729  1.00  2.09           C  
ATOM    480  H   LEU A  33      55.419  40.141  47.225  1.00  2.09           H  
ATOM    481  HA  LEU A  33      57.811  40.121  49.025  1.00  2.09           H  
ATOM    482  HB1 LEU A  33      55.932  37.870  48.258  1.00  2.09           H  
ATOM    483  HB2 LEU A  33      56.213  38.531  49.872  1.00  2.09           H  
ATOM    484  HG  LEU A  33      58.237  36.972  48.193  1.00  2.09           H  
ATOM    485 1HD1 LEU A  33      59.612  36.899  50.238  1.00  2.09           H  
ATOM    486 2HD1 LEU A  33      59.411  38.559  49.681  1.00  2.09           H  
ATOM    487 3HD1 LEU A  33      58.465  37.973  51.063  1.00  2.09           H  
ATOM    488 1HD2 LEU A  33      57.915  35.202  49.848  1.00  2.09           H  
ATOM    489 2HD2 LEU A  33      56.708  36.187  50.700  1.00  2.09           H  
ATOM    490 3HD2 LEU A  33      56.385  35.598  49.049  1.00  2.09           H  
ATOM    491  N   LEU A  34      59.150  40.106  46.933  1.00  3.19           N  
ATOM    492  CA  LEU A  34      59.924  40.252  45.698  1.00  3.19           C  
ATOM    493  C   LEU A  34      60.987  39.135  45.546  1.00  3.19           C  
ATOM    494  O   LEU A  34      62.152  39.383  45.249  1.00  3.19           O  
ATOM    495  CB  LEU A  34      60.470  41.698  45.636  1.00  3.19           C  
ATOM    496  CG  LEU A  34      61.181  42.116  44.327  1.00  3.19           C  
ATOM    497  CD1 LEU A  34      60.338  41.880  43.072  1.00  3.19           C  
ATOM    498  CD2 LEU A  34      61.521  43.603  44.384  1.00  3.19           C  
ATOM    499  H   LEU A  34      59.483  40.597  47.755  1.00  3.19           H  
ATOM    500  HA  LEU A  34      59.236  40.129  44.866  1.00  3.19           H  
ATOM    501  HB1 LEU A  34      61.160  41.847  46.466  1.00  3.19           H  
ATOM    502  HB2 LEU A  34      59.629  42.377  45.788  1.00  3.19           H  
ATOM    503  HG  LEU A  34      62.120  41.581  44.217  1.00  3.19           H  
ATOM    504 1HD1 LEU A  34      60.847  42.296  42.204  1.00  3.19           H  
ATOM    505 2HD1 LEU A  34      60.210  40.812  42.907  1.00  3.19           H  
ATOM    506 3HD1 LEU A  34      59.364  42.358  43.177  1.00  3.19           H  
ATOM    507 1HD2 LEU A  34      62.120  43.875  43.516  1.00  3.19           H  
ATOM    508 2HD2 LEU A  34      60.606  44.194  44.382  1.00  3.19           H  
ATOM    509 3HD2 LEU A  34      62.098  43.815  45.283  1.00  3.19           H  
ATOM    510  N   ALA A  35      60.568  37.885  45.750  1.00  4.80           N  
ATOM    511  CA  ALA A  35      61.259  36.639  45.373  1.00  4.80           C  
ATOM    512  C   ALA A  35      62.737  36.388  45.781  1.00  4.80           C  
ATOM    513  O   ALA A  35      63.355  35.426  45.329  1.00  4.80           O  
ATOM    514  CB  ALA A  35      61.026  36.427  43.868  1.00  4.80           C  
ATOM    515  H   ALA A  35      59.585  37.797  45.985  1.00  4.80           H  
ATOM    516  HA  ALA A  35      60.714  35.842  45.878  1.00  4.80           H  
ATOM    517  HB1 ALA A  35      61.374  35.435  43.572  1.00  4.80           H  
ATOM    518  HB2 ALA A  35      59.962  36.505  43.638  1.00  4.80           H  
ATOM    519  HB3 ALA A  35      61.575  37.179  43.298  1.00  4.80           H  
ATOM    520  N   ASN A  36      63.288  37.193  46.681  1.00  3.88           N  
ATOM    521  CA  ASN A  36      64.508  36.927  47.447  1.00  3.88           C  
ATOM    522  C   ASN A  36      64.232  37.439  48.883  1.00  3.88           C  
ATOM    523  O   ASN A  36      63.070  37.553  49.275  1.00  3.88           O  
ATOM    524  CB  ASN A  36      65.691  37.585  46.711  1.00  3.88           C  
ATOM    525  CG  ASN A  36      67.023  37.006  47.144  1.00  3.88           C  
ATOM    526  ND2 ASN A  36      67.543  36.032  46.437  1.00  3.88           N  
ATOM    527  OD1 ASN A  36      67.586  37.394  48.151  1.00  3.88           O  
ATOM    528  H   ASN A  36      62.739  37.992  46.964  1.00  3.88           H  
ATOM    529  HA  ASN A  36      64.674  35.848  47.500  1.00  3.88           H  
ATOM    530  HB1 ASN A  36      65.691  38.660  46.888  1.00  3.88           H  
ATOM    531  HB2 ASN A  36      65.583  37.424  45.638  1.00  3.88           H  
ATOM    532 1HD2 ASN A  36      67.055  35.681  45.631  1.00  3.88           H  
ATOM    533 2HD2 ASN A  36      68.423  35.662  46.751  1.00  3.88           H  
ATOM    534  N   ASN A  37      65.241  37.760  49.691  1.00  3.81           N  
ATOM    535  CA  ASN A  37      65.056  38.245  51.064  1.00  3.81           C  
ATOM    536  C   ASN A  37      64.591  39.726  51.146  1.00  3.81           C  
ATOM    537  O   ASN A  37      65.210  40.559  51.812  1.00  3.81           O  
ATOM    538  CB  ASN A  37      66.356  37.950  51.847  1.00  3.81           C  
ATOM    539  CG  ASN A  37      66.154  37.899  53.356  1.00  3.81           C  
ATOM    540  ND2 ASN A  37      65.951  39.019  54.003  1.00  3.81           N  
ATOM    541  OD1 ASN A  37      66.166  36.848  53.969  1.00  3.81           O  
ATOM    542  H   ASN A  37      66.191  37.665  49.345  1.00  3.81           H  
ATOM    543  HA  ASN A  37      64.262  37.649  51.518  1.00  3.81           H  
ATOM    544  HB1 ASN A  37      67.115  38.695  51.610  1.00  3.81           H  
ATOM    545  HB2 ASN A  37      66.740  36.973  51.550  1.00  3.81           H  
ATOM    546 1HD2 ASN A  37      65.878  39.877  53.470  1.00  3.81           H  
ATOM    547 2HD2 ASN A  37      65.789  38.958  54.991  1.00  3.81           H  
ATOM    548  N   VAL A  38      63.508  40.072  50.445  1.00  2.55           N  
ATOM    549  CA  VAL A  38      62.957  41.431  50.320  1.00  2.55           C  
ATOM    550  C   VAL A  38      61.428  41.395  50.241  1.00  2.55           C  
ATOM    551  O   VAL A  38      60.849  40.823  49.316  1.00  2.55           O  
ATOM    552  CB  VAL A  38      63.520  42.183  49.087  1.00  2.55           C  
ATOM    553  CG1 VAL A  38      64.835  42.886  49.429  1.00  2.55           C  
ATOM    554  CG2 VAL A  38      63.752  41.296  47.855  1.00  2.55           C  
ATOM    555  H   VAL A  38      63.037  39.333  49.930  1.00  2.55           H  
ATOM    556  HA  VAL A  38      63.220  42.006  51.209  1.00  2.55           H  
ATOM    557  HB  VAL A  38      62.803  42.960  48.815  1.00  2.55           H  
ATOM    558 1HG1 VAL A  38      65.172  43.471  48.572  1.00  2.55           H  
ATOM    559 2HG1 VAL A  38      64.692  43.558  50.275  1.00  2.55           H  
ATOM    560 3HG1 VAL A  38      65.604  42.155  49.681  1.00  2.55           H  
ATOM    561 1HG2 VAL A  38      63.987  41.918  46.992  1.00  2.55           H  
ATOM    562 2HG2 VAL A  38      64.581  40.611  48.028  1.00  2.55           H  
ATOM    563 3HG2 VAL A  38      62.859  40.715  47.630  1.00  2.55           H  
ATOM    564  N   THR A  39      60.756  42.036  51.200  1.00  2.47           N  
ATOM    565  CA  THR A  39      59.285  42.024  51.313  1.00  2.47           C  
ATOM    566  C   THR A  39      58.776  43.457  51.233  1.00  2.47           C  
ATOM    567  O   THR A  39      58.501  44.098  52.242  1.00  2.47           O  
ATOM    568  CB  THR A  39      58.814  41.307  52.592  1.00  2.47           C  
ATOM    569  CG2 THR A  39      57.299  41.102  52.634  1.00  2.47           C  
ATOM    570  OG1 THR A  39      59.389  40.018  52.642  1.00  2.47           O  
ATOM    571  H   THR A  39      61.259  42.585  51.892  1.00  2.47           H  
ATOM    572  HA  THR A  39      58.848  41.486  50.475  1.00  2.47           H  
ATOM    573  HB  THR A  39      59.134  41.868  53.470  1.00  2.47           H  
ATOM    574  HG1 THR A  39      60.340  40.128  52.618  1.00  2.47           H  
ATOM    575 1HG2 THR A  39      57.033  40.555  53.538  1.00  2.47           H  
ATOM    576 2HG2 THR A  39      56.789  42.065  52.643  1.00  2.47           H  
ATOM    577 3HG2 THR A  39      56.978  40.535  51.761  1.00  2.47           H  
ATOM    578  N   LEU A  40      58.791  43.999  50.012  1.00  1.52           N  
ATOM    579  CA  LEU A  40      58.546  45.422  49.797  1.00  1.52           C  
ATOM    580  C   LEU A  40      57.122  45.777  50.154  1.00  1.52           C  
ATOM    581  O   LEU A  40      56.167  45.265  49.557  1.00  1.52           O  
ATOM    582  CB  LEU A  40      58.834  45.823  48.340  1.00  1.52           C  
ATOM    583  CG  LEU A  40      60.273  45.594  47.854  1.00  1.52           C  
ATOM    584  CD1 LEU A  40      60.425  46.236  46.476  1.00  1.52           C  
ATOM    585  CD2 LEU A  40      61.333  46.187  48.782  1.00  1.52           C  
ATOM    586  H   LEU A  40      58.902  43.391  49.218  1.00  1.52           H  
ATOM    587  HA  LEU A  40      59.212  45.977  50.438  1.00  1.52           H  
ATOM    588  HB1 LEU A  40      58.605  46.885  48.244  1.00  1.52           H  
ATOM    589  HB2 LEU A  40      58.156  45.278  47.682  1.00  1.52           H  
ATOM    590  HG  LEU A  40      60.454  44.523  47.761  1.00  1.52           H  
ATOM    591 1HD1 LEU A  40      61.425  46.049  46.086  1.00  1.52           H  
ATOM    592 2HD1 LEU A  40      59.686  45.818  45.794  1.00  1.52           H  
ATOM    593 3HD1 LEU A  40      60.269  47.311  46.541  1.00  1.52           H  
ATOM    594 1HD2 LEU A  40      62.322  46.061  48.342  1.00  1.52           H  
ATOM    595 2HD2 LEU A  40      61.141  47.247  48.941  1.00  1.52           H  
ATOM    596 3HD2 LEU A  40      61.311  45.660  49.733  1.00  1.52           H  
ATOM    597  N   GLU A  41      56.986  46.738  51.055  1.00  1.66           N  
ATOM    598  CA  GLU A  41      55.712  47.433  51.212  1.00  1.66           C  
ATOM    599  C   GLU A  41      55.861  48.834  50.629  1.00  1.66           C  
ATOM    600  O   GLU A  41      56.886  49.501  50.788  1.00  1.66           O  
ATOM    601  CB  GLU A  41      55.351  47.475  52.699  1.00  1.66           C  
ATOM    602  CG  GLU A  41      55.229  46.093  53.364  1.00  1.66           C  
ATOM    603  CD  GLU A  41      54.477  46.164  54.703  1.00  1.66           C  
ATOM    604  OE1 GLU A  41      55.095  46.502  55.744  1.00  1.66           O  
ATOM    605  OE2 GLU A  41      53.236  45.988  54.716  1.00  1.66           O1-
ATOM    606  H   GLU A  41      57.797  47.035  51.586  1.00  1.66           H  
ATOM    607  HA  GLU A  41      54.921  46.908  50.685  1.00  1.66           H  
ATOM    608  HB1 GLU A  41      54.406  48.010  52.803  1.00  1.66           H  
ATOM    609  HB2 GLU A  41      56.144  48.023  53.203  1.00  1.66           H  
ATOM    610  HG1 GLU A  41      56.227  45.682  53.516  1.00  1.66           H  
ATOM    611  HG2 GLU A  41      54.706  45.427  52.684  1.00  1.66           H  
ATOM    612  N   VAL A  42      54.797  49.280  49.977  1.00  1.22           N  
ATOM    613  CA  VAL A  42      54.593  50.647  49.494  1.00  1.22           C  
ATOM    614  C   VAL A  42      53.300  51.131  50.106  1.00  1.22           C  
ATOM    615  O   VAL A  42      52.365  50.352  50.291  1.00  1.22           O  
ATOM    616  CB  VAL A  42      54.496  50.663  47.952  1.00  1.22           C  
ATOM    617  CG1 VAL A  42      54.367  52.088  47.395  1.00  1.22           C  
ATOM    618  CG2 VAL A  42      55.716  50.017  47.280  1.00  1.22           C  
ATOM    619  H   VAL A  42      54.023  48.633  49.851  1.00  1.22           H  
ATOM    620  HA  VAL A  42      55.413  51.289  49.815  1.00  1.22           H  
ATOM    621  HB  VAL A  42      53.614  50.099  47.649  1.00  1.22           H  
ATOM    622 1HG1 VAL A  42      54.333  52.055  46.305  1.00  1.22           H  
ATOM    623 2HG1 VAL A  42      53.447  52.558  47.744  1.00  1.22           H  
ATOM    624 3HG1 VAL A  42      55.220  52.691  47.703  1.00  1.22           H  
ATOM    625 1HG2 VAL A  42      55.609  50.055  46.196  1.00  1.22           H  
ATOM    626 2HG2 VAL A  42      56.617  50.552  47.564  1.00  1.22           H  
ATOM    627 3HG2 VAL A  42      55.806  48.972  47.572  1.00  1.22           H  
ATOM    628  N   ARG A  43      53.214  52.401  50.458  1.00  1.26           N  
ATOM    629  CA  ARG A  43      51.996  52.996  50.991  1.00  1.26           C  
ATOM    630  C   ARG A  43      51.824  54.342  50.339  1.00  1.26           C  
ATOM    631  O   ARG A  43      52.820  55.055  50.187  1.00  1.26           O  
ATOM    632  CB  ARG A  43      52.089  53.176  52.517  1.00  1.26           C  
ATOM    633  CG  ARG A  43      52.053  51.891  53.349  1.00  1.26           C  
ATOM    634  CD  ARG A  43      53.403  51.196  53.614  1.00  1.26           C  
ATOM    635  NE  ARG A  43      53.245  50.278  54.756  1.00  1.26           N  
ATOM    636  CZ  ARG A  43      54.098  49.481  55.369  1.00  1.26           C  
ATOM    637  NH1 ARG A  43      53.658  48.704  56.309  1.00  1.26           N1+
ATOM    638  NH2 ARG A  43      55.367  49.397  55.094  1.00  1.26           N  
ATOM    639  H   ARG A  43      53.990  53.021  50.221  1.00  1.26           H  
ATOM    640  HA  ARG A  43      51.126  52.390  50.740  1.00  1.26           H  
ATOM    641  HB1 ARG A  43      51.216  53.761  52.815  1.00  1.26           H  
ATOM    642  HB2 ARG A  43      52.972  53.756  52.779  1.00  1.26           H  
ATOM    643  HG1 ARG A  43      51.372  51.188  52.876  1.00  1.26           H  
ATOM    644  HG2 ARG A  43      51.621  52.162  54.311  1.00  1.26           H  
ATOM    645  HD1 ARG A  43      54.155  51.949  53.848  1.00  1.26           H  
ATOM    646  HD2 ARG A  43      53.714  50.642  52.727  1.00  1.26           H  
ATOM    647  HE  ARG A  43      52.366  50.342  55.242  1.00  1.26           H  
ATOM    648 1HH1 ARG A  43      52.674  48.648  56.472  1.00  1.26           H  
ATOM    649 2HH1 ARG A  43      54.188  47.835  56.432  1.00  1.26           H  
ATOM    650 1HH2 ARG A  43      55.858  48.597  55.480  1.00  1.26           H  
ATOM    651 2HH2 ARG A  43      55.738  49.861  54.287  1.00  1.26           H  
ATOM    652  N   SER A  44      50.581  54.658  49.999  1.00  1.34           N  
ATOM    653  CA  SER A  44      50.220  55.936  49.390  1.00  1.34           C  
ATOM    654  C   SER A  44      48.832  56.375  49.825  1.00  1.34           C  
ATOM    655  O   SER A  44      48.107  55.640  50.496  1.00  1.34           O  
ATOM    656  CB  SER A  44      50.311  55.856  47.858  1.00  1.34           C  
ATOM    657  OG  SER A  44      49.348  54.969  47.308  1.00  1.34           O  
ATOM    658  H   SER A  44      49.826  54.018  50.215  1.00  1.34           H  
ATOM    659  HA  SER A  44      50.925  56.695  49.715  1.00  1.34           H  
ATOM    660  HB1 SER A  44      51.312  55.525  47.577  1.00  1.34           H  
ATOM    661  HB2 SER A  44      50.153  56.851  47.440  1.00  1.34           H  
ATOM    662  HG  SER A  44      49.350  55.097  46.355  1.00  1.34           H  
ATOM    663  N   CYS A  45      48.422  57.564  49.412  1.00  1.17           N  
ATOM    664  CA  CYS A  45      47.013  57.937  49.399  1.00  1.17           C  
ATOM    665  C   CYS A  45      46.433  57.767  47.987  1.00  1.17           C  
ATOM    666  O   CYS A  45      47.058  58.167  47.003  1.00  1.17           O  
ATOM    667  CB  CYS A  45      46.846  59.389  49.903  1.00  1.17           C  
ATOM    668  SG  CYS A  45      48.328  60.237  50.536  1.00  1.17           S  
ATOM    669  H   CYS A  45      49.105  58.189  48.989  1.00  1.17           H  
ATOM    670  HA  CYS A  45      46.459  57.289  50.078  1.00  1.17           H  
ATOM    671  HB1 CYS A  45      46.094  59.388  50.696  1.00  1.17           H  
ATOM    672  HB2 CYS A  45      46.464  59.989  49.080  1.00  1.17           H  
ATOM    673  HG  CYS A  45      48.521  59.477  51.622  1.00  1.17           H  
ATOM    674  N   VAL A  46      45.205  57.260  47.891  1.00  1.25           N  
ATOM    675  CA  VAL A  46      44.410  57.172  46.651  1.00  1.25           C  
ATOM    676  C   VAL A  46      42.950  57.490  46.974  1.00  1.25           C  
ATOM    677  O   VAL A  46      42.518  57.286  48.105  1.00  1.25           O  
ATOM    678  CB  VAL A  46      44.499  55.786  45.981  1.00  1.25           C  
ATOM    679  CG1 VAL A  46      45.921  55.454  45.513  1.00  1.25           C  
ATOM    680  CG2 VAL A  46      43.977  54.677  46.901  1.00  1.25           C  
ATOM    681  H   VAL A  46      44.728  57.037  48.762  1.00  1.25           H  
ATOM    682  HA  VAL A  46      44.779  57.919  45.946  1.00  1.25           H  
ATOM    683  HB  VAL A  46      43.868  55.798  45.093  1.00  1.25           H  
ATOM    684 1HG1 VAL A  46      45.908  54.537  44.925  1.00  1.25           H  
ATOM    685 2HG1 VAL A  46      46.304  56.261  44.888  1.00  1.25           H  
ATOM    686 3HG1 VAL A  46      46.579  55.322  46.373  1.00  1.25           H  
ATOM    687 1HG2 VAL A  46      44.145  53.707  46.434  1.00  1.25           H  
ATOM    688 2HG2 VAL A  46      44.469  54.723  47.868  1.00  1.25           H  
ATOM    689 3HG2 VAL A  46      42.907  54.795  47.066  1.00  1.25           H  
ATOM    690  N   PRO A  47      42.150  58.028  46.046  1.00  1.55           N  
ATOM    691  CA  PRO A  47      40.769  58.354  46.375  1.00  1.55           C  
ATOM    692  C   PRO A  47      39.824  57.154  46.452  1.00  1.55           C  
ATOM    693  O   PRO A  47      38.743  57.279  47.017  1.00  1.55           O  
ATOM    694  CB  PRO A  47      40.312  59.311  45.265  1.00  1.55           C  
ATOM    695  CG  PRO A  47      41.197  58.943  44.073  1.00  1.55           C  
ATOM    696  CD  PRO A  47      42.513  58.517  44.725  1.00  1.55           C  
ATOM    697  HA  PRO A  47      40.723  58.872  47.328  1.00  1.55           H  
ATOM    698  HB1 PRO A  47      39.253  59.200  45.027  1.00  1.55           H  
ATOM    699  HB2 PRO A  47      40.511  60.338  45.567  1.00  1.55           H  
ATOM    700  HG1 PRO A  47      40.761  58.094  43.543  1.00  1.55           H  
ATOM    701  HG2 PRO A  47      41.336  59.788  43.398  1.00  1.55           H  
ATOM    702  HD1 PRO A  47      42.998  57.747  44.127  1.00  1.55           H  
ATOM    703  HD2 PRO A  47      43.165  59.386  44.826  1.00  1.55           H  
ATOM    704  N   VAL A  48      40.218  56.019  45.871  1.00  1.90           N  
ATOM    705  CA  VAL A  48      39.458  54.768  45.873  1.00  1.90           C  
ATOM    706  C   VAL A  48      40.449  53.619  46.019  1.00  1.90           C  
ATOM    707  O   VAL A  48      41.424  53.539  45.271  1.00  1.90           O  
ATOM    708  CB  VAL A  48      38.617  54.597  44.589  1.00  1.90           C  
ATOM    709  CG1 VAL A  48      37.735  53.343  44.672  1.00  1.90           C  
ATOM    710  CG2 VAL A  48      37.678  55.785  44.331  1.00  1.90           C  
ATOM    711  H   VAL A  48      41.123  55.999  45.426  1.00  1.90           H  
ATOM    712  HA  VAL A  48      38.781  54.762  46.727  1.00  1.90           H  
ATOM    713  HB  VAL A  48      39.284  54.499  43.732  1.00  1.90           H  
ATOM    714 1HG1 VAL A  48      37.135  53.249  43.767  1.00  1.90           H  
ATOM    715 2HG1 VAL A  48      38.352  52.450  44.757  1.00  1.90           H  
ATOM    716 3HG1 VAL A  48      37.071  53.406  45.535  1.00  1.90           H  
ATOM    717 1HG2 VAL A  48      37.054  55.589  43.460  1.00  1.90           H  
ATOM    718 2HG2 VAL A  48      37.041  55.950  45.201  1.00  1.90           H  
ATOM    719 3HG2 VAL A  48      38.256  56.687  44.136  1.00  1.90           H  
ATOM    720  N   CYS A  49      40.203  52.734  46.982  1.00  1.41           N  
ATOM    721  CA  CYS A  49      40.891  51.450  47.135  1.00  1.41           C  
ATOM    722  C   CYS A  49      40.967  50.670  45.818  1.00  1.41           C  
ATOM    723  O   CYS A  49      39.941  50.451  45.171  1.00  1.41           O  
ATOM    724  CB  CYS A  49      40.078  50.661  48.176  1.00  1.41           C  
ATOM    725  SG  CYS A  49      40.640  48.938  48.310  1.00  1.41           S  
ATOM    726  H   CYS A  49      39.451  52.952  47.629  1.00  1.41           H  
ATOM    727  HA  CYS A  49      41.899  51.618  47.514  1.00  1.41           H  
ATOM    728  HB1 CYS A  49      39.026  50.658  47.882  1.00  1.41           H  
ATOM    729  HB2 CYS A  49      40.158  51.156  49.145  1.00  1.41           H  
ATOM    730  HG  CYS A  49      40.004  48.494  47.217  1.00  1.41           H  
ATOM    731  N   LYS A  50      42.158  50.202  45.420  1.00  2.15           N  
ATOM    732  CA  LYS A  50      42.333  49.691  44.033  1.00  2.15           C  
ATOM    733  C   LYS A  50      43.386  48.595  44.071  1.00  2.15           C  
ATOM    734  O   LYS A  50      44.550  48.851  44.357  1.00  2.15           O  
ATOM    735  CB  LYS A  50      42.723  50.866  43.103  1.00  2.15           C  
ATOM    736  CG  LYS A  50      42.724  50.521  41.601  1.00  2.15           C  
ATOM    737  CD  LYS A  50      44.037  49.910  41.081  1.00  2.15           C  
ATOM    738  CE  LYS A  50      43.856  49.386  39.650  1.00  2.15           C  
ATOM    739  NZ  LYS A  50      44.923  48.424  39.296  1.00  2.15           N1+
ATOM    740  H   LYS A  50      42.972  50.333  46.011  1.00  2.15           H  
ATOM    741  HA  LYS A  50      41.394  49.264  43.678  1.00  2.15           H  
ATOM    742  HB1 LYS A  50      43.695  51.271  43.393  1.00  2.15           H  
ATOM    743  HB2 LYS A  50      41.985  51.658  43.248  1.00  2.15           H  
ATOM    744  HG1 LYS A  50      42.541  51.439  41.041  1.00  2.15           H  
ATOM    745  HG2 LYS A  50      41.898  49.838  41.398  1.00  2.15           H  
ATOM    746  HD1 LYS A  50      44.338  49.090  41.724  1.00  2.15           H  
ATOM    747  HD2 LYS A  50      44.831  50.660  41.103  1.00  2.15           H  
ATOM    748  HE1 LYS A  50      43.859  50.231  38.957  1.00  2.15           H  
ATOM    749  HE2 LYS A  50      42.887  48.883  39.583  1.00  2.15           H  
ATOM    750  HZ1 LYS A  50      44.842  48.033  38.370  1.00  2.15           H  
ATOM    751  HZ2 LYS A  50      45.857  48.849  39.315  1.00  2.15           H  
ATOM    752  HZ3 LYS A  50      44.963  47.652  39.957  1.00  2.15           H  
ATOM    753  N   ALA A  51      42.964  47.362  43.818  1.00  2.96           N  
ATOM    754  CA  ALA A  51      43.867  46.224  43.805  1.00  2.96           C  
ATOM    755  C   ALA A  51      44.807  46.238  42.581  1.00  2.96           C  
ATOM    756  O   ALA A  51      44.412  46.578  41.464  1.00  2.96           O  
ATOM    757  CB  ALA A  51      43.027  44.941  43.846  1.00  2.96           C  
ATOM    758  H   ALA A  51      41.989  47.213  43.627  1.00  2.96           H  
ATOM    759  HA  ALA A  51      44.478  46.258  44.709  1.00  2.96           H  
ATOM    760  HB1 ALA A  51      43.685  44.073  43.894  1.00  2.96           H  
ATOM    761  HB2 ALA A  51      42.384  44.943  44.727  1.00  2.96           H  
ATOM    762  HB3 ALA A  51      42.412  44.868  42.947  1.00  2.96           H  
ATOM    763  N   GLU A  52      46.057  45.834  42.799  1.00  3.50           N  
ATOM    764  CA  GLU A  52      47.139  45.908  41.815  1.00  3.50           C  
ATOM    765  C   GLU A  52      48.113  44.737  42.026  1.00  3.50           C  
ATOM    766  O   GLU A  52      49.228  44.891  42.524  1.00  3.50           O  
ATOM    767  CB  GLU A  52      47.856  47.273  41.927  1.00  3.50           C  
ATOM    768  CG  GLU A  52      48.765  47.569  40.723  1.00  3.50           C  
ATOM    769  CD  GLU A  52      47.898  47.938  39.523  1.00  3.50           C  
ATOM    770  OE1 GLU A  52      47.348  47.019  38.875  1.00  3.50           O  
ATOM    771  OE2 GLU A  52      47.541  49.128  39.388  1.00  3.50           O1-
ATOM    772  H   GLU A  52      46.316  45.586  43.742  1.00  3.50           H  
ATOM    773  HA  GLU A  52      46.718  45.801  40.817  1.00  3.50           H  
ATOM    774  HB1 GLU A  52      48.445  47.305  42.845  1.00  3.50           H  
ATOM    775  HB2 GLU A  52      47.108  48.066  41.998  1.00  3.50           H  
ATOM    776  HG1 GLU A  52      49.392  46.705  40.492  1.00  3.50           H  
ATOM    777  HG2 GLU A  52      49.417  48.408  40.973  1.00  3.50           H  
ATOM    778  N   SER A  53      47.672  43.524  41.687  1.00  3.74           N  
ATOM    779  CA  SER A  53      48.513  42.321  41.758  1.00  3.74           C  
ATOM    780  C   SER A  53      49.687  42.321  40.768  1.00  3.74           C  
ATOM    781  O   SER A  53      50.576  41.477  40.860  1.00  3.74           O  
ATOM    782  CB  SER A  53      47.654  41.077  41.498  1.00  3.74           C  
ATOM    783  OG  SER A  53      46.911  41.240  40.301  1.00  3.74           O  
ATOM    784  H   SER A  53      46.763  43.424  41.255  1.00  3.74           H  
ATOM    785  HA  SER A  53      48.935  42.265  42.759  1.00  3.74           H  
ATOM    786  HB1 SER A  53      46.962  40.933  42.329  1.00  3.74           H  
ATOM    787  HB2 SER A  53      48.293  40.198  41.417  1.00  3.74           H  
ATOM    788  HG  SER A  53      46.635  40.370  39.991  1.00  3.74           H  
ATOM    789  N   ALA A  54      49.700  43.267  39.827  1.00  5.08           N  
ATOM    790  CA  ALA A  54      50.666  43.356  38.743  1.00  5.08           C  
ATOM    791  C   ALA A  54      52.130  43.552  39.163  1.00  5.08           C  
ATOM    792  O   ALA A  54      53.033  43.254  38.385  1.00  5.08           O  
ATOM    793  CB  ALA A  54      50.213  44.484  37.805  1.00  5.08           C  
ATOM    794  H   ALA A  54      48.940  43.929  39.818  1.00  5.08           H  
ATOM    795  HA  ALA A  54      50.629  42.420  38.185  1.00  5.08           H  
ATOM    796  HB1 ALA A  54      50.882  44.534  36.945  1.00  5.08           H  
ATOM    797  HB2 ALA A  54      49.199  44.294  37.452  1.00  5.08           H  
ATOM    798  HB3 ALA A  54      50.237  45.442  38.328  1.00  5.08           H  
ATOM    799  N   LEU A  55      52.370  44.061  40.375  1.00  5.76           N  
ATOM    800  CA  LEU A  55      53.691  44.525  40.791  1.00  5.76           C  
ATOM    801  C   LEU A  55      54.734  43.409  40.934  1.00  5.76           C  
ATOM    802  O   LEU A  55      55.917  43.680  40.768  1.00  5.76           O  
ATOM    803  CB  LEU A  55      53.512  45.358  42.075  1.00  5.76           C  
ATOM    804  CG  LEU A  55      54.699  46.271  42.440  1.00  5.76           C  
ATOM    805  CD1 LEU A  55      55.025  47.294  41.346  1.00  5.76           C  
ATOM    806  CD2 LEU A  55      54.346  47.052  43.710  1.00  5.76           C  
ATOM    807  H   LEU A  55      51.580  44.256  40.973  1.00  5.76           H  
ATOM    808  HA  LEU A  55      54.054  45.177  39.997  1.00  5.76           H  
ATOM    809  HB1 LEU A  55      53.314  44.680  42.907  1.00  5.76           H  
ATOM    810  HB2 LEU A  55      52.632  45.995  41.952  1.00  5.76           H  
ATOM    811  HG  LEU A  55      55.582  45.666  42.641  1.00  5.76           H  
ATOM    812 1HD1 LEU A  55      55.787  47.986  41.702  1.00  5.76           H  
ATOM    813 2HD1 LEU A  55      55.425  46.786  40.469  1.00  5.76           H  
ATOM    814 3HD1 LEU A  55      54.131  47.852  41.069  1.00  5.76           H  
ATOM    815 1HD2 LEU A  55      55.179  47.694  43.992  1.00  5.76           H  
ATOM    816 2HD2 LEU A  55      53.459  47.665  43.544  1.00  5.76           H  
ATOM    817 3HD2 LEU A  55      54.156  46.358  44.529  1.00  5.76           H  
ATOM    818  N   VAL A  56      54.318  42.163  41.200  1.00  4.88           N  
ATOM    819  CA  VAL A  56      55.197  40.982  41.210  1.00  4.88           C  
ATOM    820  C   VAL A  56      54.398  39.681  41.238  1.00  4.88           C  
ATOM    821  O   VAL A  56      53.386  39.602  41.924  1.00  4.88           O  
ATOM    822  CB  VAL A  56      56.167  41.035  42.423  1.00  4.88           C  
ATOM    823  CG1 VAL A  56      55.472  41.041  43.791  1.00  4.88           C  
ATOM    824  CG2 VAL A  56      57.189  39.894  42.403  1.00  4.88           C  
ATOM    825  H   VAL A  56      53.325  42.009  41.321  1.00  4.88           H  
ATOM    826  HA  VAL A  56      55.795  41.005  40.299  1.00  4.88           H  
ATOM    827  HB  VAL A  56      56.746  41.955  42.360  1.00  4.88           H  
ATOM    828 1HG1 VAL A  56      56.217  41.195  44.572  1.00  4.88           H  
ATOM    829 2HG1 VAL A  56      54.747  41.851  43.834  1.00  4.88           H  
ATOM    830 3HG1 VAL A  56      54.967  40.092  43.970  1.00  4.88           H  
ATOM    831 1HG2 VAL A  56      57.928  40.065  43.179  1.00  4.88           H  
ATOM    832 2HG2 VAL A  56      56.706  38.940  42.603  1.00  4.88           H  
ATOM    833 3HG2 VAL A  56      57.698  39.865  41.441  1.00  4.88           H  
ATOM    834  N   ALA A  57      54.888  38.652  40.531  1.00  3.60           N  
ATOM    835  CA  ALA A  57      54.494  37.232  40.601  1.00  3.60           C  
ATOM    836  C   ALA A  57      52.984  36.870  40.515  1.00  3.60           C  
ATOM    837  O   ALA A  57      52.639  35.691  40.601  1.00  3.60           O  
ATOM    838  CB  ALA A  57      55.151  36.614  41.846  1.00  3.60           C  
ATOM    839  H   ALA A  57      55.696  38.851  39.963  1.00  3.60           H  
ATOM    840  HA  ALA A  57      54.942  36.744  39.736  1.00  3.60           H  
ATOM    841  HB1 ALA A  57      54.957  35.541  41.874  1.00  3.60           H  
ATOM    842  HB2 ALA A  57      56.230  36.767  41.817  1.00  3.60           H  
ATOM    843  HB3 ALA A  57      54.739  37.070  42.748  1.00  3.60           H  
ATOM    844  N   GLY A  58      52.070  37.831  40.360  1.00  3.94           N  
ATOM    845  CA  GLY A  58      50.623  37.626  40.282  1.00  3.94           C  
ATOM    846  C   GLY A  58      49.915  37.312  41.604  1.00  3.94           C  
ATOM    847  O   GLY A  58      48.718  37.550  41.751  1.00  3.94           O  
ATOM    848  H   GLY A  58      52.390  38.787  40.467  1.00  3.94           H  
ATOM    849  HA1 GLY A  58      50.425  36.799  39.599  1.00  3.94           H  
ATOM    850  HA2 GLY A  58      50.169  38.525  39.868  1.00  3.94           H  
ATOM    851  N   THR A  59      50.658  36.800  42.578  1.00  3.53           N  
ATOM    852  CA  THR A  59      50.203  36.358  43.897  1.00  3.53           C  
ATOM    853  C   THR A  59      51.249  36.802  44.924  1.00  3.53           C  
ATOM    854  O   THR A  59      52.269  37.402  44.582  1.00  3.53           O  
ATOM    855  CB  THR A  59      50.039  34.829  43.948  1.00  3.53           C  
ATOM    856  CG2 THR A  59      49.046  34.278  42.927  1.00  3.53           C  
ATOM    857  OG1 THR A  59      51.280  34.204  43.728  1.00  3.53           O  
ATOM    858  H   THR A  59      51.648  36.714  42.394  1.00  3.53           H  
ATOM    859  HA  THR A  59      49.248  36.822  44.142  1.00  3.53           H  
ATOM    860  HB  THR A  59      49.688  34.555  44.943  1.00  3.53           H  
ATOM    861  HG1 THR A  59      51.471  34.250  42.784  1.00  3.53           H  
ATOM    862 1HG2 THR A  59      48.910  33.208  43.095  1.00  3.53           H  
ATOM    863 2HG2 THR A  59      48.085  34.779  43.045  1.00  3.53           H  
ATOM    864 3HG2 THR A  59      49.408  34.435  41.912  1.00  3.53           H  
ATOM    865  N   GLY A  60      50.990  36.603  46.214  1.00  2.34           N  
ATOM    866  CA  GLY A  60      51.872  37.097  47.277  1.00  2.34           C  
ATOM    867  C   GLY A  60      51.642  38.565  47.633  1.00  2.34           C  
ATOM    868  O   GLY A  60      51.631  38.921  48.810  1.00  2.34           O  
ATOM    869  H   GLY A  60      50.136  36.138  46.474  1.00  2.34           H  
ATOM    870  HA1 GLY A  60      52.913  36.982  46.968  1.00  2.34           H  
ATOM    871  HA2 GLY A  60      51.717  36.499  48.175  1.00  2.34           H  
ATOM    872  N   VAL A  61      51.369  39.380  46.616  1.00  1.62           N  
ATOM    873  CA  VAL A  61      50.691  40.685  46.672  1.00  1.62           C  
ATOM    874  C   VAL A  61      49.438  40.677  47.548  1.00  1.62           C  
ATOM    875  O   VAL A  61      48.603  39.777  47.479  1.00  1.62           O  
ATOM    876  CB  VAL A  61      50.342  41.138  45.234  1.00  1.62           C  
ATOM    877  CG1 VAL A  61      51.616  41.354  44.408  1.00  1.62           C  
ATOM    878  CG2 VAL A  61      49.450  40.130  44.487  1.00  1.62           C  
ATOM    879  H   VAL A  61      51.512  38.991  45.690  1.00  1.62           H  
ATOM    880  HA  VAL A  61      51.388  41.405  47.097  1.00  1.62           H  
ATOM    881  HB  VAL A  61      49.818  42.093  45.287  1.00  1.62           H  
ATOM    882 1HG1 VAL A  61      51.360  41.806  43.449  1.00  1.62           H  
ATOM    883 2HG1 VAL A  61      52.302  42.018  44.926  1.00  1.62           H  
ATOM    884 3HG1 VAL A  61      52.117  40.404  44.214  1.00  1.62           H  
ATOM    885 1HG2 VAL A  61      49.482  40.315  43.418  1.00  1.62           H  
ATOM    886 2HG2 VAL A  61      49.792  39.112  44.632  1.00  1.62           H  
ATOM    887 3HG2 VAL A  61      48.421  40.209  44.838  1.00  1.62           H  
ATOM    888  N   ARG A  62      49.295  41.731  48.349  1.00  1.17           N  
ATOM    889  CA  ARG A  62      48.144  42.030  49.209  1.00  1.17           C  
ATOM    890  C   ARG A  62      47.937  43.533  49.215  1.00  1.17           C  
ATOM    891  O   ARG A  62      48.912  44.274  49.337  1.00  1.17           O  
ATOM    892  CB  ARG A  62      48.425  41.564  50.647  1.00  1.17           C  
ATOM    893  CG  ARG A  62      48.712  40.065  50.844  1.00  1.17           C  
ATOM    894  CD  ARG A  62      49.291  39.847  52.248  1.00  1.17           C  
ATOM    895  NE  ARG A  62      49.520  38.426  52.568  1.00  1.17           N  
ATOM    896  CZ  ARG A  62      50.599  37.716  52.282  1.00  1.17           C  
ATOM    897  NH1 ARG A  62      50.728  36.507  52.755  1.00  1.17           N1+
ATOM    898  NH2 ARG A  62      51.560  38.166  51.530  1.00  1.17           N  
ATOM    899  H   ARG A  62      50.080  42.373  48.415  1.00  1.17           H  
ATOM    900  HA  ARG A  62      47.252  41.536  48.822  1.00  1.17           H  
ATOM    901  HB1 ARG A  62      47.576  41.836  51.278  1.00  1.17           H  
ATOM    902  HB2 ARG A  62      49.284  42.124  51.001  1.00  1.17           H  
ATOM    903  HG1 ARG A  62      49.442  39.719  50.115  1.00  1.17           H  
ATOM    904  HG2 ARG A  62      47.788  39.498  50.722  1.00  1.17           H  
ATOM    905  HD1 ARG A  62      48.605  40.269  52.985  1.00  1.17           H  
ATOM    906  HD2 ARG A  62      50.234  40.389  52.331  1.00  1.17           H  
ATOM    907  HE  ARG A  62      48.835  37.995  53.164  1.00  1.17           H  
ATOM    908 1HH1 ARG A  62      50.005  36.114  53.330  1.00  1.17           H  
ATOM    909 2HH1 ARG A  62      51.556  35.978  52.559  1.00  1.17           H  
ATOM    910 1HH2 ARG A  62      51.419  39.013  50.991  1.00  1.17           H  
ATOM    911 2HH2 ARG A  62      52.358  37.608  51.303  1.00  1.17           H  
ATOM    912  N   VAL A  63      46.684  43.977  49.172  1.00  1.05           N  
ATOM    913  CA  VAL A  63      46.331  45.404  49.199  1.00  1.05           C  
ATOM    914  C   VAL A  63      45.321  45.647  50.309  1.00  1.05           C  
ATOM    915  O   VAL A  63      44.157  45.265  50.214  1.00  1.05           O  
ATOM    916  CB  VAL A  63      45.820  45.899  47.829  1.00  1.05           C  
ATOM    917  CG1 VAL A  63      45.481  47.393  47.871  1.00  1.05           C  
ATOM    918  CG2 VAL A  63      46.886  45.702  46.742  1.00  1.05           C  
ATOM    919  H   VAL A  63      45.928  43.310  49.150  1.00  1.05           H  
ATOM    920  HA  VAL A  63      47.219  45.989  49.421  1.00  1.05           H  
ATOM    921  HB  VAL A  63      44.928  45.342  47.543  1.00  1.05           H  
ATOM    922 1HG1 VAL A  63      45.209  47.742  46.875  1.00  1.05           H  
ATOM    923 2HG1 VAL A  63      44.630  47.571  48.530  1.00  1.05           H  
ATOM    924 3HG1 VAL A  63      46.337  47.966  48.233  1.00  1.05           H  
ATOM    925 1HG2 VAL A  63      46.554  46.145  45.805  1.00  1.05           H  
ATOM    926 2HG2 VAL A  63      47.814  46.187  47.049  1.00  1.05           H  
ATOM    927 3HG2 VAL A  63      47.072  44.641  46.579  1.00  1.05           H  
ATOM    928  N   GLY A  64      45.795  46.294  51.370  1.00  1.02           N  
ATOM    929  CA  GLY A  64      44.954  47.001  52.312  1.00  1.02           C  
ATOM    930  C   GLY A  64      44.443  48.324  51.724  1.00  1.02           C  
ATOM    931  O   GLY A  64      45.035  48.972  50.834  1.00  1.02           O  
ATOM    932  H   GLY A  64      46.760  46.601  51.304  1.00  1.02           H  
ATOM    933  HA1 GLY A  64      45.490  47.199  53.236  1.00  1.02           H  
ATOM    934  HA2 GLY A  64      44.094  46.374  52.556  1.00  1.02           H  
ATOM    935  N   CYS A  65      43.340  48.752  52.330  1.00  0.97           N  
ATOM    936  CA  CYS A  65      42.953  50.144  52.327  1.00  0.97           C  
ATOM    937  C   CYS A  65      42.174  50.502  53.586  1.00  0.97           C  
ATOM    938  O   CYS A  65      41.523  49.654  54.199  1.00  0.97           O  
ATOM    939  CB  CYS A  65      42.189  50.461  51.033  1.00  0.97           C  
ATOM    940  SG  CYS A  65      42.292  52.237  50.664  1.00  0.97           S  
ATOM    941  H   CYS A  65      42.869  48.155  52.997  1.00  0.97           H  
ATOM    942  HA  CYS A  65      43.874  50.704  52.327  1.00  0.97           H  
ATOM    943  HB1 CYS A  65      41.147  50.146  51.129  1.00  0.97           H  
ATOM    944  HB2 CYS A  65      42.643  49.916  50.204  1.00  0.97           H  
ATOM    945  HG  CYS A  65      43.621  52.346  50.794  1.00  0.97           H  
ATOM    946  N   CYS A  66      42.258  51.774  53.957  1.00  1.34           N  
ATOM    947  CA  CYS A  66      41.592  52.320  55.133  1.00  1.34           C  
ATOM    948  C   CYS A  66      41.063  53.731  54.839  1.00  1.34           C  
ATOM    949  O   CYS A  66      41.507  54.361  53.882  1.00  1.34           O  
ATOM    950  CB  CYS A  66      42.593  52.281  56.278  1.00  1.34           C  
ATOM    951  SG  CYS A  66      41.871  52.583  57.896  1.00  1.34           S  
ATOM    952  H   CYS A  66      42.802  52.404  53.381  1.00  1.34           H  
ATOM    953  HA  CYS A  66      40.742  51.688  55.397  1.00  1.34           H  
ATOM    954  HB1 CYS A  66      43.374  53.015  56.090  1.00  1.34           H  
ATOM    955  HB2 CYS A  66      43.055  51.292  56.308  1.00  1.34           H  
ATOM    956  N   SER A  67      40.166  54.260  55.674  1.00  1.55           N  
ATOM    957  CA  SER A  67      39.773  55.677  55.649  1.00  1.55           C  
ATOM    958  C   SER A  67      39.877  56.253  57.057  1.00  1.55           C  
ATOM    959  O   SER A  67      38.867  56.552  57.697  1.00  1.55           O  
ATOM    960  CB  SER A  67      38.408  55.905  54.992  1.00  1.55           C  
ATOM    961  OG  SER A  67      38.583  56.001  53.592  1.00  1.55           O  
ATOM    962  H   SER A  67      39.826  53.692  56.437  1.00  1.55           H  
ATOM    963  HA  SER A  67      40.501  56.239  55.064  1.00  1.55           H  
ATOM    964  HB1 SER A  67      37.975  56.843  55.344  1.00  1.55           H  
ATOM    965  HB2 SER A  67      37.729  55.086  55.238  1.00  1.55           H  
ATOM    966  HG  SER A  67      39.043  56.839  53.418  1.00  1.55           H  
ATOM    967  N   THR A  68      41.105  56.285  57.598  1.00  1.65           N  
ATOM    968  CA  THR A  68      41.321  56.568  59.027  1.00  1.65           C  
ATOM    969  C   THR A  68      42.659  57.215  59.384  1.00  1.65           C  
ATOM    970  O   THR A  68      43.481  56.649  60.103  1.00  1.65           O  
ATOM    971  CB  THR A  68      41.021  55.355  59.941  1.00  1.65           C  
ATOM    972  CG2 THR A  68      40.669  55.779  61.368  1.00  1.65           C  
ATOM    973  OG1 THR A  68      39.893  54.640  59.487  1.00  1.65           O  
ATOM    974  H   THR A  68      41.906  56.042  57.029  1.00  1.65           H  
ATOM    975  HA  THR A  68      40.586  57.325  59.301  1.00  1.65           H  
ATOM    976  HB  THR A  68      41.874  54.680  59.967  1.00  1.65           H  
ATOM    977  HG1 THR A  68      39.251  55.297  59.187  1.00  1.65           H  
ATOM    978 1HG2 THR A  68      40.467  54.890  61.967  1.00  1.65           H  
ATOM    979 2HG2 THR A  68      41.504  56.314  61.819  1.00  1.65           H  
ATOM    980 3HG2 THR A  68      39.787  56.421  61.367  1.00  1.65           H  
ATOM    981  N   ASP A  69      42.862  58.439  58.905  1.00  1.44           N  
ATOM    982  CA  ASP A  69      44.096  59.206  59.082  1.00  1.44           C  
ATOM    983  C   ASP A  69      45.349  58.381  58.742  1.00  1.44           C  
ATOM    984  O   ASP A  69      45.407  57.778  57.669  1.00  1.44           O  
ATOM    985  CB  ASP A  69      44.068  59.927  60.448  1.00  1.44           C  
ATOM    986  CG  ASP A  69      45.026  61.118  60.524  1.00  1.44           C  
ATOM    987  OD1 ASP A  69      45.514  61.578  59.471  1.00  1.44           O  
ATOM    988  OD2 ASP A  69      45.338  61.577  61.644  1.00  1.44           O1-
ATOM    989  H   ASP A  69      42.148  58.861  58.333  1.00  1.44           H  
ATOM    990  HA  ASP A  69      44.069  59.987  58.323  1.00  1.44           H  
ATOM    991  HB1 ASP A  69      44.295  59.217  61.245  1.00  1.44           H  
ATOM    992  HB2 ASP A  69      43.060  60.309  60.621  1.00  1.44           H  
ATOM    993  N   LEU A  70      46.326  58.278  59.645  1.00  1.51           N  
ATOM    994  CA  LEU A  70      47.521  57.459  59.416  1.00  1.51           C  
ATOM    995  C   LEU A  70      47.251  55.992  59.065  1.00  1.51           C  
ATOM    996  O   LEU A  70      48.066  55.396  58.361  1.00  1.51           O  
ATOM    997  CB  LEU A  70      48.456  57.604  60.621  1.00  1.51           C  
ATOM    998  CG  LEU A  70      49.244  58.927  60.638  1.00  1.51           C  
ATOM    999  CD1 LEU A  70      49.782  59.221  62.041  1.00  1.51           C  
ATOM   1000  CD2 LEU A  70      50.427  58.904  59.667  1.00  1.51           C  
ATOM   1001  H   LEU A  70      46.230  58.775  60.518  1.00  1.51           H  
ATOM   1002  HA  LEU A  70      48.033  57.875  58.555  1.00  1.51           H  
ATOM   1003  HB1 LEU A  70      49.175  56.796  60.581  1.00  1.51           H  
ATOM   1004  HB2 LEU A  70      47.882  57.490  61.542  1.00  1.51           H  
ATOM   1005  HG  LEU A  70      48.579  59.744  60.358  1.00  1.51           H  
ATOM   1006 1HD1 LEU A  70      50.372  60.133  62.048  1.00  1.51           H  
ATOM   1007 2HD1 LEU A  70      48.960  59.280  62.753  1.00  1.51           H  
ATOM   1008 3HD1 LEU A  70      50.431  58.398  62.352  1.00  1.51           H  
ATOM   1009 1HD2 LEU A  70      50.940  59.861  59.698  1.00  1.51           H  
ATOM   1010 2HD2 LEU A  70      51.126  58.117  59.955  1.00  1.51           H  
ATOM   1011 3HD2 LEU A  70      50.084  58.723  58.651  1.00  1.51           H  
ATOM   1012  N   CYS A  71      46.101  55.479  59.518  1.00  1.84           N  
ATOM   1013  CA  CYS A  71      45.595  54.108  59.653  1.00  1.84           C  
ATOM   1014  C   CYS A  71      46.561  52.934  59.508  1.00  1.84           C  
ATOM   1015  O   CYS A  71      46.644  52.051  60.355  1.00  1.84           O  
ATOM   1016  CB  CYS A  71      44.427  53.896  58.693  1.00  1.84           C  
ATOM   1017  SG  CYS A  71      43.490  52.399  59.082  1.00  1.84           S  
ATOM   1018  H   CYS A  71      45.466  56.178  59.880  1.00  1.84           H  
ATOM   1019  HA  CYS A  71      45.189  54.038  60.664  1.00  1.84           H  
ATOM   1020  HB1 CYS A  71      44.805  53.833  57.673  1.00  1.84           H  
ATOM   1021  HB2 CYS A  71      43.756  54.744  58.740  1.00  1.84           H  
ATOM   1022  N   ASN A  72      47.247  52.885  58.379  1.00  1.85           N  
ATOM   1023  CA  ASN A  72      47.914  51.719  57.850  1.00  1.85           C  
ATOM   1024  C   ASN A  72      49.215  51.344  58.556  1.00  1.85           C  
ATOM   1025  O   ASN A  72      49.983  50.587  57.971  1.00  1.85           O  
ATOM   1026  CB  ASN A  72      48.155  51.978  56.348  1.00  1.85           C  
ATOM   1027  CG  ASN A  72      46.899  52.119  55.518  1.00  1.85           C  
ATOM   1028  ND2 ASN A  72      47.074  52.327  54.236  1.00  1.85           N  
ATOM   1029  OD1 ASN A  72      45.769  52.041  55.969  1.00  1.85           O  
ATOM   1030  H   ASN A  72      47.240  53.724  57.813  1.00  1.85           H  
ATOM   1031  HA  ASN A  72      47.243  50.865  57.959  1.00  1.85           H  
ATOM   1032  HB1 ASN A  72      48.709  51.144  55.924  1.00  1.85           H  
ATOM   1033  HB2 ASN A  72      48.753  52.883  56.224  1.00  1.85           H  
ATOM   1034 1HD2 ASN A  72      47.992  52.391  53.828  1.00  1.85           H  
ATOM   1035 2HD2 ASN A  72      46.236  52.329  53.669  1.00  1.85           H  
ATOM   1036  N   GLU A  73      49.546  51.945  59.704  1.00  2.30           N  
ATOM   1037  CA  GLU A  73      50.865  51.996  60.376  1.00  2.30           C  
ATOM   1038  C   GLU A  73      51.345  50.638  60.956  1.00  2.30           C  
ATOM   1039  O   GLU A  73      51.748  50.483  62.109  1.00  2.30           O  
ATOM   1040  CB  GLU A  73      50.861  53.100  61.450  1.00  2.30           C  
ATOM   1041  CG  GLU A  73      50.790  54.490  60.812  1.00  2.30           C  
ATOM   1042  CD  GLU A  73      51.034  55.607  61.835  1.00  2.30           C  
ATOM   1043  OE1 GLU A  73      52.037  56.341  61.671  1.00  2.30           O  
ATOM   1044  OE2 GLU A  73      50.179  55.753  62.737  1.00  2.30           O1-
ATOM   1045  H   GLU A  73      48.802  52.465  60.156  1.00  2.30           H  
ATOM   1046  HA  GLU A  73      51.618  52.276  59.642  1.00  2.30           H  
ATOM   1047  HB1 GLU A  73      51.782  53.046  62.029  1.00  2.30           H  
ATOM   1048  HB2 GLU A  73      50.016  52.954  62.125  1.00  2.30           H  
ATOM   1049  HG1 GLU A  73      49.810  54.617  60.350  1.00  2.30           H  
ATOM   1050  HG2 GLU A  73      51.541  54.559  60.027  1.00  2.30           H  
ATOM   1051  N   LYS A  74      51.258  49.596  60.134  1.00  3.33           N  
ATOM   1052  CA  LYS A  74      51.239  48.190  60.508  1.00  3.33           C  
ATOM   1053  C   LYS A  74      52.614  47.541  60.384  1.00  3.33           C  
ATOM   1054  O   LYS A  74      52.841  46.661  59.554  1.00  3.33           O  
ATOM   1055  CB  LYS A  74      50.114  47.506  59.694  1.00  3.33           C  
ATOM   1056  CG  LYS A  74      49.521  46.218  60.294  1.00  3.33           C  
ATOM   1057  CD  LYS A  74      50.469  45.011  60.309  1.00  3.33           C  
ATOM   1058  CE  LYS A  74      49.694  43.717  60.572  1.00  3.33           C  
ATOM   1059  NZ  LYS A  74      50.609  42.549  60.611  1.00  3.33           N1+
ATOM   1060  H   LYS A  74      50.926  49.809  59.205  1.00  3.33           H  
ATOM   1061  HA  LYS A  74      50.965  48.140  61.562  1.00  3.33           H  
ATOM   1062  HB1 LYS A  74      50.459  47.314  58.676  1.00  3.33           H  
ATOM   1063  HB2 LYS A  74      49.283  48.209  59.617  1.00  3.33           H  
ATOM   1064  HG1 LYS A  74      48.647  45.957  59.694  1.00  3.33           H  
ATOM   1065  HG2 LYS A  74      49.179  46.419  61.310  1.00  3.33           H  
ATOM   1066  HD1 LYS A  74      51.228  45.154  61.079  1.00  3.33           H  
ATOM   1067  HD2 LYS A  74      50.952  44.932  59.333  1.00  3.33           H  
ATOM   1068  HE1 LYS A  74      48.967  43.594  59.764  1.00  3.33           H  
ATOM   1069  HE2 LYS A  74      49.144  43.807  61.515  1.00  3.33           H  
ATOM   1070  HZ1 LYS A  74      51.124  42.517  61.480  1.00  3.33           H  
ATOM   1071  HZ2 LYS A  74      50.108  41.680  60.492  1.00  3.33           H  
ATOM   1072  HZ3 LYS A  74      51.306  42.629  59.868  1.00  3.33           H  
ATOM   1073  N   TYR A  75      53.553  47.993  61.202  1.00  4.93           N  
ATOM   1074  CA  TYR A  75      54.954  47.574  61.150  1.00  4.93           C  
ATOM   1075  C   TYR A  75      55.172  46.191  61.773  1.00  4.93           C  
ATOM   1076  O   TYR A  75      55.464  46.057  62.954  1.00  4.93           O  
ATOM   1077  CB  TYR A  75      55.817  48.709  61.725  1.00  4.93           C  
ATOM   1078  CG  TYR A  75      55.433  50.062  61.131  1.00  4.93           C  
ATOM   1079  CD1 TYR A  75      54.942  51.091  61.958  1.00  4.93           C  
ATOM   1080  CD2 TYR A  75      55.447  50.249  59.733  1.00  4.93           C  
ATOM   1081  CE1 TYR A  75      54.470  52.290  61.393  1.00  4.93           C  
ATOM   1082  CE2 TYR A  75      54.959  51.442  59.163  1.00  4.93           C  
ATOM   1083  CZ  TYR A  75      54.466  52.467  59.995  1.00  4.93           C  
ATOM   1084  OH  TYR A  75      53.970  53.611  59.461  1.00  4.93           O  
ATOM   1085  H   TYR A  75      53.310  48.767  61.812  1.00  4.93           H  
ATOM   1086  HA  TYR A  75      55.230  47.487  60.099  1.00  4.93           H  
ATOM   1087  HB1 TYR A  75      56.867  48.511  61.509  1.00  4.93           H  
ATOM   1088  HB2 TYR A  75      55.691  48.746  62.807  1.00  4.93           H  
ATOM   1089  HD1 TYR A  75      54.893  50.956  63.030  1.00  4.93           H  
ATOM   1090  HD2 TYR A  75      55.845  49.479  59.089  1.00  4.93           H  
ATOM   1091  HE1 TYR A  75      54.088  53.078  62.028  1.00  4.93           H  
ATOM   1092  HE2 TYR A  75      54.988  51.578  58.096  1.00  4.93           H  
ATOM   1093  HH  TYR A  75      54.026  53.641  58.503  1.00  4.93           H  
ATOM   1094  N   ASN A  76      54.989  45.162  60.936  1.00  5.25           N  
ATOM   1095  CA  ASN A  76      55.068  43.719  61.238  1.00  5.25           C  
ATOM   1096  C   ASN A  76      56.260  43.323  62.131  1.00  5.25           C  
ATOM   1097  O   ASN A  76      56.125  42.406  62.936  1.00  5.25           O  
ATOM   1098  CB  ASN A  76      55.130  42.977  59.883  1.00  5.25           C  
ATOM   1099  CG  ASN A  76      54.008  43.365  58.932  1.00  5.25           C  
ATOM   1100  ND2 ASN A  76      54.260  44.224  57.965  1.00  5.25           N  
ATOM   1101  OD1 ASN A  76      52.870  42.946  59.102  1.00  5.25           O  
ATOM   1102  H   ASN A  76      54.658  45.413  60.011  1.00  5.25           H  
ATOM   1103  HA  ASN A  76      54.159  43.426  61.765  1.00  5.25           H  
ATOM   1104  HB1 ASN A  76      55.069  41.903  60.060  1.00  5.25           H  
ATOM   1105  HB2 ASN A  76      56.088  43.178  59.402  1.00  5.25           H  
ATOM   1106 1HD2 ASN A  76      55.181  44.575  57.749  1.00  5.25           H  
ATOM   1107 2HD2 ASN A  76      53.504  44.538  57.379  1.00  5.25           H  
ATOM   1108  N   THR A  77      57.381  44.041  62.041  1.00  6.76           N  
ATOM   1109  CA  THR A  77      58.432  44.080  63.067  1.00  6.76           C  
ATOM   1110  C   THR A  77      58.926  45.515  63.228  1.00  6.76           C  
ATOM   1111  O   THR A  77      58.510  46.487  62.597  1.00  6.76           O  
ATOM   1112  CB  THR A  77      59.635  43.170  62.742  1.00  6.76           C  
ATOM   1113  CG2 THR A  77      59.294  41.682  62.779  1.00  6.76           C  
ATOM   1114  OG1 THR A  77      60.164  43.454  61.467  1.00  6.76           O  
ATOM   1115  H   THR A  77      57.433  44.746  61.322  1.00  6.76           H  
ATOM   1116  HA  THR A  77      58.013  43.771  64.026  1.00  6.76           H  
ATOM   1117  HB  THR A  77      60.409  43.356  63.488  1.00  6.76           H  
ATOM   1118  HG1 THR A  77      60.216  44.414  61.378  1.00  6.76           H  
ATOM   1119 1HG2 THR A  77      60.204  41.100  62.638  1.00  6.76           H  
ATOM   1120 2HG2 THR A  77      58.854  41.425  63.742  1.00  6.76           H  
ATOM   1121 3HG2 THR A  77      58.590  41.437  61.985  1.00  6.76           H  
TER   
END
