# Supplementary material for: In silico characterisation of the complete Ly6 protein family in Fasciola gigantica supported through transcriptomics of the newly-excysted juveniles
Source: Mol Omics. 2021 Nov 8;18(1):45–56. doi: 10.1039/d1mo00254f (PMC8763315; doi:10.1039/d1mo00254f)
Supplement: MO-018-D1MO00254F-s006 [file MO-018-D1MO00254F-s006.tar › COORD/FgCD59T.pdb]

ATOM      1  N   VAL A   1      42.502  63.367  56.266  1.00  2.10           N  
ATOM      2  CA  VAL A   1      42.564  61.963  56.708  1.00  2.10           C  
ATOM      3  C   VAL A   1      43.939  61.340  56.449  1.00  2.10           C  
ATOM      4  O   VAL A   1      44.210  60.719  55.421  1.00  2.10           O  
ATOM      5  CB  VAL A   1      41.424  61.088  56.141  1.00  2.10           C  
ATOM      6  CG1 VAL A   1      40.121  61.384  56.890  1.00  2.10           C  
ATOM      7  CG2 VAL A   1      41.159  61.246  54.634  1.00  2.10           C  
ATOM      8  HA  VAL A   1      42.440  61.957  57.786  1.00  2.10           H  
ATOM      9  HB  VAL A   1      41.667  60.041  56.333  1.00  2.10           H  
ATOM     10 1HG1 VAL A   1      40.252  61.205  57.957  1.00  2.10           H  
ATOM     11 2HG1 VAL A   1      39.831  62.422  56.734  1.00  2.10           H  
ATOM     12 3HG1 VAL A   1      39.327  60.734  56.521  1.00  2.10           H  
ATOM     13 1HG2 VAL A   1      40.368  60.562  54.326  1.00  2.10           H  
ATOM     14 2HG2 VAL A   1      40.860  62.269  54.408  1.00  2.10           H  
ATOM     15 3HG2 VAL A   1      42.058  61.005  54.071  1.00  2.10           H  
ATOM     16  N   ASP A   2      44.863  61.565  57.373  1.00  1.55           N  
ATOM     17  CA  ASP A   2      46.283  61.600  57.038  1.00  1.55           C  
ATOM     18  C   ASP A   2      46.972  60.225  57.092  1.00  1.55           C  
ATOM     19  O   ASP A   2      47.281  59.673  58.144  1.00  1.55           O  
ATOM     20  CB  ASP A   2      46.963  62.765  57.772  1.00  1.55           C  
ATOM     21  CG  ASP A   2      46.215  64.085  57.500  1.00  1.55           C  
ATOM     22  OD1 ASP A   2      46.351  64.648  56.384  1.00  1.55           O  
ATOM     23  OD2 ASP A   2      45.431  64.502  58.381  1.00  1.55           O1-
ATOM     24  H   ASP A   2      44.570  62.083  58.193  1.00  1.55           H  
ATOM     25  HA  ASP A   2      46.330  61.917  55.997  1.00  1.55           H  
ATOM     26  HB1 ASP A   2      47.979  62.866  57.398  1.00  1.55           H  
ATOM     27  HB2 ASP A   2      46.995  62.561  58.843  1.00  1.55           H  
ATOM     28  N   CYS A   3      47.140  59.689  55.881  1.00  0.97           N  
ATOM     29  CA  CYS A   3      47.933  58.537  55.442  1.00  0.97           C  
ATOM     30  C   CYS A   3      49.394  58.576  55.883  1.00  0.97           C  
ATOM     31  O   CYS A   3      49.836  59.500  56.551  1.00  0.97           O  
ATOM     32  CB  CYS A   3      47.808  58.601  53.899  1.00  0.97           C  
ATOM     33  SG  CYS A   3      48.583  57.220  53.002  1.00  0.97           S  
ATOM     34  H   CYS A   3      46.672  60.190  55.138  1.00  0.97           H  
ATOM     35  HA  CYS A   3      47.483  57.616  55.810  1.00  0.97           H  
ATOM     36  HB1 CYS A   3      48.267  59.529  53.547  1.00  0.97           H  
ATOM     37  HB2 CYS A   3      46.751  58.633  53.625  1.00  0.97           H  
ATOM     38  HG  CYS A   3      48.140  57.538  51.780  1.00  0.97           H  
ATOM     39  N   TYR A   4      50.166  57.578  55.462  1.00  1.14           N  
ATOM     40  CA  TYR A   4      51.536  57.342  55.969  1.00  1.14           C  
ATOM     41  C   TYR A   4      52.570  57.113  54.863  1.00  1.14           C  
ATOM     42  O   TYR A   4      53.171  56.045  54.732  1.00  1.14           O  
ATOM     43  CB  TYR A   4      51.508  56.308  57.124  1.00  1.14           C  
ATOM     44  CG  TYR A   4      51.940  56.736  58.524  1.00  1.14           C  
ATOM     45  CD1 TYR A   4      52.461  55.769  59.410  1.00  1.14           C  
ATOM     46  CD2 TYR A   4      51.714  58.046  58.998  1.00  1.14           C  
ATOM     47  CE1 TYR A   4      52.733  56.098  60.753  1.00  1.14           C  
ATOM     48  CE2 TYR A   4      52.025  58.391  60.325  1.00  1.14           C  
ATOM     49  CZ  TYR A   4      52.507  57.409  61.216  1.00  1.14           C  
ATOM     50  OH  TYR A   4      52.773  57.738  62.506  1.00  1.14           O  
ATOM     51  H   TYR A   4      49.724  56.891  54.858  1.00  1.14           H  
ATOM     52  HA  TYR A   4      51.876  58.278  56.411  1.00  1.14           H  
ATOM     53  HB1 TYR A   4      52.119  55.455  56.858  1.00  1.14           H  
ATOM     54  HB2 TYR A   4      50.490  55.941  57.243  1.00  1.14           H  
ATOM     55  HD1 TYR A   4      52.610  54.755  59.074  1.00  1.14           H  
ATOM     56  HD2 TYR A   4      51.262  58.795  58.361  1.00  1.14           H  
ATOM     57  HE1 TYR A   4      53.107  55.352  61.442  1.00  1.14           H  
ATOM     58  HE2 TYR A   4      51.852  59.405  60.665  1.00  1.14           H  
ATOM     59  HH  TYR A   4      52.558  58.653  62.694  1.00  1.14           H  
ATOM     60  N   SER A   5      52.717  58.147  54.035  1.00  1.11           N  
ATOM     61  CA  SER A   5      53.514  58.201  52.811  1.00  1.11           C  
ATOM     62  C   SER A   5      54.991  57.824  52.975  1.00  1.11           C  
ATOM     63  O   SER A   5      55.789  58.421  53.702  1.00  1.11           O  
ATOM     64  CB  SER A   5      53.396  59.605  52.208  1.00  1.11           C  
ATOM     65  OG  SER A   5      52.031  59.917  51.977  1.00  1.11           O  
ATOM     66  H   SER A   5      52.230  59.002  54.271  1.00  1.11           H  
ATOM     67  HA  SER A   5      53.056  57.515  52.104  1.00  1.11           H  
ATOM     68  HB1 SER A   5      53.940  59.642  51.263  1.00  1.11           H  
ATOM     69  HB2 SER A   5      53.827  60.337  52.893  1.00  1.11           H  
ATOM     70  HG  SER A   5      51.888  60.857  52.142  1.00  1.11           H  
ATOM     71  N   CYS A   6      55.378  56.836  52.189  1.00  1.44           N  
ATOM     72  CA  CYS A   6      56.569  56.018  52.303  1.00  1.44           C  
ATOM     73  C   CYS A   6      56.907  55.564  50.885  1.00  1.44           C  
ATOM     74  O   CYS A   6      56.029  55.047  50.195  1.00  1.44           O  
ATOM     75  CB  CYS A   6      56.134  54.823  53.167  1.00  1.44           C  
ATOM     76  SG  CYS A   6      57.463  53.643  53.475  1.00  1.44           S  
ATOM     77  H   CYS A   6      54.701  56.509  51.501  1.00  1.44           H  
ATOM     78  HA  CYS A   6      57.389  56.558  52.752  1.00  1.44           H  
ATOM     79  HB1 CYS A   6      55.332  54.290  52.657  1.00  1.44           H  
ATOM     80  HB2 CYS A   6      55.748  55.188  54.121  1.00  1.44           H  
ATOM     81  HG  CYS A   6      57.609  53.148  52.229  1.00  1.44           H  
ATOM     82  N   VAL A   7      58.134  55.755  50.416  1.00  2.62           N  
ATOM     83  CA  VAL A   7      58.542  55.158  49.136  1.00  2.62           C  
ATOM     84  C   VAL A   7      58.747  53.651  49.287  1.00  2.62           C  
ATOM     85  O   VAL A   7      58.414  53.106  50.334  1.00  2.62           O  
ATOM     86  CB  VAL A   7      59.811  55.857  48.592  1.00  2.62           C  
ATOM     87  CG1 VAL A   7      59.563  57.354  48.378  1.00  2.62           C  
ATOM     88  CG2 VAL A   7      61.048  55.693  49.486  1.00  2.62           C  
ATOM     89  H   VAL A   7      58.851  56.113  51.022  1.00  2.62           H  
ATOM     90  HA  VAL A   7      57.750  55.299  48.400  1.00  2.62           H  
ATOM     91  HB  VAL A   7      60.046  55.431  47.615  1.00  2.62           H  
ATOM     92 1HG1 VAL A   7      60.421  57.803  47.876  1.00  2.62           H  
ATOM     93 2HG1 VAL A   7      58.684  57.497  47.748  1.00  2.62           H  
ATOM     94 3HG1 VAL A   7      59.407  57.866  49.327  1.00  2.62           H  
ATOM     95 1HG2 VAL A   7      61.906  56.178  49.018  1.00  2.62           H  
ATOM     96 2HG2 VAL A   7      60.882  56.140  50.464  1.00  2.62           H  
ATOM     97 3HG2 VAL A   7      61.294  54.637  49.611  1.00  2.62           H  
ATOM     98  N   ASN A   8      59.329  52.977  48.293  1.00  2.86           N  
ATOM     99  CA  ASN A   8      59.810  51.604  48.451  1.00  2.86           C  
ATOM    100  C   ASN A   8      60.811  51.463  49.610  1.00  2.86           C  
ATOM    101  O   ASN A   8      62.010  51.671  49.419  1.00  2.86           O  
ATOM    102  CB  ASN A   8      60.357  51.089  47.109  1.00  2.86           C  
ATOM    103  CG  ASN A   8      59.265  50.866  46.074  1.00  2.86           C  
ATOM    104  ND2 ASN A   8      59.423  51.356  44.869  1.00  2.86           N  
ATOM    105  OD1 ASN A   8      58.248  50.246  46.333  1.00  2.86           O  
ATOM    106  H   ASN A   8      59.586  53.473  47.455  1.00  2.86           H  
ATOM    107  HA  ASN A   8      58.951  50.982  48.717  1.00  2.86           H  
ATOM    108  HB1 ASN A   8      60.847  50.131  47.269  1.00  2.86           H  
ATOM    109  HB2 ASN A   8      61.099  51.786  46.723  1.00  2.86           H  
ATOM    110 1HD2 ASN A   8      60.266  51.835  44.616  1.00  2.86           H  
ATOM    111 2HD2 ASN A   8      58.675  51.169  44.222  1.00  2.86           H  
ATOM    112  N   CYS A   9      60.306  51.121  50.797  1.00  3.28           N  
ATOM    113  CA  CYS A   9      61.094  51.044  52.019  1.00  3.28           C  
ATOM    114  C   CYS A   9      61.159  49.607  52.552  1.00  3.28           C  
ATOM    115  O   CYS A   9      60.219  48.825  52.394  1.00  3.28           O  
ATOM    116  CB  CYS A   9      60.568  52.042  53.048  1.00  3.28           C  
ATOM    117  SG  CYS A   9      60.727  53.745  52.429  1.00  3.28           S  
ATOM    118  H   CYS A   9      59.299  51.042  50.892  1.00  3.28           H  
ATOM    119  HA  CYS A   9      62.127  51.326  51.799  1.00  3.28           H  
ATOM    120  HB1 CYS A   9      61.168  51.965  53.948  1.00  3.28           H  
ATOM    121  HB2 CYS A   9      59.529  51.813  53.287  1.00  3.28           H  
ATOM    122  HG  CYS A   9      59.964  53.523  51.351  1.00  3.28           H  
ATOM    123  N   HIS A  10      62.309  49.269  53.124  1.00  2.92           N  
ATOM    124  CA  HIS A  10      62.697  47.935  53.585  1.00  2.92           C  
ATOM    125  C   HIS A  10      61.793  47.433  54.735  1.00  2.92           C  
ATOM    126  O   HIS A  10      61.025  48.202  55.336  1.00  2.92           O  
ATOM    127  CB  HIS A  10      64.190  48.022  53.966  1.00  2.92           C  
ATOM    128  CG  HIS A  10      65.015  48.650  52.870  1.00  2.92           C  
ATOM    129  CD2 HIS A  10      65.533  47.995  51.790  1.00  2.92           C  
ATOM    130  ND1 HIS A  10      65.201  50.018  52.699  1.00  2.92           N  
ATOM    131  CE1 HIS A  10      65.833  50.166  51.525  1.00  2.92           C  
ATOM    132  NE2 HIS A  10      66.044  48.967  50.957  1.00  2.92           N  
ATOM    133  H   HIS A  10      63.014  49.989  53.222  1.00  2.92           H  
ATOM    134  HA  HIS A  10      62.582  47.238  52.758  1.00  2.92           H  
ATOM    135  HB1 HIS A  10      64.597  47.033  54.166  1.00  2.92           H  
ATOM    136  HB2 HIS A  10      64.302  48.627  54.868  1.00  2.92           H  
ATOM    137  HD2 HIS A  10      65.483  46.936  51.600  1.00  2.92           H  
ATOM    138  HE1 HIS A  10      66.106  51.120  51.095  1.00  2.92           H  
ATOM    139  HE2 HIS A  10      66.451  48.822  50.046  1.00  2.92           H  
ATOM    140  N   PRO A  11      61.786  46.118  55.017  1.00  3.28           N  
ATOM    141  CA  PRO A  11      60.573  45.455  55.469  1.00  3.28           C  
ATOM    142  C   PRO A  11      60.228  45.699  56.947  1.00  3.28           C  
ATOM    143  O   PRO A  11      59.077  45.469  57.322  1.00  3.28           O  
ATOM    144  CB  PRO A  11      60.797  43.970  55.199  1.00  3.28           C  
ATOM    145  CG  PRO A  11      62.315  43.799  55.247  1.00  3.28           C  
ATOM    146  CD  PRO A  11      62.838  45.142  54.746  1.00  3.28           C  
ATOM    147  HA  PRO A  11      59.732  45.811  54.873  1.00  3.28           H  
ATOM    148  HB1 PRO A  11      60.305  43.321  55.926  1.00  3.28           H  
ATOM    149  HB2 PRO A  11      60.437  43.746  54.201  1.00  3.28           H  
ATOM    150  HG1 PRO A  11      62.629  43.648  56.280  1.00  3.28           H  
ATOM    151  HG2 PRO A  11      62.651  42.975  54.616  1.00  3.28           H  
ATOM    152  HD1 PRO A  11      63.749  45.392  55.293  1.00  3.28           H  
ATOM    153  HD2 PRO A  11      63.051  45.087  53.679  1.00  3.28           H  
ATOM    154  N   ASP A  12      61.159  46.219  57.736  1.00  3.41           N  
ATOM    155  CA  ASP A  12      60.790  47.290  58.658  1.00  3.41           C  
ATOM    156  C   ASP A  12      61.486  48.585  58.212  1.00  3.41           C  
ATOM    157  O   ASP A  12      62.688  48.608  57.958  1.00  3.41           O  
ATOM    158  CB  ASP A  12      61.054  46.967  60.136  1.00  3.41           C  
ATOM    159  CG  ASP A  12      60.504  48.084  61.027  1.00  3.41           C  
ATOM    160  OD1 ASP A  12      59.592  48.819  60.565  1.00  3.41           O  
ATOM    161  OD2 ASP A  12      60.991  48.226  62.171  1.00  3.41           O1-
ATOM    162  H   ASP A  12      62.094  46.332  57.366  1.00  3.41           H  
ATOM    163  HA  ASP A  12      59.716  47.466  58.577  1.00  3.41           H  
ATOM    164  HB1 ASP A  12      62.127  46.847  60.291  1.00  3.41           H  
ATOM    165  HB2 ASP A  12      60.561  46.025  60.381  1.00  3.41           H  
ATOM    166  N   SER A  13      60.688  49.642  58.045  1.00  3.04           N  
ATOM    167  CA  SER A  13      61.151  51.014  57.813  1.00  3.04           C  
ATOM    168  C   SER A  13      60.189  52.121  58.267  1.00  3.04           C  
ATOM    169  O   SER A  13      60.414  53.292  57.948  1.00  3.04           O  
ATOM    170  CB  SER A  13      61.530  51.201  56.339  1.00  3.04           C  
ATOM    171  OG  SER A  13      62.780  50.606  56.074  1.00  3.04           O  
ATOM    172  H   SER A  13      59.722  49.490  58.282  1.00  3.04           H  
ATOM    173  HA  SER A  13      62.060  51.160  58.396  1.00  3.04           H  
ATOM    174  HB1 SER A  13      61.610  52.261  56.108  1.00  3.04           H  
ATOM    175  HB2 SER A  13      60.756  50.754  55.717  1.00  3.04           H  
ATOM    176  HG  SER A  13      62.818  49.773  56.580  1.00  3.04           H  
ATOM    177  N   TRP A  14      59.128  51.802  59.019  1.00  2.78           N  
ATOM    178  CA  TRP A  14      58.136  52.706  59.660  1.00  2.78           C  
ATOM    179  C   TRP A  14      57.346  53.770  58.843  1.00  2.78           C  
ATOM    180  O   TRP A  14      56.146  53.960  59.067  1.00  2.78           O  
ATOM    181  CB  TRP A  14      58.742  53.332  60.924  1.00  2.78           C  
ATOM    182  CG  TRP A  14      58.957  52.342  62.027  1.00  2.78           C  
ATOM    183  CD1 TRP A  14      59.961  51.440  62.071  1.00  2.78           C  
ATOM    184  CD2 TRP A  14      58.099  52.031  63.171  1.00  2.78           C  
ATOM    185  CE2 TRP A  14      58.635  50.890  63.838  1.00  2.78           C  
ATOM    186  CE3 TRP A  14      56.897  52.570  63.687  1.00  2.78           C  
ATOM    187  NE1 TRP A  14      59.759  50.562  63.112  1.00  2.78           N  
ATOM    188  CZ2 TRP A  14      58.015  50.310  64.954  1.00  2.78           C  
ATOM    189  CZ3 TRP A  14      56.273  52.005  64.817  1.00  2.78           C  
ATOM    190  CH2 TRP A  14      56.830  50.877  65.451  1.00  2.78           C  
ATOM    191  H   TRP A  14      59.117  50.848  59.371  1.00  2.78           H  
ATOM    192  HA  TRP A  14      57.352  52.044  60.031  1.00  2.78           H  
ATOM    193  HB1 TRP A  14      58.065  54.097  61.304  1.00  2.78           H  
ATOM    194  HB2 TRP A  14      59.690  53.815  60.684  1.00  2.78           H  
ATOM    195  HD1 TRP A  14      60.734  51.319  61.323  1.00  2.78           H  
ATOM    196  HE1 TRP A  14      60.247  49.655  63.130  1.00  2.78           H  
ATOM    197  HE3 TRP A  14      56.455  53.430  63.209  1.00  2.78           H  
ATOM    198  HZ2 TRP A  14      58.450  49.438  65.421  1.00  2.78           H  
ATOM    199  HZ3 TRP A  14      55.360  52.437  65.205  1.00  2.78           H  
ATOM    200  HH2 TRP A  14      56.346  50.449  66.321  1.00  2.78           H  
ATOM    201  N   LYS A  15      57.973  54.470  57.905  1.00  2.44           N  
ATOM    202  CA  LYS A  15      57.759  55.859  57.458  1.00  2.44           C  
ATOM    203  C   LYS A  15      56.478  56.644  57.787  1.00  2.44           C  
ATOM    204  O   LYS A  15      55.599  56.848  56.949  1.00  2.44           O  
ATOM    205  CB  LYS A  15      58.293  56.021  56.030  1.00  2.44           C  
ATOM    206  CG  LYS A  15      58.667  57.473  55.715  1.00  2.44           C  
ATOM    207  CD  LYS A  15      59.544  57.559  54.453  1.00  2.44           C  
ATOM    208  CE  LYS A  15      59.654  58.972  53.864  1.00  2.44           C  
ATOM    209  NZ  LYS A  15      58.331  59.617  53.668  1.00  2.44           N1+
ATOM    210  H   LYS A  15      58.908  54.118  57.716  1.00  2.44           H  
ATOM    211  HA  LYS A  15      58.507  56.390  58.050  1.00  2.44           H  
ATOM    212  HB1 LYS A  15      57.536  55.686  55.333  1.00  2.44           H  
ATOM    213  HB2 LYS A  15      59.183  55.397  55.911  1.00  2.44           H  
ATOM    214  HG1 LYS A  15      59.218  57.913  56.547  1.00  2.44           H  
ATOM    215  HG2 LYS A  15      57.742  58.029  55.584  1.00  2.44           H  
ATOM    216  HD1 LYS A  15      59.167  56.883  53.692  1.00  2.44           H  
ATOM    217  HD2 LYS A  15      60.548  57.212  54.705  1.00  2.44           H  
ATOM    218  HE1 LYS A  15      60.189  58.910  52.912  1.00  2.44           H  
ATOM    219  HE2 LYS A  15      60.258  59.586  54.540  1.00  2.44           H  
ATOM    220  HZ1 LYS A  15      57.950  59.861  54.581  1.00  2.44           H  
ATOM    221  HZ2 LYS A  15      58.397  60.479  53.144  1.00  2.44           H  
ATOM    222  HZ3 LYS A  15      57.634  58.998  53.268  1.00  2.44           H  
ATOM    223  N   ASN A  16      56.463  57.172  58.998  1.00  2.20           N  
ATOM    224  CA  ASN A  16      55.524  58.100  59.635  1.00  2.20           C  
ATOM    225  C   ASN A  16      55.171  59.441  58.951  1.00  2.20           C  
ATOM    226  O   ASN A  16      54.553  60.296  59.587  1.00  2.20           O  
ATOM    227  CB  ASN A  16      56.137  58.380  61.029  1.00  2.20           C  
ATOM    228  CG  ASN A  16      57.447  59.160  60.951  1.00  2.20           C  
ATOM    229  ND2 ASN A  16      57.823  59.852  61.999  1.00  2.20           N  
ATOM    230  OD1 ASN A  16      58.161  59.148  59.958  1.00  2.20           O  
ATOM    231  H   ASN A  16      57.272  56.954  59.560  1.00  2.20           H  
ATOM    232  HA  ASN A  16      54.587  57.567  59.757  1.00  2.20           H  
ATOM    233  HB1 ASN A  16      56.313  57.441  61.550  1.00  2.20           H  
ATOM    234  HB2 ASN A  16      55.418  58.947  61.617  1.00  2.20           H  
ATOM    235 1HD2 ASN A  16      57.256  59.885  62.826  1.00  2.20           H  
ATOM    236 2HD2 ASN A  16      58.703  60.335  61.935  1.00  2.20           H  
ATOM    237  N   THR A  17      55.584  59.693  57.711  1.00  2.77           N  
ATOM    238  CA  THR A  17      55.365  60.986  57.041  1.00  2.77           C  
ATOM    239  C   THR A  17      53.929  61.094  56.536  1.00  2.77           C  
ATOM    240  O   THR A  17      53.600  60.627  55.445  1.00  2.77           O  
ATOM    241  CB  THR A  17      56.326  61.162  55.857  1.00  2.77           C  
ATOM    242  CG2 THR A  17      56.476  62.628  55.465  1.00  2.77           C  
ATOM    243  OG1 THR A  17      57.620  60.681  56.161  1.00  2.77           O  
ATOM    244  H   THR A  17      56.000  58.942  57.182  1.00  2.77           H  
ATOM    245  HA  THR A  17      55.542  61.793  57.752  1.00  2.77           H  
ATOM    246  HB  THR A  17      55.966  60.603  54.998  1.00  2.77           H  
ATOM    247  HG1 THR A  17      57.822  60.948  57.065  1.00  2.77           H  
ATOM    248 1HG2 THR A  17      57.168  62.718  54.629  1.00  2.77           H  
ATOM    249 2HG2 THR A  17      55.509  63.033  55.162  1.00  2.77           H  
ATOM    250 3HG2 THR A  17      56.848  63.210  56.307  1.00  2.77           H  
ATOM    251  N   ALA A  18      53.065  61.680  57.349  1.00  1.60           N  
ATOM    252  CA  ALA A  18      51.689  61.960  56.976  1.00  1.60           C  
ATOM    253  C   ALA A  18      51.523  63.272  56.204  1.00  1.60           C  
ATOM    254  O   ALA A  18      52.477  64.025  55.992  1.00  1.60           O  
ATOM    255  CB  ALA A  18      50.867  61.932  58.276  1.00  1.60           C  
ATOM    256  H   ALA A  18      53.375  61.963  58.266  1.00  1.60           H  
ATOM    257  HA  ALA A  18      51.348  61.170  56.320  1.00  1.60           H  
ATOM    258  HB1 ALA A  18      51.075  62.818  58.874  1.00  1.60           H  
ATOM    259  HB2 ALA A  18      49.807  61.888  58.044  1.00  1.60           H  
ATOM    260  HB3 ALA A  18      51.110  61.044  58.858  1.00  1.60           H  
ATOM    261  N   SER A  19      50.275  63.488  55.797  1.00  1.77           N  
ATOM    262  CA  SER A  19      49.711  64.527  54.926  1.00  1.77           C  
ATOM    263  C   SER A  19      48.872  63.837  53.860  1.00  1.77           C  
ATOM    264  O   SER A  19      49.371  62.967  53.135  1.00  1.77           O  
ATOM    265  CB  SER A  19      50.742  65.431  54.237  1.00  1.77           C  
ATOM    266  OG  SER A  19      50.097  66.304  53.325  1.00  1.77           O  
ATOM    267  H   SER A  19      49.620  62.770  56.069  1.00  1.77           H  
ATOM    268  HA  SER A  19      49.060  65.163  55.525  1.00  1.77           H  
ATOM    269  HB1 SER A  19      51.458  64.815  53.692  1.00  1.77           H  
ATOM    270  HB2 SER A  19      51.269  66.022  54.987  1.00  1.77           H  
ATOM    271  HG  SER A  19      50.782  66.806  52.875  1.00  1.77           H  
ATOM    272  N   VAL A  20      47.627  64.284  53.700  1.00  1.33           N  
ATOM    273  CA  VAL A  20      46.909  64.126  52.437  1.00  1.33           C  
ATOM    274  C   VAL A  20      46.355  65.444  51.939  1.00  1.33           C  
ATOM    275  O   VAL A  20      45.785  66.235  52.698  1.00  1.33           O  
ATOM    276  CB  VAL A  20      45.823  63.025  52.464  1.00  1.33           C  
ATOM    277  CG1 VAL A  20      46.419  61.676  52.889  1.00  1.33           C  
ATOM    278  CG2 VAL A  20      44.615  63.300  53.357  1.00  1.33           C  
ATOM    279  H   VAL A  20      47.226  64.879  54.418  1.00  1.33           H  
ATOM    280  HA  VAL A  20      47.630  63.806  51.686  1.00  1.33           H  
ATOM    281  HB  VAL A  20      45.448  62.927  51.449  1.00  1.33           H  
ATOM    282 1HG1 VAL A  20      45.682  60.885  52.733  1.00  1.33           H  
ATOM    283 2HG1 VAL A  20      47.308  61.468  52.303  1.00  1.33           H  
ATOM    284 3HG1 VAL A  20      46.703  61.709  53.936  1.00  1.33           H  
ATOM    285 1HG2 VAL A  20      43.922  62.461  53.284  1.00  1.33           H  
ATOM    286 2HG2 VAL A  20      44.931  63.400  54.393  1.00  1.33           H  
ATOM    287 3HG2 VAL A  20      44.086  64.181  53.002  1.00  1.33           H  
ATOM    288  N   ALA A  21      46.525  65.672  50.638  1.00  1.69           N  
ATOM    289  CA  ALA A  21      45.875  66.763  49.937  1.00  1.69           C  
ATOM    290  C   ALA A  21      44.352  66.641  50.060  1.00  1.69           C  
ATOM    291  O   ALA A  21      43.827  65.537  50.012  1.00  1.69           O  
ATOM    292  CB  ALA A  21      46.339  66.754  48.476  1.00  1.69           C  
ATOM    293  H   ALA A  21      46.973  64.955  50.091  1.00  1.69           H  
ATOM    294  HA  ALA A  21      46.186  67.702  50.393  1.00  1.69           H  
ATOM    295  HB1 ALA A  21      45.883  67.586  47.939  1.00  1.69           H  
ATOM    296  HB2 ALA A  21      47.424  66.855  48.428  1.00  1.69           H  
ATOM    297  HB3 ALA A  21      46.043  65.821  47.994  1.00  1.69           H  
ATOM    298  N   LYS A  22      43.629  67.764  50.186  1.00  1.97           N  
ATOM    299  CA  LYS A  22      42.172  67.736  50.432  1.00  1.97           C  
ATOM    300  C   LYS A  22      41.323  67.654  49.147  1.00  1.97           C  
ATOM    301  O   LYS A  22      40.232  68.212  49.067  1.00  1.97           O  
ATOM    302  CB  LYS A  22      41.768  68.702  51.565  1.00  1.97           C  
ATOM    303  CG  LYS A  22      42.606  68.549  52.871  1.00  1.97           C  
ATOM    304  CD  LYS A  22      42.725  67.134  53.500  1.00  1.97           C  
ATOM    305  CE  LYS A  22      43.633  67.140  54.757  1.00  1.97           C  
ATOM    306  NZ  LYS A  22      44.072  65.782  55.194  1.00  1.97           N1+
ATOM    307  H   LYS A  22      44.103  68.654  50.196  1.00  1.97           H  
ATOM    308  HA  LYS A  22      41.948  66.753  50.855  1.00  1.97           H  
ATOM    309  HB1 LYS A  22      40.719  68.526  51.806  1.00  1.97           H  
ATOM    310  HB2 LYS A  22      41.859  69.727  51.204  1.00  1.97           H  
ATOM    311  HG1 LYS A  22      42.174  69.215  53.619  1.00  1.97           H  
ATOM    312  HG2 LYS A  22      43.613  68.911  52.668  1.00  1.97           H  
ATOM    313  HD1 LYS A  22      43.151  66.455  52.764  1.00  1.97           H  
ATOM    314  HD2 LYS A  22      41.734  66.767  53.767  1.00  1.97           H  
ATOM    315  HE1 LYS A  22      43.111  67.644  55.573  1.00  1.97           H  
ATOM    316  HE2 LYS A  22      44.528  67.719  54.520  1.00  1.97           H  
ATOM    317  HZ1 LYS A  22      44.606  65.339  54.459  1.00  1.97           H  
ATOM    318  HZ2 LYS A  22      44.719  65.784  55.986  1.00  1.97           H  
ATOM    319  HZ3 LYS A  22      43.306  65.167  55.442  1.00  1.97           H  
ATOM    320  N   ASN A  23      41.879  66.929  48.172  1.00  1.89           N  
ATOM    321  CA  ASN A  23      41.209  66.114  47.152  1.00  1.89           C  
ATOM    322  C   ASN A  23      42.109  64.894  46.842  1.00  1.89           C  
ATOM    323  O   ASN A  23      42.717  64.781  45.778  1.00  1.89           O  
ATOM    324  CB  ASN A  23      40.824  66.933  45.911  1.00  1.89           C  
ATOM    325  CG  ASN A  23      40.148  66.110  44.811  1.00  1.89           C  
ATOM    326  ND2 ASN A  23      39.438  65.041  45.098  1.00  1.89           N  
ATOM    327  OD1 ASN A  23      40.232  66.447  43.643  1.00  1.89           O  
ATOM    328  H   ASN A  23      42.790  66.580  48.417  1.00  1.89           H  
ATOM    329  HA  ASN A  23      40.286  65.732  47.587  1.00  1.89           H  
ATOM    330  HB1 ASN A  23      41.715  67.389  45.483  1.00  1.89           H  
ATOM    331  HB2 ASN A  23      40.130  67.717  46.208  1.00  1.89           H  
ATOM    332 1HD2 ASN A  23      39.412  64.620  46.030  1.00  1.89           H  
ATOM    333 2HD2 ASN A  23      39.069  64.531  44.324  1.00  1.89           H  
ATOM    334  N   CYS A  24      42.315  64.065  47.860  1.00  2.20           N  
ATOM    335  CA  CYS A  24      43.087  62.830  47.832  1.00  2.20           C  
ATOM    336  C   CYS A  24      42.552  61.922  48.956  1.00  2.20           C  
ATOM    337  O   CYS A  24      43.052  61.891  50.073  1.00  2.20           O  
ATOM    338  CB  CYS A  24      44.579  63.164  47.898  1.00  2.20           C  
ATOM    339  SG  CYS A  24      45.656  61.749  47.603  1.00  2.20           S  
ATOM    340  H   CYS A  24      41.732  64.218  48.680  1.00  2.20           H  
ATOM    341  HA  CYS A  24      42.895  62.331  46.882  1.00  2.20           H  
ATOM    342  HB1 CYS A  24      44.813  63.592  48.868  1.00  2.20           H  
ATOM    343  HB2 CYS A  24      44.797  63.904  47.130  1.00  2.20           H  
ATOM    344  N   GLU A  25      41.421  61.272  48.674  1.00  1.44           N  
ATOM    345  CA  GLU A  25      40.502  60.792  49.714  1.00  1.44           C  
ATOM    346  C   GLU A  25      40.835  59.425  50.329  1.00  1.44           C  
ATOM    347  O   GLU A  25      40.053  58.931  51.142  1.00  1.44           O  
ATOM    348  CB  GLU A  25      39.074  60.820  49.131  1.00  1.44           C  
ATOM    349  CG  GLU A  25      38.410  62.210  49.180  1.00  1.44           C  
ATOM    350  CD  GLU A  25      39.258  63.306  48.520  1.00  1.44           C  
ATOM    351  OE1 GLU A  25      39.359  63.317  47.272  1.00  1.44           O  
ATOM    352  OE2 GLU A  25      39.897  64.087  49.257  1.00  1.44           O1-
ATOM    353  H   GLU A  25      41.008  61.452  47.767  1.00  1.44           H  
ATOM    354  HA  GLU A  25      40.536  61.492  50.552  1.00  1.44           H  
ATOM    355  HB1 GLU A  25      38.419  60.152  49.688  1.00  1.44           H  
ATOM    356  HB2 GLU A  25      39.088  60.463  48.099  1.00  1.44           H  
ATOM    357  HG1 GLU A  25      38.229  62.471  50.225  1.00  1.44           H  
ATOM    358  HG2 GLU A  25      37.440  62.156  48.681  1.00  1.44           H  
ATOM    359  N   TYR A  26      41.968  58.806  49.983  1.00  0.91           N  
ATOM    360  CA  TYR A  26      42.322  57.476  50.490  1.00  0.91           C  
ATOM    361  C   TYR A  26      43.755  57.408  51.093  1.00  0.91           C  
ATOM    362  O   TYR A  26      44.665  58.233  50.967  1.00  0.91           O  
ATOM    363  CB  TYR A  26      42.078  56.409  49.404  1.00  0.91           C  
ATOM    364  CG  TYR A  26      40.606  56.210  49.105  1.00  0.91           C  
ATOM    365  CD1 TYR A  26      39.964  56.986  48.120  1.00  0.91           C  
ATOM    366  CD2 TYR A  26      39.858  55.333  49.911  1.00  0.91           C  
ATOM    367  CE1 TYR A  26      38.564  56.929  47.982  1.00  0.91           C  
ATOM    368  CE2 TYR A  26      38.458  55.285  49.785  1.00  0.91           C  
ATOM    369  CZ  TYR A  26      37.808  56.108  48.845  1.00  0.91           C  
ATOM    370  OH  TYR A  26      36.451  56.168  48.838  1.00  0.91           O  
ATOM    371  H   TYR A  26      42.588  59.259  49.321  1.00  0.91           H  
ATOM    372  HA  TYR A  26      41.658  57.230  51.319  1.00  0.91           H  
ATOM    373  HB1 TYR A  26      42.480  55.449  49.731  1.00  0.91           H  
ATOM    374  HB2 TYR A  26      42.601  56.678  48.490  1.00  0.91           H  
ATOM    375  HD1 TYR A  26      40.535  57.687  47.528  1.00  0.91           H  
ATOM    376  HD2 TYR A  26      40.354  54.757  50.673  1.00  0.91           H  
ATOM    377  HE1 TYR A  26      38.060  57.566  47.269  1.00  0.91           H  
ATOM    378  HE2 TYR A  26      37.872  54.665  50.450  1.00  0.91           H  
ATOM    379  HH  TYR A  26      36.089  55.738  49.619  1.00  0.91           H  
ATOM    380  N   CYS A  27      43.998  56.276  51.727  1.00  0.67           N  
ATOM    381  CA  CYS A  27      45.340  55.766  51.849  1.00  0.67           C  
ATOM    382  C   CYS A  27      45.437  54.446  51.106  1.00  0.67           C  
ATOM    383  O   CYS A  27      44.487  53.653  51.047  1.00  0.67           O  
ATOM    384  CB  CYS A  27      45.746  55.684  53.329  1.00  0.67           C  
ATOM    385  SG  CYS A  27      44.666  54.621  54.307  1.00  0.67           S  
ATOM    386  H   CYS A  27      43.233  55.620  51.849  1.00  0.67           H  
ATOM    387  HA  CYS A  27      46.043  56.446  51.366  1.00  0.67           H  
ATOM    388  HB1 CYS A  27      45.713  56.685  53.758  1.00  0.67           H  
ATOM    389  HB2 CYS A  27      46.763  55.303  53.413  1.00  0.67           H  
ATOM    390  HG  CYS A  27      43.530  55.206  53.909  1.00  0.67           H  
ATOM    391  N   THR A  28      46.608  54.245  50.513  1.00  0.86           N  
ATOM    392  CA  THR A  28      46.957  53.030  49.795  1.00  0.86           C  
ATOM    393  C   THR A  28      48.292  52.519  50.314  1.00  0.86           C  
ATOM    394  O   THR A  28      49.221  53.278  50.617  1.00  0.86           O  
ATOM    395  CB  THR A  28      47.029  53.251  48.271  1.00  0.86           C  
ATOM    396  CG2 THR A  28      48.328  53.823  47.703  1.00  0.86           C  
ATOM    397  OG1 THR A  28      46.835  52.010  47.640  1.00  0.86           O  
ATOM    398  H   THR A  28      47.333  54.959  50.584  1.00  0.86           H  
ATOM    399  HA  THR A  28      46.202  52.270  49.991  1.00  0.86           H  
ATOM    400  HB  THR A  28      46.210  53.901  47.980  1.00  0.86           H  
ATOM    401  HG1 THR A  28      45.925  51.986  47.336  1.00  0.86           H  
ATOM    402 1HG2 THR A  28      48.241  53.914  46.622  1.00  0.86           H  
ATOM    403 2HG2 THR A  28      48.513  54.807  48.121  1.00  0.86           H  
ATOM    404 3HG2 THR A  28      49.173  53.173  47.920  1.00  0.86           H  
ATOM    405  N   THR A  29      48.376  51.199  50.353  1.00  0.85           N  
ATOM    406  CA  THR A  29      49.531  50.421  50.780  1.00  0.85           C  
ATOM    407  C   THR A  29      49.793  49.417  49.671  1.00  0.85           C  
ATOM    408  O   THR A  29      48.883  48.680  49.303  1.00  0.85           O  
ATOM    409  CB  THR A  29      49.191  49.596  52.049  1.00  0.85           C  
ATOM    410  CG2 THR A  29      50.410  49.313  52.916  1.00  0.85           C  
ATOM    411  OG1 THR A  29      48.211  50.194  52.873  1.00  0.85           O  
ATOM    412  H   THR A  29      47.571  50.673  50.043  1.00  0.85           H  
ATOM    413  HA  THR A  29      50.404  51.051  50.943  1.00  0.85           H  
ATOM    414  HB  THR A  29      48.781  48.635  51.742  1.00  0.85           H  
ATOM    415  HG1 THR A  29      47.391  50.208  52.353  1.00  0.85           H  
ATOM    416 1HG2 THR A  29      51.227  48.928  52.305  1.00  0.85           H  
ATOM    417 2HG2 THR A  29      50.726  50.220  53.424  1.00  0.85           H  
ATOM    418 3HG2 THR A  29      50.149  48.569  53.669  1.00  0.85           H  
ATOM    419  N   ASN A  30      51.013  49.343  49.168  1.00  0.87           N  
ATOM    420  CA  ASN A  30      51.452  48.445  48.112  1.00  0.87           C  
ATOM    421  C   ASN A  30      52.659  47.659  48.634  1.00  0.87           C  
ATOM    422  O   ASN A  30      53.793  48.142  48.631  1.00  0.87           O  
ATOM    423  CB  ASN A  30      51.722  49.250  46.828  1.00  0.87           C  
ATOM    424  CG  ASN A  30      50.426  49.725  46.186  1.00  0.87           C  
ATOM    425  ND2 ASN A  30      50.018  50.955  46.412  1.00  0.87           N  
ATOM    426  OD1 ASN A  30      49.756  48.972  45.505  1.00  0.87           O  
ATOM    427  H   ASN A  30      51.714  49.980  49.532  1.00  0.87           H  
ATOM    428  HA  ASN A  30      50.668  47.717  47.888  1.00  0.87           H  
ATOM    429  HB1 ASN A  30      52.222  48.604  46.107  1.00  0.87           H  
ATOM    430  HB2 ASN A  30      52.371  50.098  47.037  1.00  0.87           H  
ATOM    431 1HD2 ASN A  30      50.582  51.576  46.961  1.00  0.87           H  
ATOM    432 2HD2 ASN A  30      49.119  51.219  46.043  1.00  0.87           H  
ATOM    433  N   VAL A  31      52.378  46.470  49.172  1.00  0.94           N  
ATOM    434  CA  VAL A  31      53.377  45.531  49.694  1.00  0.94           C  
ATOM    435  C   VAL A  31      53.852  44.644  48.548  1.00  0.94           C  
ATOM    436  O   VAL A  31      53.044  44.169  47.745  1.00  0.94           O  
ATOM    437  CB  VAL A  31      52.756  44.667  50.814  1.00  0.94           C  
ATOM    438  CG1 VAL A  31      53.744  43.638  51.384  1.00  0.94           C  
ATOM    439  CG2 VAL A  31      52.244  45.511  51.994  1.00  0.94           C  
ATOM    440  H   VAL A  31      51.423  46.128  49.081  1.00  0.94           H  
ATOM    441  HA  VAL A  31      54.230  46.075  50.097  1.00  0.94           H  
ATOM    442  HB  VAL A  31      51.903  44.126  50.403  1.00  0.94           H  
ATOM    443 1HG1 VAL A  31      54.000  42.907  50.618  1.00  0.94           H  
ATOM    444 2HG1 VAL A  31      54.649  44.133  51.730  1.00  0.94           H  
ATOM    445 3HG1 VAL A  31      53.283  43.098  52.210  1.00  0.94           H  
ATOM    446 1HG2 VAL A  31      51.741  44.863  52.710  1.00  0.94           H  
ATOM    447 2HG2 VAL A  31      53.078  46.007  52.482  1.00  0.94           H  
ATOM    448 3HG2 VAL A  31      51.531  46.258  51.649  1.00  0.94           H  
ATOM    449  N   ILE A  32      55.168  44.442  48.468  1.00  1.29           N  
ATOM    450  CA  ILE A  32      55.851  43.872  47.301  1.00  1.29           C  
ATOM    451  C   ILE A  32      56.995  42.966  47.795  1.00  1.29           C  
ATOM    452  O   ILE A  32      57.903  43.399  48.512  1.00  1.29           O  
ATOM    453  CB  ILE A  32      56.424  45.034  46.442  1.00  1.29           C  
ATOM    454  CG1 ILE A  32      55.320  46.001  45.931  1.00  1.29           C  
ATOM    455  CG2 ILE A  32      57.253  44.478  45.272  1.00  1.29           C  
ATOM    456  CD1 ILE A  32      55.834  47.225  45.171  1.00  1.29           C  
ATOM    457  H   ILE A  32      55.762  44.875  49.173  1.00  1.29           H  
ATOM    458  HA  ILE A  32      55.156  43.287  46.698  1.00  1.29           H  
ATOM    459  HB  ILE A  32      57.096  45.621  47.072  1.00  1.29           H  
ATOM    460 1HG1 ILE A  32      54.767  46.386  46.783  1.00  1.29           H  
ATOM    461 2HG1 ILE A  32      54.625  45.452  45.300  1.00  1.29           H  
ATOM    462 1HG2 ILE A  32      58.118  43.940  45.652  1.00  1.29           H  
ATOM    463 2HG2 ILE A  32      56.642  43.814  44.659  1.00  1.29           H  
ATOM    464 3HG2 ILE A  32      57.641  45.284  44.654  1.00  1.29           H  
ATOM    465  HD1 ILE A  32      55.008  47.917  45.010  1.00  1.29           H  
ATOM    466  HD2 ILE A  32      56.605  47.728  45.749  1.00  1.29           H  
ATOM    467  HD3 ILE A  32      56.229  46.941  44.201  1.00  1.29           H  
ATOM    468  N   LEU A  33      56.971  41.694  47.405  1.00  1.70           N  
ATOM    469  CA  LEU A  33      57.875  40.663  47.914  1.00  1.70           C  
ATOM    470  C   LEU A  33      58.725  40.097  46.767  1.00  1.70           C  
ATOM    471  O   LEU A  33      58.256  39.256  46.006  1.00  1.70           O  
ATOM    472  CB  LEU A  33      57.003  39.596  48.614  1.00  1.70           C  
ATOM    473  CG  LEU A  33      57.764  38.380  49.164  1.00  1.70           C  
ATOM    474  CD1 LEU A  33      58.793  38.769  50.224  1.00  1.70           C  
ATOM    475  CD2 LEU A  33      56.771  37.410  49.801  1.00  1.70           C  
ATOM    476  H   LEU A  33      56.229  41.401  46.774  1.00  1.70           H  
ATOM    477  HA  LEU A  33      58.559  41.085  48.645  1.00  1.70           H  
ATOM    478  HB1 LEU A  33      56.262  39.240  47.894  1.00  1.70           H  
ATOM    479  HB2 LEU A  33      56.461  40.074  49.430  1.00  1.70           H  
ATOM    480  HG  LEU A  33      58.276  37.863  48.352  1.00  1.70           H  
ATOM    481 1HD1 LEU A  33      59.266  37.869  50.618  1.00  1.70           H  
ATOM    482 2HD1 LEU A  33      59.571  39.390  49.783  1.00  1.70           H  
ATOM    483 3HD1 LEU A  33      58.307  39.301  51.040  1.00  1.70           H  
ATOM    484 1HD2 LEU A  33      57.300  36.536  50.179  1.00  1.70           H  
ATOM    485 2HD2 LEU A  33      56.243  37.893  50.623  1.00  1.70           H  
ATOM    486 3HD2 LEU A  33      56.050  37.081  49.052  1.00  1.70           H  
ATOM    487  N   VAL A  34      59.954  40.607  46.601  1.00  2.56           N  
ATOM    488  CA  VAL A  34      60.748  40.428  45.373  1.00  2.56           C  
ATOM    489  C   VAL A  34      62.224  40.186  45.686  1.00  2.56           C  
ATOM    490  O   VAL A  34      63.053  41.090  45.592  1.00  2.56           O  
ATOM    491  CB  VAL A  34      60.523  41.568  44.348  1.00  2.56           C  
ATOM    492  CG1 VAL A  34      61.269  41.318  43.027  1.00  2.56           C  
ATOM    493  CG2 VAL A  34      59.045  41.696  43.938  1.00  2.56           C  
ATOM    494  H   VAL A  34      60.325  41.240  47.300  1.00  2.56           H  
ATOM    495  HA  VAL A  34      60.398  39.520  44.878  1.00  2.56           H  
ATOM    496  HB  VAL A  34      60.852  42.518  44.772  1.00  2.56           H  
ATOM    497 1HG1 VAL A  34      61.015  42.092  42.302  1.00  2.56           H  
ATOM    498 2HG1 VAL A  34      62.343  41.360  43.179  1.00  2.56           H  
ATOM    499 3HG1 VAL A  34      60.998  40.347  42.612  1.00  2.56           H  
ATOM    500 1HG2 VAL A  34      58.920  42.523  43.239  1.00  2.56           H  
ATOM    501 2HG2 VAL A  34      58.704  40.772  43.472  1.00  2.56           H  
ATOM    502 3HG2 VAL A  34      58.426  41.890  44.808  1.00  2.56           H  
ATOM    503  N   ASN A  35      62.489  38.931  46.058  1.00  3.00           N  
ATOM    504  CA  ASN A  35      63.748  38.230  46.364  1.00  3.00           C  
ATOM    505  C   ASN A  35      63.827  37.948  47.876  1.00  3.00           C  
ATOM    506  O   ASN A  35      63.347  38.710  48.704  1.00  3.00           O  
ATOM    507  CB  ASN A  35      65.031  38.913  45.846  1.00  3.00           C  
ATOM    508  CG  ASN A  35      65.130  38.893  44.329  1.00  3.00           C  
ATOM    509  ND2 ASN A  35      64.733  39.954  43.675  1.00  3.00           N  
ATOM    510  OD1 ASN A  35      65.542  37.921  43.731  1.00  3.00           O  
ATOM    511  H   ASN A  35      61.663  38.368  46.178  1.00  3.00           H  
ATOM    512  HA  ASN A  35      63.693  37.254  45.876  1.00  3.00           H  
ATOM    513  HB1 ASN A  35      65.898  38.367  46.216  1.00  3.00           H  
ATOM    514  HB2 ASN A  35      65.111  39.932  46.211  1.00  3.00           H  
ATOM    515 1HD2 ASN A  35      64.289  40.705  44.194  1.00  3.00           H  
ATOM    516 2HD2 ASN A  35      64.783  39.916  42.675  1.00  3.00           H  
ATOM    517  N   ASN A  36      64.466  36.842  48.250  1.00  3.21           N  
ATOM    518  CA  ASN A  36      64.410  36.262  49.599  1.00  3.21           C  
ATOM    519  C   ASN A  36      65.225  37.000  50.690  1.00  3.21           C  
ATOM    520  O   ASN A  36      65.636  36.405  51.683  1.00  3.21           O  
ATOM    521  CB  ASN A  36      64.824  34.780  49.490  1.00  3.21           C  
ATOM    522  CG  ASN A  36      63.967  33.995  48.507  1.00  3.21           C  
ATOM    523  ND2 ASN A  36      63.102  33.128  48.972  1.00  3.21           N  
ATOM    524  OD1 ASN A  36      64.048  34.181  47.307  1.00  3.21           O  
ATOM    525  H   ASN A  36      64.805  36.230  47.516  1.00  3.21           H  
ATOM    526  HA  ASN A  36      63.371  36.299  49.935  1.00  3.21           H  
ATOM    527  HB1 ASN A  36      64.747  34.303  50.467  1.00  3.21           H  
ATOM    528  HB2 ASN A  36      65.861  34.707  49.166  1.00  3.21           H  
ATOM    529 1HD2 ASN A  36      63.013  32.983  49.958  1.00  3.21           H  
ATOM    530 2HD2 ASN A  36      62.558  32.634  48.289  1.00  3.21           H  
ATOM    531  N   THR A  37      65.474  38.294  50.522  1.00  3.74           N  
ATOM    532  CA  THR A  37      65.861  39.201  51.612  1.00  3.74           C  
ATOM    533  C   THR A  37      65.202  40.581  51.390  1.00  3.74           C  
ATOM    534  O   THR A  37      64.618  41.110  52.337  1.00  3.74           O  
ATOM    535  CB  THR A  37      67.381  39.275  51.817  1.00  3.74           C  
ATOM    536  CG2 THR A  37      67.793  40.278  52.897  1.00  3.74           C  
ATOM    537  OG1 THR A  37      67.860  38.019  52.243  1.00  3.74           O  
ATOM    538  H   THR A  37      65.035  38.716  49.712  1.00  3.74           H  
ATOM    539  HA  THR A  37      65.435  38.820  52.541  1.00  3.74           H  
ATOM    540  HB  THR A  37      67.886  39.530  50.887  1.00  3.74           H  
ATOM    541  HG1 THR A  37      67.169  37.360  52.069  1.00  3.74           H  
ATOM    542 1HG2 THR A  37      68.869  40.211  53.066  1.00  3.74           H  
ATOM    543 2HG2 THR A  37      67.555  41.294  52.582  1.00  3.74           H  
ATOM    544 3HG2 THR A  37      67.276  40.051  53.829  1.00  3.74           H  
ATOM    545  N   PRO A  38      65.176  41.152  50.166  1.00  2.48           N  
ATOM    546  CA  PRO A  38      64.301  42.275  49.824  1.00  2.48           C  
ATOM    547  C   PRO A  38      62.783  42.004  49.957  1.00  2.48           C  
ATOM    548  O   PRO A  38      62.137  41.438  49.074  1.00  2.48           O  
ATOM    549  CB  PRO A  38      64.674  42.687  48.392  1.00  2.48           C  
ATOM    550  CG  PRO A  38      66.094  42.161  48.219  1.00  2.48           C  
ATOM    551  CD  PRO A  38      66.075  40.882  49.050  1.00  2.48           C  
ATOM    552  HA  PRO A  38      64.557  43.103  50.485  1.00  2.48           H  
ATOM    553  HB1 PRO A  38      64.036  42.191  47.663  1.00  2.48           H  
ATOM    554  HB2 PRO A  38      64.626  43.767  48.256  1.00  2.48           H  
ATOM    555  HG1 PRO A  38      66.333  41.962  47.174  1.00  2.48           H  
ATOM    556  HG2 PRO A  38      66.803  42.869  48.650  1.00  2.48           H  
ATOM    557  HD1 PRO A  38      65.681  40.063  48.452  1.00  2.48           H  
ATOM    558  HD2 PRO A  38      67.086  40.656  49.378  1.00  2.48           H  
ATOM    559  N   ASN A  39      62.174  42.554  51.011  1.00  2.15           N  
ATOM    560  CA  ASN A  39      60.747  42.882  51.010  1.00  2.15           C  
ATOM    561  C   ASN A  39      60.556  44.366  51.242  1.00  2.15           C  
ATOM    562  O   ASN A  39      61.277  44.985  52.027  1.00  2.15           O  
ATOM    563  CB  ASN A  39      59.966  41.957  51.958  1.00  2.15           C  
ATOM    564  CG  ASN A  39      58.494  42.327  52.062  1.00  2.15           C  
ATOM    565  ND2 ASN A  39      57.715  42.181  51.023  1.00  2.15           N  
ATOM    566  OD1 ASN A  39      58.019  42.782  53.084  1.00  2.15           O  
ATOM    567  H   ASN A  39      62.752  42.964  51.733  1.00  2.15           H  
ATOM    568  HA  ASN A  39      60.355  42.692  50.009  1.00  2.15           H  
ATOM    569  HB1 ASN A  39      60.411  41.985  52.951  1.00  2.15           H  
ATOM    570  HB2 ASN A  39      60.049  40.936  51.591  1.00  2.15           H  
ATOM    571 1HD2 ASN A  39      58.083  41.962  50.115  1.00  2.15           H  
ATOM    572 2HD2 ASN A  39      56.774  42.519  51.097  1.00  2.15           H  
ATOM    573  N   LEU A  40      59.603  44.920  50.508  1.00  1.32           N  
ATOM    574  CA  LEU A  40      59.400  46.347  50.400  1.00  1.32           C  
ATOM    575  C   LEU A  40      57.933  46.636  50.645  1.00  1.32           C  
ATOM    576  O   LEU A  40      57.035  45.827  50.359  1.00  1.32           O  
ATOM    577  CB  LEU A  40      59.842  46.824  49.003  1.00  1.32           C  
ATOM    578  CG  LEU A  40      61.356  46.718  48.747  1.00  1.32           C  
ATOM    579  CD1 LEU A  40      61.641  46.917  47.261  1.00  1.32           C  
ATOM    580  CD2 LEU A  40      62.157  47.756  49.538  1.00  1.32           C  
ATOM    581  H   LEU A  40      59.009  44.334  49.927  1.00  1.32           H  
ATOM    582  HA  LEU A  40      59.977  46.862  51.161  1.00  1.32           H  
ATOM    583  HB1 LEU A  40      59.542  47.864  48.867  1.00  1.32           H  
ATOM    584  HB2 LEU A  40      59.315  46.229  48.256  1.00  1.32           H  
ATOM    585  HG  LEU A  40      61.714  45.726  49.019  1.00  1.32           H  
ATOM    586 1HD1 LEU A  40      62.713  46.887  47.079  1.00  1.32           H  
ATOM    587 2HD1 LEU A  40      61.171  46.117  46.692  1.00  1.32           H  
ATOM    588 3HD1 LEU A  40      61.243  47.873  46.927  1.00  1.32           H  
ATOM    589 1HD2 LEU A  40      63.217  47.664  49.306  1.00  1.32           H  
ATOM    590 2HD2 LEU A  40      61.824  48.764  49.290  1.00  1.32           H  
ATOM    591 3HD2 LEU A  40      62.020  47.584  50.602  1.00  1.32           H  
ATOM    592  N   VAL A  41      57.692  47.825  51.158  1.00  1.08           N  
ATOM    593  CA  VAL A  41      56.361  48.398  51.236  1.00  1.08           C  
ATOM    594  C   VAL A  41      56.471  49.841  50.764  1.00  1.08           C  
ATOM    595  O   VAL A  41      57.354  50.589  51.196  1.00  1.08           O  
ATOM    596  CB  VAL A  41      55.791  48.328  52.668  1.00  1.08           C  
ATOM    597  CG1 VAL A  41      54.317  48.766  52.678  1.00  1.08           C  
ATOM    598  CG2 VAL A  41      55.866  46.914  53.271  1.00  1.08           C  
ATOM    599  H   VAL A  41      58.489  48.391  51.446  1.00  1.08           H  
ATOM    600  HA  VAL A  41      55.691  47.868  50.561  1.00  1.08           H  
ATOM    601  HB  VAL A  41      56.354  48.996  53.321  1.00  1.08           H  
ATOM    602 1HG1 VAL A  41      53.899  48.655  53.677  1.00  1.08           H  
ATOM    603 2HG1 VAL A  41      54.241  49.813  52.388  1.00  1.08           H  
ATOM    604 3HG1 VAL A  41      53.748  48.166  51.969  1.00  1.08           H  
ATOM    605 1HG2 VAL A  41      55.373  46.894  54.242  1.00  1.08           H  
ATOM    606 2HG2 VAL A  41      55.400  46.199  52.598  1.00  1.08           H  
ATOM    607 3HG2 VAL A  41      56.910  46.637  53.415  1.00  1.08           H  
ATOM    608  N   LEU A  42      55.541  50.224  49.899  1.00  0.87           N  
ATOM    609  CA  LEU A  42      55.284  51.597  49.491  1.00  0.87           C  
ATOM    610  C   LEU A  42      53.932  52.033  50.034  1.00  0.87           C  
ATOM    611  O   LEU A  42      53.001  51.235  50.060  1.00  0.87           O  
ATOM    612  CB  LEU A  42      55.382  51.647  47.952  1.00  0.87           C  
ATOM    613  CG  LEU A  42      55.323  53.046  47.315  1.00  0.87           C  
ATOM    614  CD1 LEU A  42      56.070  53.043  45.979  1.00  0.87           C  
ATOM    615  CD2 LEU A  42      53.896  53.526  47.021  1.00  0.87           C  
ATOM    616  H   LEU A  42      54.902  49.519  49.545  1.00  0.87           H  
ATOM    617  HA  LEU A  42      56.047  52.255  49.906  1.00  0.87           H  
ATOM    618  HB1 LEU A  42      54.614  51.009  47.515  1.00  0.87           H  
ATOM    619  HB2 LEU A  42      56.343  51.203  47.704  1.00  0.87           H  
ATOM    620  HG  LEU A  42      55.815  53.767  47.964  1.00  0.87           H  
ATOM    621 1HD1 LEU A  42      56.022  54.031  45.524  1.00  0.87           H  
ATOM    622 2HD1 LEU A  42      57.115  52.788  46.146  1.00  0.87           H  
ATOM    623 3HD1 LEU A  42      55.630  52.307  45.308  1.00  0.87           H  
ATOM    624 1HD2 LEU A  42      53.931  54.505  46.544  1.00  0.87           H  
ATOM    625 2HD2 LEU A  42      53.405  52.825  46.348  1.00  0.87           H  
ATOM    626 3HD2 LEU A  42      53.318  53.612  47.933  1.00  0.87           H  
ATOM    627  N   ARG A  43      53.791  53.289  50.462  1.00  1.09           N  
ATOM    628  CA  ARG A  43      52.493  53.860  50.847  1.00  1.09           C  
ATOM    629  C   ARG A  43      52.338  55.261  50.301  1.00  1.09           C  
ATOM    630  O   ARG A  43      53.303  56.021  50.242  1.00  1.09           O  
ATOM    631  CB  ARG A  43      52.320  53.916  52.370  1.00  1.09           C  
ATOM    632  CG  ARG A  43      52.139  52.555  53.061  1.00  1.09           C  
ATOM    633  CD  ARG A  43      53.242  52.200  54.065  1.00  1.09           C  
ATOM    634  NE  ARG A  43      53.471  53.287  55.036  1.00  1.09           N  
ATOM    635  CZ  ARG A  43      54.052  53.202  56.215  1.00  1.09           C  
ATOM    636  NH1 ARG A  43      54.490  54.273  56.798  1.00  1.09           N1+
ATOM    637  NH2 ARG A  43      54.213  52.079  56.849  1.00  1.09           N  
ATOM    638  H   ARG A  43      54.580  53.925  50.364  1.00  1.09           H  
ATOM    639  HA  ARG A  43      51.686  53.264  50.423  1.00  1.09           H  
ATOM    640  HB1 ARG A  43      51.430  54.508  52.595  1.00  1.09           H  
ATOM    641  HB2 ARG A  43      53.173  54.456  52.771  1.00  1.09           H  
ATOM    642  HG1 ARG A  43      52.084  51.761  52.321  1.00  1.09           H  
ATOM    643  HG2 ARG A  43      51.184  52.565  53.581  1.00  1.09           H  
ATOM    644  HD1 ARG A  43      54.169  52.018  53.515  1.00  1.09           H  
ATOM    645  HD2 ARG A  43      52.961  51.279  54.579  1.00  1.09           H  
ATOM    646  HE  ARG A  43      53.297  54.229  54.707  1.00  1.09           H  
ATOM    647 1HH1 ARG A  43      54.423  55.181  56.344  1.00  1.09           H  
ATOM    648 2HH1 ARG A  43      54.993  54.199  57.673  1.00  1.09           H  
ATOM    649 1HH2 ARG A  43      53.634  51.297  56.577  1.00  1.09           H  
ATOM    650 2HH2 ARG A  43      54.683  52.090  57.733  1.00  1.09           H  
ATOM    651  N   GLY A  44      51.104  55.633  50.005  1.00  1.28           N  
ATOM    652  CA  GLY A  44      50.816  56.996  49.578  1.00  1.28           C  
ATOM    653  C   GLY A  44      49.353  57.356  49.748  1.00  1.28           C  
ATOM    654  O   GLY A  44      48.490  56.504  49.952  1.00  1.28           O  
ATOM    655  H   GLY A  44      50.337  54.975  50.111  1.00  1.28           H  
ATOM    656  HA1 GLY A  44      51.077  57.113  48.526  1.00  1.28           H  
ATOM    657  HA2 GLY A  44      51.407  57.702  50.162  1.00  1.28           H  
ATOM    658  N   CYS A  45      49.064  58.642  49.635  1.00  1.00           N  
ATOM    659  CA  CYS A  45      47.713  59.057  49.322  1.00  1.00           C  
ATOM    660  C   CYS A  45      47.389  58.704  47.869  1.00  1.00           C  
ATOM    661  O   CYS A  45      48.254  58.776  46.993  1.00  1.00           O  
ATOM    662  CB  CYS A  45      47.639  60.558  49.535  1.00  1.00           C  
ATOM    663  SG  CYS A  45      45.929  61.086  49.491  1.00  1.00           S  
ATOM    664  H   CYS A  45      49.808  59.302  49.469  1.00  1.00           H  
ATOM    665  HA  CYS A  45      47.006  58.563  49.989  1.00  1.00           H  
ATOM    666  HB1 CYS A  45      48.208  61.079  48.766  1.00  1.00           H  
ATOM    667  HB2 CYS A  45      48.063  60.794  50.507  1.00  1.00           H  
ATOM    668  N   VAL A  46      46.128  58.365  47.617  1.00  0.97           N  
ATOM    669  CA  VAL A  46      45.554  58.267  46.272  1.00  0.97           C  
ATOM    670  C   VAL A  46      44.094  58.734  46.295  1.00  0.97           C  
ATOM    671  O   VAL A  46      43.457  58.705  47.351  1.00  0.97           O  
ATOM    672  CB  VAL A  46      45.607  56.828  45.703  1.00  0.97           C  
ATOM    673  CG1 VAL A  46      47.034  56.334  45.482  1.00  0.97           C  
ATOM    674  CG2 VAL A  46      44.847  55.829  46.581  1.00  0.97           C  
ATOM    675  H   VAL A  46      45.468  58.398  48.384  1.00  0.97           H  
ATOM    676  HA  VAL A  46      46.120  58.913  45.602  1.00  0.97           H  
ATOM    677  HB  VAL A  46      45.119  56.836  44.729  1.00  0.97           H  
ATOM    678 1HG1 VAL A  46      47.018  55.361  44.993  1.00  0.97           H  
ATOM    679 2HG1 VAL A  46      47.575  57.033  44.846  1.00  0.97           H  
ATOM    680 3HG1 VAL A  46      47.561  56.249  46.428  1.00  0.97           H  
ATOM    681 1HG2 VAL A  46      44.961  54.827  46.169  1.00  0.97           H  
ATOM    682 2HG2 VAL A  46      45.224  55.854  47.602  1.00  0.97           H  
ATOM    683 3HG2 VAL A  46      43.788  56.075  46.584  1.00  0.97           H  
ATOM    684  N   PRO A  47      43.527  59.121  45.133  1.00  1.06           N  
ATOM    685  CA  PRO A  47      42.100  59.387  44.996  1.00  1.06           C  
ATOM    686  C   PRO A  47      41.225  58.173  44.675  1.00  1.06           C  
ATOM    687  O   PRO A  47      40.034  58.172  44.965  1.00  1.06           O  
ATOM    688  CB  PRO A  47      42.012  60.415  43.861  1.00  1.06           C  
ATOM    689  CG  PRO A  47      43.172  60.019  42.950  1.00  1.06           C  
ATOM    690  CD  PRO A  47      44.241  59.542  43.934  1.00  1.06           C  
ATOM    691  HA  PRO A  47      41.707  59.844  45.905  1.00  1.06           H  
ATOM    692  HB1 PRO A  47      41.053  60.377  43.340  1.00  1.06           H  
ATOM    693  HB2 PRO A  47      42.186  61.415  44.263  1.00  1.06           H  
ATOM    694  HG1 PRO A  47      42.877  59.194  42.305  1.00  1.06           H  
ATOM    695  HG2 PRO A  47      43.521  60.861  42.351  1.00  1.06           H  
ATOM    696  HD1 PRO A  47      44.817  58.727  43.495  1.00  1.06           H  
ATOM    697  HD2 PRO A  47      44.901  60.375  44.180  1.00  1.06           H  
ATOM    698  N   PHE A  48      41.814  57.119  44.107  1.00  1.45           N  
ATOM    699  CA  PHE A  48      41.111  55.897  43.735  1.00  1.45           C  
ATOM    700  C   PHE A  48      41.959  54.722  44.187  1.00  1.45           C  
ATOM    701  O   PHE A  48      43.168  54.690  43.967  1.00  1.45           O  
ATOM    702  CB  PHE A  48      40.875  55.866  42.215  1.00  1.45           C  
ATOM    703  CG  PHE A  48      40.219  57.112  41.639  1.00  1.45           C  
ATOM    704  CD1 PHE A  48      40.919  57.917  40.719  1.00  1.45           C  
ATOM    705  CD2 PHE A  48      38.923  57.483  42.043  1.00  1.45           C  
ATOM    706  CE1 PHE A  48      40.330  59.094  40.217  1.00  1.45           C  
ATOM    707  CE2 PHE A  48      38.336  58.658  41.542  1.00  1.45           C  
ATOM    708  CZ  PHE A  48      39.040  59.464  40.631  1.00  1.45           C  
ATOM    709  H   PHE A  48      42.803  57.160  43.915  1.00  1.45           H  
ATOM    710  HA  PHE A  48      40.144  55.858  44.241  1.00  1.45           H  
ATOM    711  HB1 PHE A  48      40.247  55.006  41.976  1.00  1.45           H  
ATOM    712  HB2 PHE A  48      41.834  55.715  41.716  1.00  1.45           H  
ATOM    713  HD1 PHE A  48      41.911  57.640  40.401  1.00  1.45           H  
ATOM    714  HD2 PHE A  48      38.382  56.885  42.761  1.00  1.45           H  
ATOM    715  HE1 PHE A  48      40.875  59.709  39.516  1.00  1.45           H  
ATOM    716  HE2 PHE A  48      37.350  58.950  41.869  1.00  1.45           H  
ATOM    717  HZ  PHE A  48      38.591  60.370  40.249  1.00  1.45           H  
ATOM    718  N   CYS A  49      41.319  53.779  44.870  1.00  1.37           N  
ATOM    719  CA  CYS A  49      42.010  52.758  45.643  1.00  1.37           C  
ATOM    720  C   CYS A  49      41.158  51.493  45.617  1.00  1.37           C  
ATOM    721  O   CYS A  49      40.166  51.386  46.341  1.00  1.37           O  
ATOM    722  CB  CYS A  49      42.203  53.328  47.066  1.00  1.37           C  
ATOM    723  SG  CYS A  49      43.682  52.629  47.849  1.00  1.37           S  
ATOM    724  H   CYS A  49      40.324  53.882  45.022  1.00  1.37           H  
ATOM    725  HA  CYS A  49      42.987  52.547  45.205  1.00  1.37           H  
ATOM    726  HB1 CYS A  49      41.322  53.135  47.679  1.00  1.37           H  
ATOM    727  HB2 CYS A  49      42.333  54.409  47.011  1.00  1.37           H  
ATOM    728  HG  CYS A  49      43.601  53.290  49.015  1.00  1.37           H  
ATOM    729  N   ASN A  50      41.533  50.549  44.757  1.00  1.82           N  
ATOM    730  CA  ASN A  50      40.888  49.248  44.674  1.00  1.82           C  
ATOM    731  C   ASN A  50      41.870  48.163  45.114  1.00  1.82           C  
ATOM    732  O   ASN A  50      43.003  48.130  44.638  1.00  1.82           O  
ATOM    733  CB  ASN A  50      40.358  49.004  43.254  1.00  1.82           C  
ATOM    734  CG  ASN A  50      39.603  47.692  43.254  1.00  1.82           C  
ATOM    735  ND2 ASN A  50      40.132  46.669  42.628  1.00  1.82           N  
ATOM    736  OD1 ASN A  50      38.593  47.557  43.916  1.00  1.82           O  
ATOM    737  H   ASN A  50      42.364  50.688  44.203  1.00  1.82           H  
ATOM    738  HA  ASN A  50      40.034  49.218  45.355  1.00  1.82           H  
ATOM    739  HB1 ASN A  50      41.182  48.969  42.543  1.00  1.82           H  
ATOM    740  HB2 ASN A  50      39.668  49.795  42.970  1.00  1.82           H  
ATOM    741 1HD2 ASN A  50      41.030  46.747  42.193  1.00  1.82           H  
ATOM    742 2HD2 ASN A  50      39.744  45.769  42.853  1.00  1.82           H  
ATOM    743  N   HIS A  51      41.430  47.288  46.023  1.00  2.67           N  
ATOM    744  CA  HIS A  51      42.263  46.191  46.508  1.00  2.67           C  
ATOM    745  C   HIS A  51      42.578  45.248  45.366  1.00  2.67           C  
ATOM    746  O   HIS A  51      41.689  44.856  44.610  1.00  2.67           O  
ATOM    747  CB  HIS A  51      41.576  45.427  47.653  1.00  2.67           C  
ATOM    748  CG  HIS A  51      41.204  46.244  48.873  1.00  2.67           C  
ATOM    749  CD2 HIS A  51      39.971  46.779  49.108  1.00  2.67           C  
ATOM    750  ND1 HIS A  51      42.004  46.453  50.001  1.00  2.67           N  
ATOM    751  CE1 HIS A  51      41.232  47.099  50.888  1.00  2.67           C  
ATOM    752  NE2 HIS A  51      40.012  47.319  50.374  1.00  2.67           N  
ATOM    753  H   HIS A  51      40.478  47.349  46.347  1.00  2.67           H  
ATOM    754  HA  HIS A  51      43.189  46.621  46.877  1.00  2.67           H  
ATOM    755  HB1 HIS A  51      42.243  44.630  47.985  1.00  2.67           H  
ATOM    756  HB2 HIS A  51      40.671  44.953  47.271  1.00  2.67           H  
ATOM    757  HD2 HIS A  51      39.121  46.727  48.444  1.00  2.67           H  
ATOM    758  HE1 HIS A  51      41.548  47.392  51.882  1.00  2.67           H  
ATOM    759  HE2 HIS A  51      39.242  47.760  50.858  1.00  2.67           H  
ATOM    760  N   ALA A  52      43.849  44.885  45.256  1.00  2.55           N  
ATOM    761  CA  ALA A  52      44.299  44.149  44.075  1.00  2.55           C  
ATOM    762  C   ALA A  52      45.273  43.076  44.523  1.00  2.55           C  
ATOM    763  O   ALA A  52      46.053  43.223  45.482  1.00  2.55           O  
ATOM    764  CB  ALA A  52      44.937  45.132  43.084  1.00  2.55           C  
ATOM    765  H   ALA A  52      44.519  45.186  45.953  1.00  2.55           H  
ATOM    766  HA  ALA A  52      43.452  43.668  43.582  1.00  2.55           H  
ATOM    767  HB1 ALA A  52      45.242  44.607  42.183  1.00  2.55           H  
ATOM    768  HB2 ALA A  52      44.217  45.901  42.815  1.00  2.55           H  
ATOM    769  HB3 ALA A  52      45.807  45.607  43.527  1.00  2.55           H  
ATOM    770  N   VAL A  53      45.155  41.993  43.765  1.00  3.07           N  
ATOM    771  CA  VAL A  53      45.872  40.743  43.899  1.00  3.07           C  
ATOM    772  C   VAL A  53      46.425  40.421  42.522  1.00  3.07           C  
ATOM    773  O   VAL A  53      45.671  40.322  41.556  1.00  3.07           O  
ATOM    774  CB  VAL A  53      44.978  39.629  44.468  1.00  3.07           C  
ATOM    775  CG1 VAL A  53      45.769  38.328  44.636  1.00  3.07           C  
ATOM    776  CG2 VAL A  53      44.431  40.032  45.848  1.00  3.07           C  
ATOM    777  H   VAL A  53      44.508  42.047  42.991  1.00  3.07           H  
ATOM    778  HA  VAL A  53      46.712  40.894  44.576  1.00  3.07           H  
ATOM    779  HB  VAL A  53      44.138  39.442  43.803  1.00  3.07           H  
ATOM    780 1HG1 VAL A  53      45.183  37.588  45.178  1.00  3.07           H  
ATOM    781 2HG1 VAL A  53      45.968  37.907  43.651  1.00  3.07           H  
ATOM    782 3HG1 VAL A  53      46.723  38.511  45.126  1.00  3.07           H  
ATOM    783 1HG2 VAL A  53      43.902  39.197  46.308  1.00  3.07           H  
ATOM    784 2HG2 VAL A  53      45.240  40.382  46.487  1.00  3.07           H  
ATOM    785 3HG2 VAL A  53      43.713  40.844  45.727  1.00  3.07           H  
ATOM    786  N   LYS A  54      47.749  40.307  42.444  1.00  4.16           N  
ATOM    787  CA  LYS A  54      48.476  39.769  41.296  1.00  4.16           C  
ATOM    788  C   LYS A  54      47.869  38.431  40.839  1.00  4.16           C  
ATOM    789  O   LYS A  54      47.482  37.626  41.686  1.00  4.16           O  
ATOM    790  CB  LYS A  54      49.929  39.591  41.798  1.00  4.16           C  
ATOM    791  CG  LYS A  54      50.948  38.935  40.850  1.00  4.16           C  
ATOM    792  CD  LYS A  54      52.286  38.727  41.584  1.00  4.16           C  
ATOM    793  CE  LYS A  54      53.342  37.975  40.762  1.00  4.16           C  
ATOM    794  NZ  LYS A  54      53.047  36.529  40.654  1.00  4.16           N1+
ATOM    795  H   LYS A  54      48.281  40.477  43.284  1.00  4.16           H  
ATOM    796  HA  LYS A  54      48.445  40.473  40.467  1.00  4.16           H  
ATOM    797  HB1 LYS A  54      49.894  38.984  42.703  1.00  4.16           H  
ATOM    798  HB2 LYS A  54      50.314  40.570  42.076  1.00  4.16           H  
ATOM    799  HG1 LYS A  54      51.096  39.569  39.974  1.00  4.16           H  
ATOM    800  HG2 LYS A  54      50.565  37.974  40.531  1.00  4.16           H  
ATOM    801  HD1 LYS A  54      52.109  38.176  42.506  1.00  4.16           H  
ATOM    802  HD2 LYS A  54      52.690  39.706  41.842  1.00  4.16           H  
ATOM    803  HE1 LYS A  54      54.325  38.106  41.223  1.00  4.16           H  
ATOM    804  HE2 LYS A  54      53.380  38.408  39.757  1.00  4.16           H  
ATOM    805  HZ1 LYS A  54      52.112  36.395  40.299  1.00  4.16           H  
ATOM    806  HZ2 LYS A  54      53.651  36.065  39.977  1.00  4.16           H  
ATOM    807  HZ3 LYS A  54      53.098  36.004  41.526  1.00  4.16           H  
ATOM    808  N   LEU A  55      47.806  38.211  39.528  1.00  4.40           N  
ATOM    809  CA  LEU A  55      47.277  36.985  38.920  1.00  4.40           C  
ATOM    810  C   LEU A  55      48.379  36.005  38.466  1.00  4.40           C  
ATOM    811  O   LEU A  55      48.080  34.857  38.130  1.00  4.40           O  
ATOM    812  CB  LEU A  55      46.339  37.357  37.753  1.00  4.40           C  
ATOM    813  CG  LEU A  55      45.032  38.057  38.178  1.00  4.40           C  
ATOM    814  CD1 LEU A  55      44.276  38.532  36.937  1.00  4.40           C  
ATOM    815  CD2 LEU A  55      44.100  37.122  38.957  1.00  4.40           C  
ATOM    816  H   LEU A  55      48.190  38.908  38.917  1.00  4.40           H  
ATOM    817  HA  LEU A  55      46.701  36.432  39.662  1.00  4.40           H  
ATOM    818  HB1 LEU A  55      46.080  36.450  37.207  1.00  4.40           H  
ATOM    819  HB2 LEU A  55      46.884  38.007  37.066  1.00  4.40           H  
ATOM    820  HG  LEU A  55      45.255  38.928  38.796  1.00  4.40           H  
ATOM    821 1HD1 LEU A  55      43.369  39.057  37.237  1.00  4.40           H  
ATOM    822 2HD1 LEU A  55      44.903  39.215  36.367  1.00  4.40           H  
ATOM    823 3HD1 LEU A  55      44.008  37.683  36.311  1.00  4.40           H  
ATOM    824 1HD2 LEU A  55      43.155  37.626  39.155  1.00  4.40           H  
ATOM    825 2HD2 LEU A  55      43.919  36.214  38.384  1.00  4.40           H  
ATOM    826 3HD2 LEU A  55      44.555  36.859  39.910  1.00  4.40           H  
ATOM    827  N   HIS A  56      49.645  36.435  38.526  1.00  4.62           N  
ATOM    828  CA  HIS A  56      50.745  35.597  38.989  1.00  4.62           C  
ATOM    829  C   HIS A  56      50.497  34.881  40.319  1.00  4.62           C  
ATOM    830  O   HIS A  56      50.122  35.553  41.280  1.00  4.62           O  
ATOM    831  CB  HIS A  56      51.485  34.860  37.871  1.00  4.62           C  
ATOM    832  CG  HIS A  56      52.971  35.095  37.960  1.00  4.62           C  
ATOM    833  CD2 HIS A  56      53.834  34.288  38.631  1.00  4.62           C  
ATOM    834  ND1 HIS A  56      53.603  36.303  37.665  1.00  4.62           N  
ATOM    835  CE1 HIS A  56      54.876  36.158  38.054  1.00  4.62           C  
ATOM    836  NE2 HIS A  56      55.034  34.973  38.666  1.00  4.62           N  
ATOM    837  N   ASP A  57      50.861  33.605  40.443  1.00  4.86           N  
ATOM    838  CA  ASP A  57      50.894  32.911  41.736  1.00  4.86           C  
ATOM    839  C   ASP A  57      51.727  33.661  42.809  1.00  4.86           C  
ATOM    840  O   ASP A  57      52.562  34.540  42.527  1.00  4.86           O  
ATOM    841  CB  ASP A  57      51.367  31.463  41.534  1.00  4.86           C  
ATOM    842  CG  ASP A  57      51.294  30.632  42.829  1.00  4.86           C  
ATOM    843  OD1 ASP A  57      52.233  29.847  43.063  1.00  4.86           O  
ATOM    844  OD2 ASP A  57      50.347  30.865  43.615  1.00  4.86           O1-
ATOM    845  H   ASP A  57      51.184  33.113  39.627  1.00  4.86           H  
ATOM    846  HA  ASP A  57      49.868  32.867  42.107  1.00  4.86           H  
ATOM    847  HB1 ASP A  57      52.394  31.469  41.166  1.00  4.86           H  
ATOM    848  HB2 ASP A  57      50.737  30.979  40.787  1.00  4.86           H  
ATOM    849  N   GLY A  58      51.507  33.317  44.074  1.00  4.04           N  
ATOM    850  CA  GLY A  58      52.480  33.557  45.130  1.00  4.04           C  
ATOM    851  C   GLY A  58      52.445  34.930  45.799  1.00  4.04           C  
ATOM    852  O   GLY A  58      53.390  35.294  46.488  1.00  4.04           O  
ATOM    853  H   GLY A  58      50.874  32.524  44.199  1.00  4.04           H  
ATOM    854  HA1 GLY A  58      53.482  33.407  44.726  1.00  4.04           H  
ATOM    855  HA2 GLY A  58      52.327  32.804  45.903  1.00  4.04           H  
ATOM    856  N   ASN A  59      51.365  35.699  45.634  1.00  3.76           N  
ATOM    857  CA  ASN A  59      51.118  36.970  46.338  1.00  3.76           C  
ATOM    858  C   ASN A  59      52.135  38.112  46.110  1.00  3.76           C  
ATOM    859  O   ASN A  59      52.085  39.098  46.835  1.00  3.76           O  
ATOM    860  CB  ASN A  59      50.921  36.707  47.850  1.00  3.76           C  
ATOM    861  CG  ASN A  59      49.703  35.869  48.163  1.00  3.76           C  
ATOM    862  ND2 ASN A  59      49.885  34.659  48.634  1.00  3.76           N  
ATOM    863  OD1 ASN A  59      48.578  36.319  48.000  1.00  3.76           O  
ATOM    864  H   ASN A  59      50.654  35.344  45.009  1.00  3.76           H  
ATOM    865  HA  ASN A  59      50.178  37.364  45.950  1.00  3.76           H  
ATOM    866  HB1 ASN A  59      50.781  37.651  48.376  1.00  3.76           H  
ATOM    867  HB2 ASN A  59      51.809  36.238  48.272  1.00  3.76           H  
ATOM    868 1HD2 ASN A  59      50.818  34.304  48.766  1.00  3.76           H  
ATOM    869 2HD2 ASN A  59      49.078  34.087  48.814  1.00  3.76           H  
ATOM    870  N   GLY A  60      53.030  37.996  45.118  1.00  2.04           N  
ATOM    871  CA  GLY A  60      54.134  38.928  44.827  1.00  2.04           C  
ATOM    872  C   GLY A  60      53.877  40.430  44.997  1.00  2.04           C  
ATOM    873  O   GLY A  60      54.763  41.149  45.458  1.00  2.04           O  
ATOM    874  H   GLY A  60      53.045  37.103  44.645  1.00  2.04           H  
ATOM    875  HA1 GLY A  60      54.451  38.771  43.799  1.00  2.04           H  
ATOM    876  HA2 GLY A  60      54.976  38.666  45.470  1.00  2.04           H  
ATOM    877  N   THR A  61      52.656  40.880  44.686  1.00  1.50           N  
ATOM    878  CA  THR A  61      52.134  42.189  45.103  1.00  1.50           C  
ATOM    879  C   THR A  61      50.752  42.065  45.743  1.00  1.50           C  
ATOM    880  O   THR A  61      49.946  41.186  45.410  1.00  1.50           O  
ATOM    881  CB  THR A  61      52.134  43.237  43.977  1.00  1.50           C  
ATOM    882  CG2 THR A  61      53.495  43.410  43.305  1.00  1.50           C  
ATOM    883  OG1 THR A  61      51.219  42.898  42.967  1.00  1.50           O  
ATOM    884  H   THR A  61      51.968  40.214  44.379  1.00  1.50           H  
ATOM    885  HA  THR A  61      52.800  42.572  45.873  1.00  1.50           H  
ATOM    886  HB  THR A  61      51.838  44.194  44.406  1.00  1.50           H  
ATOM    887  HG1 THR A  61      51.021  43.700  42.483  1.00  1.50           H  
ATOM    888 1HG2 THR A  61      53.475  44.280  42.651  1.00  1.50           H  
ATOM    889 2HG2 THR A  61      54.263  43.552  44.061  1.00  1.50           H  
ATOM    890 3HG2 THR A  61      53.740  42.526  42.719  1.00  1.50           H  
ATOM    891  N   LYS A  62      50.512  42.970  46.701  1.00  0.98           N  
ATOM    892  CA  LYS A  62      49.287  43.055  47.497  1.00  0.98           C  
ATOM    893  C   LYS A  62      48.960  44.505  47.818  1.00  0.98           C  
ATOM    894  O   LYS A  62      49.782  45.187  48.440  1.00  0.98           O  
ATOM    895  CB  LYS A  62      49.450  42.200  48.770  1.00  0.98           C  
ATOM    896  CG  LYS A  62      48.177  41.419  49.135  1.00  0.98           C  
ATOM    897  CD  LYS A  62      47.951  40.213  48.211  1.00  0.98           C  
ATOM    898  CE  LYS A  62      46.740  39.410  48.706  1.00  0.98           C  
ATOM    899  NZ  LYS A  62      46.534  38.171  47.916  1.00  0.98           N1+
ATOM    900  H   LYS A  62      51.267  43.609  46.945  1.00  0.98           H  
ATOM    901  HA  LYS A  62      48.468  42.671  46.888  1.00  0.98           H  
ATOM    902  HB1 LYS A  62      49.719  42.838  49.612  1.00  0.98           H  
ATOM    903  HB2 LYS A  62      50.260  41.479  48.646  1.00  0.98           H  
ATOM    904  HG1 LYS A  62      47.313  42.088  49.096  1.00  0.98           H  
ATOM    905  HG2 LYS A  62      48.284  41.057  50.160  1.00  0.98           H  
ATOM    906  HD1 LYS A  62      48.840  39.579  48.223  1.00  0.98           H  
ATOM    907  HD2 LYS A  62      47.774  40.551  47.188  1.00  0.98           H  
ATOM    908  HE1 LYS A  62      45.855  40.050  48.648  1.00  0.98           H  
ATOM    909  HE2 LYS A  62      46.907  39.156  49.757  1.00  0.98           H  
ATOM    910  HZ1 LYS A  62      46.388  38.372  46.937  1.00  0.98           H  
ATOM    911  HZ2 LYS A  62      47.347  37.559  47.980  1.00  0.98           H  
ATOM    912  HZ3 LYS A  62      45.746  37.646  48.264  1.00  0.98           H  
ATOM    913  N   THR A  63      47.769  44.952  47.424  1.00  0.80           N  
ATOM    914  CA  THR A  63      47.400  46.380  47.515  1.00  0.80           C  
ATOM    915  C   THR A  63      46.131  46.519  48.339  1.00  0.80           C  
ATOM    916  O   THR A  63      45.103  45.916  47.992  1.00  0.80           O  
ATOM    917  CB  THR A  63      47.164  46.913  46.093  1.00  0.80           C  
ATOM    918  CG2 THR A  63      46.773  48.391  46.060  1.00  0.80           C  
ATOM    919  OG1 THR A  63      48.323  46.702  45.315  1.00  0.80           O  
ATOM    920  H   THR A  63      47.168  44.342  46.882  1.00  0.80           H  
ATOM    921  HA  THR A  63      48.210  46.951  47.950  1.00  0.80           H  
ATOM    922  HB  THR A  63      46.355  46.338  45.642  1.00  0.80           H  
ATOM    923  HG1 THR A  63      48.833  47.535  45.310  1.00  0.80           H  
ATOM    924 1HG2 THR A  63      46.821  48.758  45.034  1.00  0.80           H  
ATOM    925 2HG2 THR A  63      45.749  48.511  46.417  1.00  0.80           H  
ATOM    926 3HG2 THR A  63      47.439  48.979  46.689  1.00  0.80           H  
ATOM    927  N   ARG A  64      46.273  47.315  49.418  1.00  0.76           N  
ATOM    928  CA  ARG A  64      45.392  47.511  50.581  1.00  0.76           C  
ATOM    929  C   ARG A  64      45.005  48.968  50.765  1.00  0.76           C  
ATOM    930  O   ARG A  64      45.833  49.795  51.157  1.00  0.76           O  
ATOM    931  CB  ARG A  64      46.037  46.870  51.826  1.00  0.76           C  
ATOM    932  CG  ARG A  64      45.208  47.020  53.118  1.00  0.76           C  
ATOM    933  CD  ARG A  64      45.741  48.130  54.036  1.00  0.76           C  
ATOM    934  NE  ARG A  64      44.800  48.432  55.130  1.00  0.76           N  
ATOM    935  CZ  ARG A  64      45.098  48.738  56.384  1.00  0.76           C  
ATOM    936  NH1 ARG A  64      44.166  49.138  57.191  1.00  0.76           N1+
ATOM    937  NH2 ARG A  64      46.293  48.702  56.883  1.00  0.76           N  
ATOM    938  H   ARG A  64      47.175  47.780  49.473  1.00  0.76           H  
ATOM    939  HA  ARG A  64      44.474  46.955  50.377  1.00  0.76           H  
ATOM    940  HB1 ARG A  64      47.036  47.277  51.982  1.00  0.76           H  
ATOM    941  HB2 ARG A  64      46.153  45.803  51.626  1.00  0.76           H  
ATOM    942  HG1 ARG A  64      45.249  46.079  53.668  1.00  0.76           H  
ATOM    943  HG2 ARG A  64      44.166  47.213  52.861  1.00  0.76           H  
ATOM    944  HD1 ARG A  64      45.882  49.043  53.461  1.00  0.76           H  
ATOM    945  HD2 ARG A  64      46.713  47.826  54.426  1.00  0.76           H  
ATOM    946  HE  ARG A  64      43.833  48.527  54.862  1.00  0.76           H  
ATOM    947 1HH1 ARG A  64      43.211  49.201  56.899  1.00  0.76           H  
ATOM    948 2HH1 ARG A  64      44.440  49.533  58.078  1.00  0.76           H  
ATOM    949 1HH2 ARG A  64      47.084  48.480  56.310  1.00  0.76           H  
ATOM    950 2HH2 ARG A  64      46.448  49.122  57.788  1.00  0.76           H  
ATOM    951  N   CYS A  65      43.728  49.238  50.506  1.00  0.79           N  
ATOM    952  CA  CYS A  65      43.060  50.520  50.739  1.00  0.79           C  
ATOM    953  C   CYS A  65      42.717  50.720  52.225  1.00  0.79           C  
ATOM    954  O   CYS A  65      42.539  49.752  52.973  1.00  0.79           O  
ATOM    955  CB  CYS A  65      41.745  50.551  49.934  1.00  0.79           C  
ATOM    956  SG  CYS A  65      41.897  49.748  48.311  1.00  0.79           S  
ATOM    957  H   CYS A  65      43.168  48.494  50.103  1.00  0.79           H  
ATOM    958  HA  CYS A  65      43.711  51.326  50.403  1.00  0.79           H  
ATOM    959  HB1 CYS A  65      41.433  51.587  49.796  1.00  0.79           H  
ATOM    960  HB2 CYS A  65      40.965  50.032  50.490  1.00  0.79           H  
ATOM    961  HG  CYS A  65      40.784  50.263  47.757  1.00  0.79           H  
ATOM    962  N   CYS A  66      42.516  51.980  52.612  1.00  1.05           N  
ATOM    963  CA  CYS A  66      41.682  52.408  53.746  1.00  1.05           C  
ATOM    964  C   CYS A  66      41.356  53.902  53.609  1.00  1.05           C  
ATOM    965  O   CYS A  66      41.837  54.558  52.691  1.00  1.05           O  
ATOM    966  CB  CYS A  66      42.388  52.057  55.072  1.00  1.05           C  
ATOM    967  SG  CYS A  66      41.476  52.369  56.610  1.00  1.05           S  
ATOM    968  H   CYS A  66      42.822  52.720  51.987  1.00  1.05           H  
ATOM    969  HA  CYS A  66      40.739  51.861  53.708  1.00  1.05           H  
ATOM    970  HB1 CYS A  66      43.333  52.586  55.128  1.00  1.05           H  
ATOM    971  HB2 CYS A  66      42.635  51.000  55.068  1.00  1.05           H  
ATOM    972  N   GLN A  67      40.536  54.455  54.498  1.00  1.18           N  
ATOM    973  CA  GLN A  67      40.039  55.834  54.434  1.00  1.18           C  
ATOM    974  C   GLN A  67      39.850  56.347  55.869  1.00  1.18           C  
ATOM    975  O   GLN A  67      38.764  56.703  56.321  1.00  1.18           O  
ATOM    976  CB  GLN A  67      38.741  55.822  53.599  1.00  1.18           C  
ATOM    977  CG  GLN A  67      38.122  57.206  53.344  1.00  1.18           C  
ATOM    978  CD  GLN A  67      37.158  57.198  52.157  1.00  1.18           C  
ATOM    979  NE2 GLN A  67      37.277  58.136  51.248  1.00  1.18           N  
ATOM    980  OE1 GLN A  67      36.317  56.324  51.991  1.00  1.18           O  
ATOM    981  H   GLN A  67      40.165  53.874  55.238  1.00  1.18           H  
ATOM    982  HA  GLN A  67      40.771  56.475  53.942  1.00  1.18           H  
ATOM    983  HB1 GLN A  67      37.994  55.187  54.078  1.00  1.18           H  
ATOM    984  HB2 GLN A  67      38.976  55.385  52.629  1.00  1.18           H  
ATOM    985  HG1 GLN A  67      38.922  57.919  53.153  1.00  1.18           H  
ATOM    986  HG2 GLN A  67      37.574  57.543  54.222  1.00  1.18           H  
ATOM    987 1HE2 GLN A  67      38.102  58.729  51.267  1.00  1.18           H  
ATOM    988 2HE2 GLN A  67      36.707  58.068  50.427  1.00  1.18           H  
ATOM    989  N   THR A  68      40.918  56.234  56.656  1.00  1.44           N  
ATOM    990  CA  THR A  68      40.935  56.541  58.087  1.00  1.44           C  
ATOM    991  C   THR A  68      42.346  57.003  58.446  1.00  1.44           C  
ATOM    992  O   THR A  68      43.314  56.571  57.809  1.00  1.44           O  
ATOM    993  CB  THR A  68      40.471  55.332  58.923  1.00  1.44           C  
ATOM    994  CG2 THR A  68      40.279  55.651  60.403  1.00  1.44           C  
ATOM    995  OG1 THR A  68      39.228  54.861  58.448  1.00  1.44           O  
ATOM    996  H   THR A  68      41.799  55.969  56.241  1.00  1.44           H  
ATOM    997  HA  THR A  68      40.257  57.371  58.284  1.00  1.44           H  
ATOM    998  HB  THR A  68      41.192  54.522  58.827  1.00  1.44           H  
ATOM    999  HG1 THR A  68      38.806  55.574  57.944  1.00  1.44           H  
ATOM   1000 1HG2 THR A  68      39.861  54.780  60.910  1.00  1.44           H  
ATOM   1001 2HG2 THR A  68      41.236  55.886  60.868  1.00  1.44           H  
ATOM   1002 3HG2 THR A  68      39.595  56.490  60.521  1.00  1.44           H  
ATOM   1003  N   HIS A  69      42.479  57.905  59.420  1.00  1.26           N  
ATOM   1004  CA  HIS A  69      43.785  58.412  59.848  1.00  1.26           C  
ATOM   1005  C   HIS A  69      44.774  57.288  60.148  1.00  1.26           C  
ATOM   1006  O   HIS A  69      44.429  56.288  60.776  1.00  1.26           O  
ATOM   1007  CB  HIS A  69      43.634  59.346  61.063  1.00  1.26           C  
ATOM   1008  CG  HIS A  69      43.481  60.801  60.693  1.00  1.26           C  
ATOM   1009  CD2 HIS A  69      44.508  61.661  60.426  1.00  1.26           C  
ATOM   1010  ND1 HIS A  69      42.276  61.483  60.546  1.00  1.26           N  
ATOM   1011  CE1 HIS A  69      42.603  62.745  60.211  1.00  1.26           C  
ATOM   1012  NE2 HIS A  69      43.937  62.872  60.099  1.00  1.26           N  
ATOM   1013  H   HIS A  69      41.657  58.254  59.890  1.00  1.26           H  
ATOM   1014  HA  HIS A  69      44.206  59.001  59.032  1.00  1.26           H  
ATOM   1015  HB1 HIS A  69      44.522  59.266  61.689  1.00  1.26           H  
ATOM   1016  HB2 HIS A  69      42.786  59.033  61.673  1.00  1.26           H  
ATOM   1017  HD2 HIS A  69      45.567  61.431  60.443  1.00  1.26           H  
ATOM   1018  HE1 HIS A  69      41.886  63.532  60.000  1.00  1.26           H  
ATOM   1019  HE2 HIS A  69      44.429  63.694  59.722  1.00  1.26           H  
ATOM   1020  N   LEU A  70      46.011  57.459  59.665  1.00  1.25           N  
ATOM   1021  CA  LEU A  70      47.160  56.565  59.844  1.00  1.25           C  
ATOM   1022  C   LEU A  70      46.974  55.120  59.341  1.00  1.25           C  
ATOM   1023  O   LEU A  70      47.867  54.285  59.534  1.00  1.25           O  
ATOM   1024  CB  LEU A  70      47.594  56.586  61.326  1.00  1.25           C  
ATOM   1025  CG  LEU A  70      47.680  57.968  62.013  1.00  1.25           C  
ATOM   1026  CD1 LEU A  70      48.094  57.780  63.472  1.00  1.25           C  
ATOM   1027  CD2 LEU A  70      48.710  58.888  61.365  1.00  1.25           C  
ATOM   1028  H   LEU A  70      46.205  58.309  59.145  1.00  1.25           H  
ATOM   1029  HA  LEU A  70      47.973  56.984  59.249  1.00  1.25           H  
ATOM   1030  HB1 LEU A  70      48.571  56.105  61.405  1.00  1.25           H  
ATOM   1031  HB2 LEU A  70      46.890  55.981  61.899  1.00  1.25           H  
ATOM   1032  HG  LEU A  70      46.708  58.459  61.997  1.00  1.25           H  
ATOM   1033 1HD1 LEU A  70      48.172  58.748  63.960  1.00  1.25           H  
ATOM   1034 2HD1 LEU A  70      47.339  57.190  63.989  1.00  1.25           H  
ATOM   1035 3HD1 LEU A  70      49.052  57.266  63.533  1.00  1.25           H  
ATOM   1036 1HD2 LEU A  70      48.735  59.845  61.883  1.00  1.25           H  
ATOM   1037 2HD2 LEU A  70      49.685  58.420  61.419  1.00  1.25           H  
ATOM   1038 3HD2 LEU A  70      48.460  59.060  60.322  1.00  1.25           H  
ATOM   1039  N   CYS A  71      45.827  54.809  58.730  1.00  1.52           N  
ATOM   1040  CA  CYS A  71      45.223  53.475  58.764  1.00  1.52           C  
ATOM   1041  C   CYS A  71      46.075  52.352  58.161  1.00  1.52           C  
ATOM   1042  O   CYS A  71      45.873  51.161  58.430  1.00  1.52           O  
ATOM   1043  CB  CYS A  71      43.845  53.555  58.096  1.00  1.52           C  
ATOM   1044  SG  CYS A  71      42.871  52.026  58.048  1.00  1.52           S  
ATOM   1045  H   CYS A  71      45.188  55.577  58.571  1.00  1.52           H  
ATOM   1046  HA  CYS A  71      45.066  53.213  59.812  1.00  1.52           H  
ATOM   1047  HB1 CYS A  71      43.979  53.923  57.080  1.00  1.52           H  
ATOM   1048  HB2 CYS A  71      43.270  54.294  58.648  1.00  1.52           H  
ATOM   1049  N   ASN A  72      47.025  52.711  57.303  1.00  2.00           N  
ATOM   1050  CA  ASN A  72      47.854  51.748  56.611  1.00  2.00           C  
ATOM   1051  C   ASN A  72      48.868  50.997  57.480  1.00  2.00           C  
ATOM   1052  O   ASN A  72      49.018  49.794  57.246  1.00  2.00           O  
ATOM   1053  CB  ASN A  72      48.483  52.408  55.373  1.00  2.00           C  
ATOM   1054  CG  ASN A  72      49.302  53.642  55.690  1.00  2.00           C  
ATOM   1055  ND2 ASN A  72      50.547  53.476  56.057  1.00  2.00           N  
ATOM   1056  OD1 ASN A  72      48.820  54.764  55.631  1.00  2.00           O  
ATOM   1057  H   ASN A  72      47.193  53.698  57.164  1.00  2.00           H  
ATOM   1058  HA  ASN A  72      47.186  50.984  56.216  1.00  2.00           H  
ATOM   1059  HB1 ASN A  72      47.699  52.701  54.678  1.00  2.00           H  
ATOM   1060  HB2 ASN A  72      49.123  51.692  54.863  1.00  2.00           H  
ATOM   1061 1HD2 ASN A  72      50.942  52.552  56.114  1.00  2.00           H  
ATOM   1062 2HD2 ASN A  72      51.060  54.319  56.230  1.00  2.00           H  
ATOM   1063  N   GLY A  73      49.529  51.645  58.452  1.00  2.19           N  
ATOM   1064  CA  GLY A  73      50.664  51.064  59.194  1.00  2.19           C  
ATOM   1065  C   GLY A  73      51.597  50.232  58.301  1.00  2.19           C  
ATOM   1066  O   GLY A  73      51.871  50.615  57.159  1.00  2.19           O  
ATOM   1067  H   GLY A  73      49.256  52.599  58.663  1.00  2.19           H  
ATOM   1068  HA1 GLY A  73      50.276  50.423  59.987  1.00  2.19           H  
ATOM   1069  HA2 GLY A  73      51.248  51.857  59.657  1.00  2.19           H  
ATOM   1070  N   ALA A  74      52.045  49.082  58.805  1.00  3.54           N  
ATOM   1071  CA  ALA A  74      52.401  47.935  57.976  1.00  3.54           C  
ATOM   1072  C   ALA A  74      51.738  46.661  58.531  1.00  3.54           C  
ATOM   1073  O   ALA A  74      51.670  46.496  59.745  1.00  3.54           O  
ATOM   1074  CB  ALA A  74      53.924  47.810  57.862  1.00  3.54           C  
ATOM   1075  H   ALA A  74      51.936  48.896  59.800  1.00  3.54           H  
ATOM   1076  HA  ALA A  74      52.008  48.109  56.974  1.00  3.54           H  
ATOM   1077  HB1 ALA A  74      54.344  47.613  58.842  1.00  3.54           H  
ATOM   1078  HB2 ALA A  74      54.183  46.992  57.191  1.00  3.54           H  
ATOM   1079  HB3 ALA A  74      54.342  48.737  57.470  1.00  3.54           H  
ATOM   1080  N   PRO A  75      51.289  45.718  57.683  1.00  4.80           N  
ATOM   1081  CA  PRO A  75      50.758  44.434  58.145  1.00  4.80           C  
ATOM   1082  C   PRO A  75      51.891  43.459  58.492  1.00  4.80           C  
ATOM   1083  O   PRO A  75      52.051  42.388  57.900  1.00  4.80           O  
ATOM   1084  CB  PRO A  75      49.882  43.961  56.975  1.00  4.80           C  
ATOM   1085  CG  PRO A  75      50.639  44.473  55.751  1.00  4.80           C  
ATOM   1086  CD  PRO A  75      51.207  45.812  56.233  1.00  4.80           C  
ATOM   1087  HA  PRO A  75      50.132  44.569  59.029  1.00  4.80           H  
ATOM   1088  HB1 PRO A  75      49.746  42.877  56.957  1.00  4.80           H  
ATOM   1089  HB2 PRO A  75      48.908  44.451  57.032  1.00  4.80           H  
ATOM   1090  HG1 PRO A  75      51.459  43.793  55.512  1.00  4.80           H  
ATOM   1091  HG2 PRO A  75      49.980  44.599  54.892  1.00  4.80           H  
ATOM   1092  HD1 PRO A  75      52.186  45.984  55.788  1.00  4.80           H  
ATOM   1093  HD2 PRO A  75      50.517  46.612  55.958  1.00  4.80           H  
ATOM   1094  N   ARG A  76      52.730  43.919  59.412  1.00  4.69           N  
ATOM   1095  CA  ARG A  76      53.923  43.291  60.003  1.00  4.69           C  
ATOM   1096  C   ARG A  76      54.487  44.196  61.105  1.00  4.69           C  
ATOM   1097  O   ARG A  76      55.059  43.690  62.061  1.00  4.69           O  
ATOM   1098  CB  ARG A  76      54.986  43.038  58.922  1.00  4.69           C  
ATOM   1099  CG  ARG A  76      56.298  42.466  59.490  1.00  4.69           C  
ATOM   1100  CD  ARG A  76      57.260  42.030  58.385  1.00  4.69           C  
ATOM   1101  NE  ARG A  76      57.503  43.118  57.420  1.00  4.69           N  
ATOM   1102  CZ  ARG A  76      57.265  43.115  56.128  1.00  4.69           C  
ATOM   1103  NH1 ARG A  76      57.539  44.160  55.412  1.00  4.69           N1+
ATOM   1104  NH2 ARG A  76      56.788  42.085  55.489  1.00  4.69           N  
ATOM   1105  H   ARG A  76      52.416  44.792  59.830  1.00  4.69           H  
ATOM   1106  HA  ARG A  76      53.646  42.344  60.469  1.00  4.69           H  
ATOM   1107  HB1 ARG A  76      55.198  43.975  58.410  1.00  4.69           H  
ATOM   1108  HB2 ARG A  76      54.594  42.329  58.194  1.00  4.69           H  
ATOM   1109  HG1 ARG A  76      56.077  41.602  60.116  1.00  4.69           H  
ATOM   1110  HG2 ARG A  76      56.800  43.216  60.098  1.00  4.69           H  
ATOM   1111  HD1 ARG A  76      56.843  41.151  57.892  1.00  4.69           H  
ATOM   1112  HD2 ARG A  76      58.207  41.739  58.844  1.00  4.69           H  
ATOM   1113  HE  ARG A  76      57.973  43.951  57.763  1.00  4.69           H  
ATOM   1114 1HH1 ARG A  76      57.956  44.956  55.881  1.00  4.69           H  
ATOM   1115 2HH1 ARG A  76      57.576  44.046  54.407  1.00  4.69           H  
ATOM   1116 1HH2 ARG A  76      56.524  41.265  55.996  1.00  4.69           H  
ATOM   1117 2HH2 ARG A  76      56.822  42.098  54.474  1.00  4.69           H  
ATOM   1118  N   ILE A  77      54.267  45.513  60.992  1.00  7.15           N  
ATOM   1119  CA  ILE A  77      54.728  46.540  61.926  1.00  7.15           C  
ATOM   1120  C   ILE A  77      53.598  47.540  62.229  1.00  7.15           C  
ATOM   1121  O   ILE A  77      52.465  47.483  61.752  1.00  7.15           O  
ATOM   1122  CB  ILE A  77      55.993  47.273  61.398  1.00  7.15           C  
ATOM   1123  CG1 ILE A  77      57.169  46.329  61.052  1.00  7.15           C  
ATOM   1124  CG2 ILE A  77      56.449  48.375  62.370  1.00  7.15           C  
ATOM   1125  CD1 ILE A  77      57.861  45.656  62.245  1.00  7.15           C  
ATOM   1126  H   ILE A  77      53.749  45.840  60.195  1.00  7.15           H  
ATOM   1127  HA  ILE A  77      54.988  46.066  62.873  1.00  7.15           H  
ATOM   1128  HB  ILE A  77      55.729  47.778  60.472  1.00  7.15           H  
ATOM   1129 1HG1 ILE A  77      57.917  46.903  60.510  1.00  7.15           H  
ATOM   1130 2HG1 ILE A  77      56.827  45.561  60.363  1.00  7.15           H  
ATOM   1131 1HG2 ILE A  77      57.391  48.804  62.025  1.00  7.15           H  
ATOM   1132 2HG2 ILE A  77      55.719  49.181  62.425  1.00  7.15           H  
ATOM   1133 3HG2 ILE A  77      56.609  47.973  63.370  1.00  7.15           H  
ATOM   1134  HD1 ILE A  77      58.603  44.949  61.876  1.00  7.15           H  
ATOM   1135  HD2 ILE A  77      58.370  46.403  62.854  1.00  7.15           H  
ATOM   1136  HD3 ILE A  77      57.139  45.122  62.858  1.00  7.15           H  
TER   
END
