# Supplementary material for: In silico characterisation of the complete Ly6 protein family in Fasciola gigantica supported through transcriptomics of the newly-excysted juveniles
Source: Mol Omics. 2021 Nov 8;18(1):45–56. doi: 10.1039/d1mo00254f (PMC8763315; doi:10.1039/d1mo00254f)
Supplement: MO-018-D1MO00254F-s006 [file MO-018-D1MO00254F-s006.tar › COORD/FgCD59C.pdb]

ATOM      1  N   ILE A   1      42.549  61.988  56.876  1.00  2.32           N  
ATOM      2  CA  ILE A   1      43.126  62.498  55.619  1.00  2.32           C  
ATOM      3  C   ILE A   1      44.632  62.764  55.748  1.00  2.32           C  
ATOM      4  O   ILE A   1      45.209  63.623  55.072  1.00  2.32           O  
ATOM      5  CB  ILE A   1      42.327  63.707  55.076  1.00  2.32           C  
ATOM      6  CG1 ILE A   1      42.312  64.892  56.070  1.00  2.32           C  
ATOM      7  CG2 ILE A   1      40.906  63.271  54.674  1.00  2.32           C  
ATOM      8  CD1 ILE A   1      41.752  66.189  55.473  1.00  2.32           C  
ATOM      9  HA  ILE A   1      43.035  61.690  54.892  1.00  2.32           H  
ATOM     10  HB  ILE A   1      42.818  64.042  54.162  1.00  2.32           H  
ATOM     11 1HG1 ILE A   1      43.330  65.095  56.400  1.00  2.32           H  
ATOM     12 2HG1 ILE A   1      41.722  64.625  56.948  1.00  2.32           H  
ATOM     13 1HG2 ILE A   1      40.391  64.080  54.159  1.00  2.32           H  
ATOM     14 2HG2 ILE A   1      40.964  62.418  53.997  1.00  2.32           H  
ATOM     15 3HG2 ILE A   1      40.338  62.984  55.559  1.00  2.32           H  
ATOM     16  HD1 ILE A   1      41.867  66.995  56.198  1.00  2.32           H  
ATOM     17  HD2 ILE A   1      42.298  66.446  54.566  1.00  2.32           H  
ATOM     18  HD3 ILE A   1      40.692  66.076  55.245  1.00  2.32           H  
ATOM     19  N   THR A   2      45.292  61.984  56.596  1.00  1.69           N  
ATOM     20  CA  THR A   2      46.709  61.665  56.429  1.00  1.69           C  
ATOM     21  C   THR A   2      46.848  60.277  55.803  1.00  1.69           C  
ATOM     22  O   THR A   2      45.889  59.554  55.538  1.00  1.69           O  
ATOM     23  CB  THR A   2      47.499  61.780  57.740  1.00  1.69           C  
ATOM     24  CG2 THR A   2      47.417  63.165  58.375  1.00  1.69           C  
ATOM     25  OG1 THR A   2      47.012  60.838  58.655  1.00  1.69           O  
ATOM     26  H   THR A   2      44.737  61.312  57.110  1.00  1.69           H  
ATOM     27  HA  THR A   2      47.166  62.366  55.732  1.00  1.69           H  
ATOM     28  HB  THR A   2      48.551  61.561  57.550  1.00  1.69           H  
ATOM     29  HG1 THR A   2      46.934  61.266  59.521  1.00  1.69           H  
ATOM     30 1HG2 THR A   2      48.028  63.188  59.279  1.00  1.69           H  
ATOM     31 2HG2 THR A   2      47.806  63.903  57.674  1.00  1.69           H  
ATOM     32 3HG2 THR A   2      46.387  63.415  58.624  1.00  1.69           H  
ATOM     33  N   CYS A   3      48.089  59.912  55.569  1.00  1.27           N  
ATOM     34  CA  CYS A   3      48.546  58.547  55.430  1.00  1.27           C  
ATOM     35  C   CYS A   3      49.982  58.562  55.950  1.00  1.27           C  
ATOM     36  O   CYS A   3      50.603  59.623  56.052  1.00  1.27           O  
ATOM     37  CB  CYS A   3      48.468  58.116  53.951  1.00  1.27           C  
ATOM     38  SG  CYS A   3      49.302  59.295  52.843  1.00  1.27           S  
ATOM     39  H   CYS A   3      48.827  60.585  55.740  1.00  1.27           H  
ATOM     40  HA  CYS A   3      47.949  57.875  56.047  1.00  1.27           H  
ATOM     41  HB1 CYS A   3      47.418  58.052  53.659  1.00  1.27           H  
ATOM     42  HB2 CYS A   3      48.920  57.129  53.839  1.00  1.27           H  
ATOM     43  HG  CYS A   3      50.438  59.414  53.542  1.00  1.27           H  
ATOM     44  N   TYR A   4      50.552  57.398  56.214  1.00  1.55           N  
ATOM     45  CA  TYR A   4      52.001  57.275  56.188  1.00  1.55           C  
ATOM     46  C   TYR A   4      52.427  56.864  54.786  1.00  1.55           C  
ATOM     47  O   TYR A   4      51.874  55.943  54.187  1.00  1.55           O  
ATOM     48  CB  TYR A   4      52.466  56.350  57.321  1.00  1.55           C  
ATOM     49  CG  TYR A   4      52.294  56.890  58.746  1.00  1.55           C  
ATOM     50  CD1 TYR A   4      52.015  58.252  59.021  1.00  1.55           C  
ATOM     51  CD2 TYR A   4      52.461  56.004  59.827  1.00  1.55           C  
ATOM     52  CE1 TYR A   4      51.901  58.706  60.349  1.00  1.55           C  
ATOM     53  CE2 TYR A   4      52.352  56.455  61.157  1.00  1.55           C  
ATOM     54  CZ  TYR A   4      52.069  57.812  61.420  1.00  1.55           C  
ATOM     55  OH  TYR A   4      51.960  58.261  62.699  1.00  1.55           O  
ATOM     56  H   TYR A   4      50.010  56.541  56.162  1.00  1.55           H  
ATOM     57  HA  TYR A   4      52.473  58.240  56.369  1.00  1.55           H  
ATOM     58  HB1 TYR A   4      53.526  56.143  57.173  1.00  1.55           H  
ATOM     59  HB2 TYR A   4      51.935  55.401  57.237  1.00  1.55           H  
ATOM     60  HD1 TYR A   4      51.891  58.966  58.223  1.00  1.55           H  
ATOM     61  HD2 TYR A   4      52.697  54.969  59.631  1.00  1.55           H  
ATOM     62  HE1 TYR A   4      51.680  59.740  60.560  1.00  1.55           H  
ATOM     63  HE2 TYR A   4      52.504  55.767  61.973  1.00  1.55           H  
ATOM     64  HH  TYR A   4      52.129  57.564  63.334  1.00  1.55           H  
ATOM     65  N   GLU A   5      53.367  57.623  54.239  1.00  1.73           N  
ATOM     66  CA  GLU A   5      53.717  57.603  52.821  1.00  1.73           C  
ATOM     67  C   GLU A   5      55.209  57.336  52.727  1.00  1.73           C  
ATOM     68  O   GLU A   5      56.033  57.991  53.369  1.00  1.73           O  
ATOM     69  CB  GLU A   5      53.287  58.935  52.195  1.00  1.73           C  
ATOM     70  CG  GLU A   5      53.447  59.044  50.675  1.00  1.73           C  
ATOM     71  CD  GLU A   5      52.645  60.239  50.140  1.00  1.73           C  
ATOM     72  OE1 GLU A   5      51.521  60.043  49.620  1.00  1.73           O  
ATOM     73  OE2 GLU A   5      53.091  61.398  50.292  1.00  1.73           O1-
ATOM     74  H   GLU A   5      53.819  58.326  54.811  1.00  1.73           H  
ATOM     75  HA  GLU A   5      53.178  56.804  52.310  1.00  1.73           H  
ATOM     76  HB1 GLU A   5      53.846  59.743  52.665  1.00  1.73           H  
ATOM     77  HB2 GLU A   5      52.228  59.061  52.423  1.00  1.73           H  
ATOM     78  HG1 GLU A   5      53.069  58.139  50.210  1.00  1.73           H  
ATOM     79  HG2 GLU A   5      54.504  59.144  50.422  1.00  1.73           H  
ATOM     80  N   CYS A   6      55.553  56.302  51.976  1.00  1.88           N  
ATOM     81  CA  CYS A   6      56.922  55.890  51.760  1.00  1.88           C  
ATOM     82  C   CYS A   6      57.027  55.350  50.341  1.00  1.88           C  
ATOM     83  O   CYS A   6      56.131  54.673  49.824  1.00  1.88           O  
ATOM     84  CB  CYS A   6      57.368  54.882  52.833  1.00  1.88           C  
ATOM     85  SG  CYS A   6      56.362  53.365  52.872  1.00  1.88           S  
ATOM     86  H   CYS A   6      54.832  55.801  51.473  1.00  1.88           H  
ATOM     87  HA  CYS A   6      57.565  56.769  51.836  1.00  1.88           H  
ATOM     88  HB1 CYS A   6      57.319  55.368  53.809  1.00  1.88           H  
ATOM     89  HB2 CYS A   6      58.404  54.613  52.638  1.00  1.88           H  
ATOM     90  HG  CYS A   6      57.191  52.632  53.632  1.00  1.88           H  
ATOM     91  N   MET A   7      58.115  55.707  49.672  1.00  3.49           N  
ATOM     92  CA  MET A   7      58.170  55.643  48.221  1.00  3.49           C  
ATOM     93  C   MET A   7      59.311  54.738  47.798  1.00  3.49           C  
ATOM     94  O   MET A   7      60.434  55.191  47.601  1.00  3.49           O  
ATOM     95  CB  MET A   7      58.263  57.071  47.655  1.00  3.49           C  
ATOM     96  CG  MET A   7      58.170  57.122  46.125  1.00  3.49           C  
ATOM     97  SD  MET A   7      56.751  56.274  45.363  1.00  3.49           S  
ATOM     98  CE  MET A   7      55.356  57.019  46.259  1.00  3.49           C  
ATOM     99  H   MET A   7      58.842  56.220  50.153  1.00  3.49           H  
ATOM    100  HA  MET A   7      57.251  55.205  47.836  1.00  3.49           H  
ATOM    101  HB1 MET A   7      59.201  57.532  47.968  1.00  3.49           H  
ATOM    102  HB2 MET A   7      57.448  57.668  48.070  1.00  3.49           H  
ATOM    103  HG1 MET A   7      59.082  56.691  45.711  1.00  3.49           H  
ATOM    104  HG2 MET A   7      58.142  58.170  45.826  1.00  3.49           H  
ATOM    105  HE1 MET A   7      54.415  56.673  45.830  1.00  3.49           H  
ATOM    106  HE2 MET A   7      55.385  56.727  47.310  1.00  3.49           H  
ATOM    107  HE3 MET A   7      55.403  58.105  46.184  1.00  3.49           H  
ATOM    108  N   ASN A   8      58.986  53.446  47.700  1.00  3.30           N  
ATOM    109  CA  ASN A   8      59.916  52.349  47.426  1.00  3.30           C  
ATOM    110  C   ASN A   8      60.875  52.099  48.608  1.00  3.30           C  
ATOM    111  O   ASN A   8      62.057  51.842  48.396  1.00  3.30           O  
ATOM    112  CB  ASN A   8      60.648  52.570  46.072  1.00  3.30           C  
ATOM    113  CG  ASN A   8      59.786  52.902  44.861  1.00  3.30           C  
ATOM    114  ND2 ASN A   8      60.410  53.289  43.768  1.00  3.30           N  
ATOM    115  OD1 ASN A   8      58.560  52.830  44.854  1.00  3.30           O  
ATOM    116  H   ASN A   8      58.034  53.195  47.914  1.00  3.30           H  
ATOM    117  HA  ASN A   8      59.322  51.440  47.324  1.00  3.30           H  
ATOM    118  HB1 ASN A   8      61.216  51.672  45.837  1.00  3.30           H  
ATOM    119  HB2 ASN A   8      61.381  53.366  46.195  1.00  3.30           H  
ATOM    120 1HD2 ASN A   8      61.417  53.339  43.769  1.00  3.30           H  
ATOM    121 2HD2 ASN A   8      59.877  53.440  42.936  1.00  3.30           H  
ATOM    122  N   CYS A   9      60.360  52.171  49.847  1.00  3.04           N  
ATOM    123  CA  CYS A   9      61.072  51.745  51.055  1.00  3.04           C  
ATOM    124  C   CYS A   9      61.550  50.300  50.882  1.00  3.04           C  
ATOM    125  O   CYS A   9      60.706  49.395  50.817  1.00  3.04           O  
ATOM    126  CB  CYS A   9      60.164  51.881  52.294  1.00  3.04           C  
ATOM    127  SG  CYS A   9      60.674  53.293  53.317  1.00  3.04           S  
ATOM    128  H   CYS A   9      59.357  52.263  49.928  1.00  3.04           H  
ATOM    129  HA  CYS A   9      61.932  52.399  51.189  1.00  3.04           H  
ATOM    130  HB1 CYS A   9      60.237  50.977  52.903  1.00  3.04           H  
ATOM    131  HB2 CYS A   9      59.121  51.987  51.991  1.00  3.04           H  
ATOM    132  HG  CYS A   9      61.745  52.718  53.891  1.00  3.04           H  
ATOM    133  N   PRO A  10      62.865  50.053  50.782  1.00  3.55           N  
ATOM    134  CA  PRO A  10      63.354  48.701  50.647  1.00  3.55           C  
ATOM    135  C   PRO A  10      63.387  48.012  52.002  1.00  3.55           C  
ATOM    136  O   PRO A  10      63.968  48.554  52.943  1.00  3.55           O  
ATOM    137  CB  PRO A  10      64.757  48.855  50.053  1.00  3.55           C  
ATOM    138  CG  PRO A  10      65.254  50.184  50.627  1.00  3.55           C  
ATOM    139  CD  PRO A  10      63.974  51.007  50.780  1.00  3.55           C  
ATOM    140  HA  PRO A  10      62.732  48.128  49.958  1.00  3.55           H  
ATOM    141  HB1 PRO A  10      65.414  48.026  50.320  1.00  3.55           H  
ATOM    142  HB2 PRO A  10      64.679  48.939  48.967  1.00  3.55           H  
ATOM    143  HG1 PRO A  10      65.708  50.022  51.606  1.00  3.55           H  
ATOM    144  HG2 PRO A  10      65.963  50.669  49.957  1.00  3.55           H  
ATOM    145  HD1 PRO A  10      64.004  51.574  51.710  1.00  3.55           H  
ATOM    146  HD2 PRO A  10      63.889  51.689  49.937  1.00  3.55           H  
ATOM    147  N   ARG A  11      62.834  46.792  52.080  1.00  3.96           N  
ATOM    148  CA  ARG A  11      62.727  46.032  53.353  1.00  3.96           C  
ATOM    149  C   ARG A  11      61.635  46.553  54.308  1.00  3.96           C  
ATOM    150  O   ARG A  11      61.193  47.694  54.174  1.00  3.96           O  
ATOM    151  CB  ARG A  11      64.108  45.858  54.051  1.00  3.96           C  
ATOM    152  CG  ARG A  11      65.219  45.320  53.126  1.00  3.96           C  
ATOM    153  CD  ARG A  11      66.570  45.201  53.849  1.00  3.96           C  
ATOM    154  NE  ARG A  11      66.559  44.157  54.895  1.00  3.96           N  
ATOM    155  CZ  ARG A  11      67.530  43.869  55.745  1.00  3.96           C  
ATOM    156  NH1 ARG A  11      67.372  42.917  56.623  1.00  3.96           N1+
ATOM    157  NH2 ARG A  11      68.667  44.505  55.747  1.00  3.96           N  
ATOM    158  H   ARG A  11      62.386  46.415  51.250  1.00  3.96           H  
ATOM    159  HA  ARG A  11      62.396  45.035  53.062  1.00  3.96           H  
ATOM    160  HB1 ARG A  11      64.012  45.175  54.887  1.00  3.96           H  
ATOM    161  HB2 ARG A  11      64.430  46.801  54.490  1.00  3.96           H  
ATOM    162  HG1 ARG A  11      65.354  46.000  52.286  1.00  3.96           H  
ATOM    163  HG2 ARG A  11      64.926  44.345  52.733  1.00  3.96           H  
ATOM    164  HD1 ARG A  11      66.820  46.171  54.286  1.00  3.96           H  
ATOM    165  HD2 ARG A  11      67.331  44.952  53.105  1.00  3.96           H  
ATOM    166  HE  ARG A  11      65.725  43.603  54.960  1.00  3.96           H  
ATOM    167 1HH1 ARG A  11      66.493  42.431  56.679  1.00  3.96           H  
ATOM    168 2HH1 ARG A  11      68.116  42.676  57.253  1.00  3.96           H  
ATOM    169 1HH2 ARG A  11      68.811  45.242  55.080  1.00  3.96           H  
ATOM    170 2HH2 ARG A  11      69.377  44.292  56.423  1.00  3.96           H  
ATOM    171  N   PRO A  12      61.176  45.735  55.280  1.00  4.19           N  
ATOM    172  CA  PRO A  12      60.214  46.187  56.273  1.00  4.19           C  
ATOM    173  C   PRO A  12      60.828  47.191  57.247  1.00  4.19           C  
ATOM    174  O   PRO A  12      61.457  46.831  58.238  1.00  4.19           O  
ATOM    175  CB  PRO A  12      59.672  44.934  56.974  1.00  4.19           C  
ATOM    176  CG  PRO A  12      60.801  43.924  56.807  1.00  4.19           C  
ATOM    177  CD  PRO A  12      61.402  44.301  55.453  1.00  4.19           C  
ATOM    178  HA  PRO A  12      59.374  46.672  55.769  1.00  4.19           H  
ATOM    179  HB1 PRO A  12      59.436  45.107  58.025  1.00  4.19           H  
ATOM    180  HB2 PRO A  12      58.784  44.576  56.452  1.00  4.19           H  
ATOM    181  HG1 PRO A  12      61.542  44.070  57.593  1.00  4.19           H  
ATOM    182  HG2 PRO A  12      60.428  42.899  56.814  1.00  4.19           H  
ATOM    183  HD1 PRO A  12      62.450  44.021  55.439  1.00  4.19           H  
ATOM    184  HD2 PRO A  12      60.869  43.769  54.674  1.00  4.19           H  
ATOM    185  N   PHE A  13      60.633  48.469  56.948  1.00  4.02           N  
ATOM    186  CA  PHE A  13      60.800  49.543  57.911  1.00  4.02           C  
ATOM    187  C   PHE A  13      59.738  49.425  59.013  1.00  4.02           C  
ATOM    188  O   PHE A  13      58.583  49.796  58.814  1.00  4.02           O  
ATOM    189  CB  PHE A  13      60.687  50.897  57.184  1.00  4.02           C  
ATOM    190  CG  PHE A  13      61.963  51.417  56.543  1.00  4.02           C  
ATOM    191  CD1 PHE A  13      62.499  50.806  55.391  1.00  4.02           C  
ATOM    192  CD2 PHE A  13      62.608  52.548  57.083  1.00  4.02           C  
ATOM    193  CE1 PHE A  13      63.661  51.325  54.790  1.00  4.02           C  
ATOM    194  CE2 PHE A  13      63.765  53.068  56.478  1.00  4.02           C  
ATOM    195  CZ  PHE A  13      64.291  52.459  55.328  1.00  4.02           C  
ATOM    196  H   PHE A  13      60.214  48.689  56.054  1.00  4.02           H  
ATOM    197  HA  PHE A  13      61.787  49.473  58.370  1.00  4.02           H  
ATOM    198  HB1 PHE A  13      60.356  51.639  57.906  1.00  4.02           H  
ATOM    199  HB2 PHE A  13      59.905  50.840  56.423  1.00  4.02           H  
ATOM    200  HD1 PHE A  13      62.025  49.937  54.962  1.00  4.02           H  
ATOM    201  HD2 PHE A  13      62.210  53.032  57.962  1.00  4.02           H  
ATOM    202  HE1 PHE A  13      64.073  50.845  53.917  1.00  4.02           H  
ATOM    203  HE2 PHE A  13      64.244  53.940  56.900  1.00  4.02           H  
ATOM    204  HZ  PHE A  13      65.182  52.855  54.863  1.00  4.02           H  
ATOM    205  N   SER A  14      60.130  48.995  60.215  1.00  4.10           N  
ATOM    206  CA  SER A  14      59.308  49.165  61.430  1.00  4.10           C  
ATOM    207  C   SER A  14      59.181  50.622  61.897  1.00  4.10           C  
ATOM    208  O   SER A  14      58.579  50.917  62.927  1.00  4.10           O  
ATOM    209  CB  SER A  14      59.873  48.310  62.570  1.00  4.10           C  
ATOM    210  OG  SER A  14      60.081  46.979  62.133  1.00  4.10           O  
ATOM    211  H   SER A  14      61.038  48.557  60.311  1.00  4.10           H  
ATOM    212  HA  SER A  14      58.297  48.817  61.213  1.00  4.10           H  
ATOM    213  HB1 SER A  14      59.176  48.314  63.410  1.00  4.10           H  
ATOM    214  HB2 SER A  14      60.825  48.729  62.899  1.00  4.10           H  
ATOM    215  HG  SER A  14      59.249  46.616  61.816  1.00  4.10           H  
ATOM    216  N   THR A  15      59.741  51.543  61.121  1.00  3.87           N  
ATOM    217  CA  THR A  15      59.683  52.987  61.295  1.00  3.87           C  
ATOM    218  C   THR A  15      59.304  53.572  59.950  1.00  3.87           C  
ATOM    219  O   THR A  15      60.168  53.876  59.134  1.00  3.87           O  
ATOM    220  CB  THR A  15      61.016  53.537  61.829  1.00  3.87           C  
ATOM    221  CG2 THR A  15      60.906  55.006  62.229  1.00  3.87           C  
ATOM    222  OG1 THR A  15      61.414  52.820  62.979  1.00  3.87           O  
ATOM    223  H   THR A  15      60.220  51.213  60.299  1.00  3.87           H  
ATOM    224  HA  THR A  15      58.897  53.238  62.007  1.00  3.87           H  
ATOM    225  HB  THR A  15      61.794  53.426  61.071  1.00  3.87           H  
ATOM    226  HG1 THR A  15      60.644  52.732  63.550  1.00  3.87           H  
ATOM    227 1HG2 THR A  15      61.861  55.346  62.630  1.00  3.87           H  
ATOM    228 2HG2 THR A  15      60.663  55.610  61.353  1.00  3.87           H  
ATOM    229 3HG2 THR A  15      60.130  55.138  62.982  1.00  3.87           H  
ATOM    230  N   THR A  16      58.002  53.591  59.671  1.00  3.55           N  
ATOM    231  CA  THR A  16      57.476  54.062  58.396  1.00  3.55           C  
ATOM    232  C   THR A  16      57.843  55.516  58.097  1.00  3.55           C  
ATOM    233  O   THR A  16      58.306  56.262  58.962  1.00  3.55           O  
ATOM    234  CB  THR A  16      55.945  53.914  58.320  1.00  3.55           C  
ATOM    235  CG2 THR A  16      55.496  52.458  58.440  1.00  3.55           C  
ATOM    236  OG1 THR A  16      55.320  54.647  59.347  1.00  3.55           O  
ATOM    237  H   THR A  16      57.335  53.342  60.385  1.00  3.55           H  
ATOM    238  HA  THR A  16      57.913  53.452  57.606  1.00  3.55           H  
ATOM    239  HB  THR A  16      55.590  54.289  57.360  1.00  3.55           H  
ATOM    240  HG1 THR A  16      55.324  55.592  59.115  1.00  3.55           H  
ATOM    241 1HG2 THR A  16      54.415  52.398  58.320  1.00  3.55           H  
ATOM    242 2HG2 THR A  16      55.974  51.859  57.664  1.00  3.55           H  
ATOM    243 3HG2 THR A  16      55.762  52.055  59.418  1.00  3.55           H  
ATOM    244  N   GLY A  17      57.542  55.961  56.874  1.00  3.36           N  
ATOM    245  CA  GLY A  17      57.455  57.393  56.610  1.00  3.36           C  
ATOM    246  C   GLY A  17      56.492  58.126  57.541  1.00  3.36           C  
ATOM    247  O   GLY A  17      55.639  57.522  58.198  1.00  3.36           O  
ATOM    248  H   GLY A  17      57.156  55.326  56.196  1.00  3.36           H  
ATOM    249  HA1 GLY A  17      57.130  57.559  55.584  1.00  3.36           H  
ATOM    250  HA2 GLY A  17      58.449  57.828  56.725  1.00  3.36           H  
ATOM    251  N   THR A  18      56.674  59.438  57.610  1.00  2.98           N  
ATOM    252  CA  THR A  18      56.028  60.296  58.596  1.00  2.98           C  
ATOM    253  C   THR A  18      54.598  60.683  58.239  1.00  2.98           C  
ATOM    254  O   THR A  18      54.107  60.380  57.153  1.00  2.98           O  
ATOM    255  CB  THR A  18      56.880  61.575  58.770  1.00  2.98           C  
ATOM    256  CG2 THR A  18      58.213  61.279  59.456  1.00  2.98           C  
ATOM    257  OG1 THR A  18      57.187  62.162  57.522  1.00  2.98           O  
ATOM    258  H   THR A  18      57.329  59.880  56.982  1.00  2.98           H  
ATOM    259  HA  THR A  18      55.994  59.771  59.551  1.00  2.98           H  
ATOM    260  HB  THR A  18      56.349  62.302  59.383  1.00  2.98           H  
ATOM    261  HG1 THR A  18      56.406  62.613  57.184  1.00  2.98           H  
ATOM    262 1HG2 THR A  18      58.765  62.209  59.591  1.00  2.98           H  
ATOM    263 2HG2 THR A  18      58.035  60.828  60.432  1.00  2.98           H  
ATOM    264 3HG2 THR A  18      58.813  60.597  58.851  1.00  2.98           H  
ATOM    265  N   GLY A  19      53.970  61.423  59.158  1.00  3.18           N  
ATOM    266  CA  GLY A  19      52.685  62.113  59.024  1.00  3.18           C  
ATOM    267  C   GLY A  19      52.579  63.127  57.890  1.00  3.18           C  
ATOM    268  O   GLY A  19      52.394  64.312  58.153  1.00  3.18           O  
ATOM    269  H   GLY A  19      54.448  61.556  60.034  1.00  3.18           H  
ATOM    270  HA1 GLY A  19      52.456  62.625  59.958  1.00  3.18           H  
ATOM    271  HA2 GLY A  19      51.909  61.365  58.856  1.00  3.18           H  
ATOM    272  N   VAL A  20      52.710  62.686  56.638  1.00  2.03           N  
ATOM    273  CA  VAL A  20      52.350  63.502  55.479  1.00  2.03           C  
ATOM    274  C   VAL A  20      50.869  63.864  55.517  1.00  2.03           C  
ATOM    275  O   VAL A  20      50.024  63.122  56.026  1.00  2.03           O  
ATOM    276  CB  VAL A  20      52.711  62.863  54.127  1.00  2.03           C  
ATOM    277  CG1 VAL A  20      54.219  62.635  53.993  1.00  2.03           C  
ATOM    278  CG2 VAL A  20      51.973  61.555  53.853  1.00  2.03           C  
ATOM    279  H   VAL A  20      52.878  61.696  56.497  1.00  2.03           H  
ATOM    280  HA  VAL A  20      52.909  64.434  55.552  1.00  2.03           H  
ATOM    281  HB  VAL A  20      52.424  63.569  53.346  1.00  2.03           H  
ATOM    282 1HG1 VAL A  20      54.438  62.249  52.997  1.00  2.03           H  
ATOM    283 2HG1 VAL A  20      54.752  63.577  54.131  1.00  2.03           H  
ATOM    284 3HG1 VAL A  20      54.561  61.910  54.732  1.00  2.03           H  
ATOM    285 1HG2 VAL A  20      52.379  60.756  54.473  1.00  2.03           H  
ATOM    286 2HG2 VAL A  20      50.907  61.654  54.050  1.00  2.03           H  
ATOM    287 3HG2 VAL A  20      52.091  61.311  52.801  1.00  2.03           H  
ATOM    288  N   SER A  21      50.532  64.984  54.887  1.00  2.30           N  
ATOM    289  CA  SER A  21      49.167  65.178  54.411  1.00  2.30           C  
ATOM    290  C   SER A  21      48.835  64.186  53.293  1.00  2.30           C  
ATOM    291  O   SER A  21      49.688  63.775  52.497  1.00  2.30           O  
ATOM    292  CB  SER A  21      48.976  66.606  53.900  1.00  2.30           C  
ATOM    293  OG  SER A  21      49.128  67.505  54.980  1.00  2.30           O  
ATOM    294  H   SER A  21      51.263  65.532  54.466  1.00  2.30           H  
ATOM    295  HA  SER A  21      48.468  65.012  55.233  1.00  2.30           H  
ATOM    296  HB1 SER A  21      47.976  66.720  53.480  1.00  2.30           H  
ATOM    297  HB2 SER A  21      49.713  66.822  53.125  1.00  2.30           H  
ATOM    298  HG  SER A  21      49.712  67.104  55.630  1.00  2.30           H  
ATOM    299  N   SER A  22      47.546  63.901  53.162  1.00  2.02           N  
ATOM    300  CA  SER A  22      46.953  63.595  51.866  1.00  2.02           C  
ATOM    301  C   SER A  22      47.229  64.676  50.812  1.00  2.02           C  
ATOM    302  O   SER A  22      47.965  65.648  50.996  1.00  2.02           O  
ATOM    303  CB  SER A  22      45.428  63.450  52.058  1.00  2.02           C  
ATOM    304  OG  SER A  22      44.881  64.670  52.531  1.00  2.02           O  
ATOM    305  H   SER A  22      46.903  64.187  53.890  1.00  2.02           H  
ATOM    306  HA  SER A  22      47.347  62.646  51.501  1.00  2.02           H  
ATOM    307  HB1 SER A  22      45.222  62.647  52.765  1.00  2.02           H  
ATOM    308  HB2 SER A  22      44.937  63.192  51.123  1.00  2.02           H  
ATOM    309  HG  SER A  22      44.793  64.566  53.490  1.00  2.02           H  
ATOM    310  N   LYS A  23      46.562  64.505  49.684  1.00  2.20           N  
ATOM    311  CA  LYS A  23      46.367  65.469  48.619  1.00  2.20           C  
ATOM    312  C   LYS A  23      44.851  65.647  48.552  1.00  2.20           C  
ATOM    313  O   LYS A  23      44.117  64.745  48.928  1.00  2.20           O  
ATOM    314  CB  LYS A  23      47.078  64.950  47.349  1.00  2.20           C  
ATOM    315  CG  LYS A  23      48.610  64.793  47.538  1.00  2.20           C  
ATOM    316  CD  LYS A  23      49.106  63.473  48.182  1.00  2.20           C  
ATOM    317  CE  LYS A  23      50.402  63.707  48.981  1.00  2.20           C  
ATOM    318  NZ  LYS A  23      50.674  62.642  49.980  1.00  2.20           N1+
ATOM    319  H   LYS A  23      45.925  63.718  49.662  1.00  2.20           H  
ATOM    320  HA  LYS A  23      46.809  66.423  48.902  1.00  2.20           H  
ATOM    321  HB1 LYS A  23      46.915  65.678  46.554  1.00  2.20           H  
ATOM    322  HB2 LYS A  23      46.647  63.999  47.028  1.00  2.20           H  
ATOM    323  HG1 LYS A  23      48.959  65.641  48.129  1.00  2.20           H  
ATOM    324  HG2 LYS A  23      49.082  64.876  46.559  1.00  2.20           H  
ATOM    325  HD1 LYS A  23      49.287  62.739  47.395  1.00  2.20           H  
ATOM    326  HD2 LYS A  23      48.354  63.049  48.839  1.00  2.20           H  
ATOM    327  HE1 LYS A  23      50.326  64.664  49.506  1.00  2.20           H  
ATOM    328  HE2 LYS A  23      51.235  63.767  48.276  1.00  2.20           H  
ATOM    329  HZ1 LYS A  23      51.664  62.606  50.224  1.00  2.20           H  
ATOM    330  HZ2 LYS A  23      50.165  62.763  50.850  1.00  2.20           H  
ATOM    331  HZ3 LYS A  23      50.552  61.700  49.610  1.00  2.20           H  
ATOM    332  N   LYS A  24      44.334  66.844  48.267  1.00  2.41           N  
ATOM    333  CA  LYS A  24      42.913  67.141  48.581  1.00  2.41           C  
ATOM    334  C   LYS A  24      41.911  66.401  47.682  1.00  2.41           C  
ATOM    335  O   LYS A  24      40.718  66.349  47.982  1.00  2.41           O  
ATOM    336  CB  LYS A  24      42.681  68.662  48.611  1.00  2.41           C  
ATOM    337  CG  LYS A  24      43.438  69.289  49.800  1.00  2.41           C  
ATOM    338  CD  LYS A  24      43.162  70.788  49.953  1.00  2.41           C  
ATOM    339  CE  LYS A  24      43.929  71.314  51.175  1.00  2.41           C  
ATOM    340  NZ  LYS A  24      43.754  72.776  51.358  1.00  2.41           N1+
ATOM    341  H   LYS A  24      44.942  67.563  47.909  1.00  2.41           H  
ATOM    342  HA  LYS A  24      42.703  66.755  49.582  1.00  2.41           H  
ATOM    343  HB1 LYS A  24      41.614  68.854  48.735  1.00  2.41           H  
ATOM    344  HB2 LYS A  24      43.013  69.108  47.674  1.00  2.41           H  
ATOM    345  HG1 LYS A  24      44.509  69.142  49.663  1.00  2.41           H  
ATOM    346  HG2 LYS A  24      43.133  68.780  50.716  1.00  2.41           H  
ATOM    347  HD1 LYS A  24      42.092  70.949  50.090  1.00  2.41           H  
ATOM    348  HD2 LYS A  24      43.494  71.308  49.051  1.00  2.41           H  
ATOM    349  HE1 LYS A  24      44.990  71.077  51.049  1.00  2.41           H  
ATOM    350  HE2 LYS A  24      43.576  70.781  52.065  1.00  2.41           H  
ATOM    351  HZ1 LYS A  24      44.275  73.092  52.167  1.00  2.41           H  
ATOM    352  HZ2 LYS A  24      44.093  73.276  50.546  1.00  2.41           H  
ATOM    353  HZ3 LYS A  24      42.779  73.008  51.499  1.00  2.41           H  
ATOM    354  N   ASP A  25      42.396  65.796  46.609  1.00  2.30           N  
ATOM    355  CA  ASP A  25      41.724  64.804  45.773  1.00  2.30           C  
ATOM    356  C   ASP A  25      41.509  63.439  46.445  1.00  2.30           C  
ATOM    357  O   ASP A  25      40.483  62.814  46.197  1.00  2.30           O  
ATOM    358  CB  ASP A  25      42.561  64.656  44.495  1.00  2.30           C  
ATOM    359  CG  ASP A  25      43.954  64.123  44.840  1.00  2.30           C  
ATOM    360  OD1 ASP A  25      44.743  64.944  45.361  1.00  2.30           O  
ATOM    361  OD2 ASP A  25      44.129  62.888  44.748  1.00  2.30           O1-
ATOM    362  H   ASP A  25      43.389  65.893  46.419  1.00  2.30           H  
ATOM    363  HA  ASP A  25      40.748  65.190  45.482  1.00  2.30           H  
ATOM    364  HB1 ASP A  25      42.663  65.629  44.012  1.00  2.30           H  
ATOM    365  HB2 ASP A  25      42.061  63.981  43.801  1.00  2.30           H  
ATOM    366  N   CYS A  26      42.392  63.019  47.360  1.00  1.74           N  
ATOM    367  CA  CYS A  26      42.463  61.659  47.889  1.00  1.74           C  
ATOM    368  C   CYS A  26      41.814  61.441  49.234  1.00  1.74           C  
ATOM    369  O   CYS A  26      41.792  62.322  50.121  1.00  1.74           O  
ATOM    370  CB  CYS A  26      43.896  61.113  47.750  1.00  1.74           C  
ATOM    371  SG  CYS A  26      45.188  61.860  48.750  1.00  1.74           S  
ATOM    372  H   CYS A  26      43.158  63.646  47.594  1.00  1.74           H  
ATOM    373  HA  CYS A  26      41.876  61.094  47.161  1.00  1.74           H  
ATOM    374  HB1 CYS A  26      44.196  61.220  46.700  1.00  1.74           H  
ATOM    375  HB2 CYS A  26      43.875  60.073  48.017  1.00  1.74           H  
ATOM    376  N   LYS A  27      41.201  60.267  49.361  1.00  1.72           N  
ATOM    377  CA  LYS A  27      40.331  59.876  50.483  1.00  1.72           C  
ATOM    378  C   LYS A  27      40.559  58.448  50.968  1.00  1.72           C  
ATOM    379  O   LYS A  27      39.810  57.952  51.806  1.00  1.72           O  
ATOM    380  CB  LYS A  27      38.839  60.111  50.165  1.00  1.72           C  
ATOM    381  CG  LYS A  27      38.445  61.597  50.196  1.00  1.72           C  
ATOM    382  CD  LYS A  27      38.469  62.244  48.806  1.00  1.72           C  
ATOM    383  CE  LYS A  27      38.769  63.732  48.952  1.00  1.72           C  
ATOM    384  NZ  LYS A  27      38.713  64.411  47.642  1.00  1.72           N1+
ATOM    385  H   LYS A  27      41.282  59.618  48.592  1.00  1.72           H  
ATOM    386  HA  LYS A  27      40.600  60.491  51.342  1.00  1.72           H  
ATOM    387  HB1 LYS A  27      38.226  59.634  50.929  1.00  1.72           H  
ATOM    388  HB2 LYS A  27      38.565  59.662  49.209  1.00  1.72           H  
ATOM    389  HG1 LYS A  27      39.113  62.130  50.875  1.00  1.72           H  
ATOM    390  HG2 LYS A  27      37.434  61.692  50.593  1.00  1.72           H  
ATOM    391  HD1 LYS A  27      37.503  62.083  48.324  1.00  1.72           H  
ATOM    392  HD2 LYS A  27      39.241  61.775  48.197  1.00  1.72           H  
ATOM    393  HE1 LYS A  27      39.778  63.830  49.372  1.00  1.72           H  
ATOM    394  HE2 LYS A  27      38.064  64.191  49.649  1.00  1.72           H  
ATOM    395  HZ1 LYS A  27      39.227  65.288  47.692  1.00  1.72           H  
ATOM    396  HZ2 LYS A  27      39.188  63.834  46.951  1.00  1.72           H  
ATOM    397  HZ3 LYS A  27      37.769  64.578  47.337  1.00  1.72           H  
ATOM    398  N   TYR A  28      41.602  57.801  50.466  1.00  1.22           N  
ATOM    399  CA  TYR A  28      42.034  56.483  50.902  1.00  1.22           C  
ATOM    400  C   TYR A  28      43.535  56.435  51.104  1.00  1.22           C  
ATOM    401  O   TYR A  28      44.278  57.290  50.642  1.00  1.22           O  
ATOM    402  CB  TYR A  28      41.613  55.430  49.862  1.00  1.22           C  
ATOM    403  CG  TYR A  28      40.306  54.746  50.183  1.00  1.22           C  
ATOM    404  CD1 TYR A  28      39.095  55.322  49.767  1.00  1.22           C  
ATOM    405  CD2 TYR A  28      40.309  53.525  50.886  1.00  1.22           C  
ATOM    406  CE1 TYR A  28      37.880  54.672  50.043  1.00  1.22           C  
ATOM    407  CE2 TYR A  28      39.101  52.848  51.127  1.00  1.22           C  
ATOM    408  CZ  TYR A  28      37.884  53.424  50.703  1.00  1.22           C  
ATOM    409  OH  TYR A  28      36.717  52.775  50.940  1.00  1.22           O  
ATOM    410  H   TYR A  28      42.150  58.252  49.748  1.00  1.22           H  
ATOM    411  HA  TYR A  28      41.571  56.236  51.858  1.00  1.22           H  
ATOM    412  HB1 TYR A  28      42.376  54.655  49.788  1.00  1.22           H  
ATOM    413  HB2 TYR A  28      41.546  55.884  48.873  1.00  1.22           H  
ATOM    414  HD1 TYR A  28      39.099  56.258  49.224  1.00  1.22           H  
ATOM    415  HD2 TYR A  28      41.241  53.100  51.226  1.00  1.22           H  
ATOM    416  HE1 TYR A  28      36.952  55.109  49.711  1.00  1.22           H  
ATOM    417  HE2 TYR A  28      39.110  51.895  51.633  1.00  1.22           H  
ATOM    418  HH  TYR A  28      36.886  51.855  51.160  1.00  1.22           H  
ATOM    419  N   CYS A  29      43.966  55.389  51.791  1.00  1.09           N  
ATOM    420  CA  CYS A  29      45.274  55.268  52.402  1.00  1.09           C  
ATOM    421  C   CYS A  29      45.754  53.837  52.145  1.00  1.09           C  
ATOM    422  O   CYS A  29      45.409  52.898  52.871  1.00  1.09           O  
ATOM    423  CB  CYS A  29      44.991  55.619  53.879  1.00  1.09           C  
ATOM    424  SG  CYS A  29      46.437  55.669  54.949  1.00  1.09           S  
ATOM    425  H   CYS A  29      43.255  54.782  52.182  1.00  1.09           H  
ATOM    426  HA  CYS A  29      45.983  55.984  51.979  1.00  1.09           H  
ATOM    427  HB1 CYS A  29      44.294  54.893  54.297  1.00  1.09           H  
ATOM    428  HB2 CYS A  29      44.520  56.604  53.920  1.00  1.09           H  
ATOM    429  HG  CYS A  29      45.867  56.415  55.912  1.00  1.09           H  
ATOM    430  N   ARG A  30      46.409  53.688  50.987  1.00  1.31           N  
ATOM    431  CA  ARG A  30      46.844  52.424  50.394  1.00  1.31           C  
ATOM    432  C   ARG A  30      48.255  52.076  50.865  1.00  1.31           C  
ATOM    433  O   ARG A  30      49.092  52.925  51.178  1.00  1.31           O  
ATOM    434  CB  ARG A  30      46.749  52.483  48.860  1.00  1.31           C  
ATOM    435  CG  ARG A  30      46.753  51.093  48.193  1.00  1.31           C  
ATOM    436  CD  ARG A  30      47.946  50.767  47.279  1.00  1.31           C  
ATOM    437  NE  ARG A  30      48.069  51.623  46.085  1.00  1.31           N  
ATOM    438  CZ  ARG A  30      47.168  51.934  45.166  1.00  1.31           C  
ATOM    439  NH1 ARG A  30      47.476  52.821  44.266  1.00  1.31           N1+
ATOM    440  NH2 ARG A  30      45.973  51.399  45.129  1.00  1.31           N  
ATOM    441  H   ARG A  30      46.702  54.526  50.489  1.00  1.31           H  
ATOM    442  HA  ARG A  30      46.180  51.640  50.754  1.00  1.31           H  
ATOM    443  HB1 ARG A  30      47.553  53.100  48.462  1.00  1.31           H  
ATOM    444  HB2 ARG A  30      45.801  52.960  48.611  1.00  1.31           H  
ATOM    445  HG1 ARG A  30      45.836  50.989  47.622  1.00  1.31           H  
ATOM    446  HG2 ARG A  30      46.715  50.324  48.961  1.00  1.31           H  
ATOM    447  HD1 ARG A  30      47.886  49.726  46.956  1.00  1.31           H  
ATOM    448  HD2 ARG A  30      48.858  50.868  47.870  1.00  1.31           H  
ATOM    449  HE  ARG A  30      49.027  51.928  45.900  1.00  1.31           H  
ATOM    450 1HH1 ARG A  30      48.405  53.212  44.327  1.00  1.31           H  
ATOM    451 2HH1 ARG A  30      46.817  53.102  43.568  1.00  1.31           H  
ATOM    452 1HH2 ARG A  30      45.768  50.703  45.818  1.00  1.31           H  
ATOM    453 2HH2 ARG A  30      45.279  51.659  44.443  1.00  1.31           H  
ATOM    454  N   THR A  31      48.510  50.788  50.861  1.00  1.48           N  
ATOM    455  CA  THR A  31      49.796  50.137  50.941  1.00  1.48           C  
ATOM    456  C   THR A  31      49.844  49.059  49.878  1.00  1.48           C  
ATOM    457  O   THR A  31      48.806  48.507  49.497  1.00  1.48           O  
ATOM    458  CB  THR A  31      50.041  49.528  52.336  1.00  1.48           C  
ATOM    459  CG2 THR A  31      48.988  48.559  52.870  1.00  1.48           C  
ATOM    460  OG1 THR A  31      51.248  48.819  52.335  1.00  1.48           O  
ATOM    461  H   THR A  31      47.718  50.174  50.709  1.00  1.48           H  
ATOM    462  HA  THR A  31      50.585  50.853  50.725  1.00  1.48           H  
ATOM    463  HB  THR A  31      50.132  50.347  53.051  1.00  1.48           H  
ATOM    464  HG1 THR A  31      51.066  47.870  52.345  1.00  1.48           H  
ATOM    465 1HG2 THR A  31      49.354  48.089  53.784  1.00  1.48           H  
ATOM    466 2HG2 THR A  31      48.083  49.108  53.115  1.00  1.48           H  
ATOM    467 3HG2 THR A  31      48.777  47.786  52.133  1.00  1.48           H  
ATOM    468  N   GLU A  32      51.060  48.778  49.439  1.00  1.57           N  
ATOM    469  CA  GLU A  32      51.451  47.745  48.502  1.00  1.57           C  
ATOM    470  C   GLU A  32      52.812  47.166  48.936  1.00  1.57           C  
ATOM    471  O   GLU A  32      53.830  47.864  48.988  1.00  1.57           O  
ATOM    472  CB  GLU A  32      51.394  48.336  47.065  1.00  1.57           C  
ATOM    473  CG  GLU A  32      52.155  49.659  46.813  1.00  1.57           C  
ATOM    474  CD  GLU A  32      51.295  50.905  46.488  1.00  1.57           C  
ATOM    475  OE1 GLU A  32      50.798  51.032  45.346  1.00  1.57           O  
ATOM    476  OE2 GLU A  32      51.178  51.828  47.331  1.00  1.57           O1-
ATOM    477  H   GLU A  32      51.827  49.333  49.809  1.00  1.57           H  
ATOM    478  HA  GLU A  32      50.717  46.955  48.554  1.00  1.57           H  
ATOM    479  HB1 GLU A  32      50.349  48.506  46.811  1.00  1.57           H  
ATOM    480  HB2 GLU A  32      51.772  47.579  46.375  1.00  1.57           H  
ATOM    481  HG1 GLU A  32      52.850  49.497  45.986  1.00  1.57           H  
ATOM    482  HG2 GLU A  32      52.753  49.872  47.690  1.00  1.57           H  
ATOM    483  N   ASP A  33      52.805  45.885  49.314  1.00  1.94           N  
ATOM    484  CA  ASP A  33      53.941  45.161  49.903  1.00  1.94           C  
ATOM    485  C   ASP A  33      54.236  43.978  48.981  1.00  1.94           C  
ATOM    486  O   ASP A  33      53.388  43.111  48.727  1.00  1.94           O  
ATOM    487  CB  ASP A  33      53.627  44.733  51.357  1.00  1.94           C  
ATOM    488  CG  ASP A  33      53.662  45.885  52.381  1.00  1.94           C  
ATOM    489  OD1 ASP A  33      54.569  46.745  52.312  1.00  1.94           O  
ATOM    490  OD2 ASP A  33      52.808  45.961  53.293  1.00  1.94           O1-
ATOM    491  H   ASP A  33      51.944  45.356  49.189  1.00  1.94           H  
ATOM    492  HA  ASP A  33      54.820  45.807  49.927  1.00  1.94           H  
ATOM    493  HB1 ASP A  33      54.375  43.999  51.663  1.00  1.94           H  
ATOM    494  HB2 ASP A  33      52.651  44.244  51.387  1.00  1.94           H  
ATOM    495  N   VAL A  34      55.453  44.009  48.433  1.00  2.05           N  
ATOM    496  CA  VAL A  34      55.978  43.032  47.482  1.00  2.05           C  
ATOM    497  C   VAL A  34      56.754  41.988  48.264  1.00  2.05           C  
ATOM    498  O   VAL A  34      57.880  42.225  48.704  1.00  2.05           O  
ATOM    499  CB  VAL A  34      56.862  43.711  46.416  1.00  2.05           C  
ATOM    500  CG1 VAL A  34      57.276  42.710  45.329  1.00  2.05           C  
ATOM    501  CG2 VAL A  34      56.161  44.890  45.728  1.00  2.05           C  
ATOM    502  H   VAL A  34      56.063  44.775  48.705  1.00  2.05           H  
ATOM    503  HA  VAL A  34      55.144  42.551  46.972  1.00  2.05           H  
ATOM    504  HB  VAL A  34      57.763  44.103  46.889  1.00  2.05           H  
ATOM    505 1HG1 VAL A  34      57.895  43.205  44.582  1.00  2.05           H  
ATOM    506 2HG1 VAL A  34      57.851  41.893  45.766  1.00  2.05           H  
ATOM    507 3HG1 VAL A  34      56.392  42.298  44.841  1.00  2.05           H  
ATOM    508 1HG2 VAL A  34      56.822  45.336  44.987  1.00  2.05           H  
ATOM    509 2HG2 VAL A  34      55.252  44.549  45.234  1.00  2.05           H  
ATOM    510 3HG2 VAL A  34      55.901  45.657  46.458  1.00  2.05           H  
ATOM    511  N   TYR A  35      56.166  40.811  48.431  1.00  2.32           N  
ATOM    512  CA  TYR A  35      56.750  39.722  49.212  1.00  2.32           C  
ATOM    513  C   TYR A  35      57.094  38.616  48.223  1.00  2.32           C  
ATOM    514  O   TYR A  35      56.232  38.068  47.520  1.00  2.32           O  
ATOM    515  CB  TYR A  35      55.721  39.290  50.266  1.00  2.32           C  
ATOM    516  CG  TYR A  35      56.115  38.091  51.110  1.00  2.32           C  
ATOM    517  CD1 TYR A  35      57.134  38.203  52.076  1.00  2.32           C  
ATOM    518  CD2 TYR A  35      55.411  36.879  50.966  1.00  2.32           C  
ATOM    519  CE1 TYR A  35      57.439  37.107  52.907  1.00  2.32           C  
ATOM    520  CE2 TYR A  35      55.720  35.778  51.786  1.00  2.32           C  
ATOM    521  CZ  TYR A  35      56.734  35.893  52.762  1.00  2.32           C  
ATOM    522  OH  TYR A  35      57.017  34.838  53.573  1.00  2.32           O  
ATOM    523  H   TYR A  35      55.281  40.638  47.965  1.00  2.32           H  
ATOM    524  HA  TYR A  35      57.655  40.042  49.726  1.00  2.32           H  
ATOM    525  HB1 TYR A  35      54.776  39.073  49.766  1.00  2.32           H  
ATOM    526  HB2 TYR A  35      55.539  40.131  50.938  1.00  2.32           H  
ATOM    527  HD1 TYR A  35      57.665  39.134  52.197  1.00  2.32           H  
ATOM    528  HD2 TYR A  35      54.610  36.807  50.240  1.00  2.32           H  
ATOM    529  HE1 TYR A  35      58.189  37.193  53.678  1.00  2.32           H  
ATOM    530  HE2 TYR A  35      55.164  34.860  51.677  1.00  2.32           H  
ATOM    531  HH  TYR A  35      56.408  34.116  53.417  1.00  2.32           H  
ATOM    532  N   ASN A  36      58.391  38.333  48.109  1.00  3.08           N  
ATOM    533  CA  ASN A  36      58.858  37.220  47.299  1.00  3.08           C  
ATOM    534  C   ASN A  36      58.458  35.904  47.987  1.00  3.08           C  
ATOM    535  O   ASN A  36      58.368  35.846  49.217  1.00  3.08           O  
ATOM    536  CB  ASN A  36      60.372  37.340  47.051  1.00  3.08           C  
ATOM    537  CG  ASN A  36      60.785  38.666  46.417  1.00  3.08           C  
ATOM    538  ND2 ASN A  36      62.052  38.999  46.464  1.00  3.08           N  
ATOM    539  OD1 ASN A  36      59.994  39.446  45.905  1.00  3.08           O  
ATOM    540  H   ASN A  36      59.066  38.827  48.681  1.00  3.08           H  
ATOM    541  HA  ASN A  36      58.355  37.263  46.331  1.00  3.08           H  
ATOM    542  HB1 ASN A  36      60.695  36.538  46.390  1.00  3.08           H  
ATOM    543  HB2 ASN A  36      60.893  37.228  48.000  1.00  3.08           H  
ATOM    544 1HD2 ASN A  36      62.705  38.424  46.957  1.00  3.08           H  
ATOM    545 2HD2 ASN A  36      62.263  39.956  46.210  1.00  3.08           H  
ATOM    546  N   LYS A  37      58.267  34.832  47.207  1.00  3.53           N  
ATOM    547  CA  LYS A  37      57.891  33.469  47.653  1.00  3.53           C  
ATOM    548  C   LYS A  37      58.892  32.761  48.603  1.00  3.53           C  
ATOM    549  O   LYS A  37      58.938  31.539  48.670  1.00  3.53           O  
ATOM    550  CB  LYS A  37      57.634  32.596  46.401  1.00  3.53           C  
ATOM    551  CG  LYS A  37      56.376  32.972  45.598  1.00  3.53           C  
ATOM    552  CD  LYS A  37      56.412  32.261  44.233  1.00  3.53           C  
ATOM    553  CE  LYS A  37      55.314  32.744  43.277  1.00  3.53           C  
ATOM    554  NZ  LYS A  37      55.425  32.077  41.955  1.00  3.53           N1+
ATOM    555  H   LYS A  37      58.303  34.992  46.208  1.00  3.53           H  
ATOM    556  HA  LYS A  37      56.962  33.543  48.219  1.00  3.53           H  
ATOM    557  HB1 LYS A  37      57.515  31.552  46.692  1.00  3.53           H  
ATOM    558  HB2 LYS A  37      58.515  32.659  45.759  1.00  3.53           H  
ATOM    559  HG1 LYS A  37      56.336  34.049  45.457  1.00  3.53           H  
ATOM    560  HG2 LYS A  37      55.486  32.667  46.149  1.00  3.53           H  
ATOM    561  HD1 LYS A  37      56.324  31.184  44.384  1.00  3.53           H  
ATOM    562  HD2 LYS A  37      57.377  32.466  43.769  1.00  3.53           H  
ATOM    563  HE1 LYS A  37      55.436  33.823  43.148  1.00  3.53           H  
ATOM    564  HE2 LYS A  37      54.331  32.563  43.718  1.00  3.53           H  
ATOM    565  HZ1 LYS A  37      55.013  32.622  41.204  1.00  3.53           H  
ATOM    566  HZ2 LYS A  37      56.405  32.001  41.662  1.00  3.53           H  
ATOM    567  HZ3 LYS A  37      55.071  31.136  41.945  1.00  3.53           H  
ATOM    568  N   THR A  38      59.726  33.512  49.316  1.00  3.91           N  
ATOM    569  CA  THR A  38      60.956  33.065  49.983  1.00  3.91           C  
ATOM    570  C   THR A  38      61.225  33.733  51.336  1.00  3.91           C  
ATOM    571  O   THR A  38      62.272  33.494  51.928  1.00  3.91           O  
ATOM    572  CB  THR A  38      62.163  33.376  49.077  1.00  3.91           C  
ATOM    573  CG2 THR A  38      62.127  32.641  47.737  1.00  3.91           C  
ATOM    574  OG1 THR A  38      62.216  34.759  48.788  1.00  3.91           O  
ATOM    575  H   THR A  38      59.589  34.510  49.250  1.00  3.91           H  
ATOM    576  HA  THR A  38      60.915  31.989  50.156  1.00  3.91           H  
ATOM    577  HB  THR A  38      63.080  33.085  49.592  1.00  3.91           H  
ATOM    578  HG1 THR A  38      63.110  34.933  48.478  1.00  3.91           H  
ATOM    579 1HG2 THR A  38      63.071  32.787  47.214  1.00  3.91           H  
ATOM    580 2HG2 THR A  38      61.983  31.574  47.909  1.00  3.91           H  
ATOM    581 3HG2 THR A  38      61.314  33.016  47.115  1.00  3.91           H  
ATOM    582  N   GLY A  39      60.337  34.610  51.817  1.00  4.82           N  
ATOM    583  CA  GLY A  39      60.562  35.391  53.042  1.00  4.82           C  
ATOM    584  C   GLY A  39      61.104  36.805  52.777  1.00  4.82           C  
ATOM    585  O   GLY A  39      60.933  37.707  53.596  1.00  4.82           O  
ATOM    586  H   GLY A  39      59.482  34.776  51.301  1.00  4.82           H  
ATOM    587  HA1 GLY A  39      61.275  34.876  53.687  1.00  4.82           H  
ATOM    588  HA2 GLY A  39      59.628  35.473  53.592  1.00  4.82           H  
ATOM    589  N   ALA A  40      61.733  37.028  51.621  1.00  3.81           N  
ATOM    590  CA  ALA A  40      62.324  38.311  51.249  1.00  3.81           C  
ATOM    591  C   ALA A  40      61.284  39.329  50.761  1.00  3.81           C  
ATOM    592  O   ALA A  40      60.811  39.272  49.625  1.00  3.81           O  
ATOM    593  CB  ALA A  40      63.406  38.056  50.192  1.00  3.81           C  
ATOM    594  H   ALA A  40      61.802  36.266  50.962  1.00  3.81           H  
ATOM    595  HA  ALA A  40      62.818  38.730  52.127  1.00  3.81           H  
ATOM    596  HB1 ALA A  40      63.868  39.000  49.903  1.00  3.81           H  
ATOM    597  HB2 ALA A  40      64.172  37.397  50.601  1.00  3.81           H  
ATOM    598  HB3 ALA A  40      62.966  37.591  49.309  1.00  3.81           H  
ATOM    599  N   LEU A  41      60.952  40.295  51.616  1.00  3.24           N  
ATOM    600  CA  LEU A  41      60.224  41.495  51.220  1.00  3.24           C  
ATOM    601  C   LEU A  41      61.124  42.444  50.425  1.00  3.24           C  
ATOM    602  O   LEU A  41      62.112  42.975  50.941  1.00  3.24           O  
ATOM    603  CB  LEU A  41      59.601  42.134  52.474  1.00  3.24           C  
ATOM    604  CG  LEU A  41      58.471  43.158  52.227  1.00  3.24           C  
ATOM    605  CD1 LEU A  41      57.875  43.565  53.574  1.00  3.24           C  
ATOM    606  CD2 LEU A  41      58.951  44.438  51.538  1.00  3.24           C  
ATOM    607  H   LEU A  41      61.315  40.249  52.555  1.00  3.24           H  
ATOM    608  HA  LEU A  41      59.399  41.188  50.576  1.00  3.24           H  
ATOM    609  HB1 LEU A  41      60.397  42.598  53.047  1.00  3.24           H  
ATOM    610  HB2 LEU A  41      59.179  41.332  53.082  1.00  3.24           H  
ATOM    611  HG  LEU A  41      57.688  42.696  51.625  1.00  3.24           H  
ATOM    612 1HD1 LEU A  41      57.021  44.224  53.414  1.00  3.24           H  
ATOM    613 2HD1 LEU A  41      57.517  42.685  54.109  1.00  3.24           H  
ATOM    614 3HD1 LEU A  41      58.618  44.082  54.174  1.00  3.24           H  
ATOM    615 1HD2 LEU A  41      58.182  45.207  51.615  1.00  3.24           H  
ATOM    616 2HD2 LEU A  41      59.871  44.806  51.990  1.00  3.24           H  
ATOM    617 3HD2 LEU A  41      59.095  44.248  50.479  1.00  3.24           H  
ATOM    618  N   THR A  42      60.748  42.633  49.162  1.00  2.16           N  
ATOM    619  CA  THR A  42      61.384  43.522  48.199  1.00  2.16           C  
ATOM    620  C   THR A  42      61.193  44.996  48.580  1.00  2.16           C  
ATOM    621  O   THR A  42      62.022  45.638  49.251  1.00  2.16           O  
ATOM    622  CB  THR A  42      60.971  43.156  46.758  1.00  2.16           C  
ATOM    623  CG2 THR A  42      61.620  44.038  45.692  1.00  2.16           C  
ATOM    624  OG1 THR A  42      61.405  41.842  46.474  1.00  2.16           O  
ATOM    625  H   THR A  42      59.908  42.150  48.858  1.00  2.16           H  
ATOM    626  HA  THR A  42      62.458  43.343  48.259  1.00  2.16           H  
ATOM    627  HB  THR A  42      59.888  43.204  46.659  1.00  2.16           H  
ATOM    628  HG1 THR A  42      60.643  41.318  46.171  1.00  2.16           H  
ATOM    629 1HG2 THR A  42      61.352  43.666  44.703  1.00  2.16           H  
ATOM    630 2HG2 THR A  42      61.269  45.065  45.775  1.00  2.16           H  
ATOM    631 3HG2 THR A  42      62.705  44.015  45.798  1.00  2.16           H  
ATOM    632  N   ASN A  43      60.047  45.534  48.184  1.00  2.02           N  
ATOM    633  CA  ASN A  43      59.687  46.927  48.367  1.00  2.02           C  
ATOM    634  C   ASN A  43      58.357  46.999  49.102  1.00  2.02           C  
ATOM    635  O   ASN A  43      57.508  46.112  49.014  1.00  2.02           O  
ATOM    636  CB  ASN A  43      59.630  47.629  46.998  1.00  2.02           C  
ATOM    637  CG  ASN A  43      60.937  48.259  46.541  1.00  2.02           C  
ATOM    638  ND2 ASN A  43      62.084  47.820  47.008  1.00  2.02           N  
ATOM    639  OD1 ASN A  43      60.925  49.184  45.752  1.00  2.02           O  
ATOM    640  H   ASN A  43      59.339  44.925  47.797  1.00  2.02           H  
ATOM    641  HA  ASN A  43      60.416  47.435  49.002  1.00  2.02           H  
ATOM    642  HB1 ASN A  43      58.901  48.438  47.046  1.00  2.02           H  
ATOM    643  HB2 ASN A  43      59.289  46.933  46.232  1.00  2.02           H  
ATOM    644 1HD2 ASN A  43      62.126  47.100  47.712  1.00  2.02           H  
ATOM    645 2HD2 ASN A  43      62.905  48.302  46.684  1.00  2.02           H  
ATOM    646  N   SER A  44      58.222  48.121  49.785  1.00  1.88           N  
ATOM    647  CA  SER A  44      57.027  48.571  50.461  1.00  1.88           C  
ATOM    648  C   SER A  44      56.797  50.000  49.998  1.00  1.88           C  
ATOM    649  O   SER A  44      57.709  50.834  49.935  1.00  1.88           O  
ATOM    650  CB  SER A  44      57.232  48.456  51.984  1.00  1.88           C  
ATOM    651  OG  SER A  44      58.330  49.212  52.466  1.00  1.88           O  
ATOM    652  H   SER A  44      59.012  48.755  49.815  1.00  1.88           H  
ATOM    653  HA  SER A  44      56.173  47.951  50.181  1.00  1.88           H  
ATOM    654  HB1 SER A  44      57.379  47.407  52.241  1.00  1.88           H  
ATOM    655  HB2 SER A  44      56.336  48.798  52.490  1.00  1.88           H  
ATOM    656  HG  SER A  44      59.130  48.990  51.963  1.00  1.88           H  
ATOM    657  N   LYS A  45      55.578  50.258  49.553  1.00  1.88           N  
ATOM    658  CA  LYS A  45      55.168  51.551  49.020  1.00  1.88           C  
ATOM    659  C   LYS A  45      53.801  51.841  49.604  1.00  1.88           C  
ATOM    660  O   LYS A  45      53.047  50.926  49.944  1.00  1.88           O  
ATOM    661  CB  LYS A  45      55.257  51.458  47.489  1.00  1.88           C  
ATOM    662  CG  LYS A  45      54.937  52.745  46.725  1.00  1.88           C  
ATOM    663  CD  LYS A  45      54.534  52.393  45.285  1.00  1.88           C  
ATOM    664  CE  LYS A  45      54.728  53.581  44.345  1.00  1.88           C  
ATOM    665  NZ  LYS A  45      56.105  53.599  43.792  1.00  1.88           N1+
ATOM    666  H   LYS A  45      54.891  49.501  49.551  1.00  1.88           H  
ATOM    667  HA  LYS A  45      55.852  52.321  49.371  1.00  1.88           H  
ATOM    668  HB1 LYS A  45      54.611  50.658  47.148  1.00  1.88           H  
ATOM    669  HB2 LYS A  45      56.272  51.163  47.222  1.00  1.88           H  
ATOM    670  HG1 LYS A  45      55.821  53.384  46.732  1.00  1.88           H  
ATOM    671  HG2 LYS A  45      54.113  53.280  47.195  1.00  1.88           H  
ATOM    672  HD1 LYS A  45      53.479  52.114  45.283  1.00  1.88           H  
ATOM    673  HD2 LYS A  45      55.106  51.537  44.918  1.00  1.88           H  
ATOM    674  HE1 LYS A  45      54.522  54.499  44.903  1.00  1.88           H  
ATOM    675  HE2 LYS A  45      54.000  53.502  43.533  1.00  1.88           H  
ATOM    676  HZ1 LYS A  45      56.289  54.455  43.286  1.00  1.88           H  
ATOM    677  HZ2 LYS A  45      56.809  53.529  44.527  1.00  1.88           H  
ATOM    678  HZ3 LYS A  45      56.263  52.811  43.183  1.00  1.88           H  
ATOM    679  N   ARG A  46      53.551  53.111  49.895  1.00  1.38           N  
ATOM    680  CA  ARG A  46      52.335  53.545  50.582  1.00  1.38           C  
ATOM    681  C   ARG A  46      51.938  54.884  50.030  1.00  1.38           C  
ATOM    682  O   ARG A  46      52.796  55.748  49.857  1.00  1.38           O  
ATOM    683  CB  ARG A  46      52.570  53.594  52.106  1.00  1.38           C  
ATOM    684  CG  ARG A  46      52.838  52.193  52.674  1.00  1.38           C  
ATOM    685  CD  ARG A  46      52.937  52.053  54.197  1.00  1.38           C  
ATOM    686  NE  ARG A  46      52.932  50.640  54.674  1.00  1.38           N  
ATOM    687  CZ  ARG A  46      53.422  49.530  54.123  1.00  1.38           C  
ATOM    688  NH1 ARG A  46      53.310  48.402  54.748  1.00  1.38           N1+
ATOM    689  NH2 ARG A  46      54.010  49.456  52.965  1.00  1.38           N  
ATOM    690  H   ARG A  46      54.252  53.809  49.673  1.00  1.38           H  
ATOM    691  HA  ARG A  46      51.528  52.847  50.359  1.00  1.38           H  
ATOM    692  HB1 ARG A  46      51.676  53.997  52.563  1.00  1.38           H  
ATOM    693  HB2 ARG A  46      53.408  54.253  52.341  1.00  1.38           H  
ATOM    694  HG1 ARG A  46      53.789  51.862  52.267  1.00  1.38           H  
ATOM    695  HG2 ARG A  46      52.045  51.535  52.328  1.00  1.38           H  
ATOM    696  HD1 ARG A  46      52.085  52.568  54.646  1.00  1.38           H  
ATOM    697  HD2 ARG A  46      53.845  52.549  54.542  1.00  1.38           H  
ATOM    698  HE  ARG A  46      52.479  50.497  55.565  1.00  1.38           H  
ATOM    699 1HH1 ARG A  46      52.800  48.372  55.618  1.00  1.38           H  
ATOM    700 2HH1 ARG A  46      53.387  47.548  54.189  1.00  1.38           H  
ATOM    701 1HH2 ARG A  46      53.769  50.142  52.278  1.00  1.38           H  
ATOM    702 2HH2 ARG A  46      54.256  48.523  52.646  1.00  1.38           H  
ATOM    703  N   THR A  47      50.666  54.996  49.672  1.00  1.20           N  
ATOM    704  CA  THR A  47      50.163  56.013  48.751  1.00  1.20           C  
ATOM    705  C   THR A  47      48.789  56.478  49.180  1.00  1.20           C  
ATOM    706  O   THR A  47      47.902  55.662  49.422  1.00  1.20           O  
ATOM    707  CB  THR A  47      50.138  55.491  47.299  1.00  1.20           C  
ATOM    708  CG2 THR A  47      51.539  55.395  46.696  1.00  1.20           C  
ATOM    709  OG1 THR A  47      49.568  54.201  47.173  1.00  1.20           O  
ATOM    710  H   THR A  47      50.032  54.244  49.908  1.00  1.20           H  
ATOM    711  HA  THR A  47      50.821  56.883  48.782  1.00  1.20           H  
ATOM    712  HB  THR A  47      49.557  56.189  46.695  1.00  1.20           H  
ATOM    713  HG1 THR A  47      50.246  53.520  47.346  1.00  1.20           H  
ATOM    714 1HG2 THR A  47      51.459  55.124  45.643  1.00  1.20           H  
ATOM    715 2HG2 THR A  47      52.040  56.359  46.786  1.00  1.20           H  
ATOM    716 3HG2 THR A  47      52.118  54.634  47.218  1.00  1.20           H  
ATOM    717  N   CYS A  48      48.581  57.792  49.265  1.00  0.93           N  
ATOM    718  CA  CYS A  48      47.219  58.303  49.266  1.00  0.93           C  
ATOM    719  C   CYS A  48      46.567  58.028  47.907  1.00  0.93           C  
ATOM    720  O   CYS A  48      47.225  58.104  46.865  1.00  0.93           O  
ATOM    721  CB  CYS A  48      47.245  59.797  49.595  1.00  0.93           C  
ATOM    722  SG  CYS A  48      45.657  60.471  50.155  1.00  0.93           S  
ATOM    723  H   CYS A  48      49.353  58.433  49.122  1.00  0.93           H  
ATOM    724  HA  CYS A  48      46.649  57.788  50.040  1.00  0.93           H  
ATOM    725  HB1 CYS A  48      47.588  60.354  48.722  1.00  0.93           H  
ATOM    726  HB2 CYS A  48      47.961  59.960  50.400  1.00  0.93           H  
ATOM    727  N   VAL A  49      45.286  57.706  47.919  1.00  1.23           N  
ATOM    728  CA  VAL A  49      44.540  57.241  46.757  1.00  1.23           C  
ATOM    729  C   VAL A  49      43.230  58.001  46.643  1.00  1.23           C  
ATOM    730  O   VAL A  49      42.419  58.111  47.584  1.00  1.23           O  
ATOM    731  CB  VAL A  49      44.317  55.723  46.824  1.00  1.23           C  
ATOM    732  CG1 VAL A  49      43.338  55.206  45.762  1.00  1.23           C  
ATOM    733  CG2 VAL A  49      45.644  54.981  46.589  1.00  1.23           C  
ATOM    734  H   VAL A  49      44.833  57.674  48.829  1.00  1.23           H  
ATOM    735  HA  VAL A  49      45.113  57.459  45.861  1.00  1.23           H  
ATOM    736  HB  VAL A  49      43.928  55.448  47.807  1.00  1.23           H  
ATOM    737 1HG1 VAL A  49      42.346  55.619  45.944  1.00  1.23           H  
ATOM    738 2HG1 VAL A  49      43.678  55.483  44.765  1.00  1.23           H  
ATOM    739 3HG1 VAL A  49      43.254  54.121  45.825  1.00  1.23           H  
ATOM    740 1HG2 VAL A  49      45.459  53.911  46.559  1.00  1.23           H  
ATOM    741 2HG2 VAL A  49      46.085  55.302  45.647  1.00  1.23           H  
ATOM    742 3HG2 VAL A  49      46.336  55.200  47.398  1.00  1.23           H  
ATOM    743  N   THR A  50      43.060  58.542  45.452  1.00  2.36           N  
ATOM    744  CA  THR A  50      41.952  59.374  45.051  1.00  2.36           C  
ATOM    745  C   THR A  50      40.621  58.668  45.043  1.00  2.36           C  
ATOM    746  O   THR A  50      39.643  59.109  45.657  1.00  2.36           O  
ATOM    747  CB  THR A  50      42.244  59.946  43.644  1.00  2.36           C  
ATOM    748  CG2 THR A  50      41.330  61.088  43.237  1.00  2.36           C  
ATOM    749  OG1 THR A  50      43.587  60.377  43.567  1.00  2.36           O  
ATOM    750  H   THR A  50      43.843  58.525  44.820  1.00  2.36           H  
ATOM    751  HA  THR A  50      41.848  60.244  45.726  1.00  2.36           H  
ATOM    752  HB  THR A  50      42.125  59.136  42.925  1.00  2.36           H  
ATOM    753  HG1 THR A  50      43.681  61.264  43.963  1.00  2.36           H  
ATOM    754 1HG2 THR A  50      41.350  61.879  43.982  1.00  2.36           H  
ATOM    755 2HG2 THR A  50      41.635  61.495  42.277  1.00  2.36           H  
ATOM    756 3HG2 THR A  50      40.306  60.738  43.129  1.00  2.36           H  
ATOM    757  N   ASN A  51      40.612  57.518  44.386  1.00  4.32           N  
ATOM    758  CA  ASN A  51      39.409  56.794  44.083  1.00  4.32           C  
ATOM    759  C   ASN A  51      39.172  55.681  45.106  1.00  4.32           C  
ATOM    760  O   ASN A  51      39.956  54.731  45.216  1.00  4.32           O  
ATOM    761  CB  ASN A  51      39.476  56.297  42.629  1.00  4.32           C  
ATOM    762  CG  ASN A  51      39.161  57.358  41.585  1.00  4.32           C  
ATOM    763  ND2 ASN A  51      39.296  57.034  40.321  1.00  4.32           N  
ATOM    764  OD1 ASN A  51      38.818  58.485  41.882  1.00  4.32           O  
ATOM    765  H   ASN A  51      41.475  57.198  43.988  1.00  4.32           H  
ATOM    766  HA  ASN A  51      38.553  57.469  44.157  1.00  4.32           H  
ATOM    767  HB1 ASN A  51      38.762  55.487  42.486  1.00  4.32           H  
ATOM    768  HB2 ASN A  51      40.476  55.940  42.413  1.00  4.32           H  
ATOM    769 1HD2 ASN A  51      39.598  56.112  40.066  1.00  4.32           H  
ATOM    770 2HD2 ASN A  51      39.054  57.744  39.654  1.00  4.32           H  
ATOM    771  N   THR A  52      38.037  55.761  45.794  1.00  4.92           N  
ATOM    772  CA  THR A  52      37.348  54.567  46.283  1.00  4.92           C  
ATOM    773  C   THR A  52      37.295  53.504  45.182  1.00  4.92           C  
ATOM    774  O   THR A  52      37.269  53.832  43.999  1.00  4.92           O  
ATOM    775  CB  THR A  52      35.899  54.899  46.702  1.00  4.92           C  
ATOM    776  CG2 THR A  52      35.240  53.813  47.545  1.00  4.92           C  
ATOM    777  OG1 THR A  52      35.840  56.070  47.491  1.00  4.92           O  
ATOM    778  H   THR A  52      37.492  56.605  45.731  1.00  4.92           H  
ATOM    779  HA  THR A  52      37.875  54.172  47.148  1.00  4.92           H  
ATOM    780  HB  THR A  52      35.307  55.070  45.803  1.00  4.92           H  
ATOM    781  HG1 THR A  52      34.911  56.314  47.521  1.00  4.92           H  
ATOM    782 1HG2 THR A  52      35.077  52.919  46.946  1.00  4.92           H  
ATOM    783 2HG2 THR A  52      35.862  53.543  48.393  1.00  4.92           H  
ATOM    784 3HG2 THR A  52      34.265  54.146  47.898  1.00  4.92           H  
ATOM    785  N   ASP A  53      37.364  52.232  45.569  1.00  4.75           N  
ATOM    786  CA  ASP A  53      37.448  51.052  44.700  1.00  4.75           C  
ATOM    787  C   ASP A  53      38.692  50.966  43.790  1.00  4.75           C  
ATOM    788  O   ASP A  53      39.163  49.865  43.496  1.00  4.75           O  
ATOM    789  CB  ASP A  53      36.131  50.859  43.926  1.00  4.75           C  
ATOM    790  CG  ASP A  53      34.931  50.867  44.876  1.00  4.75           C  
ATOM    791  OD1 ASP A  53      34.847  49.928  45.698  1.00  4.75           O  
ATOM    792  OD2 ASP A  53      34.163  51.854  44.852  1.00  4.75           O1-
ATOM    793  H   ASP A  53      37.296  52.042  46.559  1.00  4.75           H  
ATOM    794  HA  ASP A  53      37.514  50.188  45.363  1.00  4.75           H  
ATOM    795  HB1 ASP A  53      36.166  49.900  43.404  1.00  4.75           H  
ATOM    796  HB2 ASP A  53      36.023  51.643  43.177  1.00  4.75           H  
ATOM    797  N   SER A  54      39.399  52.079  43.537  1.00  4.68           N  
ATOM    798  CA  SER A  54      40.816  52.093  43.116  1.00  4.68           C  
ATOM    799  C   SER A  54      41.790  51.619  44.206  1.00  4.68           C  
ATOM    800  O   SER A  54      43.008  51.839  44.148  1.00  4.68           O  
ATOM    801  CB  SER A  54      41.212  53.453  42.557  1.00  4.68           C  
ATOM    802  OG  SER A  54      42.419  53.375  41.832  1.00  4.68           O  
ATOM    803  H   SER A  54      38.956  52.962  43.772  1.00  4.68           H  
ATOM    804  HA  SER A  54      40.898  51.379  42.295  1.00  4.68           H  
ATOM    805  HB1 SER A  54      41.343  54.158  43.374  1.00  4.68           H  
ATOM    806  HB2 SER A  54      40.426  53.794  41.884  1.00  4.68           H  
ATOM    807  HG  SER A  54      43.036  52.881  42.385  1.00  4.68           H  
ATOM    808  N   CYS A  55      41.211  50.968  45.206  1.00  2.65           N  
ATOM    809  CA  CYS A  55      41.772  50.436  46.422  1.00  2.65           C  
ATOM    810  C   CYS A  55      41.289  48.996  46.703  1.00  2.65           C  
ATOM    811  O   CYS A  55      41.450  48.490  47.815  1.00  2.65           O  
ATOM    812  CB  CYS A  55      41.477  51.434  47.554  1.00  2.65           C  
ATOM    813  SG  CYS A  55      39.805  52.130  47.538  1.00  2.65           S  
ATOM    814  H   CYS A  55      40.213  50.843  45.109  1.00  2.65           H  
ATOM    815  HA  CYS A  55      42.853  50.361  46.309  1.00  2.65           H  
ATOM    816  HB1 CYS A  55      42.199  52.251  47.510  1.00  2.65           H  
ATOM    817  HB2 CYS A  55      41.582  50.917  48.496  1.00  2.65           H  
ATOM    818  HG  CYS A  55      39.981  52.994  46.522  1.00  2.65           H  
ATOM    819  N   VAL A  56      40.695  48.331  45.701  1.00  2.77           N  
ATOM    820  CA  VAL A  56      40.261  46.933  45.791  1.00  2.77           C  
ATOM    821  C   VAL A  56      41.394  45.979  46.149  1.00  2.77           C  
ATOM    822  O   VAL A  56      42.554  46.207  45.802  1.00  2.77           O  
ATOM    823  CB  VAL A  56      39.460  46.519  44.532  1.00  2.77           C  
ATOM    824  CG1 VAL A  56      40.291  46.469  43.246  1.00  2.77           C  
ATOM    825  CG2 VAL A  56      38.740  45.175  44.707  1.00  2.77           C  
ATOM    826  H   VAL A  56      40.534  48.805  44.820  1.00  2.77           H  
ATOM    827  HA  VAL A  56      39.556  46.893  46.622  1.00  2.77           H  
ATOM    828  HB  VAL A  56      38.683  47.270  44.388  1.00  2.77           H  
ATOM    829 1HG1 VAL A  56      39.636  46.266  42.400  1.00  2.77           H  
ATOM    830 2HG1 VAL A  56      40.781  47.428  43.078  1.00  2.77           H  
ATOM    831 3HG1 VAL A  56      41.039  45.681  43.309  1.00  2.77           H  
ATOM    832 1HG2 VAL A  56      38.065  45.019  43.864  1.00  2.77           H  
ATOM    833 2HG2 VAL A  56      39.456  44.353  44.732  1.00  2.77           H  
ATOM    834 3HG2 VAL A  56      38.147  45.187  45.621  1.00  2.77           H  
ATOM    835  N   ASN A  57      41.060  44.903  46.869  1.00  3.02           N  
ATOM    836  CA  ASN A  57      42.016  43.840  47.138  1.00  3.02           C  
ATOM    837  C   ASN A  57      42.428  43.144  45.832  1.00  3.02           C  
ATOM    838  O   ASN A  57      41.588  42.575  45.143  1.00  3.02           O  
ATOM    839  CB  ASN A  57      41.484  42.869  48.199  1.00  3.02           C  
ATOM    840  CG  ASN A  57      42.564  41.872  48.590  1.00  3.02           C  
ATOM    841  ND2 ASN A  57      43.564  42.283  49.337  1.00  3.02           N  
ATOM    842  OD1 ASN A  57      42.555  40.728  48.186  1.00  3.02           O  
ATOM    843  H   ASN A  57      40.091  44.747  47.097  1.00  3.02           H  
ATOM    844  HA  ASN A  57      42.910  44.310  47.547  1.00  3.02           H  
ATOM    845  HB1 ASN A  57      40.631  42.318  47.801  1.00  3.02           H  
ATOM    846  HB2 ASN A  57      41.175  43.416  49.087  1.00  3.02           H  
ATOM    847 1HD2 ASN A  57      43.655  43.233  49.661  1.00  3.02           H  
ATOM    848 2HD2 ASN A  57      44.237  41.576  49.587  1.00  3.02           H  
ATOM    849  N   SER A  58      43.711  43.243  45.461  1.00  3.15           N  
ATOM    850  CA  SER A  58      44.118  43.070  44.061  1.00  3.15           C  
ATOM    851  C   SER A  58      45.487  42.397  43.891  1.00  3.15           C  
ATOM    852  O   SER A  58      46.405  42.960  43.289  1.00  3.15           O  
ATOM    853  CB  SER A  58      44.031  44.427  43.348  1.00  3.15           C  
ATOM    854  OG  SER A  58      44.249  44.282  41.961  1.00  3.15           O  
ATOM    855  H   SER A  58      44.351  43.723  46.075  1.00  3.15           H  
ATOM    856  HA  SER A  58      43.402  42.411  43.566  1.00  3.15           H  
ATOM    857  HB1 SER A  58      44.765  45.116  43.768  1.00  3.15           H  
ATOM    858  HB2 SER A  58      43.038  44.842  43.502  1.00  3.15           H  
ATOM    859  HG  SER A  58      45.186  44.078  41.851  1.00  3.15           H  
ATOM    860  N   LEU A  59      45.633  41.181  44.423  1.00  2.93           N  
ATOM    861  CA  LEU A  59      46.808  40.332  44.208  1.00  2.93           C  
ATOM    862  C   LEU A  59      46.912  39.873  42.742  1.00  2.93           C  
ATOM    863  O   LEU A  59      46.346  38.856  42.343  1.00  2.93           O  
ATOM    864  CB  LEU A  59      46.794  39.120  45.166  1.00  2.93           C  
ATOM    865  CG  LEU A  59      47.329  39.393  46.586  1.00  2.93           C  
ATOM    866  CD1 LEU A  59      46.411  40.301  47.408  1.00  2.93           C  
ATOM    867  CD2 LEU A  59      47.487  38.065  47.327  1.00  2.93           C  
ATOM    868  H   LEU A  59      44.852  40.782  44.923  1.00  2.93           H  
ATOM    869  HA  LEU A  59      47.702  40.918  44.427  1.00  2.93           H  
ATOM    870  HB1 LEU A  59      47.436  38.352  44.732  1.00  2.93           H  
ATOM    871  HB2 LEU A  59      45.787  38.704  45.223  1.00  2.93           H  
ATOM    872  HG  LEU A  59      48.313  39.855  46.514  1.00  2.93           H  
ATOM    873 1HD1 LEU A  59      46.783  40.366  48.429  1.00  2.93           H  
ATOM    874 2HD1 LEU A  59      46.403  41.302  46.979  1.00  2.93           H  
ATOM    875 3HD1 LEU A  59      45.398  39.898  47.426  1.00  2.93           H  
ATOM    876 1HD2 LEU A  59      47.907  38.247  48.318  1.00  2.93           H  
ATOM    877 2HD2 LEU A  59      46.520  37.576  47.434  1.00  2.93           H  
ATOM    878 3HD2 LEU A  59      48.167  37.410  46.783  1.00  2.93           H  
ATOM    879  N   ASN A  60      47.654  40.633  41.939  1.00  3.92           N  
ATOM    880  CA  ASN A  60      47.991  40.303  40.553  1.00  3.92           C  
ATOM    881  C   ASN A  60      48.874  39.045  40.478  1.00  3.92           C  
ATOM    882  O   ASN A  60      50.096  39.130  40.586  1.00  3.92           O  
ATOM    883  CB  ASN A  60      48.640  41.551  39.928  1.00  3.92           C  
ATOM    884  CG  ASN A  60      48.806  41.425  38.429  1.00  3.92           C  
ATOM    885  ND2 ASN A  60      49.530  42.325  37.810  1.00  3.92           N  
ATOM    886  OD1 ASN A  60      48.270  40.539  37.791  1.00  3.92           O  
ATOM    887  H   ASN A  60      48.009  41.497  42.323  1.00  3.92           H  
ATOM    888  HA  ASN A  60      47.064  40.094  40.014  1.00  3.92           H  
ATOM    889  HB1 ASN A  60      49.616  41.728  40.380  1.00  3.92           H  
ATOM    890  HB2 ASN A  60      48.009  42.420  40.114  1.00  3.92           H  
ATOM    891 1HD2 ASN A  60      49.988  43.058  38.319  1.00  3.92           H  
ATOM    892 2HD2 ASN A  60      49.591  42.224  36.810  1.00  3.92           H  
ATOM    893  N   GLY A  61      48.245  37.873  40.372  1.00  4.19           N  
ATOM    894  CA  GLY A  61      48.851  36.542  40.495  1.00  4.19           C  
ATOM    895  C   GLY A  61      49.821  36.125  39.374  1.00  4.19           C  
ATOM    896  O   GLY A  61      49.643  35.060  38.794  1.00  4.19           O  
ATOM    897  H   GLY A  61      47.235  37.912  40.385  1.00  4.19           H  
ATOM    898  HA1 GLY A  61      48.053  35.799  40.540  1.00  4.19           H  
ATOM    899  HA2 GLY A  61      49.398  36.499  41.438  1.00  4.19           H  
ATOM    900  N   THR A  62      50.806  36.962  39.023  1.00  3.98           N  
ATOM    901  CA  THR A  62      51.283  37.052  37.628  1.00  3.98           C  
ATOM    902  C   THR A  62      52.753  36.732  37.333  1.00  3.98           C  
ATOM    903  O   THR A  62      53.188  36.853  36.189  1.00  3.98           O  
ATOM    904  CB  THR A  62      50.900  38.427  37.043  1.00  3.98           C  
ATOM    905  CG2 THR A  62      51.790  39.578  37.521  1.00  3.98           C  
ATOM    906  OG1 THR A  62      50.960  38.414  35.637  1.00  3.98           O  
ATOM    907  H   THR A  62      50.886  37.800  39.587  1.00  3.98           H  
ATOM    908  HA  THR A  62      50.723  36.323  37.040  1.00  3.98           H  
ATOM    909  HB  THR A  62      49.871  38.643  37.326  1.00  3.98           H  
ATOM    910  HG1 THR A  62      51.789  37.985  35.384  1.00  3.98           H  
ATOM    911 1HG2 THR A  62      51.441  40.504  37.065  1.00  3.98           H  
ATOM    912 2HG2 THR A  62      51.727  39.680  38.603  1.00  3.98           H  
ATOM    913 3HG2 THR A  62      52.826  39.422  37.223  1.00  3.98           H  
ATOM    914  N   ASN A  63      53.545  36.400  38.346  1.00  4.04           N  
ATOM    915  CA  ASN A  63      55.006  36.276  38.276  1.00  4.04           C  
ATOM    916  C   ASN A  63      55.481  35.589  39.586  1.00  4.04           C  
ATOM    917  O   ASN A  63      54.696  34.926  40.272  1.00  4.04           O  
ATOM    918  CB  ASN A  63      55.618  37.693  38.102  1.00  4.04           C  
ATOM    919  CG  ASN A  63      55.622  38.512  39.384  1.00  4.04           C  
ATOM    920  ND2 ASN A  63      54.475  38.825  39.939  1.00  4.04           N  
ATOM    921  OD1 ASN A  63      56.665  38.788  39.949  1.00  4.04           O  
ATOM    922  H   ASN A  63      53.118  36.179  39.235  1.00  4.04           H  
ATOM    923  HA  ASN A  63      55.285  35.648  37.427  1.00  4.04           H  
ATOM    924  HB1 ASN A  63      55.095  38.248  37.326  1.00  4.04           H  
ATOM    925  HB2 ASN A  63      56.652  37.587  37.773  1.00  4.04           H  
ATOM    926 1HD2 ASN A  63      53.613  38.576  39.498  1.00  4.04           H  
ATOM    927 2HD2 ASN A  63      54.498  39.163  40.897  1.00  4.04           H  
ATOM    928  N   GLU A  64      56.739  35.794  39.988  1.00  4.12           N  
ATOM    929  CA  GLU A  64      57.269  35.222  41.224  1.00  4.12           C  
ATOM    930  C   GLU A  64      57.106  36.033  42.518  1.00  4.12           C  
ATOM    931  O   GLU A  64      57.103  35.432  43.591  1.00  4.12           O  
ATOM    932  CB  GLU A  64      58.750  34.831  41.036  1.00  4.12           C  
ATOM    933  CG  GLU A  64      58.963  33.667  40.051  1.00  4.12           C  
ATOM    934  CD  GLU A  64      58.064  32.481  40.414  1.00  4.12           C  
ATOM    935  OE1 GLU A  64      58.241  31.877  41.491  1.00  4.12           O  
ATOM    936  OE2 GLU A  64      57.009  32.302  39.769  1.00  4.12           O1-
ATOM    937  H   GLU A  64      57.345  36.378  39.431  1.00  4.12           H  
ATOM    938  HA  GLU A  64      56.723  34.309  41.430  1.00  4.12           H  
ATOM    939  HB1 GLU A  64      59.158  34.529  42.002  1.00  4.12           H  
ATOM    940  HB2 GLU A  64      59.315  35.701  40.694  1.00  4.12           H  
ATOM    941  HG1 GLU A  64      60.011  33.362  40.079  1.00  4.12           H  
ATOM    942  HG2 GLU A  64      58.738  34.010  39.039  1.00  4.12           H  
ATOM    943  N   GLY A  65      56.914  37.351  42.470  1.00  4.02           N  
ATOM    944  CA  GLY A  65      56.540  38.124  43.657  1.00  4.02           C  
ATOM    945  C   GLY A  65      55.026  38.177  43.802  1.00  4.02           C  
ATOM    946  O   GLY A  65      54.318  38.548  42.863  1.00  4.02           O  
ATOM    947  H   GLY A  65      56.908  37.821  41.573  1.00  4.02           H  
ATOM    948  HA1 GLY A  65      56.908  39.145  43.557  1.00  4.02           H  
ATOM    949  HA2 GLY A  65      56.982  37.695  44.556  1.00  4.02           H  
ATOM    950  N   VAL A  66      54.526  37.838  44.990  1.00  2.09           N  
ATOM    951  CA  VAL A  66      53.174  38.257  45.388  1.00  2.09           C  
ATOM    952  C   VAL A  66      53.243  39.766  45.632  1.00  2.09           C  
ATOM    953  O   VAL A  66      54.269  40.294  46.077  1.00  2.09           O  
ATOM    954  CB  VAL A  66      52.754  37.503  46.671  1.00  2.09           C  
ATOM    955  CG1 VAL A  66      51.477  38.059  47.311  1.00  2.09           C  
ATOM    956  CG2 VAL A  66      52.506  36.024  46.342  1.00  2.09           C  
ATOM    957  H   VAL A  66      55.179  37.636  45.740  1.00  2.09           H  
ATOM    958  HA  VAL A  66      52.462  38.051  44.588  1.00  2.09           H  
ATOM    959  HB  VAL A  66      53.556  37.567  47.408  1.00  2.09           H  
ATOM    960 1HG1 VAL A  66      51.182  37.433  48.155  1.00  2.09           H  
ATOM    961 2HG1 VAL A  66      51.658  39.060  47.706  1.00  2.09           H  
ATOM    962 3HG1 VAL A  66      50.665  38.085  46.587  1.00  2.09           H  
ATOM    963 1HG2 VAL A  66      52.251  35.488  47.258  1.00  2.09           H  
ATOM    964 2HG2 VAL A  66      51.686  35.931  45.630  1.00  2.09           H  
ATOM    965 3HG2 VAL A  66      53.405  35.576  45.921  1.00  2.09           H  
ATOM    966  N   THR A  67      52.146  40.471  45.363  1.00  1.59           N  
ATOM    967  CA  THR A  67      51.982  41.853  45.824  1.00  1.59           C  
ATOM    968  C   THR A  67      50.609  42.061  46.431  1.00  1.59           C  
ATOM    969  O   THR A  67      49.585  42.085  45.744  1.00  1.59           O  
ATOM    970  CB  THR A  67      52.316  42.896  44.752  1.00  1.59           C  
ATOM    971  CG2 THR A  67      52.296  44.323  45.304  1.00  1.59           C  
ATOM    972  OG1 THR A  67      53.627  42.645  44.296  1.00  1.59           O  
ATOM    973  H   THR A  67      51.343  40.005  44.972  1.00  1.59           H  
ATOM    974  HA  THR A  67      52.696  42.027  46.629  1.00  1.59           H  
ATOM    975  HB  THR A  67      51.618  42.813  43.918  1.00  1.59           H  
ATOM    976  HG1 THR A  67      53.985  41.930  44.842  1.00  1.59           H  
ATOM    977 1HG2 THR A  67      52.641  45.014  44.535  1.00  1.59           H  
ATOM    978 2HG2 THR A  67      51.281  44.598  45.591  1.00  1.59           H  
ATOM    979 3HG2 THR A  67      52.947  44.399  46.175  1.00  1.59           H  
ATOM    980  N   GLU A  68      50.619  42.153  47.754  1.00  1.11           N  
ATOM    981  CA  GLU A  68      49.439  42.489  48.550  1.00  1.11           C  
ATOM    982  C   GLU A  68      49.214  43.990  48.529  1.00  1.11           C  
ATOM    983  O   GLU A  68      50.153  44.777  48.449  1.00  1.11           O  
ATOM    984  CB  GLU A  68      49.664  41.996  49.987  1.00  1.11           C  
ATOM    985  CG  GLU A  68      49.562  40.464  50.076  1.00  1.11           C  
ATOM    986  CD  GLU A  68      50.221  39.907  51.345  1.00  1.11           C  
ATOM    987  OE1 GLU A  68      49.980  40.487  52.431  1.00  1.11           O  
ATOM    988  OE2 GLU A  68      50.946  38.894  51.217  1.00  1.11           O1-
ATOM    989  H   GLU A  68      51.520  42.202  48.226  1.00  1.11           H  
ATOM    990  HA  GLU A  68      48.559  41.998  48.136  1.00  1.11           H  
ATOM    991  HB1 GLU A  68      48.910  42.433  50.645  1.00  1.11           H  
ATOM    992  HB2 GLU A  68      50.650  42.322  50.326  1.00  1.11           H  
ATOM    993  HG1 GLU A  68      50.035  40.012  49.202  1.00  1.11           H  
ATOM    994  HG2 GLU A  68      48.506  40.182  50.058  1.00  1.11           H  
ATOM    995  N   ILE A  69      47.951  44.375  48.644  1.00  0.97           N  
ATOM    996  CA  ILE A  69      47.491  45.757  48.680  1.00  0.97           C  
ATOM    997  C   ILE A  69      46.466  45.816  49.807  1.00  0.97           C  
ATOM    998  O   ILE A  69      45.626  44.916  49.951  1.00  0.97           O  
ATOM    999  CB  ILE A  69      46.877  46.132  47.305  1.00  0.97           C  
ATOM   1000  CG1 ILE A  69      48.001  46.333  46.263  1.00  0.97           C  
ATOM   1001  CG2 ILE A  69      45.974  47.379  47.394  1.00  0.97           C  
ATOM   1002  CD1 ILE A  69      47.522  46.471  44.812  1.00  0.97           C  
ATOM   1003  H   ILE A  69      47.253  43.661  48.792  1.00  0.97           H  
ATOM   1004  HA  ILE A  69      48.331  46.399  48.907  1.00  0.97           H  
ATOM   1005  HB  ILE A  69      46.249  45.302  46.974  1.00  0.97           H  
ATOM   1006 1HG1 ILE A  69      48.674  45.477  46.285  1.00  0.97           H  
ATOM   1007 2HG1 ILE A  69      48.575  47.217  46.528  1.00  0.97           H  
ATOM   1008 1HG2 ILE A  69      45.601  47.654  46.408  1.00  0.97           H  
ATOM   1009 2HG2 ILE A  69      45.103  47.171  48.014  1.00  0.97           H  
ATOM   1010 3HG2 ILE A  69      46.535  48.204  47.825  1.00  0.97           H  
ATOM   1011  HD1 ILE A  69      48.390  46.500  44.152  1.00  0.97           H  
ATOM   1012  HD2 ILE A  69      46.906  45.613  44.545  1.00  0.97           H  
ATOM   1013  HD3 ILE A  69      46.956  47.392  44.676  1.00  0.97           H  
ATOM   1014  N   SER A  70      46.505  46.871  50.604  1.00  1.08           N  
ATOM   1015  CA  SER A  70      45.494  47.096  51.638  1.00  1.08           C  
ATOM   1016  C   SER A  70      45.226  48.561  51.824  1.00  1.08           C  
ATOM   1017  O   SER A  70      46.107  49.389  51.657  1.00  1.08           O  
ATOM   1018  CB  SER A  70      45.902  46.445  52.960  1.00  1.08           C  
ATOM   1019  OG  SER A  70      45.507  45.091  52.919  1.00  1.08           O  
ATOM   1020  H   SER A  70      47.213  47.581  50.439  1.00  1.08           H  
ATOM   1021  HA  SER A  70      44.552  46.652  51.316  1.00  1.08           H  
ATOM   1022  HB1 SER A  70      45.390  46.930  53.792  1.00  1.08           H  
ATOM   1023  HB2 SER A  70      46.979  46.520  53.110  1.00  1.08           H  
ATOM   1024  HG  SER A  70      45.769  44.720  52.063  1.00  1.08           H  
ATOM   1025  N   CYS A  71      43.978  48.902  52.098  1.00  1.10           N  
ATOM   1026  CA  CYS A  71      43.512  50.265  51.905  1.00  1.10           C  
ATOM   1027  C   CYS A  71      42.521  50.572  53.003  1.00  1.10           C  
ATOM   1028  O   CYS A  71      41.485  49.913  53.093  1.00  1.10           O  
ATOM   1029  CB  CYS A  71      42.837  50.371  50.538  1.00  1.10           C  
ATOM   1030  SG  CYS A  71      43.913  49.761  49.205  1.00  1.10           S  
ATOM   1031  H   CYS A  71      43.284  48.183  52.238  1.00  1.10           H  
ATOM   1032  HA  CYS A  71      44.341  50.968  51.958  1.00  1.10           H  
ATOM   1033  HB1 CYS A  71      42.586  51.414  50.349  1.00  1.10           H  
ATOM   1034  HB2 CYS A  71      41.915  49.783  50.538  1.00  1.10           H  
ATOM   1035  HG  CYS A  71      43.043  48.854  48.726  1.00  1.10           H  
ATOM   1036  N   CYS A  72      42.827  51.593  53.793  1.00  1.10           N  
ATOM   1037  CA  CYS A  72      41.881  52.074  54.778  1.00  1.10           C  
ATOM   1038  C   CYS A  72      41.459  53.521  54.543  1.00  1.10           C  
ATOM   1039  O   CYS A  72      42.018  54.247  53.724  1.00  1.10           O  
ATOM   1040  CB  CYS A  72      42.309  51.715  56.199  1.00  1.10           C  
ATOM   1041  SG  CYS A  72      44.052  51.811  56.627  1.00  1.10           S  
ATOM   1042  H   CYS A  72      43.716  52.074  53.681  1.00  1.10           H  
ATOM   1043  HA  CYS A  72      40.944  51.533  54.643  1.00  1.10           H  
ATOM   1044  HB1 CYS A  72      42.011  50.681  56.378  1.00  1.10           H  
ATOM   1045  HB2 CYS A  72      41.752  52.330  56.906  1.00  1.10           H  
ATOM   1046  N   ARG A  73      40.398  53.908  55.245  1.00  1.63           N  
ATOM   1047  CA  ARG A  73      39.718  55.189  55.096  1.00  1.63           C  
ATOM   1048  C   ARG A  73      39.579  55.827  56.473  1.00  1.63           C  
ATOM   1049  O   ARG A  73      38.520  55.797  57.092  1.00  1.63           O  
ATOM   1050  CB  ARG A  73      38.380  54.971  54.363  1.00  1.63           C  
ATOM   1051  CG  ARG A  73      37.654  56.286  54.041  1.00  1.63           C  
ATOM   1052  CD  ARG A  73      36.354  56.041  53.268  1.00  1.63           C  
ATOM   1053  NE  ARG A  73      35.331  55.398  54.120  1.00  1.63           N  
ATOM   1054  CZ  ARG A  73      34.502  54.426  53.786  1.00  1.63           C  
ATOM   1055  NH1 ARG A  73      33.637  53.974  54.651  1.00  1.63           N1+
ATOM   1056  NH2 ARG A  73      34.519  53.873  52.605  1.00  1.63           N  
ATOM   1057  H   ARG A  73      39.970  53.236  55.866  1.00  1.63           H  
ATOM   1058  HA  ARG A  73      40.326  55.864  54.486  1.00  1.63           H  
ATOM   1059  HB1 ARG A  73      37.737  54.332  54.970  1.00  1.63           H  
ATOM   1060  HB2 ARG A  73      38.586  54.456  53.424  1.00  1.63           H  
ATOM   1061  HG1 ARG A  73      38.305  56.906  53.432  1.00  1.63           H  
ATOM   1062  HG2 ARG A  73      37.427  56.834  54.956  1.00  1.63           H  
ATOM   1063  HD1 ARG A  73      36.581  55.434  52.391  1.00  1.63           H  
ATOM   1064  HD2 ARG A  73      35.974  57.004  52.920  1.00  1.63           H  
ATOM   1065  HE  ARG A  73      35.256  55.759  55.058  1.00  1.63           H  
ATOM   1066 1HH1 ARG A  73      33.615  54.347  55.584  1.00  1.63           H  
ATOM   1067 2HH1 ARG A  73      33.008  53.239  54.384  1.00  1.63           H  
ATOM   1068 1HH2 ARG A  73      35.237  54.128  51.941  1.00  1.63           H  
ATOM   1069 2HH2 ARG A  73      33.881  53.141  52.354  1.00  1.63           H  
ATOM   1070  N   TRP A  74      40.719  56.271  56.985  1.00  1.98           N  
ATOM   1071  CA  TRP A  74      40.881  56.851  58.314  1.00  1.98           C  
ATOM   1072  C   TRP A  74      41.938  57.955  58.254  1.00  1.98           C  
ATOM   1073  O   TRP A  74      42.234  58.426  57.161  1.00  1.98           O  
ATOM   1074  CB  TRP A  74      41.199  55.741  59.329  1.00  1.98           C  
ATOM   1075  CG  TRP A  74      41.040  56.104  60.780  1.00  1.98           C  
ATOM   1076  CD1 TRP A  74      39.860  56.322  61.401  1.00  1.98           C  
ATOM   1077  CD2 TRP A  74      42.069  56.323  61.800  1.00  1.98           C  
ATOM   1078  CE2 TRP A  74      41.427  56.689  63.021  1.00  1.98           C  
ATOM   1079  CE3 TRP A  74      43.481  56.285  61.808  1.00  1.98           C  
ATOM   1080  NE1 TRP A  74      40.081  56.654  62.725  1.00  1.98           N  
ATOM   1081  CZ2 TRP A  74      42.144  57.001  64.186  1.00  1.98           C  
ATOM   1082  CZ3 TRP A  74      44.213  56.598  62.969  1.00  1.98           C  
ATOM   1083  CH2 TRP A  74      43.548  56.957  64.155  1.00  1.98           C  
ATOM   1084  H   TRP A  74      41.518  56.345  56.370  1.00  1.98           H  
ATOM   1085  HA  TRP A  74      39.944  57.324  58.611  1.00  1.98           H  
ATOM   1086  HB1 TRP A  74      42.222  55.426  59.158  1.00  1.98           H  
ATOM   1087  HB2 TRP A  74      40.550  54.885  59.137  1.00  1.98           H  
ATOM   1088  HD1 TRP A  74      38.890  56.249  60.922  1.00  1.98           H  
ATOM   1089  HE1 TRP A  74      39.343  56.852  63.387  1.00  1.98           H  
ATOM   1090  HE3 TRP A  74      44.009  56.015  60.912  1.00  1.98           H  
ATOM   1091  HZ2 TRP A  74      41.624  57.275  65.092  1.00  1.98           H  
ATOM   1092  HZ3 TRP A  74      45.295  56.561  62.954  1.00  1.98           H  
ATOM   1093  HH2 TRP A  74      44.122  57.197  65.041  1.00  1.98           H  
ATOM   1094  N   ASN A  75      42.499  58.357  59.397  1.00  1.61           N  
ATOM   1095  CA  ASN A  75      43.735  59.132  59.414  1.00  1.61           C  
ATOM   1096  C   ASN A  75      44.948  58.266  58.996  1.00  1.61           C  
ATOM   1097  O   ASN A  75      44.931  57.658  57.929  1.00  1.61           O  
ATOM   1098  CB  ASN A  75      43.821  59.932  60.727  1.00  1.61           C  
ATOM   1099  CG  ASN A  75      44.589  61.227  60.545  1.00  1.61           C  
ATOM   1100  ND2 ASN A  75      44.057  62.176  59.805  1.00  1.61           N  
ATOM   1101  OD1 ASN A  75      45.680  61.405  61.055  1.00  1.61           O  
ATOM   1102  H   ASN A  75      42.171  57.957  60.263  1.00  1.61           H  
ATOM   1103  HA  ASN A  75      43.647  59.864  58.608  1.00  1.61           H  
ATOM   1104  HB1 ASN A  75      44.268  59.338  61.524  1.00  1.61           H  
ATOM   1105  HB2 ASN A  75      42.815  60.208  61.045  1.00  1.61           H  
ATOM   1106 1HD2 ASN A  75      43.212  62.023  59.274  1.00  1.61           H  
ATOM   1107 2HD2 ASN A  75      44.581  63.028  59.713  1.00  1.61           H  
ATOM   1108  N   THR A  76      45.963  58.113  59.847  1.00  1.76           N  
ATOM   1109  CA  THR A  76      47.222  57.371  59.587  1.00  1.76           C  
ATOM   1110  C   THR A  76      47.114  55.835  59.516  1.00  1.76           C  
ATOM   1111  O   THR A  76      48.090  55.126  59.759  1.00  1.76           O  
ATOM   1112  CB  THR A  76      48.236  57.712  60.702  1.00  1.76           C  
ATOM   1113  CG2 THR A  76      48.626  59.185  60.774  1.00  1.76           C  
ATOM   1114  OG1 THR A  76      47.676  57.398  61.958  1.00  1.76           O  
ATOM   1115  H   THR A  76      45.928  58.613  60.725  1.00  1.76           H  
ATOM   1116  HA  THR A  76      47.634  57.710  58.637  1.00  1.76           H  
ATOM   1117  HB  THR A  76      49.151  57.138  60.558  1.00  1.76           H  
ATOM   1118  HG1 THR A  76      48.415  57.274  62.560  1.00  1.76           H  
ATOM   1119 1HG2 THR A  76      49.377  59.323  61.551  1.00  1.76           H  
ATOM   1120 2HG2 THR A  76      49.042  59.498  59.818  1.00  1.76           H  
ATOM   1121 3HG2 THR A  76      47.759  59.796  61.021  1.00  1.76           H  
ATOM   1122  N   CYS A  77      45.933  55.285  59.223  1.00  2.15           N  
ATOM   1123  CA  CYS A  77      45.606  53.877  59.403  1.00  2.15           C  
ATOM   1124  C   CYS A  77      46.616  52.878  58.820  1.00  2.15           C  
ATOM   1125  O   CYS A  77      46.867  51.836  59.425  1.00  2.15           O  
ATOM   1126  CB  CYS A  77      44.165  53.588  58.990  1.00  2.15           C  
ATOM   1127  SG  CYS A  77      43.838  51.847  58.639  1.00  2.15           S  
ATOM   1128  H   CYS A  77      45.222  55.913  58.873  1.00  2.15           H  
ATOM   1129  HA  CYS A  77      45.649  53.692  60.477  1.00  2.15           H  
ATOM   1130  HB1 CYS A  77      43.909  54.173  58.107  1.00  2.15           H  
ATOM   1131  HB2 CYS A  77      43.522  53.882  59.819  1.00  2.15           H  
ATOM   1132  N   ASN A  78      47.248  53.188  57.688  1.00  2.37           N  
ATOM   1133  CA  ASN A  78      48.160  52.269  57.019  1.00  2.37           C  
ATOM   1134  C   ASN A  78      49.551  52.075  57.664  1.00  2.37           C  
ATOM   1135  O   ASN A  78      50.458  51.544  57.021  1.00  2.37           O  
ATOM   1136  CB  ASN A  78      48.251  52.648  55.524  1.00  2.37           C  
ATOM   1137  CG  ASN A  78      49.139  53.852  55.247  1.00  2.37           C  
ATOM   1138  ND2 ASN A  78      49.677  53.967  54.057  1.00  2.37           N  
ATOM   1139  OD1 ASN A  78      49.365  54.709  56.091  1.00  2.37           O  
ATOM   1140  H   ASN A  78      47.111  54.104  57.283  1.00  2.37           H  
ATOM   1141  HA  ASN A  78      47.692  51.285  57.060  1.00  2.37           H  
ATOM   1142  HB1 ASN A  78      47.257  52.834  55.121  1.00  2.37           H  
ATOM   1143  HB2 ASN A  78      48.669  51.799  54.987  1.00  2.37           H  
ATOM   1144 1HD2 ASN A  78      49.434  53.363  53.286  1.00  2.37           H  
ATOM   1145 2HD2 ASN A  78      50.358  54.715  53.959  1.00  2.37           H  
ATOM   1146  N   MET A  79      49.714  52.465  58.929  1.00  2.37           N  
ATOM   1147  CA  MET A  79      50.925  52.306  59.740  1.00  2.37           C  
ATOM   1148  C   MET A  79      51.551  50.898  59.777  1.00  2.37           C  
ATOM   1149  O   MET A  79      52.700  50.740  60.185  1.00  2.37           O  
ATOM   1150  CB  MET A  79      50.601  52.831  61.154  1.00  2.37           C  
ATOM   1151  CG  MET A  79      51.798  52.872  62.115  1.00  2.37           C  
ATOM   1152  SD  MET A  79      51.476  53.698  63.701  1.00  2.37           S  
ATOM   1153  CE  MET A  79      50.325  52.523  64.464  1.00  2.37           C  
ATOM   1154  H   MET A  79      48.932  52.940  59.366  1.00  2.37           H  
ATOM   1155  HA  MET A  79      51.687  52.957  59.309  1.00  2.37           H  
ATOM   1156  HB1 MET A  79      49.819  52.207  61.588  1.00  2.37           H  
ATOM   1157  HB2 MET A  79      50.213  53.847  61.062  1.00  2.37           H  
ATOM   1158  HG1 MET A  79      52.620  53.392  61.622  1.00  2.37           H  
ATOM   1159  HG2 MET A  79      52.125  51.856  62.330  1.00  2.37           H  
ATOM   1160  HE1 MET A  79      50.086  52.857  65.473  1.00  2.37           H  
ATOM   1161  HE2 MET A  79      49.409  52.471  63.877  1.00  2.37           H  
ATOM   1162  HE3 MET A  79      50.787  51.537  64.513  1.00  2.37           H  
ATOM   1163  N   GLY A  80      50.823  49.857  59.378  1.00  3.15           N  
ATOM   1164  CA  GLY A  80      51.260  48.482  59.553  1.00  3.15           C  
ATOM   1165  C   GLY A  80      52.280  47.991  58.536  1.00  3.15           C  
ATOM   1166  O   GLY A  80      52.138  48.197  57.331  1.00  3.15           O  
ATOM   1167  H   GLY A  80      49.926  50.035  58.956  1.00  3.15           H  
ATOM   1168  HA1 GLY A  80      50.391  47.829  59.490  1.00  3.15           H  
ATOM   1169  HA2 GLY A  80      51.673  48.371  60.558  1.00  3.15           H  
ATOM   1170  N   SER A  81      53.261  47.241  59.035  1.00  3.88           N  
ATOM   1171  CA  SER A  81      54.048  46.318  58.227  1.00  3.88           C  
ATOM   1172  C   SER A  81      53.344  44.961  58.180  1.00  3.88           C  
ATOM   1173  O   SER A  81      53.333  44.223  59.167  1.00  3.88           O  
ATOM   1174  CB  SER A  81      55.468  46.181  58.790  1.00  3.88           C  
ATOM   1175  OG  SER A  81      56.230  45.290  58.002  1.00  3.88           O  
ATOM   1176  H   SER A  81      53.314  47.134  60.036  1.00  3.88           H  
ATOM   1177  HA  SER A  81      54.132  46.704  57.211  1.00  3.88           H  
ATOM   1178  HB1 SER A  81      55.425  45.808  59.814  1.00  3.88           H  
ATOM   1179  HB2 SER A  81      55.951  47.160  58.791  1.00  3.88           H  
ATOM   1180  HG  SER A  81      56.182  45.545  57.072  1.00  3.88           H  
ATOM   1181  N   CYS A  82      52.775  44.597  57.025  1.00  5.61           N  
ATOM   1182  CA  CYS A  82      52.559  43.178  56.762  1.00  5.61           C  
ATOM   1183  C   CYS A  82      53.935  42.499  56.801  1.00  5.61           C  
ATOM   1184  O   CYS A  82      54.823  42.826  56.011  1.00  5.61           O  
ATOM   1185  CB  CYS A  82      51.860  42.964  55.409  1.00  5.61           C  
ATOM   1186  SG  CYS A  82      51.463  41.192  55.282  1.00  5.61           S  
ATOM   1187  H   CYS A  82      52.795  45.217  56.227  1.00  5.61           H  
ATOM   1188  HA  CYS A  82      51.929  42.754  57.545  1.00  5.61           H  
ATOM   1189  HB1 CYS A  82      52.518  43.259  54.588  1.00  5.61           H  
ATOM   1190  HB2 CYS A  82      50.941  43.548  55.354  1.00  5.61           H  
ATOM   1191  HG  CYS A  82      50.919  41.151  54.041  1.00  5.61           H  
ATOM   1192  N   ASN A  83      54.145  41.627  57.787  1.00  6.81           N  
ATOM   1193  CA  ASN A  83      55.456  41.079  58.134  1.00  6.81           C  
ATOM   1194  C   ASN A  83      56.511  42.191  58.265  1.00  6.81           C  
ATOM   1195  O   ASN A  83      56.281  43.389  58.099  1.00  6.81           O  
ATOM   1196  CB  ASN A  83      55.857  39.991  57.121  1.00  6.81           C  
ATOM   1197  CG  ASN A  83      54.796  38.917  56.975  1.00  6.81           C  
ATOM   1198  ND2 ASN A  83      54.473  38.532  55.764  1.00  6.81           N  
ATOM   1199  OD1 ASN A  83      54.232  38.439  57.946  1.00  6.81           O  
ATOM   1200  H   ASN A  83      53.385  41.460  58.427  1.00  6.81           H  
ATOM   1201  HA  ASN A  83      55.374  40.610  59.115  1.00  6.81           H  
ATOM   1202  HB1 ASN A  83      56.781  39.513  57.447  1.00  6.81           H  
ATOM   1203  HB2 ASN A  83      56.039  40.453  56.150  1.00  6.81           H  
ATOM   1204 1HD2 ASN A  83      54.853  39.008  54.966  1.00  6.81           H  
ATOM   1205 2HD2 ASN A  83      53.668  37.939  55.676  1.00  6.81           H  
TER   
END
