# Supplementary material for: In silico characterisation of the complete Ly6 protein family in Fasciola gigantica supported through transcriptomics of the newly-excysted juveniles
Source: Mol Omics. 2021 Nov 8;18(1):45–56. doi: 10.1039/d1mo00254f (PMC8763315; doi:10.1039/d1mo00254f)
Supplement: MO-018-D1MO00254F-s006 [file MO-018-D1MO00254F-s006.tar › COORD/FgCD59B.pdb]

ATOM      1  N   VAL A   1      41.431  62.917  55.771  1.00  2.21           N  
ATOM      2  CA  VAL A   1      42.237  61.764  56.176  1.00  2.21           C  
ATOM      3  C   VAL A   1      43.693  62.126  56.518  1.00  2.21           C  
ATOM      4  O   VAL A   1      44.152  63.261  56.427  1.00  2.21           O  
ATOM      5  CB  VAL A   1      42.046  60.619  55.137  1.00  2.21           C  
ATOM      6  CG1 VAL A   1      42.887  60.750  53.866  1.00  2.21           C  
ATOM      7  CG2 VAL A   1      42.259  59.208  55.706  1.00  2.21           C  
ATOM      8  HA  VAL A   1      41.793  61.418  57.106  1.00  2.21           H  
ATOM      9  HB  VAL A   1      41.000  60.642  54.826  1.00  2.21           H  
ATOM     10 1HG1 VAL A   1      42.668  59.926  53.188  1.00  2.21           H  
ATOM     11 2HG1 VAL A   1      42.624  61.682  53.368  1.00  2.21           H  
ATOM     12 3HG1 VAL A   1      43.950  60.739  54.103  1.00  2.21           H  
ATOM     13 1HG2 VAL A   1      41.873  58.475  54.998  1.00  2.21           H  
ATOM     14 2HG2 VAL A   1      43.315  58.992  55.864  1.00  2.21           H  
ATOM     15 3HG2 VAL A   1      41.706  59.111  56.636  1.00  2.21           H  
ATOM     16  N   GLN A   2      44.445  61.113  56.935  1.00  1.50           N  
ATOM     17  CA  GLN A   2      45.894  61.134  57.084  1.00  1.50           C  
ATOM     18  C   GLN A   2      46.402  59.786  56.608  1.00  1.50           C  
ATOM     19  O   GLN A   2      45.872  58.753  57.016  1.00  1.50           O  
ATOM     20  CB  GLN A   2      46.306  61.331  58.546  1.00  1.50           C  
ATOM     21  CG  GLN A   2      46.200  62.782  59.021  1.00  1.50           C  
ATOM     22  CD  GLN A   2      47.074  62.991  60.248  1.00  1.50           C  
ATOM     23  NE2 GLN A   2      46.559  62.798  61.438  1.00  1.50           N  
ATOM     24  OE1 GLN A   2      48.266  63.253  60.153  1.00  1.50           O  
ATOM     25  H   GLN A   2      44.010  60.206  56.959  1.00  1.50           H  
ATOM     26  HA  GLN A   2      46.332  61.921  56.466  1.00  1.50           H  
ATOM     27  HB1 GLN A   2      47.345  61.022  58.635  1.00  1.50           H  
ATOM     28  HB2 GLN A   2      45.724  60.683  59.200  1.00  1.50           H  
ATOM     29  HG1 GLN A   2      45.161  63.022  59.248  1.00  1.50           H  
ATOM     30  HG2 GLN A   2      46.549  63.453  58.236  1.00  1.50           H  
ATOM     31 1HE2 GLN A   2      45.629  62.409  61.540  1.00  1.50           H  
ATOM     32 2HE2 GLN A   2      47.165  62.938  62.221  1.00  1.50           H  
ATOM     33  N   CYS A   3      47.447  59.772  55.797  1.00  1.00           N  
ATOM     34  CA  CYS A   3      48.011  58.534  55.296  1.00  1.00           C  
ATOM     35  C   CYS A   3      49.520  58.581  55.369  1.00  1.00           C  
ATOM     36  O   CYS A   3      50.173  59.611  55.165  1.00  1.00           O  
ATOM     37  CB  CYS A   3      47.613  58.340  53.833  1.00  1.00           C  
ATOM     38  SG  CYS A   3      45.842  58.346  53.481  1.00  1.00           S  
ATOM     39  H   CYS A   3      47.841  60.653  55.470  1.00  1.00           H  
ATOM     40  HA  CYS A   3      47.650  57.683  55.876  1.00  1.00           H  
ATOM     41  HB1 CYS A   3      48.031  57.403  53.462  1.00  1.00           H  
ATOM     42  HB2 CYS A   3      48.075  59.144  53.265  1.00  1.00           H  
ATOM     43  N   TYR A   4      50.058  57.395  55.614  1.00  1.09           N  
ATOM     44  CA  TYR A   4      51.410  57.232  56.185  1.00  1.09           C  
ATOM     45  C   TYR A   4      52.453  57.051  55.087  1.00  1.09           C  
ATOM     46  O   TYR A   4      53.060  56.000  54.918  1.00  1.09           O  
ATOM     47  CB  TYR A   4      51.421  56.165  57.313  1.00  1.09           C  
ATOM     48  CG  TYR A   4      51.589  56.653  58.744  1.00  1.09           C  
ATOM     49  CD1 TYR A   4      50.828  56.056  59.774  1.00  1.09           C  
ATOM     50  CD2 TYR A   4      52.554  57.629  59.072  1.00  1.09           C  
ATOM     51  CE1 TYR A   4      51.018  56.444  61.113  1.00  1.09           C  
ATOM     52  CE2 TYR A   4      52.729  58.034  60.411  1.00  1.09           C  
ATOM     53  CZ  TYR A   4      51.964  57.436  61.434  1.00  1.09           C  
ATOM     54  OH  TYR A   4      52.140  57.812  62.727  1.00  1.09           O  
ATOM     55  H   TYR A   4      49.438  56.601  55.612  1.00  1.09           H  
ATOM     56  HA  TYR A   4      51.670  58.178  56.660  1.00  1.09           H  
ATOM     57  HB1 TYR A   4      52.212  55.440  57.137  1.00  1.09           H  
ATOM     58  HB2 TYR A   4      50.482  55.623  57.283  1.00  1.09           H  
ATOM     59  HD1 TYR A   4      50.122  55.266  59.552  1.00  1.09           H  
ATOM     60  HD2 TYR A   4      53.183  58.049  58.300  1.00  1.09           H  
ATOM     61  HE1 TYR A   4      50.453  55.982  61.910  1.00  1.09           H  
ATOM     62  HE2 TYR A   4      53.459  58.785  60.665  1.00  1.09           H  
ATOM     63  HH  TYR A   4      52.841  58.461  62.825  1.00  1.09           H  
ATOM     64  N   SER A   5      52.512  58.050  54.210  1.00  1.23           N  
ATOM     65  CA  SER A   5      53.098  57.891  52.885  1.00  1.23           C  
ATOM     66  C   SER A   5      54.606  57.761  52.933  1.00  1.23           C  
ATOM     67  O   SER A   5      55.282  58.734  53.260  1.00  1.23           O  
ATOM     68  CB  SER A   5      52.684  59.044  51.965  1.00  1.23           C  
ATOM     69  OG  SER A   5      51.270  59.142  51.868  1.00  1.23           O  
ATOM     70  H   SER A   5      52.083  58.932  54.460  1.00  1.23           H  
ATOM     71  HA  SER A   5      52.689  56.976  52.475  1.00  1.23           H  
ATOM     72  HB1 SER A   5      53.097  58.870  50.970  1.00  1.23           H  
ATOM     73  HB2 SER A   5      53.085  59.981  52.354  1.00  1.23           H  
ATOM     74  HG  SER A   5      50.925  59.425  52.722  1.00  1.23           H  
ATOM     75  N   CYS A   6      55.136  56.591  52.581  1.00  1.46           N  
ATOM     76  CA  CYS A   6      56.572  56.399  52.460  1.00  1.46           C  
ATOM     77  C   CYS A   6      56.954  55.650  51.193  1.00  1.46           C  
ATOM     78  O   CYS A   6      56.175  54.862  50.659  1.00  1.46           O  
ATOM     79  CB  CYS A   6      57.198  55.865  53.746  1.00  1.46           C  
ATOM     80  SG  CYS A   6      58.886  56.522  53.875  1.00  1.46           S  
ATOM     81  H   CYS A   6      54.531  55.884  52.184  1.00  1.46           H  
ATOM     82  HA  CYS A   6      57.001  57.392  52.318  1.00  1.46           H  
ATOM     83  HB1 CYS A   6      57.194  54.773  53.746  1.00  1.46           H  
ATOM     84  HB2 CYS A   6      56.636  56.254  54.594  1.00  1.46           H  
ATOM     85  HG  CYS A   6      59.410  55.519  54.594  1.00  1.46           H  
ATOM     86  N   THR A   7      58.139  55.963  50.676  1.00  2.99           N  
ATOM     87  CA  THR A   7      58.447  55.726  49.269  1.00  2.99           C  
ATOM     88  C   THR A   7      59.432  54.581  49.141  1.00  2.99           C  
ATOM     89  O   THR A   7      60.603  54.731  49.484  1.00  2.99           O  
ATOM     90  CB  THR A   7      59.008  56.989  48.603  1.00  2.99           C  
ATOM     91  CG2 THR A   7      59.214  56.819  47.097  1.00  2.99           C  
ATOM     92  OG1 THR A   7      58.087  58.044  48.768  1.00  2.99           O  
ATOM     93  H   THR A   7      58.753  56.568  51.206  1.00  2.99           H  
ATOM     94  HA  THR A   7      57.535  55.465  48.734  1.00  2.99           H  
ATOM     95  HB  THR A   7      59.952  57.271  49.072  1.00  2.99           H  
ATOM     96  HG1 THR A   7      58.462  58.823  48.348  1.00  2.99           H  
ATOM     97 1HG2 THR A   7      59.540  57.762  46.659  1.00  2.99           H  
ATOM     98 2HG2 THR A   7      59.983  56.069  46.909  1.00  2.99           H  
ATOM     99 3HG2 THR A   7      58.283  56.502  46.627  1.00  2.99           H  
ATOM    100  N   SER A   8      58.938  53.459  48.617  1.00  2.75           N  
ATOM    101  CA  SER A   8      59.732  52.311  48.153  1.00  2.75           C  
ATOM    102  C   SER A   8      60.818  51.857  49.122  1.00  2.75           C  
ATOM    103  O   SER A   8      61.972  51.612  48.771  1.00  2.75           O  
ATOM    104  CB  SER A   8      60.245  52.567  46.733  1.00  2.75           C  
ATOM    105  OG  SER A   8      59.164  52.986  45.912  1.00  2.75           O  
ATOM    106  H   SER A   8      57.953  53.436  48.397  1.00  2.75           H  
ATOM    107  HA  SER A   8      59.071  51.453  48.084  1.00  2.75           H  
ATOM    108  HB1 SER A   8      60.676  51.649  46.330  1.00  2.75           H  
ATOM    109  HB2 SER A   8      61.011  53.344  46.749  1.00  2.75           H  
ATOM    110  HG  SER A   8      58.365  52.503  46.175  1.00  2.75           H  
ATOM    111  N   CYS A   9      60.413  51.800  50.381  1.00  3.30           N  
ATOM    112  CA  CYS A   9      61.272  51.498  51.495  1.00  3.30           C  
ATOM    113  C   CYS A   9      61.661  50.032  51.527  1.00  3.30           C  
ATOM    114  O   CYS A   9      60.801  49.154  51.325  1.00  3.30           O  
ATOM    115  CB  CYS A   9      60.488  51.855  52.765  1.00  3.30           C  
ATOM    116  SG  CYS A   9      60.338  53.655  52.891  1.00  3.30           S  
ATOM    117  H   CYS A   9      59.421  51.906  50.552  1.00  3.30           H  
ATOM    118  HA  CYS A   9      62.146  52.145  51.432  1.00  3.30           H  
ATOM    119  HB1 CYS A   9      61.020  51.473  53.636  1.00  3.30           H  
ATOM    120  HB2 CYS A   9      59.499  51.390  52.734  1.00  3.30           H  
ATOM    121  HG  CYS A   9      60.269  53.921  51.576  1.00  3.30           H  
ATOM    122  N   PRO A  10      62.931  49.768  51.889  1.00  3.34           N  
ATOM    123  CA  PRO A  10      63.283  48.551  52.587  1.00  3.34           C  
ATOM    124  C   PRO A  10      62.306  48.256  53.721  1.00  3.34           C  
ATOM    125  O   PRO A  10      61.845  49.106  54.472  1.00  3.34           O  
ATOM    126  CB  PRO A  10      64.712  48.759  53.110  1.00  3.34           C  
ATOM    127  CG  PRO A  10      65.288  49.809  52.167  1.00  3.34           C  
ATOM    128  CD  PRO A  10      64.069  50.677  51.870  1.00  3.34           C  
ATOM    129  HA  PRO A  10      63.290  47.743  51.855  1.00  3.34           H  
ATOM    130  HB1 PRO A  10      64.683  49.159  54.123  1.00  3.34           H  
ATOM    131  HB2 PRO A  10      65.281  47.829  53.083  1.00  3.34           H  
ATOM    132  HG1 PRO A  10      66.090  50.380  52.632  1.00  3.34           H  
ATOM    133  HG2 PRO A  10      65.637  49.335  51.250  1.00  3.34           H  
ATOM    134  HD1 PRO A  10      63.951  51.424  52.656  1.00  3.34           H  
ATOM    135  HD2 PRO A  10      64.173  51.159  50.896  1.00  3.34           H  
ATOM    136  N   ILE A  11      62.083  46.951  53.892  1.00  4.13           N  
ATOM    137  CA  ILE A  11      61.754  46.431  55.206  1.00  4.13           C  
ATOM    138  C   ILE A  11      62.806  46.923  56.323  1.00  4.13           C  
ATOM    139  O   ILE A  11      63.933  47.044  55.919  1.00  4.13           O  
ATOM    140  CB  ILE A  11      61.619  44.897  55.146  1.00  4.13           C  
ATOM    141  CG1 ILE A  11      61.031  44.350  56.471  1.00  4.13           C  
ATOM    142  CG2 ILE A  11      62.932  44.195  54.770  1.00  4.13           C  
ATOM    143  CD1 ILE A  11      60.762  42.848  56.479  1.00  4.13           C  
ATOM    144  H   ILE A  11      62.405  46.290  53.203  1.00  4.13           H  
ATOM    145  HA  ILE A  11      60.787  46.848  55.487  1.00  4.13           H  
ATOM    146  HB  ILE A  11      60.888  44.671  54.370  1.00  4.13           H  
ATOM    147 1HG1 ILE A  11      60.091  44.873  56.659  1.00  4.13           H  
ATOM    148 2HG1 ILE A  11      61.715  44.577  57.286  1.00  4.13           H  
ATOM    149 1HG2 ILE A  11      62.771  43.134  54.582  1.00  4.13           H  
ATOM    150 2HG2 ILE A  11      63.352  44.618  53.860  1.00  4.13           H  
ATOM    151 3HG2 ILE A  11      63.666  44.289  55.570  1.00  4.13           H  
ATOM    152  HD1 ILE A  11      60.199  42.587  57.374  1.00  4.13           H  
ATOM    153  HD2 ILE A  11      60.190  42.557  55.603  1.00  4.13           H  
ATOM    154  HD3 ILE A  11      61.695  42.286  56.497  1.00  4.13           H  
ATOM    155  N   PRO A  12      62.560  47.136  57.686  1.00  4.68           N  
ATOM    156  CA  PRO A  12      61.444  47.475  58.657  1.00  4.68           C  
ATOM    157  C   PRO A  12      60.934  48.926  58.722  1.00  4.68           C  
ATOM    158  O   PRO A  12      60.388  49.319  59.750  1.00  4.68           O  
ATOM    159  CB  PRO A  12      61.963  47.094  60.058  1.00  4.68           C  
ATOM    160  CG  PRO A  12      63.138  46.172  59.795  1.00  4.68           C  
ATOM    161  CD  PRO A  12      63.716  46.816  58.553  1.00  4.68           C  
ATOM    162  HA  PRO A  12      60.591  46.857  58.413  1.00  4.68           H  
ATOM    163  HB1 PRO A  12      62.352  47.965  60.591  1.00  4.68           H  
ATOM    164  HB2 PRO A  12      61.203  46.612  60.672  1.00  4.68           H  
ATOM    165  HG1 PRO A  12      63.856  46.164  60.615  1.00  4.68           H  
ATOM    166  HG2 PRO A  12      62.789  45.161  59.583  1.00  4.68           H  
ATOM    167  HD1 PRO A  12      64.252  47.746  58.805  1.00  4.68           H  
ATOM    168  HD2 PRO A  12      64.399  46.127  58.054  1.00  4.68           H  
ATOM    169  N   PHE A  13      61.165  49.755  57.696  1.00  3.87           N  
ATOM    170  CA  PHE A  13      60.954  51.198  57.807  1.00  3.87           C  
ATOM    171  C   PHE A  13      59.527  51.653  58.152  1.00  3.87           C  
ATOM    172  O   PHE A  13      58.681  51.826  57.276  1.00  3.87           O  
ATOM    173  CB  PHE A  13      61.492  51.892  56.549  1.00  3.87           C  
ATOM    174  CG  PHE A  13      61.802  53.362  56.771  1.00  3.87           C  
ATOM    175  CD1 PHE A  13      63.083  53.751  57.208  1.00  3.87           C  
ATOM    176  CD2 PHE A  13      60.806  54.337  56.578  1.00  3.87           C  
ATOM    177  CE1 PHE A  13      63.368  55.106  57.447  1.00  3.87           C  
ATOM    178  CE2 PHE A  13      61.090  55.694  56.814  1.00  3.87           C  
ATOM    179  CZ  PHE A  13      62.371  56.078  57.249  1.00  3.87           C  
ATOM    180  H   PHE A  13      61.578  49.403  56.845  1.00  3.87           H  
ATOM    181  HA  PHE A  13      61.587  51.540  58.627  1.00  3.87           H  
ATOM    182  HB1 PHE A  13      60.765  51.794  55.745  1.00  3.87           H  
ATOM    183  HB2 PHE A  13      62.411  51.402  56.226  1.00  3.87           H  
ATOM    184  HD1 PHE A  13      63.849  53.007  57.363  1.00  3.87           H  
ATOM    185  HD2 PHE A  13      59.818  54.038  56.255  1.00  3.87           H  
ATOM    186  HE1 PHE A  13      64.353  55.401  57.783  1.00  3.87           H  
ATOM    187  HE2 PHE A  13      60.325  56.442  56.669  1.00  3.87           H  
ATOM    188  HZ  PHE A  13      62.588  57.123  57.433  1.00  3.87           H  
ATOM    189  N   VAL A  14      59.298  51.926  59.441  1.00  3.19           N  
ATOM    190  CA  VAL A  14      58.109  52.599  59.964  1.00  3.19           C  
ATOM    191  C   VAL A  14      57.918  53.914  59.198  1.00  3.19           C  
ATOM    192  O   VAL A  14      58.745  54.819  59.322  1.00  3.19           O  
ATOM    193  CB  VAL A  14      58.219  52.851  61.481  1.00  3.19           C  
ATOM    194  CG1 VAL A  14      56.952  53.530  62.018  1.00  3.19           C  
ATOM    195  CG2 VAL A  14      58.414  51.535  62.250  1.00  3.19           C  
ATOM    196  H   VAL A  14      60.009  51.646  60.097  1.00  3.19           H  
ATOM    197  HA  VAL A  14      57.269  51.927  59.813  1.00  3.19           H  
ATOM    198  HB  VAL A  14      59.075  53.495  61.683  1.00  3.19           H  
ATOM    199 1HG1 VAL A  14      57.034  53.661  63.097  1.00  3.19           H  
ATOM    200 2HG1 VAL A  14      56.829  54.516  61.574  1.00  3.19           H  
ATOM    201 3HG1 VAL A  14      56.071  52.926  61.800  1.00  3.19           H  
ATOM    202 1HG2 VAL A  14      58.462  51.738  63.320  1.00  3.19           H  
ATOM    203 2HG2 VAL A  14      57.582  50.860  62.048  1.00  3.19           H  
ATOM    204 3HG2 VAL A  14      59.342  51.050  61.951  1.00  3.19           H  
ATOM    205  N   PRO A  15      56.863  54.022  58.377  1.00  2.59           N  
ATOM    206  CA  PRO A  15      56.791  54.986  57.283  1.00  2.59           C  
ATOM    207  C   PRO A  15      56.256  56.340  57.758  1.00  2.59           C  
ATOM    208  O   PRO A  15      55.210  56.801  57.310  1.00  2.59           O  
ATOM    209  CB  PRO A  15      55.856  54.284  56.275  1.00  2.59           C  
ATOM    210  CG  PRO A  15      54.864  53.541  57.158  1.00  2.59           C  
ATOM    211  CD  PRO A  15      55.776  53.052  58.270  1.00  2.59           C  
ATOM    212  HA  PRO A  15      57.773  55.128  56.833  1.00  2.59           H  
ATOM    213  HB1 PRO A  15      55.337  54.970  55.613  1.00  2.59           H  
ATOM    214  HB2 PRO A  15      56.430  53.560  55.693  1.00  2.59           H  
ATOM    215  HG1 PRO A  15      54.124  54.232  57.563  1.00  2.59           H  
ATOM    216  HG2 PRO A  15      54.383  52.718  56.631  1.00  2.59           H  
ATOM    217  HD1 PRO A  15      55.224  52.971  59.207  1.00  2.59           H  
ATOM    218  HD2 PRO A  15      56.182  52.081  57.987  1.00  2.59           H  
ATOM    219  N   SER A  16      56.924  56.945  58.746  1.00  2.85           N  
ATOM    220  CA  SER A  16      56.385  57.987  59.638  1.00  2.85           C  
ATOM    221  C   SER A  16      55.863  59.286  58.983  1.00  2.85           C  
ATOM    222  O   SER A  16      55.404  60.202  59.666  1.00  2.85           O  
ATOM    223  CB  SER A  16      57.441  58.298  60.704  1.00  2.85           C  
ATOM    224  OG  SER A  16      56.880  59.040  61.767  1.00  2.85           O  
ATOM    225  H   SER A  16      57.789  56.494  59.036  1.00  2.85           H  
ATOM    226  HA  SER A  16      55.533  57.541  60.150  1.00  2.85           H  
ATOM    227  HB1 SER A  16      58.262  58.860  60.257  1.00  2.85           H  
ATOM    228  HB2 SER A  16      57.835  57.364  61.107  1.00  2.85           H  
ATOM    229  HG  SER A  16      56.484  59.839  61.391  1.00  2.85           H  
ATOM    230  N   THR A  17      55.914  59.403  57.665  1.00  2.59           N  
ATOM    231  CA  THR A  17      55.515  60.548  56.849  1.00  2.59           C  
ATOM    232  C   THR A  17      54.018  60.640  56.563  1.00  2.59           C  
ATOM    233  O   THR A  17      53.575  60.592  55.415  1.00  2.59           O  
ATOM    234  CB  THR A  17      56.398  60.606  55.580  1.00  2.59           C  
ATOM    235  CG2 THR A  17      57.663  61.423  55.842  1.00  2.59           C  
ATOM    236  OG1 THR A  17      56.858  59.327  55.209  1.00  2.59           O  
ATOM    237  H   THR A  17      56.255  58.602  57.144  1.00  2.59           H  
ATOM    238  HA  THR A  17      55.745  61.444  57.424  1.00  2.59           H  
ATOM    239  HB  THR A  17      55.867  61.066  54.748  1.00  2.59           H  
ATOM    240  HG1 THR A  17      56.286  59.018  54.475  1.00  2.59           H  
ATOM    241 1HG2 THR A  17      58.281  61.429  54.943  1.00  2.59           H  
ATOM    242 2HG2 THR A  17      57.403  62.446  56.102  1.00  2.59           H  
ATOM    243 3HG2 THR A  17      58.232  60.972  56.656  1.00  2.59           H  
ATOM    244  N   SER A  18      53.219  60.883  57.609  1.00  2.07           N  
ATOM    245  CA  SER A  18      51.832  61.344  57.437  1.00  2.07           C  
ATOM    246  C   SER A  18      51.748  62.591  56.564  1.00  2.07           C  
ATOM    247  O   SER A  18      52.548  63.525  56.698  1.00  2.07           O  
ATOM    248  CB  SER A  18      51.146  61.600  58.778  1.00  2.07           C  
ATOM    249  OG  SER A  18      49.768  61.706  58.505  1.00  2.07           O  
ATOM    250  H   SER A  18      53.626  60.895  58.535  1.00  2.07           H  
ATOM    251  HA  SER A  18      51.285  60.538  56.964  1.00  2.07           H  
ATOM    252  HB1 SER A  18      51.520  62.524  59.225  1.00  2.07           H  
ATOM    253  HB2 SER A  18      51.316  60.763  59.456  1.00  2.07           H  
ATOM    254  HG  SER A  18      49.339  62.242  59.204  1.00  2.07           H  
ATOM    255  N   ARG A  19      50.789  62.568  55.645  1.00  1.85           N  
ATOM    256  CA  ARG A  19      50.278  63.709  54.872  1.00  1.85           C  
ATOM    257  C   ARG A  19      48.885  63.331  54.378  1.00  1.85           C  
ATOM    258  O   ARG A  19      48.424  62.200  54.546  1.00  1.85           O  
ATOM    259  CB  ARG A  19      51.241  64.114  53.730  1.00  1.85           C  
ATOM    260  CG  ARG A  19      51.791  62.965  52.847  1.00  1.85           C  
ATOM    261  CD  ARG A  19      53.314  63.071  52.647  1.00  1.85           C  
ATOM    262  NE  ARG A  19      53.995  63.056  53.953  1.00  1.85           N  
ATOM    263  CZ  ARG A  19      54.959  63.851  54.371  1.00  1.85           C  
ATOM    264  NH1 ARG A  19      55.795  64.430  53.554  1.00  1.85           N1+
ATOM    265  NH2 ARG A  19      55.070  64.083  55.646  1.00  1.85           N  
ATOM    266  H   ARG A  19      50.235  61.714  55.599  1.00  1.85           H  
ATOM    267  HA  ARG A  19      50.148  64.563  55.540  1.00  1.85           H  
ATOM    268  HB1 ARG A  19      52.060  64.661  54.193  1.00  1.85           H  
ATOM    269  HB2 ARG A  19      50.753  64.841  53.079  1.00  1.85           H  
ATOM    270  HG1 ARG A  19      51.300  62.999  51.874  1.00  1.85           H  
ATOM    271  HG2 ARG A  19      51.570  61.992  53.287  1.00  1.85           H  
ATOM    272  HD1 ARG A  19      53.532  63.997  52.111  1.00  1.85           H  
ATOM    273  HD2 ARG A  19      53.657  62.227  52.045  1.00  1.85           H  
ATOM    274  HE  ARG A  19      53.543  62.494  54.666  1.00  1.85           H  
ATOM    275 1HH1 ARG A  19      55.731  64.200  52.577  1.00  1.85           H  
ATOM    276 2HH1 ARG A  19      56.521  65.033  53.894  1.00  1.85           H  
ATOM    277 1HH2 ARG A  19      54.261  63.858  56.227  1.00  1.85           H  
ATOM    278 2HH2 ARG A  19      55.753  64.730  55.987  1.00  1.85           H  
ATOM    279  N   ILE A  20      48.248  64.285  53.732  1.00  1.47           N  
ATOM    280  CA  ILE A  20      47.069  64.106  52.896  1.00  1.47           C  
ATOM    281  C   ILE A  20      47.345  64.920  51.619  1.00  1.47           C  
ATOM    282  O   ILE A  20      48.350  65.630  51.527  1.00  1.47           O  
ATOM    283  CB  ILE A  20      45.815  64.616  53.659  1.00  1.47           C  
ATOM    284  CG1 ILE A  20      44.513  64.016  53.077  1.00  1.47           C  
ATOM    285  CG2 ILE A  20      45.783  66.156  53.760  1.00  1.47           C  
ATOM    286  CD1 ILE A  20      43.210  64.706  53.501  1.00  1.47           C  
ATOM    287  H   ILE A  20      48.710  65.179  53.643  1.00  1.47           H  
ATOM    288  HA  ILE A  20      46.940  63.055  52.640  1.00  1.47           H  
ATOM    289  HB  ILE A  20      45.888  64.243  54.682  1.00  1.47           H  
ATOM    290 1HG1 ILE A  20      44.476  62.976  53.393  1.00  1.47           H  
ATOM    291 2HG1 ILE A  20      44.523  64.016  51.993  1.00  1.47           H  
ATOM    292 1HG2 ILE A  20      45.030  66.457  54.489  1.00  1.47           H  
ATOM    293 2HG2 ILE A  20      46.744  66.534  54.112  1.00  1.47           H  
ATOM    294 3HG2 ILE A  20      45.544  66.612  52.801  1.00  1.47           H  
ATOM    295  HD1 ILE A  20      42.360  64.111  53.165  1.00  1.47           H  
ATOM    296  HD2 ILE A  20      43.169  64.807  54.584  1.00  1.47           H  
ATOM    297  HD3 ILE A  20      43.140  65.693  53.044  1.00  1.47           H  
ATOM    298  N   ARG A  21      46.445  64.872  50.641  1.00  2.70           N  
ATOM    299  CA  ARG A  21      46.548  65.647  49.403  1.00  2.70           C  
ATOM    300  C   ARG A  21      45.163  66.117  48.939  1.00  2.70           C  
ATOM    301  O   ARG A  21      44.814  65.930  47.779  1.00  2.70           O  
ATOM    302  CB  ARG A  21      47.315  64.772  48.382  1.00  2.70           C  
ATOM    303  CG  ARG A  21      47.778  65.495  47.107  1.00  2.70           C  
ATOM    304  CD  ARG A  21      48.588  64.537  46.223  1.00  2.70           C  
ATOM    305  NE  ARG A  21      48.830  65.110  44.883  1.00  2.70           N  
ATOM    306  CZ  ARG A  21      48.056  64.990  43.815  1.00  2.70           C  
ATOM    307  NH1 ARG A  21      46.983  64.251  43.813  1.00  2.70           N1+
ATOM    308  NH2 ARG A  21      48.348  65.622  42.714  1.00  2.70           N  
ATOM    309  H   ARG A  21      45.656  64.253  50.764  1.00  2.70           H  
ATOM    310  HA  ARG A  21      47.131  66.551  49.590  1.00  2.70           H  
ATOM    311  HB1 ARG A  21      46.687  63.925  48.103  1.00  2.70           H  
ATOM    312  HB2 ARG A  21      48.205  64.374  48.872  1.00  2.70           H  
ATOM    313  HG1 ARG A  21      48.397  66.352  47.376  1.00  2.70           H  
ATOM    314  HG2 ARG A  21      46.918  65.850  46.541  1.00  2.70           H  
ATOM    315  HD1 ARG A  21      48.059  63.587  46.133  1.00  2.70           H  
ATOM    316  HD2 ARG A  21      49.546  64.334  46.708  1.00  2.70           H  
ATOM    317  HE  ARG A  21      49.654  65.682  44.779  1.00  2.70           H  
ATOM    318 1HH1 ARG A  21      46.737  63.747  44.650  1.00  2.70           H  
ATOM    319 2HH1 ARG A  21      46.390  64.192  43.007  1.00  2.70           H  
ATOM    320 1HH2 ARG A  21      49.154  66.221  42.667  1.00  2.70           H  
ATOM    321 2HH2 ARG A  21      47.757  65.531  41.907  1.00  2.70           H  
ATOM    322  N   SER A  22      44.359  66.608  49.889  1.00  2.70           N  
ATOM    323  CA  SER A  22      43.135  67.430  49.731  1.00  2.70           C  
ATOM    324  C   SER A  22      42.361  67.301  48.398  1.00  2.70           C  
ATOM    325  O   SER A  22      42.131  68.297  47.710  1.00  2.70           O  
ATOM    326  CB  SER A  22      43.500  68.899  50.015  1.00  2.70           C  
ATOM    327  OG  SER A  22      44.424  69.381  49.055  1.00  2.70           O  
ATOM    328  H   SER A  22      44.762  66.621  50.811  1.00  2.70           H  
ATOM    329  HA  SER A  22      42.440  67.120  50.511  1.00  2.70           H  
ATOM    330  HB1 SER A  22      43.948  68.973  51.007  1.00  2.70           H  
ATOM    331  HB2 SER A  22      42.598  69.514  49.998  1.00  2.70           H  
ATOM    332  HG  SER A  22      43.937  69.481  48.225  1.00  2.70           H  
ATOM    333  N   SER A  23      42.024  66.066  48.012  1.00  2.33           N  
ATOM    334  CA  SER A  23      41.609  65.589  46.668  1.00  2.33           C  
ATOM    335  C   SER A  23      41.943  64.103  46.497  1.00  2.33           C  
ATOM    336  O   SER A  23      41.257  63.371  45.784  1.00  2.33           O  
ATOM    337  CB  SER A  23      42.262  66.333  45.493  1.00  2.33           C  
ATOM    338  OG  SER A  23      41.596  67.545  45.239  1.00  2.33           O  
ATOM    339  H   SER A  23      42.161  65.341  48.704  1.00  2.33           H  
ATOM    340  HA  SER A  23      40.526  65.687  46.576  1.00  2.33           H  
ATOM    341  HB1 SER A  23      42.188  65.722  44.592  1.00  2.33           H  
ATOM    342  HB2 SER A  23      43.316  66.520  45.701  1.00  2.33           H  
ATOM    343  HG  SER A  23      41.658  68.077  46.054  1.00  2.33           H  
ATOM    344  N   CYS A  24      42.986  63.628  47.181  1.00  2.36           N  
ATOM    345  CA  CYS A  24      43.053  62.236  47.617  1.00  2.36           C  
ATOM    346  C   CYS A  24      42.242  62.056  48.907  1.00  2.36           C  
ATOM    347  O   CYS A  24      42.303  62.915  49.789  1.00  2.36           O  
ATOM    348  CB  CYS A  24      44.514  61.809  47.779  1.00  2.36           C  
ATOM    349  SG  CYS A  24      45.418  62.041  46.216  1.00  2.36           S  
ATOM    350  H   CYS A  24      43.590  64.300  47.637  1.00  2.36           H  
ATOM    351  HA  CYS A  24      42.602  61.595  46.863  1.00  2.36           H  
ATOM    352  HB1 CYS A  24      44.530  60.752  48.043  1.00  2.36           H  
ATOM    353  HB2 CYS A  24      44.981  62.385  48.580  1.00  2.36           H  
ATOM    354  HG  CYS A  24      44.541  61.378  45.442  1.00  2.36           H  
ATOM    355  N   SER A  25      41.523  60.935  48.997  1.00  1.66           N  
ATOM    356  CA  SER A  25      40.451  60.677  49.985  1.00  1.66           C  
ATOM    357  C   SER A  25      40.572  59.308  50.658  1.00  1.66           C  
ATOM    358  O   SER A  25      39.696  58.854  51.398  1.00  1.66           O  
ATOM    359  CB  SER A  25      39.078  60.807  49.304  1.00  1.66           C  
ATOM    360  OG  SER A  25      38.963  62.050  48.627  1.00  1.66           O  
ATOM    361  H   SER A  25      41.608  60.265  48.246  1.00  1.66           H  
ATOM    362  HA  SER A  25      40.506  61.426  50.774  1.00  1.66           H  
ATOM    363  HB1 SER A  25      38.294  60.735  50.059  1.00  1.66           H  
ATOM    364  HB2 SER A  25      38.953  59.996  48.585  1.00  1.66           H  
ATOM    365  HG  SER A  25      38.083  62.115  48.242  1.00  1.66           H  
ATOM    366  N   GLN A  26      41.673  58.617  50.366  1.00  1.16           N  
ATOM    367  CA  GLN A  26      41.940  57.248  50.772  1.00  1.16           C  
ATOM    368  C   GLN A  26      43.447  57.077  51.067  1.00  1.16           C  
ATOM    369  O   GLN A  26      44.304  57.951  50.864  1.00  1.16           O  
ATOM    370  CB  GLN A  26      41.350  56.316  49.697  1.00  1.16           C  
ATOM    371  CG  GLN A  26      40.974  54.912  50.195  1.00  1.16           C  
ATOM    372  CD  GLN A  26      39.676  54.413  49.552  1.00  1.16           C  
ATOM    373  NE2 GLN A  26      38.689  53.997  50.307  1.00  1.16           N  
ATOM    374  OE1 GLN A  26      39.492  54.421  48.350  1.00  1.16           O  
ATOM    375  H   GLN A  26      42.343  59.026  49.730  1.00  1.16           H  
ATOM    376  HA  GLN A  26      41.413  57.063  51.709  1.00  1.16           H  
ATOM    377  HB1 GLN A  26      42.038  56.240  48.863  1.00  1.16           H  
ATOM    378  HB2 GLN A  26      40.436  56.780  49.319  1.00  1.16           H  
ATOM    379  HG1 GLN A  26      40.841  54.927  51.273  1.00  1.16           H  
ATOM    380  HG2 GLN A  26      41.780  54.214  49.975  1.00  1.16           H  
ATOM    381 1HE2 GLN A  26      38.663  54.279  51.274  1.00  1.16           H  
ATOM    382 2HE2 GLN A  26      37.867  53.691  49.817  1.00  1.16           H  
ATOM    383  N   CYS A  27      43.798  55.906  51.553  1.00  0.89           N  
ATOM    384  CA  CYS A  27      45.173  55.460  51.607  1.00  0.89           C  
ATOM    385  C   CYS A  27      45.263  54.120  50.890  1.00  0.89           C  
ATOM    386  O   CYS A  27      44.345  53.310  51.017  1.00  0.89           O  
ATOM    387  CB  CYS A  27      45.625  55.323  53.064  1.00  0.89           C  
ATOM    388  SG  CYS A  27      45.163  56.601  54.270  1.00  0.89           S  
ATOM    389  H   CYS A  27      43.086  55.257  51.866  1.00  0.89           H  
ATOM    390  HA  CYS A  27      45.831  56.167  51.104  1.00  0.89           H  
ATOM    391  HB1 CYS A  27      46.707  55.296  53.025  1.00  0.89           H  
ATOM    392  HB2 CYS A  27      45.260  54.368  53.450  1.00  0.89           H  
ATOM    393  N   GLU A  28      46.374  53.885  50.199  1.00  1.08           N  
ATOM    394  CA  GLU A  28      46.779  52.534  49.820  1.00  1.08           C  
ATOM    395  C   GLU A  28      48.199  52.240  50.299  1.00  1.08           C  
ATOM    396  O   GLU A  28      49.061  53.123  50.401  1.00  1.08           O  
ATOM    397  CB  GLU A  28      46.569  52.213  48.311  1.00  1.08           C  
ATOM    398  CG  GLU A  28      45.122  51.753  48.045  1.00  1.08           C  
ATOM    399  CD  GLU A  28      44.801  51.185  46.642  1.00  1.08           C  
ATOM    400  OE1 GLU A  28      45.056  51.856  45.617  1.00  1.08           O  
ATOM    401  OE2 GLU A  28      44.130  50.129  46.583  1.00  1.08           O1-
ATOM    402  H   GLU A  28      47.072  54.619  50.099  1.00  1.08           H  
ATOM    403  HA  GLU A  28      46.157  51.829  50.373  1.00  1.08           H  
ATOM    404  HB1 GLU A  28      47.233  51.396  48.029  1.00  1.08           H  
ATOM    405  HB2 GLU A  28      46.814  53.082  47.703  1.00  1.08           H  
ATOM    406  HG1 GLU A  28      44.448  52.585  48.254  1.00  1.08           H  
ATOM    407  HG2 GLU A  28      44.905  50.969  48.769  1.00  1.08           H  
ATOM    408  N   ILE A  29      48.419  50.965  50.611  1.00  1.21           N  
ATOM    409  CA  ILE A  29      49.748  50.356  50.678  1.00  1.21           C  
ATOM    410  C   ILE A  29      49.912  49.351  49.555  1.00  1.21           C  
ATOM    411  O   ILE A  29      48.931  48.771  49.091  1.00  1.21           O  
ATOM    412  CB  ILE A  29      50.028  49.642  52.020  1.00  1.21           C  
ATOM    413  CG1 ILE A  29      49.011  48.551  52.387  1.00  1.21           C  
ATOM    414  CG2 ILE A  29      50.156  50.700  53.103  1.00  1.21           C  
ATOM    415  CD1 ILE A  29      49.345  47.769  53.664  1.00  1.21           C  
ATOM    416  H   ILE A  29      47.629  50.328  50.580  1.00  1.21           H  
ATOM    417  HA  ILE A  29      50.515  51.117  50.533  1.00  1.21           H  
ATOM    418  HB  ILE A  29      50.998  49.153  51.934  1.00  1.21           H  
ATOM    419 1HG1 ILE A  29      48.969  47.832  51.570  1.00  1.21           H  
ATOM    420 2HG1 ILE A  29      48.032  49.004  52.510  1.00  1.21           H  
ATOM    421 1HG2 ILE A  29      50.451  50.243  54.046  1.00  1.21           H  
ATOM    422 2HG2 ILE A  29      50.967  51.341  52.782  1.00  1.21           H  
ATOM    423 3HG2 ILE A  29      49.229  51.260  53.204  1.00  1.21           H  
ATOM    424  HD1 ILE A  29      48.659  46.928  53.771  1.00  1.21           H  
ATOM    425  HD2 ILE A  29      50.360  47.389  53.602  1.00  1.21           H  
ATOM    426  HD3 ILE A  29      49.252  48.404  54.541  1.00  1.21           H  
ATOM    427  N   SER A  30      51.161  49.113  49.173  1.00  1.29           N  
ATOM    428  CA  SER A  30      51.524  48.141  48.153  1.00  1.29           C  
ATOM    429  C   SER A  30      52.752  47.384  48.587  1.00  1.29           C  
ATOM    430  O   SER A  30      53.856  47.933  48.645  1.00  1.29           O  
ATOM    431  CB  SER A  30      51.664  48.792  46.768  1.00  1.29           C  
ATOM    432  OG  SER A  30      52.657  49.797  46.714  1.00  1.29           O  
ATOM    433  H   SER A  30      51.921  49.603  49.643  1.00  1.29           H  
ATOM    434  HA  SER A  30      50.711  47.420  48.062  1.00  1.29           H  
ATOM    435  HB1 SER A  30      50.705  49.234  46.494  1.00  1.29           H  
ATOM    436  HB2 SER A  30      51.902  48.021  46.034  1.00  1.29           H  
ATOM    437  HG  SER A  30      52.662  50.264  47.567  1.00  1.29           H  
ATOM    438  N   GLN A  31      52.539  46.113  48.940  1.00  1.44           N  
ATOM    439  CA  GLN A  31      53.564  45.369  49.697  1.00  1.44           C  
ATOM    440  C   GLN A  31      54.049  44.239  48.800  1.00  1.44           C  
ATOM    441  O   GLN A  31      53.242  43.471  48.267  1.00  1.44           O  
ATOM    442  CB  GLN A  31      52.989  44.792  50.993  1.00  1.44           C  
ATOM    443  CG  GLN A  31      52.245  45.821  51.855  1.00  1.44           C  
ATOM    444  CD  GLN A  31      52.429  45.519  53.334  1.00  1.44           C  
ATOM    445  NE2 GLN A  31      52.808  46.489  54.130  1.00  1.44           N  
ATOM    446  OE1 GLN A  31      52.261  44.399  53.791  1.00  1.44           O  
ATOM    447  H   GLN A  31      51.630  45.699  48.785  1.00  1.44           H  
ATOM    448  HA  GLN A  31      54.405  46.015  49.951  1.00  1.44           H  
ATOM    449  HB1 GLN A  31      53.826  44.384  51.562  1.00  1.44           H  
ATOM    450  HB2 GLN A  31      52.306  43.972  50.768  1.00  1.44           H  
ATOM    451  HG1 GLN A  31      51.182  45.807  51.613  1.00  1.44           H  
ATOM    452  HG2 GLN A  31      52.619  46.818  51.641  1.00  1.44           H  
ATOM    453 1HE2 GLN A  31      52.904  47.456  53.803  1.00  1.44           H  
ATOM    454 2HE2 GLN A  31      52.953  46.256  55.091  1.00  1.44           H  
ATOM    455  N   THR A  32      55.367  44.143  48.644  1.00  1.77           N  
ATOM    456  CA  THR A  32      56.004  43.202  47.718  1.00  1.77           C  
ATOM    457  C   THR A  32      56.948  42.274  48.473  1.00  1.77           C  
ATOM    458  O   THR A  32      57.945  42.709  49.065  1.00  1.77           O  
ATOM    459  CB  THR A  32      56.728  43.912  46.564  1.00  1.77           C  
ATOM    460  CG2 THR A  32      55.791  44.792  45.739  1.00  1.77           C  
ATOM    461  OG1 THR A  32      57.763  44.729  47.044  1.00  1.77           O  
ATOM    462  H   THR A  32      55.957  44.837  49.094  1.00  1.77           H  
ATOM    463  HA  THR A  32      55.229  42.596  47.265  1.00  1.77           H  
ATOM    464  HB  THR A  32      57.157  43.154  45.907  1.00  1.77           H  
ATOM    465  HG1 THR A  32      57.354  45.364  47.657  1.00  1.77           H  
ATOM    466 1HG2 THR A  32      56.343  45.224  44.903  1.00  1.77           H  
ATOM    467 2HG2 THR A  32      54.972  44.190  45.349  1.00  1.77           H  
ATOM    468 3HG2 THR A  32      55.385  45.601  46.347  1.00  1.77           H  
ATOM    469  N   LEU A  33      56.571  40.992  48.502  1.00  2.26           N  
ATOM    470  CA  LEU A  33      57.043  39.967  49.439  1.00  2.26           C  
ATOM    471  C   LEU A  33      57.896  38.947  48.680  1.00  2.26           C  
ATOM    472  O   LEU A  33      57.482  37.819  48.434  1.00  2.26           O  
ATOM    473  CB  LEU A  33      55.830  39.315  50.154  1.00  2.26           C  
ATOM    474  CG  LEU A  33      55.215  40.053  51.360  1.00  2.26           C  
ATOM    475  CD1 LEU A  33      56.179  40.088  52.545  1.00  2.26           C  
ATOM    476  CD2 LEU A  33      54.758  41.478  51.052  1.00  2.26           C  
ATOM    477  H   LEU A  33      55.792  40.739  47.901  1.00  2.26           H  
ATOM    478  HA  LEU A  33      57.688  40.424  50.189  1.00  2.26           H  
ATOM    479  HB1 LEU A  33      56.136  38.334  50.523  1.00  2.26           H  
ATOM    480  HB2 LEU A  33      55.045  39.137  49.418  1.00  2.26           H  
ATOM    481  HG  LEU A  33      54.334  39.488  51.668  1.00  2.26           H  
ATOM    482 1HD1 LEU A  33      55.691  40.563  53.397  1.00  2.26           H  
ATOM    483 2HD1 LEU A  33      56.461  39.074  52.827  1.00  2.26           H  
ATOM    484 3HD1 LEU A  33      57.075  40.655  52.301  1.00  2.26           H  
ATOM    485 1HD2 LEU A  33      54.181  41.859  51.895  1.00  2.26           H  
ATOM    486 2HD2 LEU A  33      55.620  42.127  50.909  1.00  2.26           H  
ATOM    487 3HD2 LEU A  33      54.130  41.483  50.161  1.00  2.26           H  
ATOM    488  N   VAL A  34      59.093  39.368  48.268  1.00  2.97           N  
ATOM    489  CA  VAL A  34      60.015  38.545  47.464  1.00  2.97           C  
ATOM    490  C   VAL A  34      60.436  37.242  48.170  1.00  2.97           C  
ATOM    491  O   VAL A  34      60.826  36.292  47.501  1.00  2.97           O  
ATOM    492  CB  VAL A  34      61.244  39.393  47.050  1.00  2.97           C  
ATOM    493  CG1 VAL A  34      62.255  38.632  46.184  1.00  2.97           C  
ATOM    494  CG2 VAL A  34      60.802  40.621  46.237  1.00  2.97           C  
ATOM    495  H   VAL A  34      59.344  40.332  48.443  1.00  2.97           H  
ATOM    496  HA  VAL A  34      59.496  38.246  46.553  1.00  2.97           H  
ATOM    497  HB  VAL A  34      61.757  39.735  47.949  1.00  2.97           H  
ATOM    498 1HG1 VAL A  34      63.015  39.311  45.796  1.00  2.97           H  
ATOM    499 2HG1 VAL A  34      62.760  37.865  46.766  1.00  2.97           H  
ATOM    500 3HG1 VAL A  34      61.746  38.163  45.341  1.00  2.97           H  
ATOM    501 1HG2 VAL A  34      61.676  41.201  45.936  1.00  2.97           H  
ATOM    502 2HG2 VAL A  34      60.258  40.308  45.346  1.00  2.97           H  
ATOM    503 3HG2 VAL A  34      60.173  41.278  46.837  1.00  2.97           H  
ATOM    504  N   ASN A  35      60.337  37.153  49.503  1.00  3.24           N  
ATOM    505  CA  ASN A  35      60.800  36.055  50.380  1.00  3.24           C  
ATOM    506  C   ASN A  35      62.323  35.977  50.502  1.00  3.24           C  
ATOM    507  O   ASN A  35      62.832  35.875  51.613  1.00  3.24           O  
ATOM    508  CB  ASN A  35      60.197  34.690  50.006  1.00  3.24           C  
ATOM    509  CG  ASN A  35      58.695  34.743  49.848  1.00  3.24           C  
ATOM    510  ND2 ASN A  35      58.230  34.866  48.630  1.00  3.24           N  
ATOM    511  OD1 ASN A  35      57.949  34.719  50.807  1.00  3.24           O  
ATOM    512  H   ASN A  35      59.889  37.929  49.964  1.00  3.24           H  
ATOM    513  HA  ASN A  35      60.436  36.284  51.384  1.00  3.24           H  
ATOM    514  HB1 ASN A  35      60.420  33.978  50.800  1.00  3.24           H  
ATOM    515  HB2 ASN A  35      60.645  34.312  49.089  1.00  3.24           H  
ATOM    516 1HD2 ASN A  35      58.870  35.086  47.886  1.00  3.24           H  
ATOM    517 2HD2 ASN A  35      57.244  35.044  48.552  1.00  3.24           H  
ATOM    518  N   PHE A  36      63.053  36.059  49.387  1.00  3.94           N  
ATOM    519  CA  PHE A  36      64.456  35.640  49.342  1.00  3.94           C  
ATOM    520  C   PHE A  36      65.488  36.764  49.201  1.00  3.94           C  
ATOM    521  O   PHE A  36      66.683  36.481  49.142  1.00  3.94           O  
ATOM    522  CB  PHE A  36      64.622  34.583  48.231  1.00  3.94           C  
ATOM    523  CG  PHE A  36      64.440  35.098  46.811  1.00  3.94           C  
ATOM    524  CD1 PHE A  36      63.213  34.923  46.143  1.00  3.94           C  
ATOM    525  CD2 PHE A  36      65.497  35.757  46.153  1.00  3.94           C  
ATOM    526  CE1 PHE A  36      63.034  35.437  44.846  1.00  3.94           C  
ATOM    527  CE2 PHE A  36      65.314  36.282  44.862  1.00  3.94           C  
ATOM    528  CZ  PHE A  36      64.081  36.126  44.209  1.00  3.94           C  
ATOM    529  H   PHE A  36      62.555  36.120  48.507  1.00  3.94           H  
ATOM    530  HA  PHE A  36      64.705  35.141  50.281  1.00  3.94           H  
ATOM    531  HB1 PHE A  36      63.914  33.773  48.412  1.00  3.94           H  
ATOM    532  HB2 PHE A  36      65.620  34.148  48.313  1.00  3.94           H  
ATOM    533  HD1 PHE A  36      62.398  34.405  46.626  1.00  3.94           H  
ATOM    534  HD2 PHE A  36      66.453  35.874  46.643  1.00  3.94           H  
ATOM    535  HE1 PHE A  36      62.084  35.315  44.344  1.00  3.94           H  
ATOM    536  HE2 PHE A  36      66.120  36.814  44.373  1.00  3.94           H  
ATOM    537  HZ  PHE A  36      63.938  36.535  43.219  1.00  3.94           H  
ATOM    538  N   GLN A  37      65.060  38.026  49.121  1.00  4.85           N  
ATOM    539  CA  GLN A  37      65.971  39.135  48.831  1.00  4.85           C  
ATOM    540  C   GLN A  37      65.615  40.404  49.596  1.00  4.85           C  
ATOM    541  O   GLN A  37      66.140  40.645  50.677  1.00  4.85           O  
ATOM    542  CB  GLN A  37      66.042  39.310  47.303  1.00  4.85           C  
ATOM    543  CG  GLN A  37      67.116  40.303  46.839  1.00  4.85           C  
ATOM    544  CD  GLN A  37      67.274  40.311  45.321  1.00  4.85           C  
ATOM    545  NE2 GLN A  37      68.382  40.790  44.807  1.00  4.85           N  
ATOM    546  OE1 GLN A  37      66.416  39.895  44.562  1.00  4.85           O  
ATOM    547  H   GLN A  37      64.075  38.200  49.213  1.00  4.85           H  
ATOM    548  HA  GLN A  37      66.971  38.865  49.174  1.00  4.85           H  
ATOM    549  HB1 GLN A  37      65.072  39.620  46.917  1.00  4.85           H  
ATOM    550  HB2 GLN A  37      66.283  38.343  46.860  1.00  4.85           H  
ATOM    551  HG1 GLN A  37      68.071  40.028  47.289  1.00  4.85           H  
ATOM    552  HG2 GLN A  37      66.857  41.311  47.160  1.00  4.85           H  
ATOM    553 1HE2 GLN A  37      69.119  41.141  45.388  1.00  4.85           H  
ATOM    554 2HE2 GLN A  37      68.436  40.769  43.803  1.00  4.85           H  
ATOM    555  N   VAL A  38      64.695  41.204  49.067  1.00  3.74           N  
ATOM    556  CA  VAL A  38      64.276  42.473  49.658  1.00  3.74           C  
ATOM    557  C   VAL A  38      62.761  42.537  49.507  1.00  3.74           C  
ATOM    558  O   VAL A  38      62.248  42.498  48.392  1.00  3.74           O  
ATOM    559  CB  VAL A  38      64.960  43.673  48.961  1.00  3.74           C  
ATOM    560  CG1 VAL A  38      64.365  45.023  49.382  1.00  3.74           C  
ATOM    561  CG2 VAL A  38      66.457  43.720  49.293  1.00  3.74           C  
ATOM    562  H   VAL A  38      64.260  40.946  48.192  1.00  3.74           H  
ATOM    563  HA  VAL A  38      64.524  42.503  50.720  1.00  3.74           H  
ATOM    564  HB  VAL A  38      64.850  43.572  47.881  1.00  3.74           H  
ATOM    565 1HG1 VAL A  38      64.944  45.839  48.950  1.00  3.74           H  
ATOM    566 2HG1 VAL A  38      63.345  45.115  49.009  1.00  3.74           H  
ATOM    567 3HG1 VAL A  38      64.368  45.119  50.468  1.00  3.74           H  
ATOM    568 1HG2 VAL A  38      66.920  44.573  48.795  1.00  3.74           H  
ATOM    569 2HG2 VAL A  38      66.600  43.810  50.371  1.00  3.74           H  
ATOM    570 3HG2 VAL A  38      66.951  42.814  48.949  1.00  3.74           H  
ATOM    571  N   GLN A  39      62.033  42.620  50.621  1.00  2.60           N  
ATOM    572  CA  GLN A  39      60.674  43.156  50.582  1.00  2.60           C  
ATOM    573  C   GLN A  39      60.746  44.659  50.348  1.00  2.60           C  
ATOM    574  O   GLN A  39      61.576  45.328  50.973  1.00  2.60           O  
ATOM    575  CB  GLN A  39      59.943  42.831  51.916  1.00  2.60           C  
ATOM    576  CG  GLN A  39      58.671  43.676  52.178  1.00  2.60           C  
ATOM    577  CD  GLN A  39      57.888  43.353  53.453  1.00  2.60           C  
ATOM    578  NE2 GLN A  39      56.955  44.212  53.807  1.00  2.60           N  
ATOM    579  OE1 GLN A  39      58.088  42.365  54.142  1.00  2.60           O  
ATOM    580  H   GLN A  39      62.511  42.616  51.507  1.00  2.60           H  
ATOM    581  HA  GLN A  39      60.145  42.690  49.756  1.00  2.60           H  
ATOM    582  HB1 GLN A  39      60.630  42.998  52.747  1.00  2.60           H  
ATOM    583  HB2 GLN A  39      59.670  41.774  51.911  1.00  2.60           H  
ATOM    584  HG1 GLN A  39      57.983  43.575  51.345  1.00  2.60           H  
ATOM    585  HG2 GLN A  39      58.955  44.726  52.247  1.00  2.60           H  
ATOM    586 1HE2 GLN A  39      56.788  45.045  53.272  1.00  2.60           H  
ATOM    587 2HE2 GLN A  39      56.446  44.041  54.670  1.00  2.60           H  
ATOM    588  N   SER A  40      59.831  45.183  49.528  1.00  2.21           N  
ATOM    589  CA  SER A  40      59.672  46.646  49.401  1.00  2.21           C  
ATOM    590  C   SER A  40      58.229  47.031  49.611  1.00  2.21           C  
ATOM    591  O   SER A  40      57.306  46.311  49.210  1.00  2.21           O  
ATOM    592  CB  SER A  40      60.286  47.180  48.102  1.00  2.21           C  
ATOM    593  OG  SER A  40      59.582  46.798  46.938  1.00  2.21           O  
ATOM    594  H   SER A  40      59.150  44.574  49.084  1.00  2.21           H  
ATOM    595  HA  SER A  40      60.235  47.112  50.206  1.00  2.21           H  
ATOM    596  HB1 SER A  40      61.315  46.823  48.027  1.00  2.21           H  
ATOM    597  HB2 SER A  40      60.313  48.270  48.150  1.00  2.21           H  
ATOM    598  HG  SER A  40      59.206  45.907  47.029  1.00  2.21           H  
ATOM    599  N   GLU A  41      58.045  48.151  50.294  1.00  1.74           N  
ATOM    600  CA  GLU A  41      56.709  48.680  50.566  1.00  1.74           C  
ATOM    601  C   GLU A  41      56.644  50.080  49.972  1.00  1.74           C  
ATOM    602  O   GLU A  41      57.621  50.834  49.991  1.00  1.74           O  
ATOM    603  CB  GLU A  41      56.465  48.706  52.086  1.00  1.74           C  
ATOM    604  CG  GLU A  41      55.119  48.105  52.494  1.00  1.74           C  
ATOM    605  CD  GLU A  41      53.907  49.035  52.315  1.00  1.74           C  
ATOM    606  OE1 GLU A  41      53.189  49.216  53.322  1.00  1.74           O  
ATOM    607  OE2 GLU A  41      53.597  49.443  51.175  1.00  1.74           O1-
ATOM    608  H   GLU A  41      58.849  48.677  50.632  1.00  1.74           H  
ATOM    609  HA  GLU A  41      55.941  48.072  50.086  1.00  1.74           H  
ATOM    610  HB1 GLU A  41      56.549  49.723  52.469  1.00  1.74           H  
ATOM    611  HB2 GLU A  41      57.233  48.103  52.574  1.00  1.74           H  
ATOM    612  HG1 GLU A  41      55.201  47.837  53.549  1.00  1.74           H  
ATOM    613  HG2 GLU A  41      54.963  47.175  51.945  1.00  1.74           H  
ATOM    614  N   THR A  42      55.494  50.449  49.432  1.00  1.26           N  
ATOM    615  CA  THR A  42      55.231  51.847  49.095  1.00  1.26           C  
ATOM    616  C   THR A  42      53.811  52.193  49.457  1.00  1.26           C  
ATOM    617  O   THR A  42      52.857  51.561  49.005  1.00  1.26           O  
ATOM    618  CB  THR A  42      55.452  52.122  47.596  1.00  1.26           C  
ATOM    619  CG2 THR A  42      55.209  53.577  47.194  1.00  1.26           C  
ATOM    620  OG1 THR A  42      56.795  51.856  47.281  1.00  1.26           O  
ATOM    621  H   THR A  42      54.697  49.817  49.529  1.00  1.26           H  
ATOM    622  HA  THR A  42      55.899  52.495  49.660  1.00  1.26           H  
ATOM    623  HB  THR A  42      54.812  51.469  47.002  1.00  1.26           H  
ATOM    624  HG1 THR A  42      57.036  51.109  47.843  1.00  1.26           H  
ATOM    625 1HG2 THR A  42      55.545  53.733  46.168  1.00  1.26           H  
ATOM    626 2HG2 THR A  42      54.145  53.803  47.244  1.00  1.26           H  
ATOM    627 3HG2 THR A  42      55.752  54.248  47.859  1.00  1.26           H  
ATOM    628  N   ARG A  43      53.684  53.273  50.221  1.00  1.35           N  
ATOM    629  CA  ARG A  43      52.441  53.722  50.825  1.00  1.35           C  
ATOM    630  C   ARG A  43      52.186  55.144  50.379  1.00  1.35           C  
ATOM    631  O   ARG A  43      53.085  55.980  50.445  1.00  1.35           O  
ATOM    632  CB  ARG A  43      52.649  53.590  52.341  1.00  1.35           C  
ATOM    633  CG  ARG A  43      51.394  53.977  53.111  1.00  1.35           C  
ATOM    634  CD  ARG A  43      51.461  53.435  54.546  1.00  1.35           C  
ATOM    635  NE  ARG A  43      50.356  53.860  55.427  1.00  1.35           N  
ATOM    636  CZ  ARG A  43      49.089  54.142  55.178  1.00  1.35           C  
ATOM    637  NH1 ARG A  43      48.538  54.109  54.009  1.00  1.35           N1+
ATOM    638  NH2 ARG A  43      48.302  54.489  56.155  1.00  1.35           N  
ATOM    639  H   ARG A  43      54.528  53.799  50.442  1.00  1.35           H  
ATOM    640  HA  ARG A  43      51.616  53.088  50.500  1.00  1.35           H  
ATOM    641  HB1 ARG A  43      53.481  54.215  52.667  1.00  1.35           H  
ATOM    642  HB2 ARG A  43      52.903  52.550  52.562  1.00  1.35           H  
ATOM    643  HG1 ARG A  43      50.550  53.535  52.588  1.00  1.35           H  
ATOM    644  HG2 ARG A  43      51.282  55.061  53.119  1.00  1.35           H  
ATOM    645  HD1 ARG A  43      52.401  53.756  54.995  1.00  1.35           H  
ATOM    646  HD2 ARG A  43      51.511  52.349  54.543  1.00  1.35           H  
ATOM    647  HE  ARG A  43      50.576  53.789  56.416  1.00  1.35           H  
ATOM    648 1HH1 ARG A  43      49.113  53.846  53.229  1.00  1.35           H  
ATOM    649 2HH1 ARG A  43      47.596  53.731  53.988  1.00  1.35           H  
ATOM    650 1HH2 ARG A  43      48.637  54.305  57.098  1.00  1.35           H  
ATOM    651 2HH2 ARG A  43      47.351  54.751  55.957  1.00  1.35           H  
ATOM    652  N   GLY A  44      50.954  55.422  49.970  1.00  1.35           N  
ATOM    653  CA  GLY A  44      50.543  56.739  49.490  1.00  1.35           C  
ATOM    654  C   GLY A  44      49.080  57.050  49.806  1.00  1.35           C  
ATOM    655  O   GLY A  44      48.315  56.183  50.238  1.00  1.35           O  
ATOM    656  H   GLY A  44      50.269  54.673  49.944  1.00  1.35           H  
ATOM    657  HA1 GLY A  44      50.679  56.783  48.409  1.00  1.35           H  
ATOM    658  HA2 GLY A  44      51.165  57.513  49.936  1.00  1.35           H  
ATOM    659  N   CYS A  45      48.662  58.295  49.574  1.00  1.09           N  
ATOM    660  CA  CYS A  45      47.244  58.596  49.384  1.00  1.09           C  
ATOM    661  C   CYS A  45      46.791  58.222  47.972  1.00  1.09           C  
ATOM    662  O   CYS A  45      47.545  58.389  47.015  1.00  1.09           O  
ATOM    663  CB  CYS A  45      46.979  60.093  49.599  1.00  1.09           C  
ATOM    664  SG  CYS A  45      47.588  60.703  51.190  1.00  1.09           S  
ATOM    665  H   CYS A  45      49.334  59.001  49.314  1.00  1.09           H  
ATOM    666  HA  CYS A  45      46.656  58.034  50.108  1.00  1.09           H  
ATOM    667  HB1 CYS A  45      45.902  60.249  49.575  1.00  1.09           H  
ATOM    668  HB2 CYS A  45      47.445  60.661  48.790  1.00  1.09           H  
ATOM    669  HG  CYS A  45      46.798  59.937  51.960  1.00  1.09           H  
ATOM    670  N   VAL A  46      45.518  57.858  47.832  1.00  1.12           N  
ATOM    671  CA  VAL A  46      44.857  57.647  46.533  1.00  1.12           C  
ATOM    672  C   VAL A  46      43.470  58.284  46.594  1.00  1.12           C  
ATOM    673  O   VAL A  46      42.958  58.586  47.675  1.00  1.12           O  
ATOM    674  CB  VAL A  46      44.793  56.151  46.147  1.00  1.12           C  
ATOM    675  CG1 VAL A  46      46.182  55.507  46.144  1.00  1.12           C  
ATOM    676  CG2 VAL A  46      43.872  55.312  47.037  1.00  1.12           C  
ATOM    677  H   VAL A  46      44.943  57.778  48.661  1.00  1.12           H  
ATOM    678  HA  VAL A  46      45.423  58.158  45.755  1.00  1.12           H  
ATOM    679  HB  VAL A  46      44.404  56.095  45.130  1.00  1.12           H  
ATOM    680 1HG1 VAL A  46      46.114  54.500  45.724  1.00  1.12           H  
ATOM    681 2HG1 VAL A  46      46.864  56.091  45.528  1.00  1.12           H  
ATOM    682 3HG1 VAL A  46      46.576  55.435  47.157  1.00  1.12           H  
ATOM    683 1HG2 VAL A  46      43.925  54.274  46.710  1.00  1.12           H  
ATOM    684 2HG2 VAL A  46      44.181  55.371  48.079  1.00  1.12           H  
ATOM    685 3HG2 VAL A  46      42.841  55.638  46.916  1.00  1.12           H  
ATOM    686  N   SER A  47      42.859  58.554  45.445  1.00  1.19           N  
ATOM    687  CA  SER A  47      41.518  59.151  45.410  1.00  1.19           C  
ATOM    688  C   SER A  47      40.388  58.130  45.350  1.00  1.19           C  
ATOM    689  O   SER A  47      39.324  58.379  45.906  1.00  1.19           O  
ATOM    690  CB  SER A  47      41.400  60.158  44.256  1.00  1.19           C  
ATOM    691  OG  SER A  47      42.331  61.218  44.426  1.00  1.19           O  
ATOM    692  H   SER A  47      43.328  58.354  44.575  1.00  1.19           H  
ATOM    693  HA  SER A  47      41.347  59.722  46.321  1.00  1.19           H  
ATOM    694  HB1 SER A  47      40.389  60.568  44.235  1.00  1.19           H  
ATOM    695  HB2 SER A  47      41.595  59.651  43.310  1.00  1.19           H  
ATOM    696  HG  SER A  47      41.834  62.002  44.733  1.00  1.19           H  
ATOM    697  N   VAL A  48      40.651  56.973  44.742  1.00  1.58           N  
ATOM    698  CA  VAL A  48      39.804  55.777  44.764  1.00  1.58           C  
ATOM    699  C   VAL A  48      40.746  54.604  44.849  1.00  1.58           C  
ATOM    700  O   VAL A  48      41.672  54.508  44.048  1.00  1.58           O  
ATOM    701  CB  VAL A  48      38.919  55.673  43.498  1.00  1.58           C  
ATOM    702  CG1 VAL A  48      38.038  54.418  43.519  1.00  1.58           C  
ATOM    703  CG2 VAL A  48      37.978  56.877  43.347  1.00  1.58           C  
ATOM    704  H   VAL A  48      41.563  56.840  44.330  1.00  1.58           H  
ATOM    705  HA  VAL A  48      39.163  55.791  45.647  1.00  1.58           H  
ATOM    706  HB  VAL A  48      39.557  55.633  42.615  1.00  1.58           H  
ATOM    707 1HG1 VAL A  48      38.660  53.525  43.482  1.00  1.58           H  
ATOM    708 2HG1 VAL A  48      37.432  54.397  44.424  1.00  1.58           H  
ATOM    709 3HG1 VAL A  48      37.386  54.401  42.645  1.00  1.58           H  
ATOM    710 1HG2 VAL A  48      37.327  56.737  42.484  1.00  1.58           H  
ATOM    711 2HG2 VAL A  48      37.369  56.988  44.245  1.00  1.58           H  
ATOM    712 3HG2 VAL A  48      38.554  57.787  43.191  1.00  1.58           H  
ATOM    713  N   CYS A  49      40.560  53.765  45.859  1.00  1.27           N  
ATOM    714  CA  CYS A  49      41.375  52.581  46.004  1.00  1.27           C  
ATOM    715  C   CYS A  49      41.003  51.470  45.017  1.00  1.27           C  
ATOM    716  O   CYS A  49      39.954  51.505  44.373  1.00  1.27           O  
ATOM    717  CB  CYS A  49      41.370  52.089  47.424  1.00  1.27           C  
ATOM    718  SG  CYS A  49      39.993  51.066  48.001  1.00  1.27           S  
ATOM    719  H   CYS A  49      39.837  53.942  46.546  1.00  1.27           H  
ATOM    720  HA  CYS A  49      42.406  52.856  45.777  1.00  1.27           H  
ATOM    721  HB1 CYS A  49      41.515  52.934  48.092  1.00  1.27           H  
ATOM    722  HB2 CYS A  49      42.258  51.470  47.469  1.00  1.27           H  
ATOM    723  N   THR A  50      41.887  50.484  44.870  1.00  1.79           N  
ATOM    724  CA  THR A  50      41.976  49.701  43.634  1.00  1.79           C  
ATOM    725  C   THR A  50      42.328  48.186  43.757  1.00  1.79           C  
ATOM    726  O   THR A  50      42.723  47.619  42.737  1.00  1.79           O  
ATOM    727  CB  THR A  50      43.083  50.333  42.741  1.00  1.79           C  
ATOM    728  CG2 THR A  50      42.922  51.827  42.462  1.00  1.79           C  
ATOM    729  OG1 THR A  50      44.383  50.158  43.291  1.00  1.79           O  
ATOM    730  H   THR A  50      42.705  50.464  45.482  1.00  1.79           H  
ATOM    731  HA  THR A  50      41.033  49.755  43.094  1.00  1.79           H  
ATOM    732  HB  THR A  50      43.059  49.834  41.773  1.00  1.79           H  
ATOM    733  HG1 THR A  50      44.479  50.728  44.082  1.00  1.79           H  
ATOM    734 1HG2 THR A  50      43.611  52.117  41.668  1.00  1.79           H  
ATOM    735 2HG2 THR A  50      41.902  52.041  42.146  1.00  1.79           H  
ATOM    736 3HG2 THR A  50      43.155  52.408  43.354  1.00  1.79           H  
ATOM    737  N   PRO A  51      42.225  47.476  44.908  1.00  1.94           N  
ATOM    738  CA  PRO A  51      42.868  46.177  45.191  1.00  1.94           C  
ATOM    739  C   PRO A  51      43.343  45.233  44.051  1.00  1.94           C  
ATOM    740  O   PRO A  51      42.531  44.549  43.424  1.00  1.94           O  
ATOM    741  CB  PRO A  51      41.947  45.491  46.196  1.00  1.94           C  
ATOM    742  CG  PRO A  51      41.520  46.671  47.066  1.00  1.94           C  
ATOM    743  CD  PRO A  51      41.452  47.849  46.092  1.00  1.94           C  
ATOM    744  HA  PRO A  51      43.775  46.432  45.743  1.00  1.94           H  
ATOM    745  HB1 PRO A  51      41.080  45.068  45.687  1.00  1.94           H  
ATOM    746  HB2 PRO A  51      42.473  44.733  46.777  1.00  1.94           H  
ATOM    747  HG1 PRO A  51      40.557  46.488  47.545  1.00  1.94           H  
ATOM    748  HG2 PRO A  51      42.288  46.866  47.817  1.00  1.94           H  
ATOM    749  HD1 PRO A  51      40.417  48.039  45.807  1.00  1.94           H  
ATOM    750  HD2 PRO A  51      41.877  48.721  46.586  1.00  1.94           H  
ATOM    751  N   GLN A  52      44.666  45.132  43.787  1.00  2.48           N  
ATOM    752  CA  GLN A  52      45.101  45.166  42.367  1.00  2.48           C  
ATOM    753  C   GLN A  52      45.906  43.935  41.866  1.00  2.48           C  
ATOM    754  O   GLN A  52      46.838  44.066  41.082  1.00  2.48           O  
ATOM    755  CB  GLN A  52      45.910  46.473  42.240  1.00  2.48           C  
ATOM    756  CG  GLN A  52      45.896  47.096  40.840  1.00  2.48           C  
ATOM    757  CD  GLN A  52      46.907  48.232  40.766  1.00  2.48           C  
ATOM    758  NE2 GLN A  52      46.688  49.330  41.459  1.00  2.48           N  
ATOM    759  OE1 GLN A  52      47.937  48.133  40.115  1.00  2.48           O  
ATOM    760  H   GLN A  52      45.307  45.569  44.435  1.00  2.48           H  
ATOM    761  HA  GLN A  52      44.218  45.256  41.733  1.00  2.48           H  
ATOM    762  HB1 GLN A  52      46.941  46.286  42.546  1.00  2.48           H  
ATOM    763  HB2 GLN A  52      45.503  47.224  42.921  1.00  2.48           H  
ATOM    764  HG1 GLN A  52      44.899  47.483  40.627  1.00  2.48           H  
ATOM    765  HG2 GLN A  52      46.154  46.350  40.089  1.00  2.48           H  
ATOM    766 1HE2 GLN A  52      45.868  49.424  42.057  1.00  2.48           H  
ATOM    767 2HE2 GLN A  52      47.420  50.012  41.453  1.00  2.48           H  
ATOM    768  N   ASN A  53      45.616  42.720  42.337  1.00  3.07           N  
ATOM    769  CA  ASN A  53      46.581  41.597  42.383  1.00  3.07           C  
ATOM    770  C   ASN A  53      47.207  41.029  41.080  1.00  3.07           C  
ATOM    771  O   ASN A  53      48.038  40.123  41.182  1.00  3.07           O  
ATOM    772  CB  ASN A  53      45.993  40.505  43.302  1.00  3.07           C  
ATOM    773  CG  ASN A  53      45.756  40.981  44.733  1.00  3.07           C  
ATOM    774  ND2 ASN A  53      44.863  40.346  45.455  1.00  3.07           N  
ATOM    775  OD1 ASN A  53      46.323  41.942  45.222  1.00  3.07           O  
ATOM    776  H   ASN A  53      44.838  42.685  42.982  1.00  3.07           H  
ATOM    777  HA  ASN A  53      47.451  41.994  42.915  1.00  3.07           H  
ATOM    778  HB1 ASN A  53      46.689  39.673  43.361  1.00  3.07           H  
ATOM    779  HB2 ASN A  53      45.057  40.144  42.880  1.00  3.07           H  
ATOM    780 1HD2 ASN A  53      44.379  39.546  45.095  1.00  3.07           H  
ATOM    781 2HD2 ASN A  53      44.710  40.713  46.379  1.00  3.07           H  
ATOM    782  N   ASN A  54      46.849  41.516  39.880  1.00  4.36           N  
ATOM    783  CA  ASN A  54      47.471  41.229  38.560  1.00  4.36           C  
ATOM    784  C   ASN A  54      47.856  39.751  38.306  1.00  4.36           C  
ATOM    785  O   ASN A  54      48.811  39.448  37.590  1.00  4.36           O  
ATOM    786  CB  ASN A  54      48.636  42.228  38.367  1.00  4.36           C  
ATOM    787  CG  ASN A  54      48.179  43.685  38.348  1.00  4.36           C  
ATOM    788  ND2 ASN A  54      48.882  44.572  39.022  1.00  4.36           N  
ATOM    789  OD1 ASN A  54      47.178  44.025  37.740  1.00  4.36           O  
ATOM    790  H   ASN A  54      46.255  42.335  39.912  1.00  4.36           H  
ATOM    791  HA  ASN A  54      46.724  41.462  37.799  1.00  4.36           H  
ATOM    792  HB1 ASN A  54      49.128  42.036  37.414  1.00  4.36           H  
ATOM    793  HB2 ASN A  54      49.368  42.086  39.161  1.00  4.36           H  
ATOM    794 1HD2 ASN A  54      49.635  44.277  39.609  1.00  4.36           H  
ATOM    795 2HD2 ASN A  54      48.482  45.496  39.106  1.00  4.36           H  
ATOM    796  N   VAL A  55      47.116  38.825  38.932  1.00  4.26           N  
ATOM    797  CA  VAL A  55      47.320  37.365  39.005  1.00  4.26           C  
ATOM    798  C   VAL A  55      48.774  36.869  39.124  1.00  4.26           C  
ATOM    799  O   VAL A  55      49.103  35.762  38.679  1.00  4.26           O  
ATOM    800  CB  VAL A  55      46.533  36.637  37.884  1.00  4.26           C  
ATOM    801  CG1 VAL A  55      45.027  36.932  37.976  1.00  4.26           C  
ATOM    802  CG2 VAL A  55      46.998  36.981  36.462  1.00  4.26           C  
ATOM    803  H   VAL A  55      46.378  39.199  39.507  1.00  4.26           H  
ATOM    804  HA  VAL A  55      46.864  37.050  39.943  1.00  4.26           H  
ATOM    805  HB  VAL A  55      46.649  35.562  38.025  1.00  4.26           H  
ATOM    806 1HG1 VAL A  55      44.489  36.320  37.252  1.00  4.26           H  
ATOM    807 2HG1 VAL A  55      44.661  36.689  38.974  1.00  4.26           H  
ATOM    808 3HG1 VAL A  55      44.826  37.982  37.765  1.00  4.26           H  
ATOM    809 1HG2 VAL A  55      46.451  36.373  35.742  1.00  4.26           H  
ATOM    810 2HG2 VAL A  55      46.812  38.033  36.245  1.00  4.26           H  
ATOM    811 3HG2 VAL A  55      48.061  36.780  36.353  1.00  4.26           H  
ATOM    812  N   VAL A  56      49.683  37.659  39.698  1.00  4.36           N  
ATOM    813  CA  VAL A  56      51.077  37.242  39.927  1.00  4.36           C  
ATOM    814  C   VAL A  56      51.123  36.003  40.821  1.00  4.36           C  
ATOM    815  O   VAL A  56      50.344  35.855  41.766  1.00  4.36           O  
ATOM    816  CB  VAL A  56      51.905  38.411  40.511  1.00  4.36           C  
ATOM    817  CG1 VAL A  56      51.517  38.812  41.939  1.00  4.36           C  
ATOM    818  CG2 VAL A  56      53.405  38.094  40.487  1.00  4.36           C  
ATOM    819  H   VAL A  56      49.376  38.560  40.051  1.00  4.36           H  
ATOM    820  HA  VAL A  56      51.509  36.991  38.961  1.00  4.36           H  
ATOM    821  HB  VAL A  56      51.748  39.276  39.866  1.00  4.36           H  
ATOM    822 1HG1 VAL A  56      52.056  39.718  42.221  1.00  4.36           H  
ATOM    823 2HG1 VAL A  56      50.449  39.018  41.996  1.00  4.36           H  
ATOM    824 3HG1 VAL A  56      51.772  38.016  42.635  1.00  4.36           H  
ATOM    825 1HG2 VAL A  56      53.964  38.977  40.799  1.00  4.36           H  
ATOM    826 2HG2 VAL A  56      53.639  37.279  41.174  1.00  4.36           H  
ATOM    827 3HG2 VAL A  56      53.716  37.831  39.477  1.00  4.36           H  
ATOM    828  N   ARG A  57      52.026  35.070  40.500  1.00  4.28           N  
ATOM    829  CA  ARG A  57      52.128  33.794  41.221  1.00  4.28           C  
ATOM    830  C   ARG A  57      52.408  34.082  42.705  1.00  4.28           C  
ATOM    831  O   ARG A  57      53.213  34.953  43.030  1.00  4.28           O  
ATOM    832  CB  ARG A  57      53.207  32.882  40.607  1.00  4.28           C  
ATOM    833  CG  ARG A  57      53.184  32.696  39.075  1.00  4.28           C  
ATOM    834  CD  ARG A  57      51.806  32.438  38.431  1.00  4.28           C  
ATOM    835  NE  ARG A  57      51.165  33.678  37.937  1.00  4.28           N  
ATOM    836  CZ  ARG A  57      51.485  34.367  36.853  1.00  4.28           C  
ATOM    837  NH1 ARG A  57      52.389  33.967  36.003  1.00  4.28           N1+
ATOM    838  NH2 ARG A  57      50.908  35.509  36.623  1.00  4.28           N  
ATOM    839  H   ARG A  57      52.703  35.276  39.783  1.00  4.28           H  
ATOM    840  HA  ARG A  57      51.161  33.293  41.162  1.00  4.28           H  
ATOM    841  HB1 ARG A  57      53.110  31.899  41.069  1.00  4.28           H  
ATOM    842  HB2 ARG A  57      54.190  33.270  40.880  1.00  4.28           H  
ATOM    843  HG1 ARG A  57      53.825  31.842  38.847  1.00  4.28           H  
ATOM    844  HG2 ARG A  57      53.645  33.568  38.608  1.00  4.28           H  
ATOM    845  HD1 ARG A  57      51.153  31.945  39.155  1.00  4.28           H  
ATOM    846  HD2 ARG A  57      51.935  31.748  37.595  1.00  4.28           H  
ATOM    847  HE  ARG A  57      50.403  34.060  38.488  1.00  4.28           H  
ATOM    848 1HH1 ARG A  57      52.818  33.069  36.128  1.00  4.28           H  
ATOM    849 2HH1 ARG A  57      52.599  34.522  35.194  1.00  4.28           H  
ATOM    850 1HH2 ARG A  57      50.170  35.814  37.257  1.00  4.28           H  
ATOM    851 2HH2 ARG A  57      51.106  36.046  35.800  1.00  4.28           H  
ATOM    852  N   GLY A  58      51.692  33.394  43.591  1.00  4.47           N  
ATOM    853  CA  GLY A  58      51.767  33.600  45.039  1.00  4.47           C  
ATOM    854  C   GLY A  58      51.317  34.960  45.579  1.00  4.47           C  
ATOM    855  O   GLY A  58      51.537  35.220  46.755  1.00  4.47           O  
ATOM    856  H   GLY A  58      51.056  32.692  43.252  1.00  4.47           H  
ATOM    857  HA1 GLY A  58      52.799  33.452  45.359  1.00  4.47           H  
ATOM    858  HA2 GLY A  58      51.155  32.843  45.529  1.00  4.47           H  
ATOM    859  N   PHE A  59      50.704  35.832  44.766  1.00  3.92           N  
ATOM    860  CA  PHE A  59      50.322  37.193  45.176  1.00  3.92           C  
ATOM    861  C   PHE A  59      51.438  37.978  45.888  1.00  3.92           C  
ATOM    862  O   PHE A  59      51.196  38.751  46.814  1.00  3.92           O  
ATOM    863  CB  PHE A  59      48.996  37.172  45.958  1.00  3.92           C  
ATOM    864  CG  PHE A  59      47.826  36.523  45.238  1.00  3.92           C  
ATOM    865  CD1 PHE A  59      47.442  36.964  43.955  1.00  3.92           C  
ATOM    866  CD2 PHE A  59      47.095  35.495  45.866  1.00  3.92           C  
ATOM    867  CE1 PHE A  59      46.336  36.384  43.308  1.00  3.92           C  
ATOM    868  CE2 PHE A  59      45.988  34.916  45.219  1.00  3.92           C  
ATOM    869  CZ  PHE A  59      45.610  35.359  43.939  1.00  3.92           C  
ATOM    870  H   PHE A  59      50.524  35.565  43.805  1.00  3.92           H  
ATOM    871  HA  PHE A  59      50.130  37.751  44.263  1.00  3.92           H  
ATOM    872  HB1 PHE A  59      48.709  38.201  46.181  1.00  3.92           H  
ATOM    873  HB2 PHE A  59      49.161  36.668  46.911  1.00  3.92           H  
ATOM    874  HD1 PHE A  59      47.996  37.751  43.466  1.00  3.92           H  
ATOM    875  HD2 PHE A  59      47.383  35.148  46.848  1.00  3.92           H  
ATOM    876  HE1 PHE A  59      46.044  36.723  42.325  1.00  3.92           H  
ATOM    877  HE2 PHE A  59      45.430  34.129  45.705  1.00  3.92           H  
ATOM    878  HZ  PHE A  59      44.759  34.914  43.444  1.00  3.92           H  
ATOM    879  N   GLY A  60      52.675  37.813  45.404  1.00  2.88           N  
ATOM    880  CA  GLY A  60      53.873  38.524  45.868  1.00  2.88           C  
ATOM    881  C   GLY A  60      53.845  40.050  45.721  1.00  2.88           C  
ATOM    882  O   GLY A  60      54.841  40.689  46.055  1.00  2.88           O  
ATOM    883  H   GLY A  60      52.800  37.104  44.699  1.00  2.88           H  
ATOM    884  HA1 GLY A  60      54.736  38.152  45.317  1.00  2.88           H  
ATOM    885  HA2 GLY A  60      54.023  38.294  46.923  1.00  2.88           H  
ATOM    886  N   ALA A  61      52.723  40.611  45.259  1.00  1.93           N  
ATOM    887  CA  ALA A  61      52.350  42.017  45.319  1.00  1.93           C  
ATOM    888  C   ALA A  61      50.878  42.122  45.751  1.00  1.93           C  
ATOM    889  O   ALA A  61      49.983  41.645  45.051  1.00  1.93           O  
ATOM    890  CB  ALA A  61      52.600  42.663  43.950  1.00  1.93           C  
ATOM    891  H   ALA A  61      51.955  39.984  45.075  1.00  1.93           H  
ATOM    892  HA  ALA A  61      52.973  42.525  46.053  1.00  1.93           H  
ATOM    893  HB1 ALA A  61      52.342  43.722  43.993  1.00  1.93           H  
ATOM    894  HB2 ALA A  61      53.653  42.565  43.682  1.00  1.93           H  
ATOM    895  HB3 ALA A  61      51.986  42.178  43.191  1.00  1.93           H  
ATOM    896  N   ARG A  62      50.656  42.732  46.919  1.00  1.49           N  
ATOM    897  CA  ARG A  62      49.330  43.088  47.457  1.00  1.49           C  
ATOM    898  C   ARG A  62      48.992  44.546  47.132  1.00  1.49           C  
ATOM    899  O   ARG A  62      49.879  45.348  46.832  1.00  1.49           O  
ATOM    900  CB  ARG A  62      49.348  42.986  48.988  1.00  1.49           C  
ATOM    901  CG  ARG A  62      49.829  41.666  49.606  1.00  1.49           C  
ATOM    902  CD  ARG A  62      49.843  41.795  51.140  1.00  1.49           C  
ATOM    903  NE  ARG A  62      48.509  42.158  51.662  1.00  1.49           N  
ATOM    904  CZ  ARG A  62      47.615  41.382  52.232  1.00  1.49           C  
ATOM    905  NH1 ARG A  62      47.886  40.165  52.626  1.00  1.49           N1+
ATOM    906  NH2 ARG A  62      46.402  41.810  52.406  1.00  1.49           N  
ATOM    907  H   ARG A  62      51.471  43.073  47.416  1.00  1.49           H  
ATOM    908  HA  ARG A  62      48.560  42.441  47.033  1.00  1.49           H  
ATOM    909  HB1 ARG A  62      48.325  43.162  49.316  1.00  1.49           H  
ATOM    910  HB2 ARG A  62      49.973  43.791  49.382  1.00  1.49           H  
ATOM    911  HG1 ARG A  62      50.839  41.438  49.266  1.00  1.49           H  
ATOM    912  HG2 ARG A  62      49.161  40.857  49.305  1.00  1.49           H  
ATOM    913  HD1 ARG A  62      50.551  42.576  51.422  1.00  1.49           H  
ATOM    914  HD2 ARG A  62      50.196  40.859  51.573  1.00  1.49           H  
ATOM    915  HE  ARG A  62      48.171  43.102  51.444  1.00  1.49           H  
ATOM    916 1HH1 ARG A  62      48.831  39.838  52.556  1.00  1.49           H  
ATOM    917 2HH1 ARG A  62      47.163  39.583  53.001  1.00  1.49           H  
ATOM    918 1HH2 ARG A  62      46.148  42.761  52.098  1.00  1.49           H  
ATOM    919 2HH2 ARG A  62      45.695  41.264  52.847  1.00  1.49           H  
ATOM    920  N   THR A  63      47.748  44.952  47.351  1.00  1.24           N  
ATOM    921  CA  THR A  63      47.416  46.375  47.523  1.00  1.24           C  
ATOM    922  C   THR A  63      46.213  46.480  48.450  1.00  1.24           C  
ATOM    923  O   THR A  63      45.196  45.818  48.232  1.00  1.24           O  
ATOM    924  CB  THR A  63      47.110  47.059  46.178  1.00  1.24           C  
ATOM    925  CG2 THR A  63      47.147  48.578  46.282  1.00  1.24           C  
ATOM    926  OG1 THR A  63      48.073  46.699  45.212  1.00  1.24           O  
ATOM    927  H   THR A  63      47.046  44.278  47.614  1.00  1.24           H  
ATOM    928  HA  THR A  63      48.261  46.875  47.982  1.00  1.24           H  
ATOM    929  HB  THR A  63      46.128  46.747  45.824  1.00  1.24           H  
ATOM    930  HG1 THR A  63      48.876  46.451  45.696  1.00  1.24           H  
ATOM    931 1HG2 THR A  63      46.841  49.012  45.329  1.00  1.24           H  
ATOM    932 2HG2 THR A  63      46.454  48.913  47.053  1.00  1.24           H  
ATOM    933 3HG2 THR A  63      48.150  48.921  46.530  1.00  1.24           H  
ATOM    934  N   ASP A  64      46.357  47.280  49.506  1.00  1.09           N  
ATOM    935  CA  ASP A  64      45.449  47.299  50.652  1.00  1.09           C  
ATOM    936  C   ASP A  64      45.046  48.718  51.017  1.00  1.09           C  
ATOM    937  O   ASP A  64      45.867  49.550  51.420  1.00  1.09           O  
ATOM    938  CB  ASP A  64      46.052  46.533  51.839  1.00  1.09           C  
ATOM    939  CG  ASP A  64      46.256  45.042  51.565  1.00  1.09           C  
ATOM    940  OD1 ASP A  64      47.339  44.620  51.092  1.00  1.09           O  
ATOM    941  OD2 ASP A  64      45.352  44.251  51.910  1.00  1.09           O1-
ATOM    942  H   ASP A  64      47.211  47.823  49.569  1.00  1.09           H  
ATOM    943  HA  ASP A  64      44.539  46.763  50.378  1.00  1.09           H  
ATOM    944  HB1 ASP A  64      45.383  46.642  52.695  1.00  1.09           H  
ATOM    945  HB2 ASP A  64      46.999  46.970  52.113  1.00  1.09           H  
ATOM    946  N   CYS A  65      43.752  48.978  50.862  1.00  0.96           N  
ATOM    947  CA  CYS A  65      43.217  50.314  50.978  1.00  0.96           C  
ATOM    948  C   CYS A  65      42.448  50.502  52.272  1.00  0.96           C  
ATOM    949  O   CYS A  65      41.867  49.569  52.829  1.00  0.96           O  
ATOM    950  CB  CYS A  65      42.368  50.633  49.766  1.00  0.96           C  
ATOM    951  SG  CYS A  65      40.559  50.731  49.925  1.00  0.96           S  
ATOM    952  H   CYS A  65      43.133  48.240  50.560  1.00  0.96           H  
ATOM    953  HA  CYS A  65      44.051  51.007  50.986  1.00  0.96           H  
ATOM    954  HB1 CYS A  65      42.616  49.945  48.954  1.00  0.96           H  
ATOM    955  HB2 CYS A  65      42.702  51.627  49.480  1.00  0.96           H  
ATOM    956  N   CYS A  66      42.419  51.749  52.723  1.00  1.19           N  
ATOM    957  CA  CYS A  66      41.541  52.150  53.800  1.00  1.19           C  
ATOM    958  C   CYS A  66      41.289  53.653  53.804  1.00  1.19           C  
ATOM    959  O   CYS A  66      42.190  54.453  53.571  1.00  1.19           O  
ATOM    960  CB  CYS A  66      42.072  51.614  55.139  1.00  1.19           C  
ATOM    961  SG  CYS A  66      43.854  51.765  55.397  1.00  1.19           S  
ATOM    962  H   CYS A  66      42.970  52.455  52.249  1.00  1.19           H  
ATOM    963  HA  CYS A  66      40.575  51.673  53.627  1.00  1.19           H  
ATOM    964  HB1 CYS A  66      41.840  50.550  55.179  1.00  1.19           H  
ATOM    965  HB2 CYS A  66      41.543  52.092  55.965  1.00  1.19           H  
ATOM    966  N   SER A  67      40.053  54.054  54.103  1.00  1.42           N  
ATOM    967  CA  SER A  67      39.706  55.454  54.356  1.00  1.42           C  
ATOM    968  C   SER A  67      39.559  55.682  55.852  1.00  1.42           C  
ATOM    969  O   SER A  67      38.453  55.769  56.388  1.00  1.42           O  
ATOM    970  CB  SER A  67      38.446  55.910  53.610  1.00  1.42           C  
ATOM    971  OG  SER A  67      38.764  56.114  52.252  1.00  1.42           O  
ATOM    972  H   SER A  67      39.348  53.359  54.302  1.00  1.42           H  
ATOM    973  HA  SER A  67      40.514  56.107  54.024  1.00  1.42           H  
ATOM    974  HB1 SER A  67      38.090  56.853  54.027  1.00  1.42           H  
ATOM    975  HB2 SER A  67      37.662  55.158  53.707  1.00  1.42           H  
ATOM    976  HG  SER A  67      38.828  57.071  52.081  1.00  1.42           H  
ATOM    977  N   THR A  68      40.691  55.724  56.550  1.00  1.69           N  
ATOM    978  CA  THR A  68      40.743  56.166  57.946  1.00  1.69           C  
ATOM    979  C   THR A  68      42.113  56.783  58.205  1.00  1.69           C  
ATOM    980  O   THR A  68      43.128  56.388  57.623  1.00  1.69           O  
ATOM    981  CB  THR A  68      40.430  55.040  58.958  1.00  1.69           C  
ATOM    982  CG2 THR A  68      39.746  55.582  60.211  1.00  1.69           C  
ATOM    983  OG1 THR A  68      39.555  54.081  58.409  1.00  1.69           O  
ATOM    984  H   THR A  68      41.575  55.585  56.072  1.00  1.69           H  
ATOM    985  HA  THR A  68      39.996  56.950  58.077  1.00  1.69           H  
ATOM    986  HB  THR A  68      41.344  54.536  59.262  1.00  1.69           H  
ATOM    987  HG1 THR A  68      38.863  54.563  57.936  1.00  1.69           H  
ATOM    988 1HG2 THR A  68      39.516  54.752  60.880  1.00  1.69           H  
ATOM    989 2HG2 THR A  68      40.416  56.268  60.731  1.00  1.69           H  
ATOM    990 3HG2 THR A  68      38.821  56.095  59.946  1.00  1.69           H  
ATOM    991  N   HIS A  69      42.153  57.808  59.047  1.00  1.52           N  
ATOM    992  CA  HIS A  69      43.416  58.437  59.409  1.00  1.52           C  
ATOM    993  C   HIS A  69      44.362  57.407  60.045  1.00  1.52           C  
ATOM    994  O   HIS A  69      43.944  56.523  60.790  1.00  1.52           O  
ATOM    995  CB  HIS A  69      43.115  59.681  60.280  1.00  1.52           C  
ATOM    996  CG  HIS A  69      43.710  59.740  61.667  1.00  1.52           C  
ATOM    997  CD2 HIS A  69      43.462  58.874  62.694  1.00  1.52           C  
ATOM    998  ND1 HIS A  69      44.512  60.779  62.139  1.00  1.52           N  
ATOM    999  CE1 HIS A  69      44.741  60.510  63.434  1.00  1.52           C  
ATOM   1000  NE2 HIS A  69      44.129  59.369  63.793  1.00  1.52           N  
ATOM   1001  H   HIS A  69      41.310  58.112  59.509  1.00  1.52           H  
ATOM   1002  HA  HIS A  69      43.887  58.781  58.491  1.00  1.52           H  
ATOM   1003  HB1 HIS A  69      42.038  59.805  60.393  1.00  1.52           H  
ATOM   1004  HB2 HIS A  69      43.458  60.561  59.737  1.00  1.52           H  
ATOM   1005  HD2 HIS A  69      42.856  57.977  62.645  1.00  1.52           H  
ATOM   1006  HE1 HIS A  69      45.333  61.128  64.098  1.00  1.52           H  
ATOM   1007  HE2 HIS A  69      44.144  58.962  64.718  1.00  1.52           H  
ATOM   1008  N   LEU A  70      45.634  57.500  59.668  1.00  1.51           N  
ATOM   1009  CA  LEU A  70      46.729  56.575  59.968  1.00  1.51           C  
ATOM   1010  C   LEU A  70      46.531  55.122  59.483  1.00  1.51           C  
ATOM   1011  O   LEU A  70      47.409  54.304  59.722  1.00  1.51           O  
ATOM   1012  CB  LEU A  70      47.170  56.710  61.441  1.00  1.51           C  
ATOM   1013  CG  LEU A  70      47.395  58.156  61.938  1.00  1.51           C  
ATOM   1014  CD1 LEU A  70      47.998  58.132  63.343  1.00  1.51           C  
ATOM   1015  CD2 LEU A  70      48.312  59.012  61.052  1.00  1.51           C  
ATOM   1016  H   LEU A  70      45.834  58.198  58.962  1.00  1.51           H  
ATOM   1017  HA  LEU A  70      47.574  56.927  59.377  1.00  1.51           H  
ATOM   1018  HB1 LEU A  70      48.096  56.149  61.569  1.00  1.51           H  
ATOM   1019  HB2 LEU A  70      46.413  56.242  62.073  1.00  1.51           H  
ATOM   1020  HG  LEU A  70      46.430  58.654  61.998  1.00  1.51           H  
ATOM   1021 1HD1 LEU A  70      48.067  59.147  63.732  1.00  1.51           H  
ATOM   1022 2HD1 LEU A  70      47.369  57.540  64.006  1.00  1.51           H  
ATOM   1023 3HD1 LEU A  70      48.997  57.693  63.311  1.00  1.51           H  
ATOM   1024 1HD2 LEU A  70      48.422  60.004  61.489  1.00  1.51           H  
ATOM   1025 2HD2 LEU A  70      49.295  58.551  60.970  1.00  1.51           H  
ATOM   1026 3HD2 LEU A  70      47.884  59.126  60.059  1.00  1.51           H  
ATOM   1027  N   CYS A  71      45.458  54.791  58.754  1.00  1.78           N  
ATOM   1028  CA  CYS A  71      44.873  53.442  58.768  1.00  1.78           C  
ATOM   1029  C   CYS A  71      45.770  52.222  58.508  1.00  1.78           C  
ATOM   1030  O   CYS A  71      45.568  51.185  59.136  1.00  1.78           O  
ATOM   1031  CB  CYS A  71      43.671  53.387  57.834  1.00  1.78           C  
ATOM   1032  SG  CYS A  71      44.053  53.645  56.091  1.00  1.78           S  
ATOM   1033  H   CYS A  71      44.825  55.538  58.495  1.00  1.78           H  
ATOM   1034  HA  CYS A  71      44.484  53.297  59.777  1.00  1.78           H  
ATOM   1035  HB1 CYS A  71      42.956  54.129  58.149  1.00  1.78           H  
ATOM   1036  HB2 CYS A  71      43.186  52.417  57.951  1.00  1.78           H  
ATOM   1037  N   ASN A  72      46.749  52.316  57.605  1.00  1.86           N  
ATOM   1038  CA  ASN A  72      47.886  51.406  57.610  1.00  1.86           C  
ATOM   1039  C   ASN A  72      49.016  52.018  58.448  1.00  1.86           C  
ATOM   1040  O   ASN A  72      49.813  52.820  57.959  1.00  1.86           O  
ATOM   1041  CB  ASN A  72      48.306  50.922  56.200  1.00  1.86           C  
ATOM   1042  CG  ASN A  72      47.230  50.966  55.120  1.00  1.86           C  
ATOM   1043  ND2 ASN A  72      46.648  49.863  54.727  1.00  1.86           N  
ATOM   1044  OD1 ASN A  72      46.932  52.025  54.585  1.00  1.86           O  
ATOM   1045  H   ASN A  72      46.801  53.152  57.053  1.00  1.86           H  
ATOM   1046  HA  ASN A  72      47.586  50.498  58.135  1.00  1.86           H  
ATOM   1047  HB1 ASN A  72      48.669  49.900  56.289  1.00  1.86           H  
ATOM   1048  HB2 ASN A  72      49.145  51.505  55.842  1.00  1.86           H  
ATOM   1049 1HD2 ASN A  72      46.841  48.986  55.173  1.00  1.86           H  
ATOM   1050 2HD2 ASN A  72      46.043  49.926  53.918  1.00  1.86           H  
ATOM   1051  N   GLU A  73      49.044  51.668  59.727  1.00  2.06           N  
ATOM   1052  CA  GLU A  73      50.184  51.787  60.643  1.00  2.06           C  
ATOM   1053  C   GLU A  73      51.059  50.521  60.648  1.00  2.06           C  
ATOM   1054  O   GLU A  73      52.229  50.558  61.017  1.00  2.06           O  
ATOM   1055  CB  GLU A  73      49.640  52.090  62.060  1.00  2.06           C  
ATOM   1056  CG  GLU A  73      49.218  50.904  62.963  1.00  2.06           C  
ATOM   1057  CD  GLU A  73      48.043  50.026  62.483  1.00  2.06           C  
ATOM   1058  OE1 GLU A  73      47.848  49.816  61.259  1.00  2.06           O  
ATOM   1059  OE2 GLU A  73      47.362  49.402  63.322  1.00  2.06           O1-
ATOM   1060  H   GLU A  73      48.241  51.159  60.099  1.00  2.06           H  
ATOM   1061  HA  GLU A  73      50.809  52.626  60.335  1.00  2.06           H  
ATOM   1062  HB1 GLU A  73      48.804  52.786  61.982  1.00  2.06           H  
ATOM   1063  HB2 GLU A  73      50.433  52.617  62.593  1.00  2.06           H  
ATOM   1064  HG1 GLU A  73      48.956  51.321  63.936  1.00  2.06           H  
ATOM   1065  HG2 GLU A  73      50.085  50.261  63.124  1.00  2.06           H  
ATOM   1066  N   LYS A  74      50.430  49.416  60.228  1.00  3.03           N  
ATOM   1067  CA  LYS A  74      50.755  47.989  60.346  1.00  3.03           C  
ATOM   1068  C   LYS A  74      52.066  47.496  59.720  1.00  3.03           C  
ATOM   1069  O   LYS A  74      52.116  46.368  59.232  1.00  3.03           O  
ATOM   1070  CB  LYS A  74      49.527  47.212  59.795  1.00  3.03           C  
ATOM   1071  CG  LYS A  74      49.202  45.939  60.595  1.00  3.03           C  
ATOM   1072  CD  LYS A  74      48.299  46.190  61.818  1.00  3.03           C  
ATOM   1073  CE  LYS A  74      46.806  46.311  61.450  1.00  3.03           C  
ATOM   1074  NZ  LYS A  74      46.279  47.688  61.610  1.00  3.03           N1+
ATOM   1075  H   LYS A  74      49.448  49.596  60.043  1.00  3.03           H  
ATOM   1076  HA  LYS A  74      50.851  47.783  61.412  1.00  3.03           H  
ATOM   1077  HB1 LYS A  74      49.707  46.940  58.754  1.00  3.03           H  
ATOM   1078  HB2 LYS A  74      48.636  47.841  59.789  1.00  3.03           H  
ATOM   1079  HG1 LYS A  74      50.134  45.480  60.930  1.00  3.03           H  
ATOM   1080  HG2 LYS A  74      48.706  45.224  59.937  1.00  3.03           H  
ATOM   1081  HD1 LYS A  74      48.642  47.069  62.367  1.00  3.03           H  
ATOM   1082  HD2 LYS A  74      48.402  45.329  62.481  1.00  3.03           H  
ATOM   1083  HE1 LYS A  74      46.245  45.643  62.109  1.00  3.03           H  
ATOM   1084  HE2 LYS A  74      46.661  45.967  60.421  1.00  3.03           H  
ATOM   1085  HZ1 LYS A  74      46.511  48.075  62.532  1.00  3.03           H  
ATOM   1086  HZ2 LYS A  74      46.770  48.376  61.035  1.00  3.03           H  
ATOM   1087  HZ3 LYS A  74      45.287  47.781  61.466  1.00  3.03           H  
ATOM   1088  N   TYR A  75      53.114  48.316  59.704  1.00  4.12           N  
ATOM   1089  CA  TYR A  75      54.428  47.888  59.239  1.00  4.12           C  
ATOM   1090  C   TYR A  75      54.900  46.655  60.000  1.00  4.12           C  
ATOM   1091  O   TYR A  75      55.092  46.698  61.212  1.00  4.12           O  
ATOM   1092  CB  TYR A  75      55.448  49.037  59.228  1.00  4.12           C  
ATOM   1093  CG  TYR A  75      56.290  49.052  57.961  1.00  4.12           C  
ATOM   1094  CD1 TYR A  75      55.790  49.691  56.809  1.00  4.12           C  
ATOM   1095  CD2 TYR A  75      57.550  48.420  57.913  1.00  4.12           C  
ATOM   1096  CE1 TYR A  75      56.577  49.778  55.646  1.00  4.12           C  
ATOM   1097  CE2 TYR A  75      58.331  48.487  56.739  1.00  4.12           C  
ATOM   1098  CZ  TYR A  75      57.866  49.213  55.619  1.00  4.12           C  
ATOM   1099  OH  TYR A  75      58.664  49.407  54.532  1.00  4.12           O  
ATOM   1100  H   TYR A  75      53.026  49.213  60.161  1.00  4.12           H  
ATOM   1101  HA  TYR A  75      54.292  47.591  58.198  1.00  4.12           H  
ATOM   1102  HB1 TYR A  75      56.095  48.974  60.103  1.00  4.12           H  
ATOM   1103  HB2 TYR A  75      54.920  49.990  59.287  1.00  4.12           H  
ATOM   1104  HD1 TYR A  75      54.811  50.150  56.824  1.00  4.12           H  
ATOM   1105  HD2 TYR A  75      57.933  47.910  58.785  1.00  4.12           H  
ATOM   1106  HE1 TYR A  75      56.218  50.307  54.776  1.00  4.12           H  
ATOM   1107  HE2 TYR A  75      59.279  48.016  56.696  1.00  4.12           H  
ATOM   1108  HH  TYR A  75      59.572  49.127  54.665  1.00  4.12           H  
ATOM   1109  N   ASN A  76      55.019  45.536  59.286  1.00  5.36           N  
ATOM   1110  CA  ASN A  76      55.153  44.182  59.823  1.00  5.36           C  
ATOM   1111  C   ASN A  76      56.504  43.891  60.516  1.00  5.36           C  
ATOM   1112  O   ASN A  76      56.948  42.745  60.573  1.00  5.36           O  
ATOM   1113  CB  ASN A  76      54.897  43.206  58.640  1.00  5.36           C  
ATOM   1114  CG  ASN A  76      55.853  43.316  57.442  1.00  5.36           C  
ATOM   1115  ND2 ASN A  76      56.810  42.425  57.298  1.00  5.36           N  
ATOM   1116  OD1 ASN A  76      55.707  44.178  56.589  1.00  5.36           O  
ATOM   1117  H   ASN A  76      54.843  45.601  58.291  1.00  5.36           H  
ATOM   1118  HA  ASN A  76      54.374  44.033  60.573  1.00  5.36           H  
ATOM   1119  HB1 ASN A  76      53.890  43.377  58.260  1.00  5.36           H  
ATOM   1120  HB2 ASN A  76      54.920  42.182  59.010  1.00  5.36           H  
ATOM   1121 1HD2 ASN A  76      56.991  41.765  58.032  1.00  5.36           H  
ATOM   1122 2HD2 ASN A  76      57.353  42.453  56.441  1.00  5.36           H  
ATOM   1123  N   THR A  77      57.181  44.917  61.034  1.00  6.72           N  
ATOM   1124  CA  THR A  77      58.582  44.924  61.469  1.00  6.72           C  
ATOM   1125  C   THR A  77      59.489  44.127  60.530  1.00  6.72           C  
ATOM   1126  O   THR A  77      59.088  43.544  59.522  1.00  6.72           O  
ATOM   1127  CB  THR A  77      58.764  44.436  62.911  1.00  6.72           C  
ATOM   1128  CG2 THR A  77      57.847  45.150  63.902  1.00  6.72           C  
ATOM   1129  OG1 THR A  77      58.532  43.054  63.001  1.00  6.72           O  
ATOM   1130  H   THR A  77      56.685  45.800  61.072  1.00  6.72           H  
ATOM   1131  HA  THR A  77      58.932  45.955  61.435  1.00  6.72           H  
ATOM   1132  HB  THR A  77      59.797  44.627  63.207  1.00  6.72           H  
ATOM   1133  HG1 THR A  77      57.755  42.834  62.468  1.00  6.72           H  
ATOM   1134 1HG2 THR A  77      58.087  44.819  64.913  1.00  6.72           H  
ATOM   1135 2HG2 THR A  77      57.999  46.228  63.839  1.00  6.72           H  
ATOM   1136 3HG2 THR A  77      56.802  44.919  63.696  1.00  6.72           H  
TER   
END
