# Supplementary material for: In silico characterisation of the complete Ly6 protein family in Fasciola gigantica supported through transcriptomics of the newly-excysted juveniles
Source: Mol Omics. 2021 Nov 8;18(1):45–56. doi: 10.1039/d1mo00254f (PMC8763315; doi:10.1039/d1mo00254f)
Supplement: MO-018-D1MO00254F-s006 [file MO-018-D1MO00254F-s006.tar › COORD/FgCD59A.pdb]

ATOM      1  N   ILE A   1      42.526  62.606  57.275  1.00  2.38           N  
ATOM      2  CA  ILE A   1      42.779  62.231  55.878  1.00  2.38           C  
ATOM      3  C   ILE A   1      44.286  62.012  55.609  1.00  2.38           C  
ATOM      4  O   ILE A   1      44.769  61.947  54.478  1.00  2.38           O  
ATOM      5  CB  ILE A   1      42.141  63.242  54.881  1.00  2.38           C  
ATOM      6  CG1 ILE A   1      40.847  63.953  55.357  1.00  2.38           C  
ATOM      7  CG2 ILE A   1      41.800  62.514  53.567  1.00  2.38           C  
ATOM      8  CD1 ILE A   1      41.113  65.250  56.136  1.00  2.38           C  
ATOM      9  HA  ILE A   1      42.295  61.266  55.734  1.00  2.38           H  
ATOM     10  HB  ILE A   1      42.873  64.015  54.652  1.00  2.38           H  
ATOM     11 1HG1 ILE A   1      40.250  63.271  55.964  1.00  2.38           H  
ATOM     12 2HG1 ILE A   1      40.243  64.231  54.492  1.00  2.38           H  
ATOM     13 1HG2 ILE A   1      41.480  63.234  52.813  1.00  2.38           H  
ATOM     14 2HG2 ILE A   1      42.671  61.988  53.179  1.00  2.38           H  
ATOM     15 3HG2 ILE A   1      41.002  61.789  53.738  1.00  2.38           H  
ATOM     16  HD1 ILE A   1      40.160  65.696  56.425  1.00  2.38           H  
ATOM     17  HD2 ILE A   1      41.694  65.056  57.036  1.00  2.38           H  
ATOM     18  HD3 ILE A   1      41.654  65.955  55.505  1.00  2.38           H  
ATOM     19  N   GLN A   2      45.068  61.983  56.681  1.00  1.66           N  
ATOM     20  CA  GLN A   2      46.520  61.850  56.675  1.00  1.66           C  
ATOM     21  C   GLN A   2      46.959  60.397  56.550  1.00  1.66           C  
ATOM     22  O   GLN A   2      46.959  59.663  57.529  1.00  1.66           O  
ATOM     23  CB  GLN A   2      47.044  62.436  58.004  1.00  1.66           C  
ATOM     24  CG  GLN A   2      47.050  63.974  58.065  1.00  1.66           C  
ATOM     25  CD  GLN A   2      48.332  64.560  57.485  1.00  1.66           C  
ATOM     26  NE2 GLN A   2      49.453  64.339  58.128  1.00  1.66           N  
ATOM     27  OE1 GLN A   2      48.369  65.189  56.436  1.00  1.66           O  
ATOM     28  H   GLN A   2      44.589  62.062  57.568  1.00  1.66           H  
ATOM     29  HA  GLN A   2      46.946  62.413  55.845  1.00  1.66           H  
ATOM     30  HB1 GLN A   2      48.055  62.067  58.184  1.00  1.66           H  
ATOM     31  HB2 GLN A   2      46.422  62.059  58.819  1.00  1.66           H  
ATOM     32  HG1 GLN A   2      46.990  64.277  59.110  1.00  1.66           H  
ATOM     33  HG2 GLN A   2      46.182  64.383  57.548  1.00  1.66           H  
ATOM     34 1HE2 GLN A   2      49.456  63.770  58.957  1.00  1.66           H  
ATOM     35 2HE2 GLN A   2      50.303  64.615  57.664  1.00  1.66           H  
ATOM     36  N   CYS A   3      47.402  60.003  55.364  1.00  1.13           N  
ATOM     37  CA  CYS A   3      48.108  58.744  55.144  1.00  1.13           C  
ATOM     38  C   CYS A   3      49.428  58.620  55.911  1.00  1.13           C  
ATOM     39  O   CYS A   3      49.922  59.563  56.533  1.00  1.13           O  
ATOM     40  CB  CYS A   3      48.310  58.625  53.623  1.00  1.13           C  
ATOM     41  SG  CYS A   3      49.411  59.942  53.003  1.00  1.13           S  
ATOM     42  H   CYS A   3      47.297  60.625  54.579  1.00  1.13           H  
ATOM     43  HA  CYS A   3      47.465  57.930  55.466  1.00  1.13           H  
ATOM     44  HB1 CYS A   3      47.344  58.690  53.117  1.00  1.13           H  
ATOM     45  HB2 CYS A   3      48.739  57.651  53.389  1.00  1.13           H  
ATOM     46  HG  CYS A   3      49.695  59.314  51.853  1.00  1.13           H  
ATOM     47  N   TYR A   4      50.050  57.459  55.749  1.00  1.13           N  
ATOM     48  CA  TYR A   4      51.532  57.406  55.702  1.00  1.13           C  
ATOM     49  C   TYR A   4      51.915  57.682  54.256  1.00  1.13           C  
ATOM     50  O   TYR A   4      51.180  57.300  53.339  1.00  1.13           O  
ATOM     51  CB  TYR A   4      52.055  56.021  56.067  1.00  1.13           C  
ATOM     52  CG  TYR A   4      52.058  55.681  57.537  1.00  1.13           C  
ATOM     53  CD1 TYR A   4      53.262  55.503  58.248  1.00  1.13           C  
ATOM     54  CD2 TYR A   4      50.832  55.509  58.184  1.00  1.13           C  
ATOM     55  CE1 TYR A   4      53.214  55.162  59.614  1.00  1.13           C  
ATOM     56  CE2 TYR A   4      50.782  55.166  59.543  1.00  1.13           C  
ATOM     57  CZ  TYR A   4      51.974  55.010  60.270  1.00  1.13           C  
ATOM     58  OH  TYR A   4      51.920  54.719  61.593  1.00  1.13           O  
ATOM     59  H   TYR A   4      49.541  56.724  55.269  1.00  1.13           H  
ATOM     60  HA  TYR A   4      51.985  58.149  56.360  1.00  1.13           H  
ATOM     61  HB1 TYR A   4      53.078  55.949  55.703  1.00  1.13           H  
ATOM     62  HB2 TYR A   4      51.447  55.281  55.549  1.00  1.13           H  
ATOM     63  HD1 TYR A   4      54.222  55.660  57.767  1.00  1.13           H  
ATOM     64  HD2 TYR A   4      49.920  55.648  57.623  1.00  1.13           H  
ATOM     65  HE1 TYR A   4      54.123  55.047  60.182  1.00  1.13           H  
ATOM     66  HE2 TYR A   4      49.831  55.025  60.023  1.00  1.13           H  
ATOM     67  HH  TYR A   4      51.017  54.731  61.913  1.00  1.13           H  
ATOM     68  N   HIS A   5      53.090  58.257  54.024  1.00  1.20           N  
ATOM     69  CA  HIS A   5      53.633  58.181  52.663  1.00  1.20           C  
ATOM     70  C   HIS A   5      55.080  57.715  52.772  1.00  1.20           C  
ATOM     71  O   HIS A   5      55.914  58.504  53.226  1.00  1.20           O  
ATOM     72  CB  HIS A   5      53.454  59.536  51.966  1.00  1.20           C  
ATOM     73  CG  HIS A   5      54.422  59.827  50.846  1.00  1.20           C  
ATOM     74  CD2 HIS A   5      54.562  59.112  49.694  1.00  1.20           C  
ATOM     75  ND1 HIS A   5      55.334  60.886  50.836  1.00  1.20           N  
ATOM     76  CE1 HIS A   5      56.001  60.782  49.675  1.00  1.20           C  
ATOM     77  NE2 HIS A   5      55.556  59.728  48.969  1.00  1.20           N  
ATOM     78  H   HIS A   5      53.701  58.498  54.799  1.00  1.20           H  
ATOM     79  HA  HIS A   5      53.115  57.432  52.064  1.00  1.20           H  
ATOM     80  HB1 HIS A   5      53.567  60.318  52.710  1.00  1.20           H  
ATOM     81  HB2 HIS A   5      52.437  59.598  51.578  1.00  1.20           H  
ATOM     82  HD2 HIS A   5      54.005  58.232  49.413  1.00  1.20           H  
ATOM     83  HE1 HIS A   5      56.790  61.450  49.353  1.00  1.20           H  
ATOM     84  HE2 HIS A   5      55.905  59.429  48.068  1.00  1.20           H  
ATOM     85  N   CYS A   6      55.363  56.473  52.343  1.00  1.76           N  
ATOM     86  CA  CYS A   6      56.749  56.088  52.117  1.00  1.76           C  
ATOM     87  C   CYS A   6      56.951  55.684  50.665  1.00  1.76           C  
ATOM     88  O   CYS A   6      56.027  55.278  49.969  1.00  1.76           O  
ATOM     89  CB  CYS A   6      57.236  54.992  53.060  1.00  1.76           C  
ATOM     90  SG  CYS A   6      59.047  54.767  52.984  1.00  1.76           S  
ATOM     91  H   CYS A   6      54.641  55.884  51.948  1.00  1.76           H  
ATOM     92  HA  CYS A   6      57.399  56.945  52.291  1.00  1.76           H  
ATOM     93  HB1 CYS A   6      56.733  54.052  52.833  1.00  1.76           H  
ATOM     94  HB2 CYS A   6      56.962  55.306  54.059  1.00  1.76           H  
ATOM     95  N   THR A   7      58.185  55.770  50.195  1.00  3.41           N  
ATOM     96  CA  THR A   7      58.535  55.447  48.827  1.00  3.41           C  
ATOM     97  C   THR A   7      59.725  54.490  48.823  1.00  3.41           C  
ATOM     98  O   THR A   7      60.835  54.846  49.202  1.00  3.41           O  
ATOM     99  CB  THR A   7      58.811  56.720  48.005  1.00  3.41           C  
ATOM    100  CG2 THR A   7      59.660  57.798  48.685  1.00  3.41           C  
ATOM    101  OG1 THR A   7      59.461  56.396  46.802  1.00  3.41           O  
ATOM    102  H   THR A   7      58.935  56.018  50.826  1.00  3.41           H  
ATOM    103  HA  THR A   7      57.710  54.938  48.331  1.00  3.41           H  
ATOM    104  HB  THR A   7      57.849  57.169  47.758  1.00  3.41           H  
ATOM    105  HG1 THR A   7      60.374  56.177  47.020  1.00  3.41           H  
ATOM    106 1HG2 THR A   7      60.619  57.392  49.005  1.00  3.41           H  
ATOM    107 2HG2 THR A   7      59.836  58.616  47.986  1.00  3.41           H  
ATOM    108 3HG2 THR A   7      59.133  58.197  49.551  1.00  3.41           H  
ATOM    109  N   ASN A   8      59.454  53.254  48.418  1.00  3.26           N  
ATOM    110  CA  ASN A   8      60.329  52.099  48.576  1.00  3.26           C  
ATOM    111  C   ASN A   8      60.992  51.893  49.950  1.00  3.26           C  
ATOM    112  O   ASN A   8      62.191  51.633  50.026  1.00  3.26           O  
ATOM    113  CB  ASN A   8      61.208  51.840  47.336  1.00  3.26           C  
ATOM    114  CG  ASN A   8      61.306  50.345  47.037  1.00  3.26           C  
ATOM    115  ND2 ASN A   8      60.216  49.730  46.631  1.00  3.26           N  
ATOM    116  OD1 ASN A   8      62.341  49.701  47.142  1.00  3.26           O  
ATOM    117  H   ASN A   8      58.509  53.071  48.117  1.00  3.26           H  
ATOM    118  HA  ASN A   8      59.610  51.278  48.581  1.00  3.26           H  
ATOM    119  HB1 ASN A   8      62.207  52.247  47.494  1.00  3.26           H  
ATOM    120  HB2 ASN A   8      60.771  52.326  46.465  1.00  3.26           H  
ATOM    121 1HD2 ASN A   8      59.327  50.200  46.570  1.00  3.26           H  
ATOM    122 2HD2 ASN A   8      60.261  48.747  46.448  1.00  3.26           H  
ATOM    123  N   CYS A   9      60.183  51.947  51.018  1.00  3.23           N  
ATOM    124  CA  CYS A   9      60.576  51.474  52.348  1.00  3.23           C  
ATOM    125  C   CYS A   9      60.906  49.978  52.283  1.00  3.23           C  
ATOM    126  O   CYS A   9      60.014  49.170  52.017  1.00  3.23           O  
ATOM    127  CB  CYS A   9      59.432  51.735  53.347  1.00  3.23           C  
ATOM    128  SG  CYS A   9      59.541  53.284  54.281  1.00  3.23           S  
ATOM    129  H   CYS A   9      59.190  52.031  50.848  1.00  3.23           H  
ATOM    130  HA  CYS A   9      61.449  52.033  52.683  1.00  3.23           H  
ATOM    131  HB1 CYS A   9      59.426  50.930  54.083  1.00  3.23           H  
ATOM    132  HB2 CYS A   9      58.467  51.692  52.839  1.00  3.23           H  
ATOM    133  N   PRO A  10      62.161  49.559  52.509  1.00  3.42           N  
ATOM    134  CA  PRO A  10      62.519  48.148  52.521  1.00  3.42           C  
ATOM    135  C   PRO A  10      62.613  47.583  53.951  1.00  3.42           C  
ATOM    136  O   PRO A  10      63.184  46.516  54.180  1.00  3.42           O  
ATOM    137  CB  PRO A  10      63.895  48.164  51.849  1.00  3.42           C  
ATOM    138  CG  PRO A  10      64.546  49.413  52.452  1.00  3.42           C  
ATOM    139  CD  PRO A  10      63.367  50.364  52.692  1.00  3.42           C  
ATOM    140  HA  PRO A  10      61.826  47.542  51.938  1.00  3.42           H  
ATOM    141  HB1 PRO A  10      64.475  47.262  52.048  1.00  3.42           H  
ATOM    142  HB2 PRO A  10      63.769  48.305  50.775  1.00  3.42           H  
ATOM    143  HG1 PRO A  10      65.022  49.162  53.399  1.00  3.42           H  
ATOM    144  HG2 PRO A  10      65.274  49.848  51.767  1.00  3.42           H  
ATOM    145  HD1 PRO A  10      63.408  50.764  53.706  1.00  3.42           H  
ATOM    146  HD2 PRO A  10      63.417  51.183  51.980  1.00  3.42           H  
ATOM    147  N   THR A  11      62.105  48.340  54.924  1.00  4.45           N  
ATOM    148  CA  THR A  11      62.365  48.183  56.354  1.00  4.45           C  
ATOM    149  C   THR A  11      61.082  47.866  57.130  1.00  4.45           C  
ATOM    150  O   THR A  11      60.004  48.250  56.680  1.00  4.45           O  
ATOM    151  CB  THR A  11      62.983  49.468  56.938  1.00  4.45           C  
ATOM    152  CG2 THR A  11      64.491  49.514  56.706  1.00  4.45           C  
ATOM    153  OG1 THR A  11      62.435  50.623  56.338  1.00  4.45           O  
ATOM    154  H   THR A  11      61.624  49.187  54.660  1.00  4.45           H  
ATOM    155  HA  THR A  11      63.071  47.367  56.475  1.00  4.45           H  
ATOM    156  HB  THR A  11      62.809  49.508  58.013  1.00  4.45           H  
ATOM    157  HG1 THR A  11      61.603  50.850  56.773  1.00  4.45           H  
ATOM    158 1HG2 THR A  11      64.969  48.676  57.213  1.00  4.45           H  
ATOM    159 2HG2 THR A  11      64.706  49.467  55.641  1.00  4.45           H  
ATOM    160 3HG2 THR A  11      64.888  50.446  57.108  1.00  4.45           H  
ATOM    161  N   PRO A  12      61.157  47.180  58.288  1.00  5.18           N  
ATOM    162  CA  PRO A  12      59.992  46.555  58.923  1.00  5.18           C  
ATOM    163  C   PRO A  12      58.828  47.414  59.476  1.00  5.18           C  
ATOM    164  O   PRO A  12      58.029  46.874  60.249  1.00  5.18           O  
ATOM    165  CB  PRO A  12      60.551  45.659  60.035  1.00  5.18           C  
ATOM    166  CG  PRO A  12      61.983  45.373  59.613  1.00  5.18           C  
ATOM    167  CD  PRO A  12      62.379  46.662  58.905  1.00  5.18           C  
ATOM    168  HA  PRO A  12      59.545  45.905  58.170  1.00  5.18           H  
ATOM    169  HB1 PRO A  12      60.569  46.198  60.979  1.00  5.18           H  
ATOM    170  HB2 PRO A  12      59.975  44.739  60.143  1.00  5.18           H  
ATOM    171  HG1 PRO A  12      62.626  45.165  60.469  1.00  5.18           H  
ATOM    172  HG2 PRO A  12      61.998  44.544  58.903  1.00  5.18           H  
ATOM    173  HD1 PRO A  12      62.749  47.384  59.632  1.00  5.18           H  
ATOM    174  HD2 PRO A  12      63.164  46.428  58.191  1.00  5.18           H  
ATOM    175  N   PHE A  13      58.761  48.721  59.199  1.00  4.17           N  
ATOM    176  CA  PHE A  13      58.365  49.705  60.215  1.00  4.17           C  
ATOM    177  C   PHE A  13      57.561  50.937  59.761  1.00  4.17           C  
ATOM    178  O   PHE A  13      57.146  51.058  58.613  1.00  4.17           O  
ATOM    179  CB  PHE A  13      59.667  50.171  60.926  1.00  4.17           C  
ATOM    180  CG  PHE A  13      60.476  49.136  61.692  1.00  4.17           C  
ATOM    181  CD1 PHE A  13      61.874  49.083  61.529  1.00  4.17           C  
ATOM    182  CD2 PHE A  13      59.860  48.299  62.646  1.00  4.17           C  
ATOM    183  CE1 PHE A  13      62.646  48.185  62.290  1.00  4.17           C  
ATOM    184  CE2 PHE A  13      60.632  47.402  63.408  1.00  4.17           C  
ATOM    185  CZ  PHE A  13      62.024  47.342  63.227  1.00  4.17           C  
ATOM    186  H   PHE A  13      59.237  49.065  58.375  1.00  4.17           H  
ATOM    187  HA  PHE A  13      57.735  49.214  60.956  1.00  4.17           H  
ATOM    188  HB1 PHE A  13      59.444  50.941  61.663  1.00  4.17           H  
ATOM    189  HB2 PHE A  13      60.308  50.640  60.177  1.00  4.17           H  
ATOM    190  HD1 PHE A  13      62.358  49.751  60.830  1.00  4.17           H  
ATOM    191  HD2 PHE A  13      58.790  48.343  62.797  1.00  4.17           H  
ATOM    192  HE1 PHE A  13      63.719  48.155  62.163  1.00  4.17           H  
ATOM    193  HE2 PHE A  13      60.149  46.760  64.131  1.00  4.17           H  
ATOM    194  HZ  PHE A  13      62.616  46.656  63.816  1.00  4.17           H  
ATOM    195  N   ASP A  14      57.353  51.841  60.733  1.00  3.85           N  
ATOM    196  CA  ASP A  14      57.165  53.284  60.555  1.00  3.85           C  
ATOM    197  C   ASP A  14      58.262  53.941  59.686  1.00  3.85           C  
ATOM    198  O   ASP A  14      59.336  53.376  59.455  1.00  3.85           O  
ATOM    199  CB  ASP A  14      57.058  53.949  61.948  1.00  3.85           C  
ATOM    200  CG  ASP A  14      56.813  55.474  61.948  1.00  3.85           C  
ATOM    201  OD1 ASP A  14      56.146  55.978  61.013  1.00  3.85           O  
ATOM    202  OD2 ASP A  14      57.315  56.139  62.878  1.00  3.85           O1-
ATOM    203  H   ASP A  14      57.672  51.589  61.650  1.00  3.85           H  
ATOM    204  HA  ASP A  14      56.217  53.444  60.040  1.00  3.85           H  
ATOM    205  HB1 ASP A  14      57.981  53.744  62.495  1.00  3.85           H  
ATOM    206  HB2 ASP A  14      56.242  53.476  62.496  1.00  3.85           H  
ATOM    207  N   GLU A  15      57.949  55.126  59.156  1.00  3.13           N  
ATOM    208  CA  GLU A  15      58.479  55.597  57.876  1.00  3.13           C  
ATOM    209  C   GLU A  15      58.882  57.070  57.825  1.00  3.13           C  
ATOM    210  O   GLU A  15      59.894  57.476  57.230  1.00  3.13           O  
ATOM    211  CB  GLU A  15      57.454  55.309  56.773  1.00  3.13           C  
ATOM    212  CG  GLU A  15      57.014  53.843  56.705  1.00  3.13           C  
ATOM    213  CD  GLU A  15      55.967  53.620  55.604  1.00  3.13           C  
ATOM    214  OE1 GLU A  15      55.016  54.418  55.548  1.00  3.13           O  
ATOM    215  OE2 GLU A  15      56.000  52.595  54.899  1.00  3.13           O1-
ATOM    216  H   GLU A  15      57.106  55.561  59.531  1.00  3.13           H  
ATOM    217  HA  GLU A  15      59.383  55.023  57.636  1.00  3.13           H  
ATOM    218  HB1 GLU A  15      57.922  55.598  55.835  1.00  3.13           H  
ATOM    219  HB2 GLU A  15      56.585  55.947  56.930  1.00  3.13           H  
ATOM    220  HG1 GLU A  15      56.517  53.553  57.632  1.00  3.13           H  
ATOM    221  HG2 GLU A  15      57.874  53.192  56.544  1.00  3.13           H  
ATOM    222  N   ASN A  16      58.014  57.894  58.374  1.00  3.56           N  
ATOM    223  CA  ASN A  16      57.555  59.145  57.784  1.00  3.56           C  
ATOM    224  C   ASN A  16      56.100  59.200  58.200  1.00  3.56           C  
ATOM    225  O   ASN A  16      55.350  58.238  58.026  1.00  3.56           O  
ATOM    226  CB  ASN A  16      57.687  59.210  56.233  1.00  3.56           C  
ATOM    227  CG  ASN A  16      58.600  60.323  55.774  1.00  3.56           C  
ATOM    228  ND2 ASN A  16      59.876  60.225  56.060  1.00  3.56           N  
ATOM    229  OD1 ASN A  16      58.153  61.293  55.167  1.00  3.56           O  
ATOM    230  H   ASN A  16      57.332  57.430  58.965  1.00  3.56           H  
ATOM    231  HA  ASN A  16      58.096  59.974  58.247  1.00  3.56           H  
ATOM    232  HB1 ASN A  16      56.716  59.377  55.783  1.00  3.56           H  
ATOM    233  HB2 ASN A  16      58.030  58.273  55.791  1.00  3.56           H  
ATOM    234 1HD2 ASN A  16      60.181  59.377  56.539  1.00  3.56           H  
ATOM    235 2HD2 ASN A  16      60.500  60.958  55.787  1.00  3.56           H  
ATOM    236  N   GLN A  17      55.667  60.373  58.635  1.00  2.69           N  
ATOM    237  CA  GLN A  17      54.259  60.688  58.514  1.00  2.69           C  
ATOM    238  C   GLN A  17      53.773  60.556  57.049  1.00  2.69           C  
ATOM    239  O   GLN A  17      54.468  60.216  56.075  1.00  2.69           O  
ATOM    240  CB  GLN A  17      54.014  62.097  59.103  1.00  2.69           C  
ATOM    241  CG  GLN A  17      54.733  63.214  58.331  1.00  2.69           C  
ATOM    242  CD  GLN A  17      54.249  64.597  58.759  1.00  2.69           C  
ATOM    243  NE2 GLN A  17      53.185  65.092  58.171  1.00  2.69           N  
ATOM    244  OE1 GLN A  17      54.812  65.252  59.606  1.00  2.69           O  
ATOM    245  H   GLN A  17      56.333  61.103  58.849  1.00  2.69           H  
ATOM    246  HA  GLN A  17      53.694  59.966  59.109  1.00  2.69           H  
ATOM    247  HB1 GLN A  17      54.347  62.113  60.142  1.00  2.69           H  
ATOM    248  HB2 GLN A  17      52.942  62.296  59.110  1.00  2.69           H  
ATOM    249  HG1 GLN A  17      54.558  63.111  57.261  1.00  2.69           H  
ATOM    250  HG2 GLN A  17      55.806  63.158  58.509  1.00  2.69           H  
ATOM    251 1HE2 GLN A  17      52.677  64.564  57.472  1.00  2.69           H  
ATOM    252 2HE2 GLN A  17      52.932  66.019  58.463  1.00  2.69           H  
ATOM    253  N   GLY A  18      52.547  60.993  56.840  1.00  2.04           N  
ATOM    254  CA  GLY A  18      52.148  61.380  55.512  1.00  2.04           C  
ATOM    255  C   GLY A  18      51.499  62.736  55.445  1.00  2.04           C  
ATOM    256  O   GLY A  18      51.634  63.584  56.331  1.00  2.04           O  
ATOM    257  H   GLY A  18      51.916  61.149  57.614  1.00  2.04           H  
ATOM    258  HA1 GLY A  18      51.457  60.639  55.118  1.00  2.04           H  
ATOM    259  HA2 GLY A  18      52.991  61.396  54.832  1.00  2.04           H  
ATOM    260  N   LYS A  19      50.920  62.964  54.274  1.00  1.79           N  
ATOM    261  CA  LYS A  19      50.672  64.288  53.739  1.00  1.79           C  
ATOM    262  C   LYS A  19      49.336  64.244  53.007  1.00  1.79           C  
ATOM    263  O   LYS A  19      49.257  63.697  51.909  1.00  1.79           O  
ATOM    264  CB  LYS A  19      51.837  64.730  52.807  1.00  1.79           C  
ATOM    265  CG  LYS A  19      53.274  64.607  53.377  1.00  1.79           C  
ATOM    266  CD  LYS A  19      53.986  63.295  52.982  1.00  1.79           C  
ATOM    267  CE  LYS A  19      55.232  63.011  53.849  1.00  1.79           C  
ATOM    268  NZ  LYS A  19      55.781  61.638  53.664  1.00  1.79           N1+
ATOM    269  H   LYS A  19      50.779  62.173  53.658  1.00  1.79           H  
ATOM    270  HA  LYS A  19      50.585  65.007  54.557  1.00  1.79           H  
ATOM    271  HB1 LYS A  19      51.667  65.779  52.558  1.00  1.79           H  
ATOM    272  HB2 LYS A  19      51.792  64.173  51.869  1.00  1.79           H  
ATOM    273  HG1 LYS A  19      53.243  64.711  54.462  1.00  1.79           H  
ATOM    274  HG2 LYS A  19      53.870  65.436  52.991  1.00  1.79           H  
ATOM    275  HD1 LYS A  19      54.286  63.356  51.935  1.00  1.79           H  
ATOM    276  HD2 LYS A  19      53.282  62.474  53.063  1.00  1.79           H  
ATOM    277  HE1 LYS A  19      54.977  63.157  54.903  1.00  1.79           H  
ATOM    278  HE2 LYS A  19      55.999  63.747  53.591  1.00  1.79           H  
ATOM    279  HZ1 LYS A  19      56.708  61.552  54.080  1.00  1.79           H  
ATOM    280  HZ2 LYS A  19      55.224  60.929  54.129  1.00  1.79           H  
ATOM    281  HZ3 LYS A  19      55.855  61.383  52.681  1.00  1.79           H  
ATOM    282  N   LYS A  20      48.271  64.737  53.649  1.00  1.99           N  
ATOM    283  CA  LYS A  20      46.904  64.696  53.116  1.00  1.99           C  
ATOM    284  C   LYS A  20      46.752  65.456  51.784  1.00  1.99           C  
ATOM    285  O   LYS A  20      46.566  66.678  51.749  1.00  1.99           O  
ATOM    286  CB  LYS A  20      45.838  65.012  54.193  1.00  1.99           C  
ATOM    287  CG  LYS A  20      45.414  66.465  54.464  1.00  1.99           C  
ATOM    288  CD  LYS A  20      46.542  67.436  54.855  1.00  1.99           C  
ATOM    289  CE  LYS A  20      46.140  68.874  54.504  1.00  1.99           C  
ATOM    290  NZ  LYS A  20      46.254  69.114  53.042  1.00  1.99           N1+
ATOM    291  H   LYS A  20      48.400  65.055  54.605  1.00  1.99           H  
ATOM    292  HA  LYS A  20      46.716  63.649  52.864  1.00  1.99           H  
ATOM    293  HB1 LYS A  20      46.139  64.555  55.134  1.00  1.99           H  
ATOM    294  HB2 LYS A  20      44.932  64.498  53.877  1.00  1.99           H  
ATOM    295  HG1 LYS A  20      44.679  66.458  55.271  1.00  1.99           H  
ATOM    296  HG2 LYS A  20      44.889  66.831  53.583  1.00  1.99           H  
ATOM    297  HD1 LYS A  20      47.470  67.189  54.340  1.00  1.99           H  
ATOM    298  HD2 LYS A  20      46.716  67.356  55.930  1.00  1.99           H  
ATOM    299  HE1 LYS A  20      46.785  69.569  55.049  1.00  1.99           H  
ATOM    300  HE2 LYS A  20      45.111  69.032  54.841  1.00  1.99           H  
ATOM    301  HZ1 LYS A  20      45.752  69.947  52.762  1.00  1.99           H  
ATOM    302  HZ2 LYS A  20      47.224  69.201  52.774  1.00  1.99           H  
ATOM    303  HZ3 LYS A  20      45.908  68.303  52.527  1.00  1.99           H  
ATOM    304  N   LEU A  21      46.929  64.735  50.682  1.00  2.52           N  
ATOM    305  CA  LEU A  21      46.903  65.257  49.321  1.00  2.52           C  
ATOM    306  C   LEU A  21      45.466  65.624  48.919  1.00  2.52           C  
ATOM    307  O   LEU A  21      44.600  64.758  48.899  1.00  2.52           O  
ATOM    308  CB  LEU A  21      47.553  64.191  48.411  1.00  2.52           C  
ATOM    309  CG  LEU A  21      48.008  64.603  46.996  1.00  2.52           C  
ATOM    310  CD1 LEU A  21      46.907  65.159  46.095  1.00  2.52           C  
ATOM    311  CD2 LEU A  21      49.145  65.625  47.062  1.00  2.52           C  
ATOM    312  H   LEU A  21      47.181  63.764  50.806  1.00  2.52           H  
ATOM    313  HA  LEU A  21      47.514  66.159  49.290  1.00  2.52           H  
ATOM    314  HB1 LEU A  21      46.876  63.344  48.326  1.00  2.52           H  
ATOM    315  HB2 LEU A  21      48.443  63.815  48.919  1.00  2.52           H  
ATOM    316  HG  LEU A  21      48.400  63.707  46.513  1.00  2.52           H  
ATOM    317 1HD1 LEU A  21      47.283  65.242  45.075  1.00  2.52           H  
ATOM    318 2HD1 LEU A  21      46.052  64.485  46.083  1.00  2.52           H  
ATOM    319 3HD1 LEU A  21      46.589  66.145  46.424  1.00  2.52           H  
ATOM    320 1HD2 LEU A  21      49.522  65.812  46.055  1.00  2.52           H  
ATOM    321 2HD2 LEU A  21      48.798  66.566  47.484  1.00  2.52           H  
ATOM    322 3HD2 LEU A  21      49.961  65.228  47.667  1.00  2.52           H  
ATOM    323  N   ALA A  22      45.194  66.902  48.640  1.00  3.07           N  
ATOM    324  CA  ALA A  22      43.835  67.365  48.362  1.00  3.07           C  
ATOM    325  C   ALA A  22      43.149  66.584  47.226  1.00  3.07           C  
ATOM    326  O   ALA A  22      43.778  66.251  46.223  1.00  3.07           O  
ATOM    327  CB  ALA A  22      43.887  68.868  48.057  1.00  3.07           C  
ATOM    328  H   ALA A  22      45.945  67.570  48.599  1.00  3.07           H  
ATOM    329  HA  ALA A  22      43.243  67.219  49.267  1.00  3.07           H  
ATOM    330  HB1 ALA A  22      42.876  69.247  47.903  1.00  3.07           H  
ATOM    331  HB2 ALA A  22      44.345  69.406  48.887  1.00  3.07           H  
ATOM    332  HB3 ALA A  22      44.466  69.039  47.148  1.00  3.07           H  
ATOM    333  N   ASN A  23      41.852  66.312  47.399  1.00  2.35           N  
ATOM    334  CA  ASN A  23      41.018  65.439  46.563  1.00  2.35           C  
ATOM    335  C   ASN A  23      41.435  63.954  46.523  1.00  2.35           C  
ATOM    336  O   ASN A  23      40.571  63.093  46.348  1.00  2.35           O  
ATOM    337  CB  ASN A  23      40.861  66.058  45.162  1.00  2.35           C  
ATOM    338  CG  ASN A  23      39.787  65.361  44.352  1.00  2.35           C  
ATOM    339  ND2 ASN A  23      40.151  64.620  43.332  1.00  2.35           N  
ATOM    340  OD1 ASN A  23      38.606  65.494  44.610  1.00  2.35           O  
ATOM    341  H   ASN A  23      41.435  66.618  48.264  1.00  2.35           H  
ATOM    342  HA  ASN A  23      40.023  65.436  47.013  1.00  2.35           H  
ATOM    343  HB1 ASN A  23      41.806  66.011  44.622  1.00  2.35           H  
ATOM    344  HB2 ASN A  23      40.572  67.105  45.255  1.00  2.35           H  
ATOM    345 1HD2 ASN A  23      41.118  64.522  43.095  1.00  2.35           H  
ATOM    346 2HD2 ASN A  23      39.403  64.204  42.808  1.00  2.35           H  
ATOM    347  N   CYS A  24      42.696  63.605  46.782  1.00  2.42           N  
ATOM    348  CA  CYS A  24      42.994  62.283  47.319  1.00  2.42           C  
ATOM    349  C   CYS A  24      42.390  62.179  48.728  1.00  2.42           C  
ATOM    350  O   CYS A  24      42.186  63.178  49.418  1.00  2.42           O  
ATOM    351  CB  CYS A  24      44.506  62.069  47.291  1.00  2.42           C  
ATOM    352  SG  CYS A  24      44.988  61.264  45.737  1.00  2.42           S  
ATOM    353  H   CYS A  24      43.379  64.335  46.936  1.00  2.42           H  
ATOM    354  HA  CYS A  24      42.527  61.516  46.701  1.00  2.42           H  
ATOM    355  HB1 CYS A  24      44.805  61.462  48.141  1.00  2.42           H  
ATOM    356  HB2 CYS A  24      45.012  63.023  47.365  1.00  2.42           H  
ATOM    357  HG  CYS A  24      46.260  61.012  46.082  1.00  2.42           H  
ATOM    358  N   ASN A  25      41.977  60.976  49.114  1.00  1.70           N  
ATOM    359  CA  ASN A  25      41.080  60.791  50.266  1.00  1.70           C  
ATOM    360  C   ASN A  25      40.981  59.336  50.742  1.00  1.70           C  
ATOM    361  O   ASN A  25      40.170  59.010  51.614  1.00  1.70           O  
ATOM    362  CB  ASN A  25      39.682  61.340  49.906  1.00  1.70           C  
ATOM    363  CG  ASN A  25      39.021  60.541  48.799  1.00  1.70           C  
ATOM    364  ND2 ASN A  25      39.207  60.902  47.554  1.00  1.70           N  
ATOM    365  OD1 ASN A  25      38.357  59.545  49.040  1.00  1.70           O  
ATOM    366  H   ASN A  25      42.222  60.180  48.541  1.00  1.70           H  
ATOM    367  HA  ASN A  25      41.476  61.366  51.103  1.00  1.70           H  
ATOM    368  HB1 ASN A  25      39.747  62.385  49.607  1.00  1.70           H  
ATOM    369  HB2 ASN A  25      39.040  61.300  50.785  1.00  1.70           H  
ATOM    370 1HD2 ASN A  25      39.694  61.764  47.320  1.00  1.70           H  
ATOM    371 2HD2 ASN A  25      38.726  60.382  46.843  1.00  1.70           H  
ATOM    372  N   TYR A  26      41.767  58.443  50.146  1.00  1.05           N  
ATOM    373  CA  TYR A  26      42.014  57.136  50.709  1.00  1.05           C  
ATOM    374  C   TYR A  26      43.437  57.102  51.323  1.00  1.05           C  
ATOM    375  O   TYR A  26      44.178  58.076  51.535  1.00  1.05           O  
ATOM    376  CB  TYR A  26      41.748  55.992  49.700  1.00  1.05           C  
ATOM    377  CG  TYR A  26      40.324  55.792  49.203  1.00  1.05           C  
ATOM    378  CD1 TYR A  26      39.610  54.637  49.583  1.00  1.05           C  
ATOM    379  CD2 TYR A  26      39.744  56.692  48.291  1.00  1.05           C  
ATOM    380  CE1 TYR A  26      38.341  54.370  49.033  1.00  1.05           C  
ATOM    381  CE2 TYR A  26      38.449  56.458  47.787  1.00  1.05           C  
ATOM    382  CZ  TYR A  26      37.755  55.283  48.135  1.00  1.05           C  
ATOM    383  OH  TYR A  26      36.517  55.045  47.637  1.00  1.05           O  
ATOM    384  H   TYR A  26      42.433  58.742  49.443  1.00  1.05           H  
ATOM    385  HA  TYR A  26      41.344  56.955  51.549  1.00  1.05           H  
ATOM    386  HB1 TYR A  26      42.023  55.053  50.177  1.00  1.05           H  
ATOM    387  HB2 TYR A  26      42.413  56.085  48.849  1.00  1.05           H  
ATOM    388  HD1 TYR A  26      40.063  53.927  50.265  1.00  1.05           H  
ATOM    389  HD2 TYR A  26      40.295  57.568  47.976  1.00  1.05           H  
ATOM    390  HE1 TYR A  26      37.809  53.464  49.288  1.00  1.05           H  
ATOM    391  HE2 TYR A  26      37.994  57.171  47.113  1.00  1.05           H  
ATOM    392  HH  TYR A  26      36.245  55.700  46.988  1.00  1.05           H  
ATOM    393  N   CYS A  27      43.848  55.901  51.635  1.00  0.78           N  
ATOM    394  CA  CYS A  27      45.234  55.585  51.825  1.00  0.78           C  
ATOM    395  C   CYS A  27      45.425  54.189  51.279  1.00  0.78           C  
ATOM    396  O   CYS A  27      44.530  53.345  51.367  1.00  0.78           O  
ATOM    397  CB  CYS A  27      45.557  55.712  53.313  1.00  0.78           C  
ATOM    398  SG  CYS A  27      44.271  55.070  54.414  1.00  0.78           S  
ATOM    399  H   CYS A  27      43.190  55.134  51.605  1.00  0.78           H  
ATOM    400  HA  CYS A  27      45.867  56.269  51.258  1.00  0.78           H  
ATOM    401  HB1 CYS A  27      45.656  56.776  53.533  1.00  0.78           H  
ATOM    402  HB2 CYS A  27      46.509  55.236  53.537  1.00  0.78           H  
ATOM    403  N   ARG A  28      46.596  53.968  50.699  1.00  1.01           N  
ATOM    404  CA  ARG A  28      46.934  52.746  49.986  1.00  1.01           C  
ATOM    405  C   ARG A  28      48.283  52.262  50.481  1.00  1.01           C  
ATOM    406  O   ARG A  28      49.289  52.972  50.458  1.00  1.01           O  
ATOM    407  CB  ARG A  28      46.962  53.048  48.484  1.00  1.01           C  
ATOM    408  CG  ARG A  28      47.271  51.801  47.644  1.00  1.01           C  
ATOM    409  CD  ARG A  28      46.804  51.980  46.197  1.00  1.01           C  
ATOM    410  NE  ARG A  28      47.500  53.080  45.491  1.00  1.01           N  
ATOM    411  CZ  ARG A  28      48.016  53.033  44.278  1.00  1.01           C  
ATOM    412  NH1 ARG A  28      48.227  51.903  43.662  1.00  1.01           N1+
ATOM    413  NH2 ARG A  28      48.350  54.119  43.653  1.00  1.01           N  
ATOM    414  H   ARG A  28      47.276  54.729  50.667  1.00  1.01           H  
ATOM    415  HA  ARG A  28      46.188  51.973  50.184  1.00  1.01           H  
ATOM    416  HB1 ARG A  28      47.706  53.818  48.276  1.00  1.01           H  
ATOM    417  HB2 ARG A  28      45.987  53.433  48.201  1.00  1.01           H  
ATOM    418  HG1 ARG A  28      46.744  50.943  48.064  1.00  1.01           H  
ATOM    419  HG2 ARG A  28      48.343  51.595  47.666  1.00  1.01           H  
ATOM    420  HD1 ARG A  28      45.732  52.186  46.202  1.00  1.01           H  
ATOM    421  HD2 ARG A  28      46.947  51.031  45.682  1.00  1.01           H  
ATOM    422  HE  ARG A  28      47.515  54.001  45.939  1.00  1.01           H  
ATOM    423 1HH1 ARG A  28      48.094  51.057  44.184  1.00  1.01           H  
ATOM    424 2HH1 ARG A  28      48.706  51.898  42.785  1.00  1.01           H  
ATOM    425 1HH2 ARG A  28      48.225  55.030  44.116  1.00  1.01           H  
ATOM    426 2HH2 ARG A  28      48.733  54.118  42.732  1.00  1.01           H  
ATOM    427  N   THR A  29      48.295  51.030  50.949  1.00  0.98           N  
ATOM    428  CA  THR A  29      49.502  50.244  51.202  1.00  0.98           C  
ATOM    429  C   THR A  29      49.726  49.338  49.998  1.00  0.98           C  
ATOM    430  O   THR A  29      48.760  48.781  49.474  1.00  0.98           O  
ATOM    431  CB  THR A  29      49.314  49.312  52.424  1.00  0.98           C  
ATOM    432  CG2 THR A  29      50.561  49.292  53.305  1.00  0.98           C  
ATOM    433  OG1 THR A  29      48.227  49.695  53.248  1.00  0.98           O  
ATOM    434  H   THR A  29      47.413  50.528  50.947  1.00  0.98           H  
ATOM    435  HA  THR A  29      50.373  50.886  51.341  1.00  0.98           H  
ATOM    436  HB  THR A  29      49.119  48.291  52.089  1.00  0.98           H  
ATOM    437  HG1 THR A  29      47.409  49.488  52.765  1.00  0.98           H  
ATOM    438 1HG2 THR A  29      50.414  48.583  54.119  1.00  0.98           H  
ATOM    439 2HG2 THR A  29      51.423  48.979  52.714  1.00  0.98           H  
ATOM    440 3HG2 THR A  29      50.743  50.283  53.717  1.00  0.98           H  
ATOM    441  N   THR A  30      50.978  49.136  49.602  1.00  0.95           N  
ATOM    442  CA  THR A  30      51.323  48.132  48.586  1.00  0.95           C  
ATOM    443  C   THR A  30      52.542  47.344  49.024  1.00  0.95           C  
ATOM    444  O   THR A  30      53.578  47.915  49.347  1.00  0.95           O  
ATOM    445  CB  THR A  30      51.423  48.731  47.164  1.00  0.95           C  
ATOM    446  CG2 THR A  30      51.885  50.181  47.111  1.00  0.95           C  
ATOM    447  OG1 THR A  30      52.232  47.972  46.299  1.00  0.95           O  
ATOM    448  H   THR A  30      51.743  49.672  50.006  1.00  0.95           H  
ATOM    449  HA  THR A  30      50.512  47.407  48.526  1.00  0.95           H  
ATOM    450  HB  THR A  30      50.418  48.713  46.745  1.00  0.95           H  
ATOM    451  HG1 THR A  30      53.163  48.293  46.401  1.00  0.95           H  
ATOM    452 1HG2 THR A  30      52.719  50.289  47.795  1.00  0.95           H  
ATOM    453 2HG2 THR A  30      52.193  50.448  46.100  1.00  0.95           H  
ATOM    454 3HG2 THR A  30      51.078  50.839  47.429  1.00  0.95           H  
ATOM    455  N   ILE A  31      52.362  46.032  49.190  1.00  1.08           N  
ATOM    456  CA  ILE A  31      53.248  45.174  49.978  1.00  1.08           C  
ATOM    457  C   ILE A  31      53.723  44.030  49.102  1.00  1.08           C  
ATOM    458  O   ILE A  31      52.932  43.235  48.584  1.00  1.08           O  
ATOM    459  CB  ILE A  31      52.565  44.654  51.268  1.00  1.08           C  
ATOM    460  CG1 ILE A  31      51.754  45.739  52.022  1.00  1.08           C  
ATOM    461  CG2 ILE A  31      53.652  44.043  52.175  1.00  1.08           C  
ATOM    462  CD1 ILE A  31      51.003  45.234  53.261  1.00  1.08           C  
ATOM    463  H   ILE A  31      51.494  45.618  48.866  1.00  1.08           H  
ATOM    464  HA  ILE A  31      54.117  45.761  50.282  1.00  1.08           H  
ATOM    465  HB  ILE A  31      51.868  43.865  50.987  1.00  1.08           H  
ATOM    466 1HG1 ILE A  31      51.001  46.155  51.352  1.00  1.08           H  
ATOM    467 2HG1 ILE A  31      52.420  46.544  52.325  1.00  1.08           H  
ATOM    468 1HG2 ILE A  31      53.194  43.592  53.050  1.00  1.08           H  
ATOM    469 2HG2 ILE A  31      54.196  43.256  51.649  1.00  1.08           H  
ATOM    470 3HG2 ILE A  31      54.357  44.815  52.488  1.00  1.08           H  
ATOM    471  HD1 ILE A  31      50.348  46.022  53.631  1.00  1.08           H  
ATOM    472  HD2 ILE A  31      50.396  44.365  53.003  1.00  1.08           H  
ATOM    473  HD3 ILE A  31      51.704  44.971  54.053  1.00  1.08           H  
ATOM    474  N   THR A  32      55.045  43.988  48.958  1.00  1.48           N  
ATOM    475  CA  THR A  32      55.729  43.496  47.766  1.00  1.48           C  
ATOM    476  C   THR A  32      56.781  42.490  48.217  1.00  1.48           C  
ATOM    477  O   THR A  32      57.821  42.833  48.794  1.00  1.48           O  
ATOM    478  CB  THR A  32      56.279  44.694  46.974  1.00  1.48           C  
ATOM    479  CG2 THR A  32      56.806  44.285  45.603  1.00  1.48           C  
ATOM    480  OG1 THR A  32      55.256  45.634  46.734  1.00  1.48           O  
ATOM    481  H   THR A  32      55.581  44.659  49.503  1.00  1.48           H  
ATOM    482  HA  THR A  32      55.011  42.987  47.124  1.00  1.48           H  
ATOM    483  HB  THR A  32      57.045  45.184  47.565  1.00  1.48           H  
ATOM    484  HG1 THR A  32      55.649  46.526  46.677  1.00  1.48           H  
ATOM    485 1HG2 THR A  32      56.003  43.826  45.028  1.00  1.48           H  
ATOM    486 2HG2 THR A  32      57.168  45.164  45.073  1.00  1.48           H  
ATOM    487 3HG2 THR A  32      57.624  43.576  45.716  1.00  1.48           H  
ATOM    488  N   TYR A  33      56.429  41.212  48.065  1.00  1.99           N  
ATOM    489  CA  TYR A  33      57.131  40.076  48.644  1.00  1.99           C  
ATOM    490  C   TYR A  33      57.865  39.279  47.547  1.00  1.99           C  
ATOM    491  O   TYR A  33      57.276  38.460  46.843  1.00  1.99           O  
ATOM    492  CB  TYR A  33      56.134  39.209  49.435  1.00  1.99           C  
ATOM    493  CG  TYR A  33      56.769  38.115  50.277  1.00  1.99           C  
ATOM    494  CD1 TYR A  33      56.850  38.258  51.677  1.00  1.99           C  
ATOM    495  CD2 TYR A  33      57.258  36.943  49.665  1.00  1.99           C  
ATOM    496  CE1 TYR A  33      57.440  37.242  52.457  1.00  1.99           C  
ATOM    497  CE2 TYR A  33      57.877  35.943  50.432  1.00  1.99           C  
ATOM    498  CZ  TYR A  33      57.975  36.098  51.828  1.00  1.99           C  
ATOM    499  OH  TYR A  33      58.626  35.166  52.568  1.00  1.99           O  
ATOM    500  H   TYR A  33      55.522  41.019  47.651  1.00  1.99           H  
ATOM    501  HA  TYR A  33      57.876  40.439  49.351  1.00  1.99           H  
ATOM    502  HB1 TYR A  33      55.432  38.743  48.743  1.00  1.99           H  
ATOM    503  HB2 TYR A  33      55.554  39.860  50.091  1.00  1.99           H  
ATOM    504  HD1 TYR A  33      56.443  39.141  52.154  1.00  1.99           H  
ATOM    505  HD2 TYR A  33      57.163  36.803  48.597  1.00  1.99           H  
ATOM    506  HE1 TYR A  33      57.484  37.330  53.534  1.00  1.99           H  
ATOM    507  HE2 TYR A  33      58.275  35.063  49.949  1.00  1.99           H  
ATOM    508  HH  TYR A  33      58.902  34.408  52.042  1.00  1.99           H  
ATOM    509  N   ASP A  34      59.163  39.542  47.391  1.00  3.13           N  
ATOM    510  CA  ASP A  34      59.991  39.101  46.253  1.00  3.13           C  
ATOM    511  C   ASP A  34      60.680  37.728  46.394  1.00  3.13           C  
ATOM    512  O   ASP A  34      61.260  37.223  45.436  1.00  3.13           O  
ATOM    513  CB  ASP A  34      61.134  40.135  46.130  1.00  3.13           C  
ATOM    514  CG  ASP A  34      60.740  41.457  45.475  1.00  3.13           C  
ATOM    515  OD1 ASP A  34      59.605  41.933  45.672  1.00  3.13           O  
ATOM    516  OD2 ASP A  34      61.537  41.954  44.650  1.00  3.13           O1-
ATOM    517  H   ASP A  34      59.540  40.308  47.932  1.00  3.13           H  
ATOM    518  HA  ASP A  34      59.405  39.092  45.333  1.00  3.13           H  
ATOM    519  HB1 ASP A  34      61.940  39.707  45.532  1.00  3.13           H  
ATOM    520  HB2 ASP A  34      61.543  40.331  47.123  1.00  3.13           H  
ATOM    521  N   GLY A  35      60.752  37.201  47.614  1.00  3.13           N  
ATOM    522  CA  GLY A  35      61.984  36.581  48.122  1.00  3.13           C  
ATOM    523  C   GLY A  35      62.461  37.421  49.305  1.00  3.13           C  
ATOM    524  O   GLY A  35      61.682  38.200  49.868  1.00  3.13           O  
ATOM    525  H   GLY A  35      60.200  37.672  48.318  1.00  3.13           H  
ATOM    526  HA1 GLY A  35      62.757  36.565  47.353  1.00  3.13           H  
ATOM    527  HA2 GLY A  35      61.788  35.564  48.459  1.00  3.13           H  
ATOM    528  N   GLU A  36      63.738  37.293  49.671  1.00  4.32           N  
ATOM    529  CA  GLU A  36      64.272  38.025  50.822  1.00  4.32           C  
ATOM    530  C   GLU A  36      64.154  39.580  50.805  1.00  4.32           C  
ATOM    531  O   GLU A  36      63.864  40.150  51.865  1.00  4.32           O  
ATOM    532  CB  GLU A  36      65.606  37.452  51.325  1.00  4.32           C  
ATOM    533  CG  GLU A  36      65.435  36.016  51.876  1.00  4.32           C  
ATOM    534  CD  GLU A  36      64.239  35.902  52.843  1.00  4.32           C  
ATOM    535  OE1 GLU A  36      64.206  36.652  53.840  1.00  4.32           O  
ATOM    536  OE2 GLU A  36      63.212  35.285  52.486  1.00  4.32           O1-
ATOM    537  H   GLU A  36      64.320  36.604  49.221  1.00  4.32           H  
ATOM    538  HA  GLU A  36      63.555  37.800  51.598  1.00  4.32           H  
ATOM    539  HB1 GLU A  36      65.977  38.088  52.129  1.00  4.32           H  
ATOM    540  HB2 GLU A  36      66.339  37.457  50.517  1.00  4.32           H  
ATOM    541  HG1 GLU A  36      66.354  35.721  52.387  1.00  4.32           H  
ATOM    542  HG2 GLU A  36      65.291  35.335  51.033  1.00  4.32           H  
ATOM    543  N   PRO A  37      64.242  40.318  49.674  1.00  4.59           N  
ATOM    544  CA  PRO A  37      64.030  41.772  49.673  1.00  4.59           C  
ATOM    545  C   PRO A  37      62.563  42.190  49.779  1.00  4.59           C  
ATOM    546  O   PRO A  37      61.909  42.501  48.785  1.00  4.59           O  
ATOM    547  CB  PRO A  37      64.740  42.283  48.413  1.00  4.59           C  
ATOM    548  CG  PRO A  37      64.651  41.107  47.445  1.00  4.59           C  
ATOM    549  CD  PRO A  37      64.693  39.879  48.356  1.00  4.59           C  
ATOM    550  HA  PRO A  37      64.549  42.203  50.531  1.00  4.59           H  
ATOM    551  HB1 PRO A  37      64.285  43.184  48.000  1.00  4.59           H  
ATOM    552  HB2 PRO A  37      65.789  42.472  48.646  1.00  4.59           H  
ATOM    553  HG1 PRO A  37      63.700  41.146  46.916  1.00  4.59           H  
ATOM    554  HG2 PRO A  37      65.477  41.107  46.734  1.00  4.59           H  
ATOM    555  HD1 PRO A  37      64.041  39.114  47.938  1.00  4.59           H  
ATOM    556  HD2 PRO A  37      65.715  39.506  48.428  1.00  4.59           H  
ATOM    557  N   ARG A  38      62.062  42.288  51.015  1.00  3.00           N  
ATOM    558  CA  ARG A  38      60.751  42.894  51.311  1.00  3.00           C  
ATOM    559  C   ARG A  38      60.759  44.346  50.868  1.00  3.00           C  
ATOM    560  O   ARG A  38      61.721  45.072  51.135  1.00  3.00           O  
ATOM    561  CB  ARG A  38      60.349  42.675  52.782  1.00  3.00           C  
ATOM    562  CG  ARG A  38      60.507  41.220  53.282  1.00  3.00           C  
ATOM    563  CD  ARG A  38      60.086  40.151  52.252  1.00  3.00           C  
ATOM    564  NE  ARG A  38      60.092  38.765  52.755  1.00  3.00           N  
ATOM    565  CZ  ARG A  38      61.110  38.042  53.195  1.00  3.00           C  
ATOM    566  NH1 ARG A  38      62.266  38.538  53.503  1.00  3.00           N1+
ATOM    567  NH2 ARG A  38      60.996  36.758  53.336  1.00  3.00           N  
ATOM    568  H   ARG A  38      62.657  41.989  51.779  1.00  3.00           H  
ATOM    569  HA  ARG A  38      60.011  42.392  50.683  1.00  3.00           H  
ATOM    570  HB1 ARG A  38      59.303  42.967  52.891  1.00  3.00           H  
ATOM    571  HB2 ARG A  38      60.945  43.329  53.421  1.00  3.00           H  
ATOM    572  HG1 ARG A  38      59.912  41.098  54.188  1.00  3.00           H  
ATOM    573  HG2 ARG A  38      61.553  41.069  53.545  1.00  3.00           H  
ATOM    574  HD1 ARG A  38      60.747  40.184  51.386  1.00  3.00           H  
ATOM    575  HD2 ARG A  38      59.077  40.386  51.909  1.00  3.00           H  
ATOM    576  HE  ARG A  38      59.265  38.232  52.550  1.00  3.00           H  
ATOM    577 1HH1 ARG A  38      62.551  39.431  53.136  1.00  3.00           H  
ATOM    578 2HH1 ARG A  38      62.995  37.884  53.809  1.00  3.00           H  
ATOM    579 1HH2 ARG A  38      60.140  36.277  53.118  1.00  3.00           H  
ATOM    580 2HH2 ARG A  38      61.862  36.207  53.385  1.00  3.00           H  
ATOM    581  N   ARG A  39      59.706  44.767  50.174  1.00  2.52           N  
ATOM    582  CA  ARG A  39      59.415  46.182  49.932  1.00  2.52           C  
ATOM    583  C   ARG A  39      57.998  46.480  50.390  1.00  2.52           C  
ATOM    584  O   ARG A  39      57.113  45.628  50.311  1.00  2.52           O  
ATOM    585  CB  ARG A  39      59.647  46.640  48.464  1.00  2.52           C  
ATOM    586  CG  ARG A  39      59.562  45.593  47.323  1.00  2.52           C  
ATOM    587  CD  ARG A  39      60.862  45.264  46.574  1.00  2.52           C  
ATOM    588  NE  ARG A  39      61.974  45.035  47.510  1.00  2.52           N  
ATOM    589  CZ  ARG A  39      62.861  45.940  47.869  1.00  2.52           C  
ATOM    590  NH1 ARG A  39      63.182  46.922  47.079  1.00  2.52           N1+
ATOM    591  NH2 ARG A  39      63.399  45.913  49.051  1.00  2.52           N  
ATOM    592  H   ARG A  39      58.988  44.094  49.910  1.00  2.52           H  
ATOM    593  HA  ARG A  39      60.054  46.800  50.566  1.00  2.52           H  
ATOM    594  HB1 ARG A  39      60.602  47.159  48.417  1.00  2.52           H  
ATOM    595  HB2 ARG A  39      58.910  47.414  48.239  1.00  2.52           H  
ATOM    596  HG1 ARG A  39      58.869  45.979  46.576  1.00  2.52           H  
ATOM    597  HG2 ARG A  39      59.154  44.659  47.696  1.00  2.52           H  
ATOM    598  HD1 ARG A  39      61.083  46.077  45.885  1.00  2.52           H  
ATOM    599  HD2 ARG A  39      60.697  44.361  45.980  1.00  2.52           H  
ATOM    600  HE  ARG A  39      61.907  44.185  48.060  1.00  2.52           H  
ATOM    601 1HH1 ARG A  39      62.830  46.903  46.143  1.00  2.52           H  
ATOM    602 2HH1 ARG A  39      63.483  47.813  47.450  1.00  2.52           H  
ATOM    603 1HH2 ARG A  39      62.945  45.378  49.787  1.00  2.52           H  
ATOM    604 2HH2 ARG A  39      64.080  46.605  49.289  1.00  2.52           H  
ATOM    605  N   VAL A  40      57.804  47.708  50.838  1.00  1.83           N  
ATOM    606  CA  VAL A  40      56.494  48.317  50.943  1.00  1.83           C  
ATOM    607  C   VAL A  40      56.584  49.736  50.380  1.00  1.83           C  
ATOM    608  O   VAL A  40      57.591  50.452  50.505  1.00  1.83           O  
ATOM    609  CB  VAL A  40      55.962  48.241  52.395  1.00  1.83           C  
ATOM    610  CG1 VAL A  40      56.785  49.042  53.411  1.00  1.83           C  
ATOM    611  CG2 VAL A  40      54.503  48.692  52.514  1.00  1.83           C  
ATOM    612  H   VAL A  40      58.602  48.319  50.981  1.00  1.83           H  
ATOM    613  HA  VAL A  40      55.804  47.761  50.310  1.00  1.83           H  
ATOM    614  HB  VAL A  40      55.995  47.194  52.698  1.00  1.83           H  
ATOM    615 1HG1 VAL A  40      56.386  48.890  54.414  1.00  1.83           H  
ATOM    616 2HG1 VAL A  40      57.822  48.710  53.403  1.00  1.83           H  
ATOM    617 3HG1 VAL A  40      56.744  50.108  53.182  1.00  1.83           H  
ATOM    618 1HG2 VAL A  40      54.136  48.486  53.520  1.00  1.83           H  
ATOM    619 2HG2 VAL A  40      54.417  49.761  52.319  1.00  1.83           H  
ATOM    620 3HG2 VAL A  40      53.892  48.149  51.800  1.00  1.83           H  
ATOM    621  N   GLU A  41      55.494  50.138  49.746  1.00  1.52           N  
ATOM    622  CA  GLU A  41      55.257  51.496  49.304  1.00  1.52           C  
ATOM    623  C   GLU A  41      53.964  52.012  49.941  1.00  1.52           C  
ATOM    624  O   GLU A  41      53.056  51.252  50.272  1.00  1.52           O  
ATOM    625  CB  GLU A  41      55.328  51.604  47.758  1.00  1.52           C  
ATOM    626  CG  GLU A  41      56.336  50.686  47.011  1.00  1.52           C  
ATOM    627  CD  GLU A  41      55.890  49.222  46.733  1.00  1.52           C  
ATOM    628  OE1 GLU A  41      54.679  48.995  46.487  1.00  1.52           O  
ATOM    629  OE2 GLU A  41      56.782  48.338  46.717  1.00  1.52           O1-
ATOM    630  H   GLU A  41      54.731  49.472  49.633  1.00  1.52           H  
ATOM    631  HA  GLU A  41      56.054  52.126  49.696  1.00  1.52           H  
ATOM    632  HB1 GLU A  41      55.619  52.634  47.544  1.00  1.52           H  
ATOM    633  HB2 GLU A  41      54.347  51.490  47.316  1.00  1.52           H  
ATOM    634  HG1 GLU A  41      57.285  50.694  47.554  1.00  1.52           H  
ATOM    635  HG2 GLU A  41      56.538  51.153  46.044  1.00  1.52           H  
ATOM    636  N   LYS A  42      53.845  53.315  50.186  1.00  1.31           N  
ATOM    637  CA  LYS A  42      52.611  53.868  50.747  1.00  1.31           C  
ATOM    638  C   LYS A  42      52.282  55.197  50.113  1.00  1.31           C  
ATOM    639  O   LYS A  42      53.119  56.089  50.003  1.00  1.31           O  
ATOM    640  CB  LYS A  42      52.652  53.992  52.271  1.00  1.31           C  
ATOM    641  CG  LYS A  42      52.762  52.645  53.003  1.00  1.31           C  
ATOM    642  CD  LYS A  42      52.464  52.890  54.478  1.00  1.31           C  
ATOM    643  CE  LYS A  42      53.107  51.876  55.417  1.00  1.31           C  
ATOM    644  NZ  LYS A  42      53.388  52.527  56.717  1.00  1.31           N1+
ATOM    645  H   LYS A  42      54.605  53.951  49.955  1.00  1.31           H  
ATOM    646  HA  LYS A  42      51.784  53.201  50.501  1.00  1.31           H  
ATOM    647  HB1 LYS A  42      51.731  54.486  52.588  1.00  1.31           H  
ATOM    648  HB2 LYS A  42      53.490  54.619  52.567  1.00  1.31           H  
ATOM    649  HG1 LYS A  42      53.775  52.255  52.884  1.00  1.31           H  
ATOM    650  HG2 LYS A  42      52.041  51.933  52.605  1.00  1.31           H  
ATOM    651  HD1 LYS A  42      51.390  52.923  54.644  1.00  1.31           H  
ATOM    652  HD2 LYS A  42      52.863  53.867  54.714  1.00  1.31           H  
ATOM    653  HE1 LYS A  42      54.053  51.543  54.976  1.00  1.31           H  
ATOM    654  HE2 LYS A  42      52.443  51.023  55.534  1.00  1.31           H  
ATOM    655  HZ1 LYS A  42      53.971  51.947  57.305  1.00  1.31           H  
ATOM    656  HZ2 LYS A  42      53.936  53.368  56.509  1.00  1.31           H  
ATOM    657  HZ3 LYS A  42      52.532  52.811  57.171  1.00  1.31           H  
ATOM    658  N   GLU A  43      51.034  55.317  49.699  1.00  1.40           N  
ATOM    659  CA  GLU A  43      50.546  56.395  48.851  1.00  1.40           C  
ATOM    660  C   GLU A  43      49.088  56.723  49.248  1.00  1.40           C  
ATOM    661  O   GLU A  43      48.540  56.145  50.191  1.00  1.40           O  
ATOM    662  CB  GLU A  43      50.791  55.956  47.388  1.00  1.40           C  
ATOM    663  CG  GLU A  43      50.254  56.860  46.264  1.00  1.40           C  
ATOM    664  CD  GLU A  43      48.884  56.403  45.745  1.00  1.40           C  
ATOM    665  OE1 GLU A  43      48.555  56.664  44.570  1.00  1.40           O  
ATOM    666  OE2 GLU A  43      48.149  55.699  46.477  1.00  1.40           O1-
ATOM    667  H   GLU A  43      50.383  54.569  49.912  1.00  1.40           H  
ATOM    668  HA  GLU A  43      51.126  57.300  49.036  1.00  1.40           H  
ATOM    669  HB1 GLU A  43      50.427  54.938  47.243  1.00  1.40           H  
ATOM    670  HB2 GLU A  43      51.874  55.909  47.258  1.00  1.40           H  
ATOM    671  HG1 GLU A  43      50.965  56.815  45.436  1.00  1.40           H  
ATOM    672  HG2 GLU A  43      50.215  57.898  46.603  1.00  1.40           H  
ATOM    673  N   CYS A  44      48.478  57.727  48.617  1.00  1.25           N  
ATOM    674  CA  CYS A  44      47.327  58.449  49.154  1.00  1.25           C  
ATOM    675  C   CYS A  44      46.032  58.408  48.313  1.00  1.25           C  
ATOM    676  O   CYS A  44      45.143  59.219  48.548  1.00  1.25           O  
ATOM    677  CB  CYS A  44      47.777  59.888  49.463  1.00  1.25           C  
ATOM    678  SG  CYS A  44      48.395  60.714  47.964  1.00  1.25           S  
ATOM    679  H   CYS A  44      48.925  58.143  47.814  1.00  1.25           H  
ATOM    680  HA  CYS A  44      47.041  58.005  50.107  1.00  1.25           H  
ATOM    681  HB1 CYS A  44      48.568  59.857  50.211  1.00  1.25           H  
ATOM    682  HB2 CYS A  44      46.935  60.450  49.874  1.00  1.25           H  
ATOM    683  HG  CYS A  44      48.924  61.775  48.583  1.00  1.25           H  
ATOM    684  N   VAL A  45      45.939  57.510  47.324  1.00  1.36           N  
ATOM    685  CA  VAL A  45      45.024  57.591  46.163  1.00  1.36           C  
ATOM    686  C   VAL A  45      43.547  58.010  46.378  1.00  1.36           C  
ATOM    687  O   VAL A  45      42.952  57.923  47.448  1.00  1.36           O  
ATOM    688  CB  VAL A  45      45.144  56.315  45.294  1.00  1.36           C  
ATOM    689  CG1 VAL A  45      44.492  55.117  45.967  1.00  1.36           C  
ATOM    690  CG2 VAL A  45      44.657  56.429  43.844  1.00  1.36           C  
ATOM    691  H   VAL A  45      46.708  56.848  47.226  1.00  1.36           H  
ATOM    692  HA  VAL A  45      45.448  58.386  45.551  1.00  1.36           H  
ATOM    693  HB  VAL A  45      46.190  56.081  45.193  1.00  1.36           H  
ATOM    694 1HG1 VAL A  45      44.641  54.225  45.361  1.00  1.36           H  
ATOM    695 2HG1 VAL A  45      44.956  54.976  46.939  1.00  1.36           H  
ATOM    696 3HG1 VAL A  45      43.425  55.290  46.098  1.00  1.36           H  
ATOM    697 1HG2 VAL A  45      45.003  55.559  43.286  1.00  1.36           H  
ATOM    698 2HG2 VAL A  45      43.572  56.448  43.786  1.00  1.36           H  
ATOM    699 3HG2 VAL A  45      45.078  57.323  43.383  1.00  1.36           H  
ATOM    700  N   SER A  46      42.895  58.445  45.298  1.00  1.48           N  
ATOM    701  CA  SER A  46      41.487  58.857  45.272  1.00  1.48           C  
ATOM    702  C   SER A  46      40.458  57.747  45.037  1.00  1.48           C  
ATOM    703  O   SER A  46      39.263  57.990  45.215  1.00  1.48           O  
ATOM    704  CB  SER A  46      41.306  59.948  44.211  1.00  1.48           C  
ATOM    705  OG  SER A  46      41.717  59.457  42.949  1.00  1.48           O  
ATOM    706  H   SER A  46      43.404  58.533  44.429  1.00  1.48           H  
ATOM    707  HA  SER A  46      41.240  59.304  46.234  1.00  1.48           H  
ATOM    708  HB1 SER A  46      41.916  60.812  44.477  1.00  1.48           H  
ATOM    709  HB2 SER A  46      40.260  60.257  44.170  1.00  1.48           H  
ATOM    710  HG  SER A  46      41.627  60.164  42.302  1.00  1.48           H  
ATOM    711  N   THR A  47      40.885  56.534  44.680  1.00  1.62           N  
ATOM    712  CA  THR A  47      40.066  55.312  44.638  1.00  1.62           C  
ATOM    713  C   THR A  47      40.973  54.074  44.629  1.00  1.62           C  
ATOM    714  O   THR A  47      42.089  54.132  44.116  1.00  1.62           O  
ATOM    715  CB  THR A  47      39.130  55.291  43.421  1.00  1.62           C  
ATOM    716  CG2 THR A  47      39.826  55.323  42.060  1.00  1.62           C  
ATOM    717  OG1 THR A  47      38.354  54.116  43.472  1.00  1.62           O  
ATOM    718  H   THR A  47      41.871  56.420  44.493  1.00  1.62           H  
ATOM    719  HA  THR A  47      39.448  55.274  45.533  1.00  1.62           H  
ATOM    720  HB  THR A  47      38.457  56.147  43.481  1.00  1.62           H  
ATOM    721  HG1 THR A  47      37.840  54.074  42.660  1.00  1.62           H  
ATOM    722 1HG2 THR A  47      39.078  55.355  41.267  1.00  1.62           H  
ATOM    723 2HG2 THR A  47      40.447  56.215  41.981  1.00  1.62           H  
ATOM    724 3HG2 THR A  47      40.452  54.441  41.927  1.00  1.62           H  
ATOM    725  N   CYS A  48      40.564  52.983  45.291  1.00  1.50           N  
ATOM    726  CA  CYS A  48      41.523  52.265  46.151  1.00  1.50           C  
ATOM    727  C   CYS A  48      41.301  50.740  46.333  1.00  1.50           C  
ATOM    728  O   CYS A  48      41.410  50.160  47.422  1.00  1.50           O  
ATOM    729  CB  CYS A  48      41.544  53.023  47.486  1.00  1.50           C  
ATOM    730  SG  CYS A  48      43.172  53.242  48.228  1.00  1.50           S  
ATOM    731  H   CYS A  48      39.592  52.953  45.560  1.00  1.50           H  
ATOM    732  HA  CYS A  48      42.516  52.359  45.708  1.00  1.50           H  
ATOM    733  HB1 CYS A  48      40.885  52.524  48.197  1.00  1.50           H  
ATOM    734  HB2 CYS A  48      41.155  54.029  47.332  1.00  1.50           H  
ATOM    735  N   ALA A  49      40.889  50.095  45.247  1.00  2.08           N  
ATOM    736  CA  ALA A  49      40.457  48.706  45.262  1.00  2.08           C  
ATOM    737  C   ALA A  49      41.585  47.673  45.431  1.00  2.08           C  
ATOM    738  O   ALA A  49      42.534  47.633  44.644  1.00  2.08           O  
ATOM    739  CB  ALA A  49      39.683  48.444  43.963  1.00  2.08           C  
ATOM    740  H   ALA A  49      40.851  50.601  44.378  1.00  2.08           H  
ATOM    741  HA  ALA A  49      39.762  48.578  46.094  1.00  2.08           H  
ATOM    742  HB1 ALA A  49      39.311  47.419  43.962  1.00  2.08           H  
ATOM    743  HB2 ALA A  49      38.835  49.127  43.888  1.00  2.08           H  
ATOM    744  HB3 ALA A  49      40.338  48.584  43.101  1.00  2.08           H  
ATOM    745  N   GLU A  50      41.398  46.783  46.411  1.00  2.74           N  
ATOM    746  CA  GLU A  50      42.251  45.610  46.632  1.00  2.74           C  
ATOM    747  C   GLU A  50      42.451  44.789  45.345  1.00  2.74           C  
ATOM    748  O   GLU A  50      41.597  44.707  44.447  1.00  2.74           O  
ATOM    749  CB  GLU A  50      41.705  44.790  47.819  1.00  2.74           C  
ATOM    750  CG  GLU A  50      42.545  43.573  48.248  1.00  2.74           C  
ATOM    751  CD  GLU A  50      43.998  43.922  48.609  1.00  2.74           C  
ATOM    752  OE1 GLU A  50      44.266  44.295  49.771  1.00  2.74           O  
ATOM    753  OE2 GLU A  50      44.853  43.806  47.695  1.00  2.74           O1-
ATOM    754  H   GLU A  50      40.606  46.907  47.022  1.00  2.74           H  
ATOM    755  HA  GLU A  50      43.233  45.984  46.929  1.00  2.74           H  
ATOM    756  HB1 GLU A  50      40.703  44.440  47.566  1.00  2.74           H  
ATOM    757  HB2 GLU A  50      41.614  45.456  48.679  1.00  2.74           H  
ATOM    758  HG1 GLU A  50      42.535  42.838  47.440  1.00  2.74           H  
ATOM    759  HG2 GLU A  50      42.060  43.109  49.109  1.00  2.74           H  
ATOM    760  N   SER A  51      43.655  44.244  45.222  1.00  2.85           N  
ATOM    761  CA  SER A  51      44.286  43.955  43.942  1.00  2.85           C  
ATOM    762  C   SER A  51      45.180  42.717  43.996  1.00  2.85           C  
ATOM    763  O   SER A  51      46.308  42.743  43.497  1.00  2.85           O  
ATOM    764  CB  SER A  51      45.058  45.198  43.477  1.00  2.85           C  
ATOM    765  OG  SER A  51      45.466  45.020  42.132  1.00  2.85           O  
ATOM    766  H   SER A  51      44.250  44.235  46.055  1.00  2.85           H  
ATOM    767  HA  SER A  51      43.506  43.720  43.226  1.00  2.85           H  
ATOM    768  HB1 SER A  51      45.936  45.342  44.103  1.00  2.85           H  
ATOM    769  HB2 SER A  51      44.422  46.080  43.552  1.00  2.85           H  
ATOM    770  HG  SER A  51      46.176  44.359  42.185  1.00  2.85           H  
ATOM    771  N   ASP A  52      44.623  41.629  44.537  1.00  3.40           N  
ATOM    772  CA  ASP A  52      45.161  40.262  44.492  1.00  3.40           C  
ATOM    773  C   ASP A  52      45.927  39.948  43.187  1.00  3.40           C  
ATOM    774  O   ASP A  52      47.135  39.711  43.208  1.00  3.40           O  
ATOM    775  CB  ASP A  52      43.997  39.274  44.739  1.00  3.40           C  
ATOM    776  CG  ASP A  52      44.273  37.848  44.242  1.00  3.40           C  
ATOM    777  OD1 ASP A  52      44.100  37.602  43.028  1.00  3.40           O  
ATOM    778  OD2 ASP A  52      44.666  36.963  45.031  1.00  3.40           O1-
ATOM    779  H   ASP A  52      43.747  41.762  45.023  1.00  3.40           H  
ATOM    780  HA  ASP A  52      45.877  40.141  45.307  1.00  3.40           H  
ATOM    781  HB1 ASP A  52      43.108  39.639  44.219  1.00  3.40           H  
ATOM    782  HB2 ASP A  52      43.768  39.257  45.806  1.00  3.40           H  
ATOM    783  N   ARG A  53      45.204  40.025  42.059  1.00  5.23           N  
ATOM    784  CA  ARG A  53      45.636  39.911  40.653  1.00  5.23           C  
ATOM    785  C   ARG A  53      46.996  39.250  40.445  1.00  5.23           C  
ATOM    786  O   ARG A  53      48.014  39.934  40.331  1.00  5.23           O  
ATOM    787  CB  ARG A  53      45.487  41.296  39.983  1.00  5.23           C  
ATOM    788  CG  ARG A  53      43.995  41.627  39.753  1.00  5.23           C  
ATOM    789  CD  ARG A  53      43.728  43.029  39.176  1.00  5.23           C  
ATOM    790  NE  ARG A  53      43.530  44.053  40.225  1.00  5.23           N  
ATOM    791  CZ  ARG A  53      42.396  44.454  40.779  1.00  5.23           C  
ATOM    792  NH1 ARG A  53      41.228  43.965  40.456  1.00  5.23           N1+
ATOM    793  NH2 ARG A  53      42.429  45.366  41.704  1.00  5.23           N  
ATOM    794  H   ARG A  53      44.211  40.103  42.221  1.00  5.23           H  
ATOM    795  HA  ARG A  53      44.930  39.245  40.155  1.00  5.23           H  
ATOM    796  HB1 ARG A  53      45.993  41.286  39.016  1.00  5.23           H  
ATOM    797  HB2 ARG A  53      45.951  42.061  40.609  1.00  5.23           H  
ATOM    798  HG1 ARG A  53      43.437  41.517  40.685  1.00  5.23           H  
ATOM    799  HG2 ARG A  53      43.601  40.896  39.046  1.00  5.23           H  
ATOM    800  HD1 ARG A  53      42.838  42.981  38.546  1.00  5.23           H  
ATOM    801  HD2 ARG A  53      44.562  43.318  38.534  1.00  5.23           H  
ATOM    802  HE  ARG A  53      44.365  44.470  40.624  1.00  5.23           H  
ATOM    803 1HH1 ARG A  53      41.169  43.249  39.756  1.00  5.23           H  
ATOM    804 2HH1 ARG A  53      40.415  44.304  40.937  1.00  5.23           H  
ATOM    805 1HH2 ARG A  53      43.321  45.763  41.962  1.00  5.23           H  
ATOM    806 2HH2 ARG A  53      41.694  45.423  42.399  1.00  5.23           H  
ATOM    807  N   ARG A  54      46.962  37.911  40.398  1.00  4.67           N  
ATOM    808  CA  ARG A  54      48.064  37.017  40.001  1.00  4.67           C  
ATOM    809  C   ARG A  54      48.816  37.567  38.782  1.00  4.67           C  
ATOM    810  O   ARG A  54      48.322  37.495  37.658  1.00  4.67           O  
ATOM    811  CB  ARG A  54      47.580  35.567  39.802  1.00  4.67           C  
ATOM    812  CG  ARG A  54      47.064  34.925  41.105  1.00  4.67           C  
ATOM    813  CD  ARG A  54      45.540  35.047  41.287  1.00  4.67           C  
ATOM    814  NE  ARG A  54      45.141  35.043  42.706  1.00  4.67           N  
ATOM    815  CZ  ARG A  54      45.117  34.043  43.563  1.00  4.67           C  
ATOM    816  NH1 ARG A  54      45.475  32.835  43.226  1.00  4.67           N1+
ATOM    817  NH2 ARG A  54      44.724  34.241  44.784  1.00  4.67           N  
ATOM    818  H   ARG A  54      46.076  37.492  40.636  1.00  4.67           H  
ATOM    819  HA  ARG A  54      48.786  36.996  40.818  1.00  4.67           H  
ATOM    820  HB1 ARG A  54      48.434  34.980  39.456  1.00  4.67           H  
ATOM    821  HB2 ARG A  54      46.814  35.523  39.025  1.00  4.67           H  
ATOM    822  HG1 ARG A  54      47.574  35.381  41.956  1.00  4.67           H  
ATOM    823  HG2 ARG A  54      47.320  33.865  41.099  1.00  4.67           H  
ATOM    824  HD1 ARG A  54      45.041  34.240  40.748  1.00  4.67           H  
ATOM    825  HD2 ARG A  54      45.196  35.987  40.857  1.00  4.67           H  
ATOM    826  HE  ARG A  54      44.798  35.939  43.073  1.00  4.67           H  
ATOM    827 1HH1 ARG A  54      45.777  32.682  42.284  1.00  4.67           H  
ATOM    828 2HH1 ARG A  54      45.438  32.094  43.896  1.00  4.67           H  
ATOM    829 1HH2 ARG A  54      44.564  35.224  45.047  1.00  4.67           H  
ATOM    830 2HH2 ARG A  54      44.727  33.531  45.482  1.00  4.67           H  
ATOM    831  N   ARG A  55      49.958  38.199  39.076  1.00  4.44           N  
ATOM    832  CA  ARG A  55      50.969  38.658  38.117  1.00  4.44           C  
ATOM    833  C   ARG A  55      51.893  37.469  37.779  1.00  4.44           C  
ATOM    834  O   ARG A  55      51.422  36.344  37.663  1.00  4.44           O  
ATOM    835  CB  ARG A  55      51.748  39.874  38.684  1.00  4.44           C  
ATOM    836  CG  ARG A  55      50.961  41.092  39.209  1.00  4.44           C  
ATOM    837  CD  ARG A  55      51.045  41.174  40.743  1.00  4.44           C  
ATOM    838  NE  ARG A  55      50.733  42.515  41.283  1.00  4.44           N  
ATOM    839  CZ  ARG A  55      49.734  42.789  42.103  1.00  4.44           C  
ATOM    840  NH1 ARG A  55      48.683  42.035  42.195  1.00  4.44           N1+
ATOM    841  NH2 ARG A  55      49.804  43.811  42.897  1.00  4.44           N  
ATOM    842  H   ARG A  55      50.196  38.251  40.052  1.00  4.44           H  
ATOM    843  HA  ARG A  55      50.477  38.950  37.187  1.00  4.44           H  
ATOM    844  HB1 ARG A  55      52.401  40.243  37.890  1.00  4.44           H  
ATOM    845  HB2 ARG A  55      52.394  39.517  39.485  1.00  4.44           H  
ATOM    846  HG1 ARG A  55      49.922  41.056  38.880  1.00  4.44           H  
ATOM    847  HG2 ARG A  55      51.417  41.992  38.795  1.00  4.44           H  
ATOM    848  HD1 ARG A  55      52.067  40.941  41.052  1.00  4.44           H  
ATOM    849  HD2 ARG A  55      50.402  40.409  41.181  1.00  4.44           H  
ATOM    850  HE  ARG A  55      51.496  43.173  41.294  1.00  4.44           H  
ATOM    851 1HH1 ARG A  55      48.586  41.211  41.613  1.00  4.44           H  
ATOM    852 2HH1 ARG A  55      47.970  42.199  42.901  1.00  4.44           H  
ATOM    853 1HH2 ARG A  55      50.671  44.315  42.950  1.00  4.44           H  
ATOM    854 2HH2 ARG A  55      49.285  43.706  43.762  1.00  4.44           H  
ATOM    855  N   ASP A  56      53.204  37.706  37.743  1.00  4.32           N  
ATOM    856  CA  ASP A  56      54.245  36.692  37.954  1.00  4.32           C  
ATOM    857  C   ASP A  56      53.997  35.748  39.150  1.00  4.32           C  
ATOM    858  O   ASP A  56      54.339  34.571  39.085  1.00  4.32           O  
ATOM    859  CB  ASP A  56      55.617  37.403  38.109  1.00  4.32           C  
ATOM    860  CG  ASP A  56      55.753  38.316  39.349  1.00  4.32           C  
ATOM    861  OD1 ASP A  56      54.705  38.699  39.914  1.00  4.32           O  
ATOM    862  OD2 ASP A  56      56.887  38.658  39.756  1.00  4.32           O1-
ATOM    863  H   ASP A  56      53.494  38.651  37.933  1.00  4.32           H  
ATOM    864  HA  ASP A  56      54.291  36.062  37.065  1.00  4.32           H  
ATOM    865  HB1 ASP A  56      55.801  38.004  37.216  1.00  4.32           H  
ATOM    866  HB2 ASP A  56      56.396  36.640  38.154  1.00  4.32           H  
ATOM    867  N   GLY A  57      53.414  36.274  40.233  1.00  4.45           N  
ATOM    868  CA  GLY A  57      53.127  35.556  41.476  1.00  4.45           C  
ATOM    869  C   GLY A  57      54.004  35.970  42.657  1.00  4.45           C  
ATOM    870  O   GLY A  57      53.834  35.422  43.746  1.00  4.45           O  
ATOM    871  H   GLY A  57      53.318  37.284  40.229  1.00  4.45           H  
ATOM    872  HA1 GLY A  57      53.254  34.484  41.323  1.00  4.45           H  
ATOM    873  HA2 GLY A  57      52.090  35.740  41.752  1.00  4.45           H  
ATOM    874  N   ARG A  58      54.877  36.976  42.484  1.00  3.65           N  
ATOM    875  CA  ARG A  58      55.363  37.812  43.590  1.00  3.65           C  
ATOM    876  C   ARG A  58      54.140  38.280  44.372  1.00  3.65           C  
ATOM    877  O   ARG A  58      53.309  39.019  43.840  1.00  3.65           O  
ATOM    878  CB  ARG A  58      56.159  38.980  42.982  1.00  3.65           C  
ATOM    879  CG  ARG A  58      56.478  40.148  43.928  1.00  3.65           C  
ATOM    880  CD  ARG A  58      57.137  41.303  43.160  1.00  3.65           C  
ATOM    881  NE  ARG A  58      58.605  41.208  43.153  1.00  3.65           N  
ATOM    882  CZ  ARG A  58      59.386  40.639  42.254  1.00  3.65           C  
ATOM    883  NH1 ARG A  58      58.925  40.007  41.211  1.00  3.65           N1+
ATOM    884  NH2 ARG A  58      60.681  40.688  42.382  1.00  3.65           N  
ATOM    885  H   ARG A  58      54.955  37.376  41.554  1.00  3.65           H  
ATOM    886  HA  ARG A  58      56.011  37.230  44.246  1.00  3.65           H  
ATOM    887  HB1 ARG A  58      55.577  39.395  42.160  1.00  3.65           H  
ATOM    888  HB2 ARG A  58      57.089  38.581  42.578  1.00  3.65           H  
ATOM    889  HG1 ARG A  58      57.133  39.818  44.731  1.00  3.65           H  
ATOM    890  HG2 ARG A  58      55.554  40.525  44.364  1.00  3.65           H  
ATOM    891  HD1 ARG A  58      56.874  42.232  43.665  1.00  3.65           H  
ATOM    892  HD2 ARG A  58      56.740  41.361  42.145  1.00  3.65           H  
ATOM    893  HE  ARG A  58      59.068  41.632  43.959  1.00  3.65           H  
ATOM    894 1HH1 ARG A  58      57.933  39.828  41.066  1.00  3.65           H  
ATOM    895 2HH1 ARG A  58      59.533  39.547  40.569  1.00  3.65           H  
ATOM    896 1HH2 ARG A  58      61.072  41.212  43.174  1.00  3.65           H  
ATOM    897 2HH2 ARG A  58      61.280  40.204  41.750  1.00  3.65           H  
ATOM    898  N   GLY A  59      53.989  37.796  45.605  1.00  2.52           N  
ATOM    899  CA  GLY A  59      52.830  38.119  46.432  1.00  2.52           C  
ATOM    900  C   GLY A  59      52.829  39.619  46.697  1.00  2.52           C  
ATOM    901  O   GLY A  59      53.722  40.143  47.366  1.00  2.52           O  
ATOM    902  H   GLY A  59      54.730  37.230  45.993  1.00  2.52           H  
ATOM    903  HA1 GLY A  59      52.892  37.592  47.384  1.00  2.52           H  
ATOM    904  HA2 GLY A  59      51.914  37.821  45.919  1.00  2.52           H  
ATOM    905  N   MET A  60      51.853  40.297  46.094  1.00  1.70           N  
ATOM    906  CA  MET A  60      51.848  41.747  45.947  1.00  1.70           C  
ATOM    907  C   MET A  60      50.471  42.326  46.291  1.00  1.70           C  
ATOM    908  O   MET A  60      49.669  42.648  45.412  1.00  1.70           O  
ATOM    909  CB  MET A  60      52.394  42.172  44.579  1.00  1.70           C  
ATOM    910  CG  MET A  60      52.691  43.677  44.575  1.00  1.70           C  
ATOM    911  SD  MET A  60      53.061  44.376  42.944  1.00  1.70           S  
ATOM    912  CE  MET A  60      53.687  45.989  43.494  1.00  1.70           C  
ATOM    913  H   MET A  60      51.185  39.782  45.542  1.00  1.70           H  
ATOM    914  HA  MET A  60      52.550  42.149  46.663  1.00  1.70           H  
ATOM    915  HB1 MET A  60      51.680  41.910  43.804  1.00  1.70           H  
ATOM    916  HB2 MET A  60      53.327  41.646  44.379  1.00  1.70           H  
ATOM    917  HG1 MET A  60      53.541  43.859  45.233  1.00  1.70           H  
ATOM    918  HG2 MET A  60      51.842  44.223  44.987  1.00  1.70           H  
ATOM    919  HE1 MET A  60      52.944  46.485  44.120  1.00  1.70           H  
ATOM    920  HE2 MET A  60      54.598  45.853  44.078  1.00  1.70           H  
ATOM    921  HE3 MET A  60      53.909  46.614  42.630  1.00  1.70           H  
ATOM    922  N   VAL A  61      50.175  42.372  47.588  1.00  1.35           N  
ATOM    923  CA  VAL A  61      48.841  42.724  48.105  1.00  1.35           C  
ATOM    924  C   VAL A  61      48.698  44.240  48.304  1.00  1.35           C  
ATOM    925  O   VAL A  61      49.698  44.913  48.556  1.00  1.35           O  
ATOM    926  CB  VAL A  61      48.541  41.912  49.381  1.00  1.35           C  
ATOM    927  CG1 VAL A  61      49.472  42.231  50.556  1.00  1.35           C  
ATOM    928  CG2 VAL A  61      47.090  42.061  49.844  1.00  1.35           C  
ATOM    929  H   VAL A  61      50.943  42.263  48.242  1.00  1.35           H  
ATOM    930  HA  VAL A  61      48.094  42.434  47.365  1.00  1.35           H  
ATOM    931  HB  VAL A  61      48.683  40.859  49.132  1.00  1.35           H  
ATOM    932 1HG1 VAL A  61      49.234  41.585  51.400  1.00  1.35           H  
ATOM    933 2HG1 VAL A  61      50.509  42.058  50.268  1.00  1.35           H  
ATOM    934 3HG1 VAL A  61      49.350  43.271  50.859  1.00  1.35           H  
ATOM    935 1HG2 VAL A  61      46.886  41.360  50.653  1.00  1.35           H  
ATOM    936 2HG2 VAL A  61      46.898  43.074  50.198  1.00  1.35           H  
ATOM    937 3HG2 VAL A  61      46.411  41.847  49.018  1.00  1.35           H  
ATOM    938  N   VAL A  62      47.492  44.813  48.169  1.00  1.11           N  
ATOM    939  CA  VAL A  62      47.296  46.259  47.950  1.00  1.11           C  
ATOM    940  C   VAL A  62      46.122  46.832  48.763  1.00  1.11           C  
ATOM    941  O   VAL A  62      45.029  47.090  48.255  1.00  1.11           O  
ATOM    942  CB  VAL A  62      47.162  46.600  46.446  1.00  1.11           C  
ATOM    943  CG1 VAL A  62      47.177  48.118  46.188  1.00  1.11           C  
ATOM    944  CG2 VAL A  62      48.303  46.013  45.595  1.00  1.11           C  
ATOM    945  H   VAL A  62      46.660  44.228  48.064  1.00  1.11           H  
ATOM    946  HA  VAL A  62      48.187  46.771  48.300  1.00  1.11           H  
ATOM    947  HB  VAL A  62      46.221  46.197  46.075  1.00  1.11           H  
ATOM    948 1HG1 VAL A  62      47.131  48.313  45.118  1.00  1.11           H  
ATOM    949 2HG1 VAL A  62      46.311  48.584  46.655  1.00  1.11           H  
ATOM    950 3HG1 VAL A  62      48.084  48.554  46.605  1.00  1.11           H  
ATOM    951 1HG2 VAL A  62      48.221  46.352  44.563  1.00  1.11           H  
ATOM    952 2HG2 VAL A  62      49.267  46.323  46.002  1.00  1.11           H  
ATOM    953 3HG2 VAL A  62      48.243  44.926  45.603  1.00  1.11           H  
ATOM    954  N   GLN A  63      46.358  47.035  50.059  1.00  0.96           N  
ATOM    955  CA  GLN A  63      45.317  47.284  51.064  1.00  0.96           C  
ATOM    956  C   GLN A  63      44.938  48.758  51.172  1.00  0.96           C  
ATOM    957  O   GLN A  63      45.804  49.549  51.572  1.00  0.96           O  
ATOM    958  CB  GLN A  63      45.819  46.766  52.428  1.00  0.96           C  
ATOM    959  CG  GLN A  63      46.398  45.342  52.376  1.00  0.96           C  
ATOM    960  CD  GLN A  63      46.645  44.791  53.771  1.00  0.96           C  
ATOM    961  NE2 GLN A  63      45.840  43.847  54.209  1.00  0.96           N  
ATOM    962  OE1 GLN A  63      47.537  45.202  54.497  1.00  0.96           O  
ATOM    963  H   GLN A  63      47.310  46.936  50.370  1.00  0.96           H  
ATOM    964  HA  GLN A  63      44.430  46.710  50.787  1.00  0.96           H  
ATOM    965  HB1 GLN A  63      44.982  46.782  53.127  1.00  0.96           H  
ATOM    966  HB2 GLN A  63      46.596  47.426  52.814  1.00  0.96           H  
ATOM    967  HG1 GLN A  63      47.345  45.335  51.834  1.00  0.96           H  
ATOM    968  HG2 GLN A  63      45.700  44.691  51.853  1.00  0.96           H  
ATOM    969 1HE2 GLN A  63      45.101  43.503  53.617  1.00  0.96           H  
ATOM    970 2HE2 GLN A  63      45.991  43.522  55.147  1.00  0.96           H  
ATOM    971  N   CYS A  64      43.664  49.115  50.915  1.00  0.87           N  
ATOM    972  CA  CYS A  64      43.191  50.455  51.240  1.00  0.87           C  
ATOM    973  C   CYS A  64      42.367  50.662  52.514  1.00  0.87           C  
ATOM    974  O   CYS A  64      41.720  49.776  53.068  1.00  0.87           O  
ATOM    975  CB  CYS A  64      42.536  51.053  50.025  1.00  0.87           C  
ATOM    976  SG  CYS A  64      43.743  51.381  48.721  1.00  0.87           S  
ATOM    977  H   CYS A  64      43.030  48.457  50.486  1.00  0.87           H  
ATOM    978  HA  CYS A  64      44.075  51.063  51.403  1.00  0.87           H  
ATOM    979  HB1 CYS A  64      42.075  52.000  50.302  1.00  0.87           H  
ATOM    980  HB2 CYS A  64      41.755  50.378  49.684  1.00  0.87           H  
ATOM    981  N   CYS A  65      42.409  51.921  52.942  1.00  1.16           N  
ATOM    982  CA  CYS A  65      41.884  52.460  54.182  1.00  1.16           C  
ATOM    983  C   CYS A  65      41.258  53.842  53.930  1.00  1.16           C  
ATOM    984  O   CYS A  65      41.520  54.488  52.910  1.00  1.16           O  
ATOM    985  CB  CYS A  65      43.026  52.451  55.205  1.00  1.16           C  
ATOM    986  SG  CYS A  65      44.618  53.080  54.599  1.00  1.16           S  
ATOM    987  H   CYS A  65      42.980  52.561  52.399  1.00  1.16           H  
ATOM    988  HA  CYS A  65      41.095  51.801  54.547  1.00  1.16           H  
ATOM    989  HB1 CYS A  65      43.182  51.415  55.510  1.00  1.16           H  
ATOM    990  HB2 CYS A  65      42.730  53.018  56.088  1.00  1.16           H  
ATOM    991  N   LYS A  66      40.415  54.292  54.865  1.00  1.47           N  
ATOM    992  CA  LYS A  66      39.790  55.628  54.862  1.00  1.47           C  
ATOM    993  C   LYS A  66      39.761  56.226  56.272  1.00  1.47           C  
ATOM    994  O   LYS A  66      38.775  56.826  56.688  1.00  1.47           O  
ATOM    995  CB  LYS A  66      38.381  55.608  54.233  1.00  1.47           C  
ATOM    996  CG  LYS A  66      38.355  55.157  52.768  1.00  1.47           C  
ATOM    997  CD  LYS A  66      37.040  55.554  52.073  1.00  1.47           C  
ATOM    998  CE  LYS A  66      36.953  57.041  51.687  1.00  1.47           C  
ATOM    999  NZ  LYS A  66      38.046  57.452  50.772  1.00  1.47           N1+
ATOM   1000  H   LYS A  66      40.218  53.689  55.651  1.00  1.47           H  
ATOM   1001  HA  LYS A  66      40.412  56.308  54.276  1.00  1.47           H  
ATOM   1002  HB1 LYS A  66      37.980  56.622  54.283  1.00  1.47           H  
ATOM   1003  HB2 LYS A  66      37.727  54.959  54.819  1.00  1.47           H  
ATOM   1004  HG1 LYS A  66      38.459  54.072  52.733  1.00  1.47           H  
ATOM   1005  HG2 LYS A  66      39.197  55.598  52.235  1.00  1.47           H  
ATOM   1006  HD1 LYS A  66      36.203  55.308  52.729  1.00  1.47           H  
ATOM   1007  HD2 LYS A  66      36.921  54.952  51.175  1.00  1.47           H  
ATOM   1008  HE1 LYS A  66      36.977  57.655  52.592  1.00  1.47           H  
ATOM   1009  HE2 LYS A  66      35.989  57.207  51.197  1.00  1.47           H  
ATOM   1010  HZ1 LYS A  66      38.925  57.598  51.264  1.00  1.47           H  
ATOM   1011  HZ2 LYS A  66      38.204  56.780  50.030  1.00  1.47           H  
ATOM   1012  HZ3 LYS A  66      37.867  58.347  50.316  1.00  1.47           H  
ATOM   1013  N   THR A  67      40.842  56.023  57.018  1.00  1.56           N  
ATOM   1014  CA  THR A  67      41.091  56.686  58.304  1.00  1.56           C  
ATOM   1015  C   THR A  67      42.347  57.555  58.197  1.00  1.56           C  
ATOM   1016  O   THR A  67      43.066  57.425  57.213  1.00  1.56           O  
ATOM   1017  CB  THR A  67      41.151  55.706  59.491  1.00  1.56           C  
ATOM   1018  CG2 THR A  67      39.756  55.224  59.887  1.00  1.56           C  
ATOM   1019  OG1 THR A  67      41.901  54.549  59.203  1.00  1.56           O  
ATOM   1020  H   THR A  67      41.648  55.603  56.580  1.00  1.56           H  
ATOM   1021  HA  THR A  67      40.272  57.376  58.506  1.00  1.56           H  
ATOM   1022  HB  THR A  67      41.597  56.202  60.353  1.00  1.56           H  
ATOM   1023  HG1 THR A  67      41.961  54.055  60.026  1.00  1.56           H  
ATOM   1024 1HG2 THR A  67      39.822  54.577  60.762  1.00  1.56           H  
ATOM   1025 2HG2 THR A  67      39.127  56.080  60.133  1.00  1.56           H  
ATOM   1026 3HG2 THR A  67      39.301  54.674  59.062  1.00  1.56           H  
ATOM   1027  N   PRO A  68      42.624  58.457  59.150  1.00  1.62           N  
ATOM   1028  CA  PRO A  68      43.955  59.028  59.302  1.00  1.62           C  
ATOM   1029  C   PRO A  68      44.847  58.128  60.159  1.00  1.62           C  
ATOM   1030  O   PRO A  68      44.376  57.427  61.055  1.00  1.62           O  
ATOM   1031  CB  PRO A  68      43.714  60.361  60.014  1.00  1.62           C  
ATOM   1032  CG  PRO A  68      42.499  60.073  60.900  1.00  1.62           C  
ATOM   1033  CD  PRO A  68      41.685  59.069  60.080  1.00  1.62           C  
ATOM   1034  HA  PRO A  68      44.423  59.206  58.332  1.00  1.62           H  
ATOM   1035  HB1 PRO A  68      44.577  60.679  60.600  1.00  1.62           H  
ATOM   1036  HB2 PRO A  68      43.456  61.124  59.281  1.00  1.62           H  
ATOM   1037  HG1 PRO A  68      42.824  59.608  61.832  1.00  1.62           H  
ATOM   1038  HG2 PRO A  68      41.929  60.979  61.106  1.00  1.62           H  
ATOM   1039  HD1 PRO A  68      41.230  58.331  60.739  1.00  1.62           H  
ATOM   1040  HD2 PRO A  68      40.913  59.597  59.518  1.00  1.62           H  
ATOM   1041  N   LEU A  69      46.149  58.150  59.857  1.00  1.56           N  
ATOM   1042  CA  LEU A  69      47.249  57.288  60.334  1.00  1.56           C  
ATOM   1043  C   LEU A  69      46.921  55.769  60.405  1.00  1.56           C  
ATOM   1044  O   LEU A  69      47.601  54.962  61.022  1.00  1.56           O  
ATOM   1045  CB  LEU A  69      47.835  57.893  61.617  1.00  1.56           C  
ATOM   1046  CG  LEU A  69      49.357  57.609  61.824  1.00  1.56           C  
ATOM   1047  CD1 LEU A  69      50.235  58.320  60.794  1.00  1.56           C  
ATOM   1048  CD2 LEU A  69      49.754  58.095  63.204  1.00  1.56           C  
ATOM   1049  H   LEU A  69      46.390  58.755  59.083  1.00  1.56           H  
ATOM   1050  HA  LEU A  69      47.994  57.367  59.556  1.00  1.56           H  
ATOM   1051  HB1 LEU A  69      47.299  57.501  62.484  1.00  1.56           H  
ATOM   1052  HB2 LEU A  69      47.739  58.980  61.623  1.00  1.56           H  
ATOM   1053  HG  LEU A  69      49.505  56.531  61.764  1.00  1.56           H  
ATOM   1054 1HD1 LEU A  69      51.283  58.134  61.018  1.00  1.56           H  
ATOM   1055 2HD1 LEU A  69      50.054  57.949  59.786  1.00  1.56           H  
ATOM   1056 3HD1 LEU A  69      50.049  59.391  60.804  1.00  1.56           H  
ATOM   1057 1HD2 LEU A  69      50.803  57.872  63.392  1.00  1.56           H  
ATOM   1058 2HD2 LEU A  69      49.608  59.169  63.308  1.00  1.56           H  
ATOM   1059 3HD2 LEU A  69      49.174  57.597  63.980  1.00  1.56           H  
ATOM   1060  N   CYS A  70      45.831  55.374  59.746  1.00  1.74           N  
ATOM   1061  CA  CYS A  70      45.704  54.348  58.717  1.00  1.74           C  
ATOM   1062  C   CYS A  70      46.995  53.827  58.078  1.00  1.74           C  
ATOM   1063  O   CYS A  70      48.041  54.435  58.187  1.00  1.74           O  
ATOM   1064  CB  CYS A  70      44.906  55.026  57.636  1.00  1.74           C  
ATOM   1065  SG  CYS A  70      45.911  56.378  56.926  1.00  1.74           S  
ATOM   1066  H   CYS A  70      45.182  56.105  59.588  1.00  1.74           H  
ATOM   1067  HA  CYS A  70      45.161  53.486  59.130  1.00  1.74           H  
ATOM   1068  HB1 CYS A  70      43.993  55.419  58.063  1.00  1.74           H  
ATOM   1069  HB2 CYS A  70      44.649  54.299  56.880  1.00  1.74           H  
ATOM   1070  HG  CYS A  70      47.019  55.667  56.642  1.00  1.74           H  
ATOM   1071  N   ASN A  71      46.878  52.709  57.369  1.00  2.26           N  
ATOM   1072  CA  ASN A  71      48.002  51.965  56.809  1.00  2.26           C  
ATOM   1073  C   ASN A  71      49.333  51.998  57.595  1.00  2.26           C  
ATOM   1074  O   ASN A  71      50.396  52.128  56.974  1.00  2.26           O  
ATOM   1075  CB  ASN A  71      48.129  52.216  55.282  1.00  2.26           C  
ATOM   1076  CG  ASN A  71      48.510  53.599  54.737  1.00  2.26           C  
ATOM   1077  ND2 ASN A  71      48.944  53.630  53.496  1.00  2.26           N  
ATOM   1078  OD1 ASN A  71      48.376  54.660  55.328  1.00  2.26           O  
ATOM   1079  H   ASN A  71      45.953  52.318  57.267  1.00  2.26           H  
ATOM   1080  HA  ASN A  71      47.709  50.919  56.886  1.00  2.26           H  
ATOM   1081  HB1 ASN A  71      47.205  51.921  54.791  1.00  2.26           H  
ATOM   1082  HB2 ASN A  71      48.892  51.534  54.916  1.00  2.26           H  
ATOM   1083 1HD2 ASN A  71      49.009  52.785  52.958  1.00  2.26           H  
ATOM   1084 2HD2 ASN A  71      49.187  54.523  53.104  1.00  2.26           H  
ATOM   1085  N   PRO A  72      49.335  51.788  58.935  1.00  2.26           N  
ATOM   1086  CA  PRO A  72      50.559  51.634  59.707  1.00  2.26           C  
ATOM   1087  C   PRO A  72      51.092  50.209  59.524  1.00  2.26           C  
ATOM   1088  O   PRO A  72      50.991  49.385  60.424  1.00  2.26           O  
ATOM   1089  CB  PRO A  72      50.127  51.909  61.157  1.00  2.26           C  
ATOM   1090  CG  PRO A  72      48.743  51.268  61.227  1.00  2.26           C  
ATOM   1091  CD  PRO A  72      48.194  51.535  59.826  1.00  2.26           C  
ATOM   1092  HA  PRO A  72      51.317  52.359  59.409  1.00  2.26           H  
ATOM   1093  HB1 PRO A  72      50.816  51.492  61.893  1.00  2.26           H  
ATOM   1094  HB2 PRO A  72      50.014  52.981  61.307  1.00  2.26           H  
ATOM   1095  HG1 PRO A  72      48.818  50.196  61.404  1.00  2.26           H  
ATOM   1096  HG2 PRO A  72      48.128  51.739  61.993  1.00  2.26           H  
ATOM   1097  HD1 PRO A  72      47.597  50.688  59.485  1.00  2.26           H  
ATOM   1098  HD2 PRO A  72      47.574  52.419  59.921  1.00  2.26           H  
ATOM   1099  N   ALA A  73      51.494  49.894  58.285  1.00  3.23           N  
ATOM   1100  CA  ALA A  73      51.719  48.541  57.782  1.00  3.23           C  
ATOM   1101  C   ALA A  73      52.180  47.534  58.844  1.00  3.23           C  
ATOM   1102  O   ALA A  73      53.329  47.604  59.293  1.00  3.23           O  
ATOM   1103  CB  ALA A  73      52.702  48.592  56.607  1.00  3.23           C  
ATOM   1104  H   ALA A  73      51.454  50.632  57.598  1.00  3.23           H  
ATOM   1105  HA  ALA A  73      50.778  48.195  57.362  1.00  3.23           H  
ATOM   1106  HB1 ALA A  73      53.621  49.099  56.905  1.00  3.23           H  
ATOM   1107  HB2 ALA A  73      52.953  47.575  56.303  1.00  3.23           H  
ATOM   1108  HB3 ALA A  73      52.249  49.097  55.758  1.00  3.23           H  
ATOM   1109  N   PRO A  74      51.304  46.582  59.223  1.00  4.61           N  
ATOM   1110  CA  PRO A  74      51.746  45.386  59.902  1.00  4.61           C  
ATOM   1111  C   PRO A  74      52.965  44.784  59.199  1.00  4.61           C  
ATOM   1112  O   PRO A  74      53.070  44.853  57.969  1.00  4.61           O  
ATOM   1113  CB  PRO A  74      50.545  44.433  59.896  1.00  4.61           C  
ATOM   1114  CG  PRO A  74      49.348  45.378  59.823  1.00  4.61           C  
ATOM   1115  CD  PRO A  74      49.877  46.511  58.945  1.00  4.61           C  
ATOM   1116  HA  PRO A  74      52.003  45.648  60.929  1.00  4.61           H  
ATOM   1117  HB1 PRO A  74      50.565  43.809  59.000  1.00  4.61           H  
ATOM   1118  HB2 PRO A  74      50.516  43.812  60.792  1.00  4.61           H  
ATOM   1119  HG1 PRO A  74      48.475  44.897  59.381  1.00  4.61           H  
ATOM   1120  HG2 PRO A  74      49.120  45.762  60.818  1.00  4.61           H  
ATOM   1121  HD1 PRO A  74      49.721  46.260  57.895  1.00  4.61           H  
ATOM   1122  HD2 PRO A  74      49.378  47.447  59.196  1.00  4.61           H  
ATOM   1123  N   SER A  75      53.881  44.224  59.988  1.00  4.64           N  
ATOM   1124  CA  SER A  75      55.227  43.827  59.566  1.00  4.64           C  
ATOM   1125  C   SER A  75      55.299  42.627  58.601  1.00  4.64           C  
ATOM   1126  O   SER A  75      55.882  41.589  58.904  1.00  4.64           O  
ATOM   1127  CB  SER A  75      56.143  43.650  60.785  1.00  4.64           C  
ATOM   1128  OG  SER A  75      56.201  44.858  61.528  1.00  4.64           O  
ATOM   1129  H   SER A  75      53.740  44.289  60.984  1.00  4.64           H  
ATOM   1130  HA  SER A  75      55.635  44.670  59.007  1.00  4.64           H  
ATOM   1131  HB1 SER A  75      57.148  43.385  60.455  1.00  4.64           H  
ATOM   1132  HB2 SER A  75      55.755  42.850  61.418  1.00  4.64           H  
ATOM   1133  HG  SER A  75      56.753  45.509  61.061  1.00  4.64           H  
ATOM   1134  N   VAL A  76      54.718  42.785  57.408  1.00  6.03           N  
ATOM   1135  CA  VAL A  76      54.642  41.788  56.333  1.00  6.03           C  
ATOM   1136  C   VAL A  76      54.956  42.408  54.976  1.00  6.03           C  
ATOM   1137  O   VAL A  76      55.237  43.594  54.804  1.00  6.03           O  
ATOM   1138  CB  VAL A  76      53.271  41.082  56.325  1.00  6.03           C  
ATOM   1139  CG1 VAL A  76      52.099  42.008  55.963  1.00  6.03           C  
ATOM   1140  CG2 VAL A  76      53.254  39.892  55.357  1.00  6.03           C  
ATOM   1141  H   VAL A  76      54.213  43.658  57.276  1.00  6.03           H  
ATOM   1142  HA  VAL A  76      55.404  41.028  56.512  1.00  6.03           H  
ATOM   1143  HB  VAL A  76      53.091  40.692  57.328  1.00  6.03           H  
ATOM   1144 1HG1 VAL A  76      51.161  41.462  56.066  1.00  6.03           H  
ATOM   1145 2HG1 VAL A  76      52.070  42.861  56.639  1.00  6.03           H  
ATOM   1146 3HG1 VAL A  76      52.186  42.361  54.937  1.00  6.03           H  
ATOM   1147 1HG2 VAL A  76      52.315  39.349  55.462  1.00  6.03           H  
ATOM   1148 2HG2 VAL A  76      53.355  40.228  54.325  1.00  6.03           H  
ATOM   1149 3HG2 VAL A  76      54.073  39.214  55.596  1.00  6.03           H  
TER   
END
